# Supplementary material for: Dissection of transcriptional events in graft incompatible reactions of “Bearss” lemon (Citrus limon) and “Valencia” sweet orange (C. sinensis) on a novel citrandarin (C. reticulata × Poncirus trifoliata) rootstock
Source: Front Plant Sci. 2024 Jun 20;15:1421734. doi: 10.3389/fpls.2024.1421734 (PMC11222572; doi:10.3389/fpls.2024.1421734)
Supplement: Supplementary file 4 [file Table2.xlsx]

## Sheet: Sheet1
Table S2. RNA-Seq analysis based on the Citrus clementina (Phytozome genome 182) v1.0 genome of US-1283 grafted with ‘Valencia’ sweet orange above the graft union (VL/US-1283 AGU, incompatible treatment) compared to US-812 grafted with ‘Valencia’ sweet orange above the graft union (VL/US-812 AGU, compatible control).
					Control(mapped reads)			Treatment (mapped reads)				Gene_def
Gene_ID	BaseMean	log2FoldChange	p_value	p_adj	55A_S12	59A_S10	83A_S11	4A_S5	18A_S6	29A_S4	Gene_ID	Pfam_info	Pather_info	KOG	KEGG/ec	KO_#	GO_term	Best_arabi_ID	arabi-symbol	arabi_def	clamy_ID	clamy_def	rice_ID	rice_def
Ciclev10004574m.g	1482.58	-2.68968	1.62056e-23	3.17533e-19	2172	3061	2079	492	445	332	Ciclev10004574m.g	PF07918	PTHR33836,PTHR33836:SF1					AT5G52300.1	LTI65,RD29B	CAP160 protein
Ciclev10026733m.g	249.664	2.778	1.26066e-20	1.23506e-16	67	81	35	461	442	494	Ciclev10026733m.g	PF03106	PTHR31221,PTHR31221:SF5				GO:0043565,GO:0006355,GO:0003700	AT5G64810.1	ATWRKY51,WRKY51	WRKY DNA-binding protein 51
Ciclev10005777m.g	162.672	-3.60048	6.68227e-18	4.36442e-14	273	184	386	26	29	24	Ciclev10005777m.g	PF00010	PTHR23042,PTHR23042:SF65				GO:0046983	AT5G43650.1	BHLH92	basic helix-loop-helix (bHLH) DNA-binding superfamily protein
Ciclev10021059m.g	506.262	2.22759	1.00109e-15	4.90386e-12	200	184	128	852	638	1212	Ciclev10021059m.g	PF00847	PTHR31190,PTHR31190:SF27			K09286	GO:0006355,GO:0003700	AT3G16770.1	ATEBP,EBP,ERF72,RAP2.3	ethylene-responsive element binding protein
Ciclev10002078m.g	227.321	3.40145	5.03214e-13	1.972e-09	26	59	27	372	291	686	Ciclev10002078m.g	PF14144	PTHR22952,PTHR22952:SF130				GO:0043565,GO:0006351	AT3G14880.2
Ciclev10019904m.g	2093.81	1.09315	1.72726e-12	5.64064e-09	1459	1373	1003	3196	2967	2962	Ciclev10019904m.g	PF14543	PTHR13683,PTHR13683:SF276	KOG1339	3.4.23.12		GO:0006508,GO:0004190	AT4G16563.1		Eukaryotic aspartyl protease family protein
Ciclev10017173m.g	128.662	2.26977	4.33555e-12	1.21358e-08	60	44	24	250	188	249	Ciclev10017173m.g	PF03106	PTHR31221				GO:0043565,GO:0006355,GO:0003700	AT2G47260.1	ATWRKY23,WRKY23	WRKY DNA-binding protein 23
Ciclev10002058m.g	158.005	1.73366	2.60114e-11	6.37084e-08	73	65	70	260	195	330	Ciclev10002058m.g	PF01565	PTHR32448		1.3.3.8		GO:0055114,GO:0050660,GO:0016491	AT4G20820.1		FAD-binding Berberine family protein
Ciclev10023644m.g	31.5982	3.57591	4.78814e-11	1.04243e-07	7	3	4	66	66	54	Ciclev10023644m.g	PF07690	PTHR11654,PTHR11654:SF90			K14638	GO:0055085,GO:0016021,GO:0016020,GO:0006810,GO:0005215	AT1G32450.1	NRT1.5	nitrate transporter 1.5
Ciclev10026035m.g	1295.71	-1.14162	3.48282e-10	6.82424e-07	1669	1528	1852	828	827	934	Ciclev10026035m.g	PF00141	PTHR31235,PTHR31235:SF11		1.11.1.7	K00430	GO:0055114,GO:0020037,GO:0006979,GO:0004601	AT2G37130.1		Peroxidase superfamily protein
Ciclev10029481m.g	21652.5	-0.609951	5.94603e-10	1.05915e-06	25840	26176	22602	18236	17784	18857	Ciclev10029481m.g	PF00403	PTHR22814,PTHR22814:SF155	KOG1603			GO:0046872,GO:0030001	AT4G38580.1	ATFP6,FP6,HIPP26	farnesylated protein 6
Ciclev10000991m.g	4667.94	-0.98144	3.70413e-09	6.04823e-06	5796	6165	5662	3785	3289	2964	Ciclev10000991m.g	PF01490	PTHR22950,PTHR22950:SF205	KOG1303				AT1G77380.1	AAP3,ATAAP3	amino acid permease 3
Ciclev10005869m.g	356.437	-3.13241	5.14195e-09	7.19652e-06	311	1104	404	96	79	58	Ciclev10005869m.g	PF00847	PTHR31985,PTHR31985:SF30				GO:0006355,GO:0003700	AT5G52020.1		Integrase-type DNA-binding superfamily protein
Ciclev10006899m.g	452.601	0.905716	5.01956e-09	7.19652e-06	340	322	241	664	555	678	Ciclev10006899m.g	PF13361,PF00580,PF13086,PF13087	PTHR10887,PTHR10887:SF372	KOG1801			GO:0016787,GO:0005524	AT1G65810.1		P-loop containing nucleoside triphosphate hydrolases superfamily protein
Ciclev10010020m.g	1029.04	3.99974	8.11382e-09	9.3519e-06	142	193	20	1878	1184	3251	Ciclev10010020m.g	PF12609	PTHR33090					AT4G10265.1		Wound-responsive family protein
Ciclev10013135m.g	4456.87	-1.69326	7.83508e-09	9.3519e-06	8968	5834	4863	2433	2552	1704	Ciclev10013135m.g	PF14368	PTHR33122,PTHR33122:SF6					AT3G53980.2		Bifunctional inhibitor/lipid-transfer protein/seed storage 2S albumin superfamily protein
Ciclev10016798m.g	285.027	0.976104	8.0612e-09	9.3519e-06	194	196	159	430	335	452	Ciclev10016798m.g	PF00643	PTHR31717,PTHR31717:SF7				GO:0008270,GO:0005622	AT4G27310.1		B-box type zinc finger family protein
Ciclev10022909m.g	35492.2	1.79594	2.94547e-08	3.20631e-05	9517	16687	18215	59929	57964	58415	Ciclev10022909m.g	PF00280	PTHR33091,PTHR33091:SF14				GO:0009611,GO:0004867	AT2G38870.1		Serine protease inhibitor, potato inhibitor I-type family protein
Ciclev10017560m.g	60.8588	-3.11959	4.54103e-08	4.58089e-05	70	69	163	11	15	14	Ciclev10017560m.g	PF01657,PF07714	PTHR27002	KOG1187	2.7.11.1		GO:0006468,GO:0004672	AT4G23180.1	CRK10,RLK4	cysteine-rich RLK (RECEPTOR-like protein kinase) 10
Ciclev10021374m.g	3745.69	-1.22289	4.67581e-08	4.58089e-05	6613	4492	3999	2392	1922	2933	Ciclev10021374m.g	PF02183,PF00046,PF04618	PTHR24326,PTHR24326:SF140	KOG0483		K09338	GO:0043565,GO:0006355,GO:0003700,GO:0003677,GO:0005634	AT4G16780.1	ATHB-2,ATHB2,HAT4,HB-2	homeobox protein 2
Ciclev10009510m.g	1059.94	-0.684524	5.71171e-08	5.3293e-05	1272	1276	1174	895	744	976	Ciclev10009510m.g		PTHR31415,PTHR31415:SF22					AT3G20600.1	NDR1	Late embryogenesis abundant (LEA) hydroxyproline-rich glycoprotein family
Ciclev10007745m.g	1620.5	-0.617395	7.85432e-08	6.99534e-05	2115	1764	1725	1359	1325	1411	Ciclev10007745m.g	PF01019	PTHR11686,PTHR11686:SF29		2.3.2.15,3.4.19.13,2.3.2.2	K18592	GO:0006749,GO:0003840	AT4G29210.1	GGT3,GGT4	gamma-glutamyl transpeptidase 4
Ciclev10006350m.g	635.696	-0.835855	1.01207e-07	8.62194e-05	899	748	685	454	443	569	Ciclev10006350m.g		PTHR12626,PTHR12626:SF5
Ciclev10001308m.g	281.008	-1.73836	1.40463e-07	0.000114676	371	485	374	137	85	199	Ciclev10001308m.g	PF01501	PTHR11183,PTHR11183:SF59	KOG1950	2.4.1.123	K18819	GO:0016757	AT1G56600.1	AtGolS2,GolS2	galactinol synthase 2
Ciclev10002383m.g	147.976	-1.23116	1.96186e-07	0.000153762	227	173	192	80	94	109	Ciclev10002383m.g	PF03641	PTHR31223,PTHR31223:SF19			K06966		AT2G28305.1	ATLOG1,LOG1	Putative lysine decarboxylase family protein
Ciclev10017327m.g	177.306	3.38564	2.23369e-07	0.000168334	18	60	11	306	205	543	Ciclev10017327m.g	PF12609	PTHR33090					AT4G10265.1		Wound-responsive family protein
Ciclev10001187m.g	4507.5	-0.830659	2.5979e-07	0.000188531	5493	5260	5628	3467	2904	4076	Ciclev10001187m.g	PF13905	PTHR13871,PTHR13871:SF48	KOG2501	1.8.1.8	K17609		AT1G60420.1		DC1 domain-containing protein
Ciclev10016341m.g	654.416	1.17218	3.40037e-07	0.000237953	369	467	313	928	786	1209	Ciclev10016341m.g	PF12481	PTHR11772,PTHR11772:SF15					AT4G27450.1		Aluminium induced protein with YGL and LRDR motifs
Ciclev10015739m.g	179.032	-5.24774	3.82241e-07	0.000258263	31	128	769	9	13	7	Ciclev10015739m.g	PF03088	PTHR10426,PTHR10426:SF35		4.3.3.2		GO:0016844,GO:0009058	AT3G51420.1	ATSSL4,SSL4	strictosidine synthase-like 4
Ciclev10032309m.g	2179.96	-0.832398	4.71586e-07	0.000308009	2868	3054	2081	1696	1485	1857	Ciclev10032309m.g	PF00249	PTHR24078,PTHR24078:SF261	KOG0724				AT3G11280.2		Duplicated homeodomain-like superfamily protein
Ciclev10004156m.g	4549.36	0.464994	5.25095e-07	0.000321522	3898	3717	3296	5982	4936	6039	Ciclev10004156m.g	PF00400	PTHR22844,PTHR22844:SF235		2.7.11.7		GO:0005515	AT3G06880.2		Transducin/WD40 repeat-like superfamily protein
Ciclev10011290m.g	124.532	2.64682	5.12113e-07	0.000321522	45	43	12	202	149	347	Ciclev10011290m.g	PF01657,PF07714	PTHR27006,PTHR27006:SF30	KOG1187	2.7.11.1		GO:0006468,GO:0004672	AT1G70530.1	CRK3	cysteine-rich RLK (RECEPTOR-like protein kinase) 3
Ciclev10005149m.g	18.2321	5.67441	5.85189e-07	0.000337241	0	2	0	42	33	40	Ciclev10005149m.g	PF14226,PF03171	PTHR10209,PTHR10209:SF196	KOG0143	1.14.11.9		GO:0055114,GO:0016491	AT4G10490.1		2-oxoglutarate (2OG) and Fe(II)-dependent oxygenase superfamily protein
Ciclev10021884m.g	1719.46	-1.08299	5.83478e-07	0.000337241	2529	1706	2404	1150	1079	1310	Ciclev10021884m.g	PF03330,PF01357	PTHR31692,PTHR31692:SF10					AT4G17030.1	AT-EXPR,ATEXLB1,ATEXPR1,ATHEXP BETA 3.1,EXLB1,EXPR	expansin-like B1
Ciclev10004052m.g	49.4702	2.00367	7.92815e-07	0.00044384	18	17	21	63	79	112	Ciclev10004052m.g		PTHR11695,PTHR11695:SF576	KOG0022	1.1.1.1	K18857	GO:0055114,GO:0016491,GO:0008270	AT1G77120.1	ADH,ADH1,ATADH,ATADH1	alcohol dehydrogenase 1
Ciclev10006321m.g	125.886	1.1308	9.18471e-07	0.000499904	70	75	79	193	154	209	Ciclev10006321m.g		PTHR33983					AT3G57450.1
Ciclev10025377m.g	112.06	2.18871	1.05856e-06	0.000560581	28	35	50	236	225	122	Ciclev10025377m.g	PF00067	PTHR24298,PTHR24298:SF51		1.14.13.21		GO:0055114,GO:0020037,GO:0016705,GO:0005506	AT5G07990.1	CYP75B1,D501,TT7	Cytochrome P450 superfamily protein
Ciclev10026112m.g	714.824	-1.07956	1.35575e-06	0.000699067	1258	756	779	509	446	519	Ciclev10026112m.g	PF00249	PTHR10641,PTHR10641:SF643	KOG0048		K09422		AT2G16720.1	ATMYB7,ATY49,MYB7	myb domain protein 7
Ciclev10033901m.g	197.15	2.14129	1.39946e-06	0.000703103	65	111	34	340	396	285	Ciclev10033901m.g	PF03000	PTHR32370,PTHR32370:SF15					AT3G19850.1		Phototropic-responsive NPH3 family protein
Ciclev10020116m.g	8225.44	-0.987187	1.5457e-06	0.000756149	10959	8722	11329	5807	4900	7061	Ciclev10020116m.g	PF07690	PTHR24064,PTHR24064:SF113			K08150	GO:0055085,GO:0016021	AT2G43330.1	ATINT1,INT1	inositol transporter 1
Ciclev10029838m.g	55.3581	1.97326	1.58222e-06	0.000756149	28	26	11	82	84	118	Ciclev10029838m.g	PF03242	PTHR35109,PTHR35109:SF1				GO:0006950	AT3G19550.1
Ciclev10005603m.g	372.264	-1.93064	1.83045e-06	0.000850099	828	368	503	160	101	242	Ciclev10005603m.g	PF03479	PTHR31100,PTHR31100:SF3					AT4G14465.1	AHL20	AT-hook motif nuclear-localized protein 20
Ciclev10017300m.g	240.991	2.09564	1.86558e-06	0.000850099	124	98	44	388	263	619	Ciclev10017300m.g	PF12609	PTHR33090					AT4G10270.1		Wound-responsive family protein
Ciclev10007843m.g	2198.92	-0.909752	2.07349e-06	0.000923361	2954	2242	2951	1674	1423	1814	Ciclev10007843m.g	PF03514	PTHR31636,PTHR31636:SF18					AT5G48150.1	PAT1	GRAS family transcription factor
Ciclev10008661m.g	396.495	-0.719584	2.5425e-06	0.00110706	485	459	460	309	287	366	Ciclev10008661m.g		PTHR35300,PTHR35300:SF1		2.3.1.48			AT4G32295.1
Ciclev10031957m.g	123.047	-1.56919	3.16067e-06	0.00134631	253	123	154	76	61	62	Ciclev10031957m.g	PF00135	PTHR23024,PTHR23024:SF194	KOG1515	3.1.1.1			AT1G68620.1		alpha/beta-Hydrolases superfamily protein
Ciclev10033013m.g	1599.38	0.746671	3.35664e-06	0.00139936	1028	1243	1118	2286	1940	2206	Ciclev10033013m.g		PTHR33790,PTHR33790:SF3					AT2G41430.4	CID1,ERD15,LSR1	dehydration-induced protein (ERD15)
Ciclev10025278m.g	174.461	-1.60535	3.4365e-06	0.00140281	210	198	328	93	74	111	Ciclev10025278m.g		PTHR31133,PTHR31133:SF4					AT4G37030.1
Ciclev10012891m.g	5669.81	-0.775337	4.29676e-06	0.00169854	7596	5701	7064	4414	4192	4801	Ciclev10012891m.g	PF04770	PTHR31948,PTHR31948:SF12					AT3G28917.1	MIF2	mini zinc finger 2
Ciclev10025074m.g	446.211	1.50793	4.33434e-06	0.00169854	237	286	145	632	525	979	Ciclev10025074m.g	PF14686,PF14683,PF06045			4.2.2.23	K18195		AT2G22620.1		Rhamnogalacturonate lyase family protein
Ciclev10004786m.g	277.691	-1.21028	4.71925e-06	0.00181312	399	272	427	179	169	189	Ciclev10004786m.g	PF00083	PTHR24064,PTHR24064:SF242	KOG0255			GO:0055085,GO:0022857,GO:0016021	AT1G16390.1	3-Oct,ATOCT3	organic cation/carnitine transporter 3
Ciclev10020552m.g	249.065	1.37099	5.011e-06	0.00181825	194	114	94	405	299	456	Ciclev10020552m.g	PF00560,PF13855	PTHR27004,PTHR27004:SF1				GO:0005515	AT3G05660.1	AtRLP33,RLP33	receptor like protein 33
Ciclev10030860m.g	1684.35	-0.625912	4.85189e-06	0.00181825	2278	1751	1813	1401	1303	1546	Ciclev10030860m.g	PF02362,PF06507	PTHR31384,PTHR31384:SF27				GO:0003677,GO:0009725,GO:0006355,GO:0005634	AT4G30080.1	ARF16	auxin response factor 16
Ciclev10032394m.g	35.673	1.86833	4.95725e-06	0.00181825	18	14	12	57	46	78	Ciclev10032394m.g	PF12697	PTHR10992,PTHR10992:SF820	KOG1454				AT2G23620.1	ATMES1,MES1	methyl esterase 1
Ciclev10032229m.g	360.445	1.41476	5.4766e-06	0.00195106	161	229	169	575	369	757	Ciclev10032229m.g	PF02183,PF00046	PTHR24326,PTHR24326:SF190			K09338	GO:0043565,GO:0006355,GO:0003700,GO:0003677	AT3G01470.1	ATHB-1,ATHB1,HAT5,HB-1,HD-ZIP-1	homeobox 1
Ciclev10003263m.g	82.7803	1.93047	5.78795e-06	0.00197737	45	41	14	141	146	132	Ciclev10003263m.g	PF16845	PTHR11413			K13899	GO:0004869	AT5G47550.1		Cystatin/monellin superfamily protein
Ciclev10006379m.g	240.178	1.00882	5.85318e-06	0.00197737	130	182	141	337	310	383	NA
Ciclev10026829m.g	28.7203	2.932	5.81922e-06	0.00197737	4	11	4	47	35	83	Ciclev10026829m.g		PTHR35324					AT5G66985.1
Ciclev10015251m.g	1029.15	-0.581261	6.85042e-06	0.00223712	1158	1178	1169	899	801	946	Ciclev10015251m.g	PF05634	PTHR10388,PTHR10388:SF5				GO:0003723	AT1G64810.2	APO1	Arabidopsis thaliana protein of unknown function (DUF794)
Ciclev10023840m.g	82.6712	-2.95737	6.84116e-06	0.00223712	45	169	191	29	13	19	Ciclev10023840m.g	PF00847	PTHR31985,PTHR31985:SF9				GO:0006355,GO:0003700	AT5G52020.1		Integrase-type DNA-binding superfamily protein
Ciclev10022349m.g	527.745	0.677541	7.2244e-06	0.00228314	364	418	372	713	653	715	Ciclev10022349m.g	PF00067	PTHR24282,PTHR24282:SF53		1.14.13.173		GO:0055114,GO:0020037,GO:0016705,GO:0005506	AT3G14630.1	CYP72A9	cytochrome P450, family 72, subfamily A, polypeptide 9
Ciclev10032341m.g	1606.38	-0.860985	7.14541e-06	0.00228314	1718	2021	2117	1222	1095	1346	Ciclev10032341m.g	PF13414,PF04564	PTHR22904,PTHR22904:SF363	KOG4642	6.3.2.19	K09561	GO:0016567,GO:0004842	AT3G07370.1	ATCHIP,CHIP	carboxyl terminus of HSC70-interacting protein
Ciclev10029040m.g	814.121	1.47715	8.01147e-06	0.0024917	293	364	545	1419	1246	1167	Ciclev10029040m.g	PF13561	PTHR24322,PTHR24322:SF354	KOG0725	1.1.1.206,1.1.1.236	K08081		AT2G29350.2	SAG13	senescence-associated gene 13
Ciclev10026130m.g	470.244	-4.00495	8.43627e-06	0.00258282	351	106	1919	61	61	54	Ciclev10026130m.g	PF00141	PTHR31388,PTHR31388:SF34		1.11.1.7	K00430	GO:0055114,GO:0020037,GO:0006979,GO:0004601	AT1G49570.1		Peroxidase superfamily protein
Ciclev10023255m.g	14.3722	-3.2172	9.58431e-06	0.00288915	32	26	17	5	2	2	Ciclev10023255m.g	PF00249	PTHR10641,PTHR10641:SF455			K09422		AT3G13540.1	ATMYB5,MYB5	myb domain protein 5
Ciclev10001722m.g	4344.22	1.07192	9.96116e-06	0.00295726	3477	2526	2066	6325	4698	8012	Ciclev10001722m.g	PF12695	PTHR23024,PTHR23024:SF135	KOG1515	3.1.1.1			AT1G68620.1		alpha/beta-Hydrolases superfamily protein
Ciclev10000339m.g	15704.8	-0.62046	1.05339e-05	0.0030353	21884	17428	15281	13605	12986	13013	Ciclev10000339m.g	PF02225,PF05922,PF00082	PTHR10795,PTHR10795:SF328		3.4.14.10		GO:0006508,GO:0004252	AT1G20160.1	ATSBT5.2	Subtilisin-like serine endopeptidase family protein
Ciclev10021253m.g	2473.98	0.935991	1.03992e-05	0.0030353	1501	1420	1872	3640	3344	3419	Ciclev10021253m.g	PF00191	PTHR10502,PTHR10502:SF120			K17095	GO:0005544,GO:0005509	AT1G68090.1	ANN5,ANNAT5	annexin 5
Ciclev10009180m.g	13819	-0.89604	1.15786e-05	0.00325385	16782	21454	13206	10767	10041	10109	Ciclev10009180m.g	PF00335	PTHR32191,PTHR32191:SF2	KOG3882			GO:0016021	AT2G23810.1	TET8	tetraspanin8
Ciclev10014713m.g	510.904	-1.26075	1.16244e-05	0.00325385	1024	549	514	308	317	338	Ciclev10014713m.g	PF00324	PTHR11785,PTHR11785:SF331				GO:0055085,GO:0016020,GO:0006810,GO:0015171,GO:0003333	AT3G10600.1	CAT7	cationic amino acid transporter 7
Ciclev10031220m.g	786.738	1.10665	1.26782e-05	0.00349884	491	602	339	1140	919	1407	Ciclev10031220m.g	PF00295	PTHR31375,PTHR31375:SF46		3.2.1.15		GO:0005975,GO:0004650	AT1G10640.1		Pectin lyase-like superfamily protein
Ciclev10010068m.g	60.1546	2.69292	1.37547e-05	0.00365678	23	18	6	83	64	193	NA
Ciclev10017298m.g	1340.56	2.10303	1.38104e-05	0.00365678	550	737	185	2181	1626	3241	Ciclev10017298m.g	PF12609	PTHR33090					AT4G10270.1		Wound-responsive family protein
Ciclev10033361m.g	34.4904	2.67534	1.35179e-05	0.00365678	10	14	3	80	69	41	Ciclev10033361m.g	PF00232	PTHR10353,PTHR10353:SF44		3.2.1.21	K01188	GO:0005975,GO:0004553	AT2G44480.1	BGLU17	beta glucosidase 17
Ciclev10008025m.g	3779.39	0.526479	1.42904e-05	0.00373342	2939	2986	2881	4836	4678	4760	Ciclev10008025m.g	PF00485	PTHR10285,PTHR10285:SF75		2.4.2.9,2.7.1.48	K00876	GO:0016301,GO:0008152,GO:0005524	AT1G55810.3	UKL3	uridine kinase-like 3
Ciclev10002716m.g	328.803	2.68449	1.57908e-05	0.00407113	54	138	60	529	219	1124	Ciclev10002716m.g		PTHR33526,PTHR33526:SF2					AT1G58420.1		Uncharacterised conserved protein UCP031279
Ciclev10026724m.g	55.1115	-2.64074	1.63273e-05	0.00415477	158	34	83	16	14	19	NA
Ciclev10007032m.g	132.699	3.09084	1.66386e-05	0.0041797	49	22	11	219	81	483	Ciclev10007032m.g		PTHR10217,PTHR10217:SF465	KOG0498		K05391		AT2G46440.1	ATCNGC11,CNGC11	cyclic nucleotide-gated channels
Ciclev10015093m.g	3348.34	-1.91575	1.77216e-05	0.00439542	4015	3469	7267	1420	890	2257	Ciclev10015093m.g	PF00450	PTHR11802,PTHR11802:SF90		3.4.16.6	K16297	GO:0006508,GO:0004185	AT1G11080.1	scpl31	serine carboxypeptidase-like 31
Ciclev10029969m.g	57.7523	1.51781	1.97855e-05	0.00484597	37	27	22	89	68	120	Ciclev10029969m.g	PF01494	PTHR10835,PTHR10835:SF1		1.14.99.7,1.14.13.132	K00511	GO:0071949	AT1G58440.1	SQE1,XF1	FAD/NAD(P)-binding oxidoreductase family protein
Ciclev10006032m.g	395.621	1.60865	2.02916e-05	0.00490857	188	270	105	721	684	493	Ciclev10006032m.g	PF04043	PTHR31080,PTHR31080:SF23				GO:0004857	AT3G17130.1		Plant invertase/pectin methylesterase inhibitor superfamily protein
Ciclev10016309m.g	1833.14	0.778091	2.15351e-05	0.00506523	1564	1209	1100	2403	2045	3014	Ciclev10016309m.g	PF06026	PTHR11934,PTHR11934:SF7	KOG3075	5.3.1.6	K01807	GO:0009052,GO:0004751	AT2G01290.1	RPI2	ribose-5-phosphate isomerase 2
Ciclev10018528m.g	3852.7	0.472713	2.17148e-05	0.00506523	3183	3358	2674	4930	4346	5098	Ciclev10018528m.g	PF07725,PF13676,PF00931	PTHR11017,PTHR11017:SF162	KOG4658			GO:0007165,GO:0005515,GO:0043531	AT5G17680.1		disease resistance protein (TIR-NBS-LRR class), putative
Ciclev10029719m.g	31.9902	5.18986	2.14717e-05	0.00506523	3	2	0	44	10	153	Ciclev10029719m.g		PTHR38222,PTHR38222:SF1
Ciclev10001860m.g	3123.56	1.31395	2.25016e-05	0.00512669	1974	2091	1103	5359	5261	3550	Ciclev10001860m.g	PF14543	PTHR13683,PTHR13683:SF316		3.4.23.12		GO:0006508,GO:0004190	AT1G44130.1		Eukaryotic aspartyl protease family protein
Ciclev10006042m.g	66.2513	4.5127	2.24112e-05	0.00512669	1	15	0	151	156	96	Ciclev10006042m.g	PF01161	PTHR11362,PTHR11362:SF22	KOG3346				AT5G62040.1		PEBP (phosphatidylethanolamine-binding protein) family protein
Ciclev10008192m.g	9982.05	-0.63775	2.46836e-05	0.00543427	11471	12988	10198	8833	8297	7843	Ciclev10008192m.g	PF00010	PTHR16223,PTHR16223:SF28				GO:0046983	AT2G24260.1	LRL1	LJRHL1-like 1
Ciclev10009878m.g	80.0506	1.28751	2.4511e-05	0.00543427	50	43	40	104	101	161	Ciclev10009878m.g	PF03330	PTHR22595,PTHR22595:SF33					AT2G18660.1	PNP-A	plant natriuretic peptide A
Ciclev10020608m.g	7494.74	0.962484	2.42796e-05	0.00543427	6263	5186	3244	11347	9481	10980	Ciclev10020608m.g	PF07722	PTHR11315	KOG1559	3.4.19.9		GO:0016787,GO:0006541,GO:0008242,GO:0003824	AT1G78680.1	ATGGH2,GGH2	gamma-glutamyl hydrolase 2
Ciclev10015599m.g	144.023	-3.06703	2.55011e-05	0.00555188	382	335	43	31	43	23	Ciclev10015599m.g		PTHR22849,PTHR22849:SF43		6.3.2.19			AT3G02840.1		ARM repeat superfamily protein
Ciclev10011279m.g	563.921	1.13678	2.80841e-05	0.00604703	365	397	250	784	612	1112	Ciclev10011279m.g	PF10250	PTHR31741,PTHR31741:SF4					AT2G37980.1		O-fucosyltransferase family protein
Ciclev10010064m.g	31.1455	2.56365	2.87125e-05	0.00611513	12	8	6	47	31	96	NA
Ciclev10009446m.g	1095.63	-0.884565	2.96149e-05	0.00616172	1609	1121	1327	860	870	725	Ciclev10009446m.g	PF03641	PTHR31223,PTHR31223:SF4			K06966		AT5G11950.2		Putative lysine decarboxylase family protein
Ciclev10020314m.g	2680.88	-0.776137	2.98746e-05	0.00616172	3028	2980	3563	2100	1894	2354	Ciclev10020314m.g	PF07777,PF16596	PTHR22952,PTHR22952:SF144					AT2G46270.1	GBF3	G-box binding factor 3
Ciclev10022495m.g	3098.08	-1.21937	2.97985e-05	0.00616172	5947	2957	3583	2038	1544	2428	Ciclev10022495m.g		PTHR33237,PTHR33237:SF3					AT3G18560.1
Ciclev10009119m.g	382.668	1.3971	3.1651e-05	0.00646009	188	214	196	622	744	387	Ciclev10009119m.g	PF06955,PF00722	PTHR31062,PTHR31062:SF32		2.4.1.207		GO:0048046,GO:0016762,GO:0006073,GO:0005618,GO:0005975,GO:0004553	AT4G25810.1	XTH23,XTR6	xyloglucan endotransglycosylase 6
Ciclev10011720m.g	3994.56	1.03023	3.41973e-05	0.00690785	2148	3159	2164	6110	6074	4912	Ciclev10011720m.g	PF01699	PTHR31503,PTHR31503:SF1			K07300	GO:0055085,GO:0016021	AT2G38170.1	ATCAX1,CAX1,RCI4	cation exchanger 1
Ciclev10003819m.g	108.02	1.42949	3.48639e-05	0.00697065	53	42	70	175	124	210	NA
Ciclev10029326m.g	530.729	2.03317	3.55752e-05	0.00697066	103	283	200	859	517	1404	Ciclev10029326m.g	PF01190	PTHR23201,PTHR23201:SF16					AT2G21140.1	ATPRP2,PRP2	proline-rich protein 2
Ciclev10032213m.g	22467.5	-1.00433	3.55755e-05	0.00697066	26612	23206	34641	16708	13851	17504	Ciclev10032213m.g	PF01145	PTHR10264,PTHR10264:SF93	KOG2620			GO:0016020	AT1G69840.6		SPFH/Band 7/PHB domain-containing membrane-associated protein family
Ciclev10001636m.g	1612.49	-0.651002	3.80896e-05	0.00731693	2258	1839	1557	1354	1140	1544	Ciclev10001636m.g	PF10533,PF03106	PTHR31282,PTHR31282:SF27				GO:0043565,GO:0006355,GO:0003700	AT4G24240.1	ATWRKY7,WRKY7	WRKY DNA-binding protein 7
Ciclev10007181m.g	45.9243	2.67041	3.78782e-05	0.00731693	10	8	17	76	37	147	Ciclev10007181m.g	PF14543,PF14541	PTHR13683,PTHR13683:SF268	KOG1339	3.4.23.12		GO:0006508,GO:0004190	AT1G03230.1		Eukaryotic aspartyl protease family protein
Ciclev10013238m.g	283.554	1.03564	4.04847e-05	0.00770153	183	197	151	446	448	319	Ciclev10013238m.g		PTHR31503,PTHR31503:SF1					AT3G51860.1	ATCAX3,ATHCX1,CAX1-LIKE,CAX3	cation exchanger 3
Ciclev10012855m.g	83.1081	1.69039	4.51578e-05	0.00847371	50	44	20	151	89	172	Ciclev10012855m.g		PTHR34190,PTHR34190:SF3					AT5G46795.1	MSP2	microspore-specific promoter 2
Ciclev10013860m.g	642.533	-0.506298	4.54088e-05	0.00847371	747	705	695	614	518	571	Ciclev10013860m.g	PF07059	PTHR31558,PTHR31558:SF1					AT3G29180.2		Protein of unknown function (DUF1336)
Ciclev10033694m.g	253.007	-0.885912	4.64464e-05	0.00858558	361	253	321	191	191	186	Ciclev10033694m.g	PF14368	PTHR33044,PTHR33044:SF21					AT2G44290.1		Bifunctional inhibitor/lipid-transfer protein/seed storage 2S albumin superfamily protein
Ciclev10019412m.g	938.048	-0.914779	5.20319e-05	0.00952816	945	1286	1231	683	701	694	Ciclev10019412m.g	PF00854	PTHR11654,PTHR11654:SF78	KOG1237	3.6.3.26		GO:0016020,GO:0006810,GO:0005215	AT1G12110.1	ATNRT1,B-1,CHL1,CHL1-1,NRT1,NRT1.1	nitrate transporter 1.1
Ciclev10008799m.g	753.585	-0.478027	5.8959e-05	0.0106967	959	803	747	709	617	695	Ciclev10008799m.g	PF00149	PTHR35769,PTHR35769:SF2				GO:0016787	AT5G58200.2		Calcineurin-like metallo-phosphoesterase superfamily protein
Ciclev10008844m.g	589.75	-1.93957	6.13752e-05	0.0110329	697	445	1448	252	236	295	Ciclev10008844m.g	PF03151	PTHR11132,PTHR11132:SF86	KOG1444		K15281		AT4G32272.1		Nucleotide/sugar transporter family protein
Ciclev10004145m.g	5077.48	0.811906	6.27256e-05	0.0111731	3930	3351	3243	6815	5203	8894	Ciclev10004145m.g	PF00664,PF00005	PTHR24223,PTHR24223:SF192		3.6.3.44		GO:0055085,GO:0042626,GO:0016021,GO:0006810,GO:0005524,GO:0016887	AT3G59140.1	ATMRP14,MRP14	multidrug resistance-associated protein 14
Ciclev10021739m.g	336.921	2.25393	6.44872e-05	0.011355	111	111	110	439	217	1177	Ciclev10021739m.g		PTHR37244,PTHR37244:SF1					AT4G24110.1
Ciclev10032970m.g	1032.65	0.471671	6.49057e-05	0.011355	837	893	738	1344	1157	1351	Ciclev10032970m.g		PTHR34781,PTHR34781:SF2					AT1G27290.2
Ciclev10022253m.g	156.196	-2.35959	6.72655e-05	0.0116637	221	94	410	44	46	74	Ciclev10022253m.g	PF02183,PF00046	PTHR24326,PTHR24326:SF122				GO:0043565,GO:0006355,GO:0003700,GO:0003677	AT2G46680.1	ATHB-7,ATHB7,HB-7	homeobox 7
Ciclev10004832m.g	2453.78	1.37876	8.1339e-05	0.0135275	1118	2001	792	3988	3198	4222	Ciclev10004832m.g	PF01120	PTHR10030,PTHR10030:SF25		3.2.1.51	K01206	GO:0005975,GO:0004560	AT2G28100.1	ATFUC1,FUC1	alpha-L-fucosidase 1
Ciclev10012941m.g	2518.72	-0.703255	8.11149e-05	0.0135275	3034	3146	2716	2014	1624	2546	Ciclev10012941m.g	PF14009	PTHR33148,PTHR33148:SF2					AT3G10120.1
Ciclev10028197m.g	383.957	0.581308	8.14662e-05	0.0135275	327	286	266	509	418	554	Ciclev10028197m.g	PF07690	PTHR11662,PTHR11662:SF226	KOG2532			GO:0055085,GO:0016021	AT3G46980.3	PHT4;3	phosphate transporter 4;3
Ciclev10029116m.g	4250.98	0.456614	8.09955e-05	0.0135275	3582	3296	3324	5811	4721	5255	Ciclev10029116m.g	PF00504	PTHR21649,PTHR21649:SF28			K08917	GO:0016020,GO:0009765	AT1G15820.1	CP24,LHCB6	light harvesting complex photosystem II subunit 6
Ciclev10032680m.g	861.235	-0.731632	8.01352e-05	0.0135275	1026	984	1043	671	567	848	Ciclev10032680m.g	PF00043,PF02798	PTHR11260,PTHR11260:SF312	KOG0406	2.5.1.18	K00799	GO:0005515	AT1G10370.1	ATGSTU17,ERD9,GST30,GST30B	Glutathione S-transferase family protein
Ciclev10006216m.g	1477.75	-0.711522	8.37722e-05	0.0137936	1558	1782	1851	1238	1049	1314	Ciclev10006216m.g		PTHR35709,PTHR35709:SF1					AT2G05620.1	PGR5	proton gradient regulation 5
Ciclev10023642m.g	175.422	1.8789	8.47532e-05	0.0138388	62	97	55	281	424	160	Ciclev10023642m.g	PF00407	PTHR31213,PTHR31213:SF19		4.2.1.78		GO:0009607,GO:0006952
Ciclev10007739m.g	2513.56	1.25135	8.75223e-05	0.0139424	1312	1610	1307	3564	2347	5600	Ciclev10007739m.g	PF13516	PTHR24006,PTHR24006:SF501	KOG1947		K14515		AT2G25490.1	EBF1,FBL6	EIN3-binding F box protein 1
Ciclev10024982m.g	296.204	-0.687953	8.61708e-05	0.0139424	395	359	293	236	208	286	Ciclev10024982m.g	PF03141	PTHR10108,PTHR10108:SF797		2.1.1.41		GO:0008168	AT3G51070.1		S-adenosyl-L-methionine-dependent methyltransferases superfamily protein
Ciclev10026831m.g	236.397	-0.764493	8.73221e-05	0.0139424	297	279	272	197	145	223	Ciclev10026831m.g	PF01221	PTHR11886,PTHR11886:SF47	KOG3430	3.6.4.2	K10418	GO:0007017,GO:0005875	AT1G52240.2	ATROPGEF11,PIRF1,ROPGEF11	RHO guanyl-nucleotide exchange factor 11
Ciclev10028409m.g	794.287	-0.462062	9.05069e-05	0.0143015	920	921	786	734	628	785	Ciclev10028409m.g	PF02319,PF16421	PTHR12081,PTHR12081:SF47	KOG2577		K06620	GO:0006355,GO:0005667,GO:0003700	AT5G22220.2	ATE2FB,E2F1,E2FB	E2F transcription factor 1
Ciclev10020602m.g	50.7003	-1.62471	9.48517e-05	0.0148682	65	57	93	22	30	27	Ciclev10020602m.g	PF01554	PTHR11206,PTHR11206:SF129	KOG1347		K03327	GO:0055085,GO:0016020,GO:0015297,GO:0015238,GO:0006855	AT1G71140.1		MATE efflux family protein
Ciclev10000968m.g	1016.17	-1.13097	9.68498e-05	0.0150609	1352	1055	1538	686	479	898	Ciclev10000968m.g	PF00450	PTHR11802,PTHR11802:SF66		3.4.16.6	K16297	GO:0006508,GO:0004185	AT3G63470.1	scpl40	serine carboxypeptidase-like 40
Ciclev10029760m.g	64.9687	-2.10405	0.000100219	0.0154622	158	42	103	30	21	28	Ciclev10029760m.g		PTHR34563,PTHR34563:SF2					AT3G19660.1
Ciclev10021497m.g	1091.67	1.15162	0.000101391	0.0155208	918	672	379	1616	1558	1647	Ciclev10021497m.g	PF00085	PTHR10438,PTHR10438:SF263	KOG0907	3.5.1.52		GO:0045454,GO:0015035,GO:0006662	AT5G61440.1	ACHT5	atypical CYS HIS rich thioredoxin 5
Ciclev10000762m.g	1508.98	-0.797674	0.000106493	0.0161047	2030	1468	1946	1191	1204	1125	Ciclev10000762m.g	PF00067	PTHR24286,PTHR24286:SF64	KOG0156,KOG0157	1.14.14.1		GO:0055114,GO:0020037,GO:0016705,GO:0005506	AT1G75130.1	CYP721A1	cytochrome P450, family 721, subfamily A, polypeptide 1
Ciclev10012033m.g	2440.75	1.41629	0.000107239	0.0161047	2115	1066	709	4059	3525	3802	Ciclev10012033m.g	PF08100,PF00891	PTHR11746,PTHR11746:SF83	KOG3178			GO:0046983,GO:0008171	AT4G35160.1		O-methyltransferase family protein
Ciclev10026929m.g	24.6513	-1.86712	0.000107672	0.0161047	29	38	42	10	10	14	Ciclev10026929m.g	PF02140,PF01301	PTHR23421,PTHR23421:SF52		3.2.1.23		GO:0030246,GO:0005975,GO:0004553	AT2G16730.1	BGAL13	glycosyl hydrolase family 35 protein
Ciclev10025319m.g	486.41	-1.26815	0.00011233	0.0166743	429	707	789	287	309	316	Ciclev10025319m.g	PF00875,PF03441	PTHR11455,PTHR11455:SF9		4.1.99.13	K02295		AT3G15620.1	UVR3	DNA photolyase family protein
Ciclev10001793m.g	412.44	-1.02652	0.000124351	0.0182606	558	442	570	276	215	387	Ciclev10001793m.g	PF00291	PTHR10314,PTHR10314:SF97	KOG1252	2.5.1.47	K01738		AT3G04940.1	ATCYSD1,CYSD1	cysteine synthase D1
Ciclev10019989m.g	336.111	1.58337	0.000124881	0.0182606	228	183	79	527	365	743	Ciclev10019989m.g	PF00067	PTHR24286,PTHR24286:SF11	KOG0157			GO:0055114,GO:0020037,GO:0016705,GO:0005506	AT1G12740.1	CYP87A2	cytochrome P450, family 87, subfamily A, polypeptide 2
Ciclev10010508m.g	1723.08	-2.04346	0.00013402	0.0194261	2119	4925	968	762	745	640	Ciclev10010508m.g	PF03168	PTHR31459					AT1G01470.1	LEA14,LSR3	Late embryogenesis abundant protein
Ciclev10029886m.g	120.326	1.11282	0.000134834	0.0194261	86	82	51	178	133	221	Ciclev10029886m.g	PF01494	PTHR10835,PTHR10835:SF1		1.14.99.7,1.14.13.132	K00511	GO:0071949	AT1G58440.1	SQE1,XF1	FAD/NAD(P)-binding oxidoreductase family protein
Ciclev10028687m.g	2308.09	-1.18278	0.00013878	0.0198485	2452	2530	3990	1441	1263	1842	Ciclev10028687m.g	PF00070	PTHR22912,PTHR22912:SF180	KOG2495	1.6.5.9		GO:0055114,GO:0016491	AT3G44190.1		FAD/NAD(P)-binding oxidoreductase family protein
Ciclev10018897m.g	231.127	0.731792	0.000152807	0.0216964	154	182	158	314	262	352	Ciclev10018897m.g	PF00931,PF05659	PTHR23155,PTHR23155:SF543	KOG4658			GO:0043531	AT5G66900.1		Disease resistance protein (CC-NBS-LRR class) family
Ciclev10012180m.g	381.805	0.911608	0.000166235	0.0234332	215	321	218	551	538	504	Ciclev10012180m.g	PF00153	PTHR24089,PTHR24089:SF308	KOG0760		K15113		AT1G07030.1		Mitochondrial substrate carrier family protein
Ciclev10006710m.g	50.3141	-4.43812	0.000170137	0.0237808	240	8	40	1	7	6	Ciclev10006710m.g	PF03055	PTHR10543,PTHR10543:SF48		1.13.11.51	K09840		AT3G24220.1	ATNCED6,NCED6	nine-cis-epoxycarotenoid dioxygenase 6
Ciclev10015048m.g	945.485	-0.456908	0.000171129	0.0237808	1163	987	973	914	738	910	Ciclev10015048m.g		PTHR33984,PTHR33984:SF2					AT4G12070.1
Ciclev10021705m.g	495.857	1.95053	0.000173246	0.0239055	259	273	64	757	603	1192	NA
Ciclev10005655m.g	347.416	0.522671	0.000176965	0.0239291	308	261	246	460	389	467	Ciclev10005655m.g	PF02416	PTHR33162,PTHR33162:SF3				GO:0015031,GO:0008565	AT5G52440.1	HCF106	Bacterial sec-independent translocation protein mttA/Hcf106
Ciclev10022453m.g	5914.5	0.616567	0.000177081	0.0239291	4419	5247	3675	7480	7451	7987	Ciclev10022453m.g	PF07939	PTHR31865,PTHR31865:SF0					AT1G05870.3		Protein of unknown function (DUF1685)
Ciclev10022623m.g	1702.92	-0.614558	0.000175422	0.0239291	2433	1693	1776	1451	1333	1532	Ciclev10022623m.g		PTHR33779,PTHR33779:SF2					AT3G60520.1
Ciclev10023368m.g	108.219	-1.43652	0.00017953	0.0240939	169	187	99	63	78	44	Ciclev10023368m.g	PF00860	PTHR11119,PTHR11119:SF25			K06901	GO:0055085,GO:0016020,GO:0006810,GO:0005215,GO:0006863,GO:0005345	AT5G50300.1	ATAZG2,AZG2	Xanthine/uracil permease family protein
Ciclev10014538m.g	7107.96	-0.767366	0.000185688	0.0245836	8838	7356	9200	6093	5770	4931	Ciclev10014538m.g	PF01740,PF00916	PTHR11814,PTHR11814:SF93			K17471	GO:0016021,GO:0015116,GO:0008272,GO:0055085,GO:0016020,GO:0008271	AT1G23090.1	AST91,SULTR3;3	sulfate transporter 91
Ciclev10029727m.g	9404.84	-1.04751	0.000185625	0.0245836	18272	9783	8698	6559	5987	7137	Ciclev10029727m.g							AT3G45160.1		Putative membrane lipoprotein
Ciclev10002632m.g	23.9914	2.19856	0.000193301	0.0254197	15	6	4	36	37	54	Ciclev10002632m.g	PF16845	PTHR11413,PTHR11413:SF26				GO:0004869	AT5G47550.1		Cystatin/monellin superfamily protein
Ciclev10005172m.g	15378.9	-0.284801	0.000198571	0.0259387	16915	16387	14864	15470	13425	15611	Ciclev10005172m.g	PF04720	PTHR31579,PTHR31579:SF5					AT3G22970.1		Protein of unknown function (DUF506)
Ciclev10016881m.g	3204.17	-0.65534	0.000212464	0.0275697	4101	3096	3942	2677	2410	2902	Ciclev10016881m.g		PTHR33384,PTHR33384:SF2					AT1G68490.1
Ciclev10020428m.g	3261.34	0.699998	0.000218192	0.0281266	2511	2847	1771	4453	4130	4348	Ciclev10020428m.g	PF02812,PF00208	PTHR11606,PTHR11606:SF12		1.4.1.3	K00261	GO:0055114,GO:0016491,GO:0006520	AT5G18170.1	GDH1	glutamate dehydrogenase 1
Ciclev10008778m.g	641.962	1.88702	0.00023315	0.0298584	243	393	150	1252	1428	503	Ciclev10008778m.g	PF06955,PF00722	PTHR31062,PTHR31062:SF32		2.4.1.207	K08235	GO:0048046,GO:0016762,GO:0006073,GO:0005618,GO:0005975,GO:0004553	AT4G25810.1	XTH23,XTR6	xyloglucan endotransglycosylase 6
Ciclev10000396m.g	1718.09	-0.355923	0.0002357	0.029989	1895	1848	1750	1667	1486	1681	Ciclev10000396m.g	PF00069	PTHR24361,PTHR24361:SF300	KOG0198	2.7.11.25		GO:0006468,GO:0005524,GO:0004672	AT5G66850.1	MAPKKK5	mitogen-activated protein kinase kinase kinase 5
Ciclev10001683m.g	954.542	1.40146	0.000243352	0.0306513	331	775	384	1433	1178	1857	Ciclev10001683m.g	PF00010	PTHR31945,PTHR31945:SF15				GO:0046983	AT5G65640.1	bHLH093	beta HLH protein 93
Ciclev10014707m.g	38.8514	-3.31034	0.000244034	0.0306513	145	53	13	4	6	13	Ciclev10014707m.g	PF01397,PF03936	PTHR31225,PTHR31225:SF0		4.2.3.48	K15086	GO:0016829,GO:0010333,GO:0008152,GO:0000287	AT1G61680.1	ATTPS14,TPS14	terpene synthase 14
Ciclev10009046m.g	807.645	-0.853874	0.000255092	0.0316721	1191	812	967	591	483	783	Ciclev10009046m.g	PF04654	PTHR31881,PTHR31881:SF6					AT4G31330.1		Protein of unknown function, DUF599
Ciclev10025411m.g	5131.58	0.470538	0.000255394	0.0316721	4422	4445	3441	6611	6239	6223	Ciclev10025411m.g	PF00171			1.2.1.3	K14085	GO:0055114,GO:0016491,GO:0008152	AT1G54100.2	ALDH7B4	aldehyde dehydrogenase 7B4
Ciclev10031813m.g	518.134	-0.529664	0.000266069	0.0327884	653	530	563	457	404	501	Ciclev10031813m.g	PF07897,PF16135,PF16136	PTHR31413,PTHR31413:SF6				GO:0007165	AT1G13740.1	AFP2	ABI five binding protein 2
Ciclev10007850m.g	28.2326	-3.13565	0.000270167	0.0330853	17	67	57	2	11	5	Ciclev10007850m.g	PF00854	PTHR11654,PTHR11654:SF85				GO:0016020,GO:0006810,GO:0005215	AT2G26690.1		Major facilitator superfamily protein
Ciclev10007520m.g	508.763	0.521369	0.000277146	0.0335209	452	402	342	685	542	703	Ciclev10007520m.g	PF07714,PF00704	PTHR27002,PTHR27002:SF1	KOG1187	2.7.11.1		GO:0006468,GO:0004672,GO:0005975,GO:0004553	AT3G16030.1	CES101	lectin protein kinase family protein
Ciclev10025504m.g	1712.11	0.807459	0.000276982	0.0335209	960	1454	1116	2418	2104	2473	Ciclev10025504m.g	PF00201	PTHR11926,PTHR11926:SF269		2.4.1.324		GO:0016758,GO:0008152	AT1G22360.1	AtUGT85A2,UGT85A2	UDP-glucosyl transferase 85A2
Ciclev10006384m.g	2519.05	1.13169	0.000278974	0.033535	1015	1714	1705	3762	2900	4502	NA
Ciclev10007029m.g	112.251	0.994663	0.000282679	0.0337733	96	66	54	171	162	145	Ciclev10007029m.g	PF00628	PTHR15856,PTHR15856:SF30	KOG1844			GO:0005515	AT1G66170.1	MMD1	RING/FYVE/PHD zinc finger superfamily protein
Ciclev10000192m.g	129.318	1.10051	0.000290186	0.0344293	68	95	71	208	131	232	Ciclev10000192m.g	PF07714,PF14381	PTHR23257,PTHR23257:SF349		2.7.11.1		GO:0006468,GO:0004672	AT4G24480.1		Protein kinase superfamily protein
Ciclev10021728m.g	41.2631	2.53507	0.000291684	0.0344293	19	5	11	70	31	130	Ciclev10021728m.g	PF08241	PTHR10108,PTHR10108:SF692	KOG3010			GO:0008168,GO:0008152	AT2G41380.1		S-adenosyl-L-methionine-dependent methyltransferases superfamily protein
Ciclev10016927m.g	336.822	0.747329	0.000297139	0.0348631	278	249	194	494	464	390	Ciclev10016927m.g	PF13326	PTHR34041,PTHR34041:SF1			K08902	GO:0010207	AT1G03600.1	PSB27	photosystem II family protein
Ciclev10008993m.g	81.726	1.3601	0.000299234	0.0348999	45	63	24	138	112	128	Ciclev10008993m.g	PF14226,PF03171	PTHR10209,PTHR10209:SF103	KOG0143	1.14.17.4	K05933	GO:0055114,GO:0016491	AT2G19590.1	ACO1,ATACO1	ACC oxidase 1
Ciclev10001095m.g	356.164	0.808092	0.000305592	0.0354306	208	297	230	462	481	507	Ciclev10001095m.g	PF00201	PTHR11926,PTHR11926:SF162		2.4.1.324		GO:0016758,GO:0008152	AT3G02100.1		UDP-Glycosyltransferase superfamily protein
Ciclev10001661m.g	35.5003	3.87631	0.000309465	0.0356686	2	10	1	102	95	12	Ciclev10001661m.g	PF08100,PF00891	PTHR11746,PTHR11746:SF103	KOG3178	2.1.1.68	K13066	GO:0046983,GO:0008171	AT5G54160.1	ATOMT1,OMT1	O-methyltransferase 1
Ciclev10001879m.g	1454.15	-0.386596	0.00031238	0.035794	1665	1655	1386	1358	1216	1473	Ciclev10001879m.g	PF00226	PTHR24078,PTHR24078:SF259					AT2G01710.1		Chaperone DnaJ-domain superfamily protein
Ciclev10012554m.g	687.902	1.17299	0.000321065	0.0363639	344	582	283	1019	786	1273	Ciclev10012554m.g	PF00141	PTHR31356,PTHR31356:SF10		1.11.1.11	K00434	GO:0055114,GO:0020037,GO:0006979,GO:0004601	AT3G09640.2	APX1B,APX2	ascorbate peroxidase 2
Ciclev10028364m.g	27.6829	-4.40787	0.000320136	0.0363639	12	11	118	5	2	1	Ciclev10028364m.g	PF02458	PTHR31642,PTHR31642:SF6		2.3.1.84		GO:0016747	AT1G78990.1		HXXXD-type acyl-transferase family protein
Ciclev10015105m.g	42.2293	1.40851	0.000334428	0.0371974	19	30	17	78	50	70	Ciclev10015105m.g	PF00201	PTHR11926,PTHR11926:SF250		2.4.1.185		GO:0016758,GO:0008152	AT2G16890.2		UDP-Glycosyltransferase superfamily protein
Ciclev10025208m.g	2415.66	1.31402	0.000336018	0.0371974	1263	1655	1043	3536	2073	5622	Ciclev10025208m.g	PF14363,PF00004,PF05278	PTHR23070,PTHR23070:SF21	KOG0743		K08900	GO:0005524	AT3G50930.1	BCS1	cytochrome BC1 synthesis
Ciclev10030248m.g	834.44	-1.17655	0.000333504	0.0371974	1200	687	1379	534	467	646	Ciclev10030248m.g	PF04450	PTHR33321					AT2G15220.1		Plant basic secretory protein (BSP) family protein
Ciclev10032466m.g	1162.22	-0.940224	0.000332271	0.0371974	1562	1468	1331	853	561	1170	Ciclev10032466m.g							AT1G10480.1	ZFP5	zinc finger protein 5
Ciclev10016426m.g	1013.05	-0.66174	0.000338624	0.0372753	1366	1112	1072	820	670	1041	Ciclev10016426m.g							AT1G68360.1		C2H2 and C2HC zinc fingers superfamily protein
Ciclev10032851m.g	5165.77	-0.333564	0.000348553	0.0381539	5933	5349	5146	4837	4522	5304	Ciclev10032851m.g	PF00254	PTHR10516,PTHR10516:SF326	KOG0544	5.2.1.8	K01802	GO:0006457	AT3G55520.1		FKBP-like peptidyl-prolyl cis-trans isomerase family protein
Ciclev10030893m.g	349.007	-1.59996	0.000376824	0.0410194	449	818	246	207	196	149	Ciclev10030893m.g	PF07649,PF00012	PTHR19375,PTHR19375:SF164			K03283	GO:0055114,GO:0047134	AT5G02500.1	AT-HSC70-1,HSC70,HSC70-1,HSP70-1	heat shock cognate protein 70-1
Ciclev10004385m.g	3534.17	1.42316	0.000380183	0.0410475	1323	2218	1876	4984	3161	8632	Ciclev10004385m.g	PF01590,PF00072	PTHR24423,PTHR24423:SF530		2.7.11.1	K14509	GO:0005515,GO:0000160	AT3G23150.1	ETR2	Signal transduction histidine kinase, hybrid-type, ethylene sensor
Ciclev10014273m.g	562.451	0.573688	0.000381272	0.0410475	481	475	340	724	702	728	Ciclev10014273m.g	PF11883,PF08276,PF00954,PF01453,PF07714	PTHR27002,PTHR27002:SF102	KOG1187	2.7.11.1		GO:0004674,GO:0048544,GO:0006468,GO:0004672	AT4G03230.1		S-locus lectin protein kinase family protein
Ciclev10019061m.g	1145.51	-1.07753	0.000384112	0.0411273	2266	1095	1140	900	671	798	Ciclev10019061m.g	PF08022,PF01794,PF08030	PTHR11972,PTHR11972:SF83	KOG0039	1.16.1.7		GO:0055114,GO:0016491	AT5G50160.1	ATFRO8,FRO8	ferric reduction oxidase 8
Ciclev10029987m.g	1671.62	-1.01598	0.000387468	0.0412611	2936	1502	1984	1234	1267	1024	Ciclev10029987m.g		PTHR33306,PTHR33306:SF7					AT2G21180.1
Ciclev10008951m.g	838.879	1.56727	0.00039138	0.0413617	278	574	348	1487	1707	766	Ciclev10008951m.g	PF06955,PF00722	PTHR31062,PTHR31062:SF32		2.4.1.207		GO:0048046,GO:0016762,GO:0006073,GO:0005618,GO:0005975,GO:0004553	AT5G57560.1	TCH4,XTH22	Xyloglucan endotransglucosylase/hydrolase family protein
Ciclev10022000m.g	1308.31	-0.523748	0.000392635	0.0413617	1770	1349	1301	1147	1135	1152	Ciclev10022000m.g	PF07797	PTHR33130,PTHR33130:SF10					AT4G17440.2		Protein of unknown function (DUF1639)
Ciclev10004090m.g	84.6801	1.46489	0.000408078	0.0425036	34	32	60	138	148	109	NA
Ciclev10021575m.g	1906.83	1.44411	0.000409981	0.0425036	896	1560	498	3214	3139	2539	Ciclev10021575m.g	PF07847	PTHR22966		1.13.11.19	K10712	GO:0055114,GO:0016702	AT5G39890.1		Protein of unknown function (DUF1637)
Ciclev10032943m.g	88.3027	1.91423	0.000409336	0.0425036	55	35	18	132	79	245	Ciclev10032943m.g	PF03106	PTHR31221,PTHR31221:SF25				GO:0043565,GO:0006355,GO:0003700	AT5G13080.1	ATWRKY75,WRKY75	WRKY DNA-binding protein 75
Ciclev10012298m.g	20.7295	2.31378	0.000415521	0.0428512	9	6	5	40	17	56	Ciclev10012298m.g	PF13561	PTHR24322,PTHR24322:SF309	KOG0725	1.1.1.288			AT3G51680.1		NAD(P)-binding Rossmann-fold superfamily protein
Ciclev10004634m.g	4337.55	-0.488204	0.000419516	0.0430367	4766	4653	4953	3772	3668	4129	Ciclev10004634m.g	PF00999	PTHR16254,PTHR16254:SF9	KOG1650			GO:0055085,GO:0016021,GO:0015299,GO:0006812	AT5G51710.1	ATKEA5,KEA5	K+ efflux antiporter 5
Ciclev10018660m.g	3067.02	-0.650276	0.000424593	0.0431061	3622	3297	3715	2592	2039	3068	Ciclev10018660m.g	PF00270,PF00271	PTHR18934,PTHR18934:SF129	KOG0920	3.6.4.13		GO:0005524,GO:0003676	AT2G47680.1		zinc finger (CCCH type) helicase family protein
Ciclev10028832m.g	164.193	0.726976	0.000423872	0.0431061	118	109	124	220	220	214	Ciclev10028832m.g	PF12695	PTHR23024,PTHR23024:SF189	KOG1515	3.1.1.1			AT5G06570.2		alpha/beta-Hydrolases superfamily protein
Ciclev10019609m.g	231.933	0.733507	0.000435351	0.0439704	187	187	126	354	263	315	Ciclev10019609m.g		PTHR31414,PTHR31414:SF4					AT5G67550.1
Ciclev10023704m.g	393.461	-0.51453	0.000443754	0.0445893	506	414	403	339	317	384	Ciclev10023704m.g	PF07714	PTHR27001,PTHR27001:SF160	KOG1187	2.7.11.1	K04733	GO:0006468,GO:0004672	AT2G02800.1	APK2B	protein kinase 2B
Ciclev10015723m.g	484.051	1.21827	0.000474633	0.0473596	231	349	247	731	440	1031	Ciclev10015723m.g	PF08100,PF00891	PTHR11746,PTHR11746:SF78	KOG3178	2.1.1.240		GO:0046983,GO:0008171	AT4G35150.1		O-methyltransferase family protein
Ciclev10021819m.g	289.121	-0.525394	0.000476158	0.0473596	323	339	309	267	234	259	Ciclev10021819m.g	PF04982	PTHR33741					AT5G62720.1		Integral membrane HPP family protein
Ciclev10021613m.g	282.501	1.009	0.000482657	0.0475235	198	227	115	421	426	357	Ciclev10021613m.g	PF00106	PTHR24322,PTHR24322:SF442	KOG1208		K15095	GO:0016491,GO:0008152	AT3G61220.1		NAD(P)-binding Rossmann-fold superfamily protein
Ciclev10031672m.g	508.241	0.448447	0.000482114	0.0475235	424	441	362	661	566	656	Ciclev10031672m.g	PF14870	PTHR32010,PTHR32010:SF6					AT5G23120.1	HCF136	photosystem II stability/assembly factor, chloroplast (HCF136)
Ciclev10028824m.g	15307.6	-0.780172	0.000485935	0.047607	18545	18919	17595	12538	13703	9552	Ciclev10028824m.g	PF00403	PTHR22814,PTHR22814:SF100	KOG1603			GO:0046872,GO:0030001	AT5G60800.1		Heavy metal transport/detoxification superfamily protein
Ciclev10025735m.g	293.662	-0.69413	0.000491437	0.0479066	371	340	324	290	222	207	Ciclev10025735m.g	PF00010	PTHR12565,PTHR12565:SF92				GO:0046983	AT4G36930.1	SPT	basic helix-loop-helix (bHLH) DNA-binding superfamily protein
Ciclev10012130m.g	3933.92	-0.998441	0.000499227	0.048425	7132	3581	4383	2743	2258	3463	Ciclev10012130m.g		PTHR33736,PTHR33736:SF5					AT2G27310.1		F-box family protein
Ciclev10026234m.g	736.089	-1.10151	0.000507668	0.0490013	1188	581	1086	520	492	485	Ciclev10026234m.g							AT1G80730.1	ATZFP1,ZFP1	zinc-finger protein 1
Ciclev10018396m.g	78.0341	2.10156	0.000518576	0.0498088	26	46	13	144	186	68	Ciclev10018396m.g		PTHR31218,PTHR31218:SF64				GO:0022857,GO:0016021	AT5G40240.1		nodulin MtN21 /EamA-like transporter family protein
Ciclev10033027m.g	637.989	0.505409	0.000522266	0.0499184	517	524	462	772	822	797	Ciclev10033027m.g	PF00226	PTHR24078					AT5G16650.1		Chaperone DnaJ-domain superfamily protein
Ciclev10020607m.g	2489.15	0.780836	0.00052905	0.0503214	1685	2253	1305	3466	3283	3321	Ciclev10020607m.g	PF08240,PF00107	PTHR11695,PTHR11695:SF576		1.1.1.22,1.1.1.1		GO:0055114,GO:0016491,GO:0008270	AT1G77120.1	ADH,ADH1,ATADH,ATADH1	alcohol dehydrogenase 1
Ciclev10021170m.g	902.525	1.0903	0.000532221	0.0503784	778	342	535	1437	1073	1447	Ciclev10021170m.g	PF00069	PTHR24361,PTHR24361:SF344	KOG0581	2.7.12.2		GO:0006468,GO:0005524,GO:0004672	AT1G73500.1	ATMKK9,MKK9	MAP kinase kinase 9
Ciclev10029517m.g	545.15	-0.704731	0.000549409	0.0517554	847	546	549	445	419	465	Ciclev10029517m.g	PF02466	PTHR15371,PTHR15371:SF2					AT2G28900.1	ATOEP16-1,ATOEP16-L,OEP16,OEP16-1	outer plastid envelope protein 16-1
Ciclev10028355m.g	413.608	-1.19471	0.000552744	0.0518205	709	475	470	220	182	414	Ciclev10028355m.g	PF00067	PTHR24286,PTHR24286:SF60	KOG0157	1.14.13.93		GO:0055114,GO:0020037,GO:0016705,GO:0005506	AT3G19270.1	CYP707A4	cytochrome P450, family 707, subfamily A, polypeptide 4
Ciclev10003807m.g	12.3029	2.45272	0.000557027	0.0519732	5	5	1	21	20	26	Ciclev10003807m.g	PF14686,PF14683,PF06045	PTHR32018		4.2.2.23	K18195		AT1G09890.1		Rhamnogalacturonate lyase family protein
Ciclev10015962m.g	1179.87	-2.25068	0.000581054	0.0537037	715	932	3641	442	323	560	Ciclev10015962m.g	PF14226,PF03171	PTHR10209,PTHR10209:SF193	KOG0143	1.14.17.4	K05933	GO:0055114,GO:0016491	AT1G05010.1	ACO4,EAT1,EFE	ethylene-forming enzyme
Ciclev10026265m.g	63.1802	2.16672	0.000579862	0.0537037	24	38	5	124	114	92	Ciclev10026265m.g	PF12710	PTHR20889,PTHR20889:SF4	KOG3120	3.6.1.1	K13248		AT1G73010.1	ATPS2,PS2	phosphate starvation-induced gene 2
Ciclev10027750m.g	2490.32	-0.597978	0.000593268	0.0545751	2609	2917	2968	2141	1815	2418	Ciclev10027750m.g	PF16487,PF16488,PF08699,PF02170,PF16486,PF02171	PTHR22891,PTHR22891:SF40			K11593	GO:0005515,GO:0003676	AT2G27880.1	AGO5	Argonaute family protein
Ciclev10012959m.g	122.864	2.26655	0.000607761	0.0556471	36	68	18	171	90	407	Ciclev10012959m.g	PF07107	PTHR33703					AT5G01740.1		Nuclear transport factor 2 (NTF2) family protein
Ciclev10007953m.g	31.2645	1.31454	0.000622725	0.056752	15	20	16	45	44	54	Ciclev10007953m.g	PF08541,PF08392	PTHR31561,PTHR31561:SF2		2.3.1.199	K15397	GO:0016747,GO:0008610,GO:0016020,GO:0006633	AT2G26250.1	FDH,KCS10	3-ketoacyl-CoA synthase 10
Ciclev10017804m.g	190.521	1.72864	0.000639101	0.0579748	71	117	64	357	421	143	Ciclev10017804m.g	PF04398	PTHR31676,PTHR31676:SF21					AT4G24130.1		Protein of unknown function, DUF538
Ciclev10020026m.g	4173.59	-0.398105	0.000644888	0.0582301	4477	4608	4407	4098	3395	4077	Ciclev10020026m.g	PF07714	PTHR24057,PTHR24057:SF19		2.7.11.1,2.7.11.26		GO:0006468,GO:0004672	AT4G00720.1	ASKTHETA,ATSK32,SK32	shaggy-like protein kinase 32
Ciclev10033140m.g	33282.9	-0.416435	0.000654273	0.0588065	36515	39170	32786	30548	30271	30362	Ciclev10033140m.g		PTHR33403,PTHR33403:SF1			K18635		AT1G69230.2	SP1L2	SPIRAL1-like2
Ciclev10017991m.g	118.708	2.31987	0.000684724	0.0612624	52	54	10	239	289	94	Ciclev10017991m.g	PF00403	PTHR22814,PTHR22814:SF79	KOG1603			GO:0046872,GO:0030001	AT4G16380.1		Heavy metal transport/detoxification superfamily protein
Ciclev10016536m.g	941.98	0.911969	0.000690695	0.0615158	711	709	459	1443	1464	1005	Ciclev10016536m.g	PF00498	PTHR23308,PTHR23308:SF29		1.14.13.90		GO:0005515	AT2G21530.1		SMAD/FHA domain-containing protein
Ciclev10014363m.g	3194.71	0.41277	0.000706063	0.0625999	2855	2561	2407	3944	3326	4470	Ciclev10014363m.g	PF04782	PTHR21450,PTHR21450:SF6					AT2G27090.1		Protein of unknown function (DUF630 and DUF632)
Ciclev10011273m.g	2209.08	-1.39586	0.000717341	0.0633135	4304	2567	2373	1490	1659	691	Ciclev10011273m.g	PF00005,PF01061	PTHR19241,PTHR19241:SF213				GO:0016887,GO:0005524,GO:0016020	AT1G31770.1	ABCG14	ATP-binding cassette 14
Ciclev10000356m.g	123.226	0.834344	0.000735932	0.0639431	80	79	92	197	138	173	Ciclev10000356m.g		PTHR11731,PTHR11731:SF117	KOG2100	3.4.21.26,3.4.14.5			AT2G47390.1		Prolyl oligopeptidase family protein
Ciclev10028121m.g	669.037	0.987429	0.000737529	0.0639431	379	502	394	918	647	1319	Ciclev10028121m.g	PF00331	PTHR31490,PTHR31490:SF3		3.2.1.8		GO:0005975,GO:0004553	AT4G38650.1		Glycosyl hydrolase family 10 protein
Ciclev10032762m.g	146.35	1.05761	0.000732833	0.0639431	121	86	67	231	144	266	Ciclev10032762m.g	PF01554	PTHR11206,PTHR11206:SF154			K03327	GO:0055085,GO:0016020,GO:0015297,GO:0015238,GO:0006855	AT3G03620.1		MATE efflux family protein
Ciclev10033519m.g	6356.37	-0.932432	0.000732895	0.0639431	6593	6817	9997	4816	3855	5409	Ciclev10033519m.g	PF07107	PTHR33703					AT3G10985.1	ATWI-12,SAG20,WI12	senescence associated gene 20
Ciclev10011844m.g	41.016	-4.07136	0.000751128	0.0648353	8	192	21	10	2	3	Ciclev10011844m.g	PF04564	PTHR22849,PTHR22849:SF38		6.3.2.19		GO:0016567,GO:0004842	AT3G52450.1	PUB22	plant U-box 22
Ciclev10030541m.g	294.771	-1.2433	0.000780223	0.0670513	237	432	489	205	182	173	Ciclev10030541m.g	PF00078,PF12009	PTHR12066,PTHR12066:SF0	KOG1005	2.7.7.49	K11126	GO:0003964	AT5G16850.1	ATTERT,TERT	telomerase reverse transcriptase
Ciclev10000623m.g	57.3929	1.12143	0.000800434	0.0684878	30	30	42	79	77	96	Ciclev10000623m.g	PF11883,PF01657,PF07714	PTHR27002	KOG1187	2.7.11.1		GO:0004674,GO:0006468,GO:0004672	AT4G23180.1	CRK10,RLK4	cysteine-rich RLK (RECEPTOR-like protein kinase) 10
Ciclev10004980m.g	29.7201	1.43171	0.000836194	0.0703193	15	20	11	39	45	55	Ciclev10004980m.g	PF06203	PTHR31717,PTHR31717:SF15				GO:0005515	AT1G04500.1		CCT motif family protein
Ciclev10012294m.g	1699.67	0.354967	0.000834318	0.0703193	1455	1440	1352	2122	1946	2042	Ciclev10012294m.g	PF00153	PTHR24089,PTHR24089:SF268	KOG0753		K15103		AT3G54110.1	ATPUMP1,ATUCP1,PUMP1,UCP,UCP1	plant uncoupling mitochondrial protein 1
Ciclev10014177m.g	2919.9	-0.948698	0.000835211	0.0703193	2680	3595	4506	2079	2070	2231	Ciclev10014177m.g		PTHR31008,PTHR31008:SF6					AT1G61100.1		disease resistance protein (TIR class), putative
Ciclev10027589m.g	263.973	-0.897359	0.000832974	0.0703193	445	249	293	197	164	233	Ciclev10027589m.g	PF13855,PF00931	PTHR23155,PTHR23155:SF639			K13459	GO:0005515,GO:0043531	AT5G63020.1		Disease resistance protein (CC-NBS-LRR class) family
Ciclev10000846m.g	78.0357	-1.21058	0.000847253	0.070608	126	89	97	56	29	68	Ciclev10000846m.g	PF00067	PTHR24298,PTHR24298:SF102	KOG0156			GO:0055114,GO:0020037,GO:0016705,GO:0005506	AT4G31940.1	CYP82C4	cytochrome P450, family 82, subfamily C, polypeptide 4
Ciclev10001423m.g	556.638	-0.71776	0.000854041	0.070608	574	642	738	484	388	481	Ciclev10001423m.g	PF01702	PTHR21148,PTHR21148:SF22		2.4.2.29	K00773	GO:0008616,GO:0008479,GO:0006400
Ciclev10005986m.g	1352.48	-0.921263	0.000845412	0.070608	2151	1669	1280	1032	674	1325	Ciclev10005986m.g	PF04535	PTHR11615,PTHR11615:SF113					AT4G15610.1		Uncharacterised protein family (UPF0497)
Ciclev10019394m.g	3527.8	-0.402989	0.000852179	0.070608	3823	3772	3819	3350	3102	3279	Ciclev10019394m.g	PF00271,PF00270	PTHR24031,PTHR24031:SF269		3.6.4.13	K12823	GO:0005524,GO:0003676	AT5G63120.2		P-loop containing nucleoside triphosphate hydrolases superfamily protein
Ciclev10026951m.g	2584.22	-0.456772	0.00086744	0.0714143	2767	2800	2916	2440	2084	2471	Ciclev10026951m.g		PTHR31149,PTHR31149:SF6					AT5G23490.1
Ciclev10007003m.g	2902.09	-0.480626	0.000875403	0.0717684	3502	2876	3244	2658	2253	2879	Ciclev10007003m.g	PF00808	PTHR10252,PTHR10252:SF49	KOG1657		K08066		AT1G56170.2	ATHAP5B,HAP5B,NF-YC2	nuclear factor Y, subunit C2
Ciclev10026274m.g	936.171	-0.685559	0.000893684	0.0729619	1040	1019	1207	810	614	890	Ciclev10026274m.g	PF12697	PTHR10992,PTHR10992:SF776	KOG1454,KOG4178				AT4G37470.1		alpha/beta-Hydrolases superfamily protein
Ciclev10020568m.g	458.811	0.677942	0.000901366	0.0732837	369	297	339	682	459	682	Ciclev10020568m.g		PTHR32487,PTHR32487:SF5		1.3.1.3			AT4G24220.1	AWI31,VEP1	NAD(P)-binding Rossmann-fold superfamily protein
Ciclev10007994m.g	406.985	1.30479	0.000905556	0.0733201	256	298	124	685	725	428	Ciclev10007994m.g	PF02458	PTHR31625,PTHR31625:SF5		2.3.1.115		GO:0016747	AT5G39090.1		HXXXD-type acyl-transferase family protein
Ciclev10007177m.g	7248.57	-1.50771	0.000928829	0.074588	16490	6205	8367	4705	4930	2296	Ciclev10007177m.g	PF07690	PTHR24064,PTHR24064:SF274			K08176	GO:0055085,GO:0016021	AT3G54700.1	PHT1;7	phosphate transporter 1;7
Ciclev10027712m.g	1378.44	-0.392426	0.000925288	0.074588	1528	1467	1457	1334	1113	1384	Ciclev10027712m.g	PF02518,PF01590,PF08446,PF00989,PF00360	PTHR24423,PTHR24423:SF519			K12120	GO:0005515,GO:0006355,GO:0018298,GO:0009584	AT1G09570.1	FHY2,FRE1,HY8,PHYA	phytochrome A
Ciclev10018031m.g	30.3367	-4.41256	0.000933654	0.0746694	5	41	110	2	0	7	Ciclev10018031m.g	PF03088	PTHR10426,PTHR10426:SF35	KOG1520	4.3.3.2		GO:0016844,GO:0009058	AT3G51420.1	ATSSL4,SSL4	strictosidine synthase-like 4
Ciclev10004733m.g	927.192	-1.16368	0.000953808	0.0759139	1048	828	1707	659	519	663	Ciclev10004733m.g	PF00067	PTHR24298,PTHR24298:SF114	KOG0156			GO:0055114,GO:0020037,GO:0016705,GO:0005506	AT4G12300.1	CYP706A4	cytochrome P450, family 706, subfamily A, polypeptide 4
Ciclev10017302m.g	114.637	1.42575	0.000956963	0.0759139	46	58	71	173	102	269	Ciclev10017302m.g		PTHR33641,PTHR33641:SF4					AT5G54165.1
Ciclev10004390m.g	635.543	-1.77858	0.000978736	0.0767094	1949	530	433	318	285	317	Ciclev10004390m.g	PF03105,PF03124	PTHR10783,PTHR10783:SF53				GO:0016021	AT3G23430.1	ATPHO1,PHO1	phosphate 1
Ciclev10006602m.g	155.977	-2.04282	0.00097798	0.0767094	96	469	148	82	54	60	Ciclev10006602m.g	PF13246,PF00690,PF00122	PTHR24093,PTHR24093:SF292		3.6.3.8	K01537	GO:0046872,GO:0000166	AT3G22910.1		ATPase E1-E2 type family protein / haloacid dehalogenase-like hydrolase family protein
Ciclev10027679m.g	58.3824	2.24888	0.000973299	0.0767094	11	37	10	127	127	51	Ciclev10027679m.g	PF14510,PF08370,PF00005,PF01061	PTHR19241,PTHR19241:SF169		3.6.3.36		GO:0016887,GO:0005524,GO:0016020	AT2G29940.1	ATPDR3,PDR3	pleiotropic drug resistance 3
Ciclev10009975m.g	4770.65	-1.30505	0.000984965	0.0768901	4081	8104	6913	2676	1916	4335	Ciclev10009975m.g	PF01253	PTHR10388,PTHR10388:SF16	KOG1770		K03113	GO:0006413,GO:0003743	AT5G54940.1		Translation initiation factor SUI1 family protein
Ciclev10004238m.g	1872.17	0.821428	0.00100677	0.0776638	1115	1717	1027	2733	2500	2417	Ciclev10004238m.g	PF08263,PF00560,PF00069	PTHR27000,PTHR27000:SF221	KOG1187	2.7.11.1		GO:0005515,GO:0006468,GO:0005524,GO:0004672	AT3G28040.1		Leucine-rich receptor-like protein kinase family protein
Ciclev10023637m.g	109.2	0.805856	0.00100115	0.0776638	73	92	62	157	126	164	Ciclev10023637m.g	PF13676,PF00931	PTHR11017,PTHR11017:SF162	KOG4658			GO:0007165,GO:0005515,GO:0043531	AT1G69550.1		disease resistance protein (TIR-NBS-LRR class)
Ciclev10031329m.g	58.4134	1.32357	0.00100604	0.0776638	25	32	37	110	92	64	Ciclev10031329m.g	PF08541,PF08392	PTHR31561,PTHR31561:SF5		2.3.1.199	K15397	GO:0016747,GO:0008610,GO:0016020,GO:0006633	AT1G68530.1	CER6,CUT1,G2,KCS6,POP1	3-ketoacyl-CoA synthase 6
Ciclev10000558m.g	1231.88	0.708707	0.0010572	0.0809171	1020	1029	641	1660	1338	1928	Ciclev10000558m.g		PTHR24006,PTHR24006:SF442	KOG4341		K10268		AT5G27920.1		F-box family protein
Ciclev10015535m.g	685.037	-1.49473	0.00105313	0.0809171	746	532	1525	430	311	415	Ciclev10015535m.g	PF08541,PF00195	PTHR11877,PTHR11877:SF27		2.3.1.74		GO:0016747,GO:0008610	AT5G13930.1	ATCHS,CHS,TT4	Chalcone and stilbene synthase family protein
Ciclev10019819m.g	558.832	-0.700355	0.0011569	0.0882036	607	744	616	480	345	550	Ciclev10019819m.g	PF03441,PF00875	PTHR10211,PTHR10211:SF0	KOG0133	4.1.99.3	K01669	GO:0006281,GO:0003904	AT1G12370.2	PHR1,UVR2	photolyase 1
Ciclev10031540m.g	185.943	-0.951052	0.00117322	0.0891008	275	176	247	152	96	162	Ciclev10031540m.g	PF07687,PF01546	PTHR11014,PTHR11014:SF85				GO:0016787,GO:0008152	AT1G51760.1	IAR3,JR3	peptidase M20/M25/M40 family protein
Ciclev10002569m.g	6137.07	0.782121	0.00126057	0.0953652	4802	5376	2823	8493	8003	8353	Ciclev10002569m.g	PF02309	PTHR31734,PTHR31734:SF11			K14484	GO:0006355,GO:0005634	AT5G43700.1	ATAUX2-11,IAA4	AUX/IAA transcriptional regulator family protein
Ciclev10016079m.g	7530.91	-0.237547	0.00129745	0.0977074	8303	7866	7086	7534	6884	7746	Ciclev10016079m.g	PF00400	PTHR11024	KOG1332		K14004	GO:0005515	AT2G30050.1		transducin family protein / WD-40 repeat family protein
Ciclev10023135m.g	7197.5	-2.18121	0.0013015	0.0977074	9529	2663	20301	2526	1816	4103	Ciclev10023135m.g		PTHR34467,PTHR34467:SF1					AT5G53486.4
Ciclev10024165m.g	279.421	-1.89834	0.00130939	0.0979241	762	146	371	113	81	190	Ciclev10024165m.g	PF13855,PF00069	PTHR27000,PTHR27000:SF54	KOG1187	2.7.11.1		GO:0005515,GO:0006468,GO:0005524,GO:0004672	AT1G74360.1		Leucine-rich repeat protein kinase family protein
Ciclev10016102m.g	811.287	-0.603825	0.00131442	0.0979271	1100	843	856	676	557	843	Ciclev10016102m.g		PTHR33595,PTHR33595:SF3					AT3G27250.1
Ciclev10006386m.g	101.243	-2.27379	0.00132765	0.0985376	101	90	271	48	11	55	NA
Ciclev10001159m.g	6716.9	-0.310881	0.0013403	0.098729	7242	7144	6785	6431	6082	6699	Ciclev10001159m.g	PF00170	PTHR22952,PTHR22952:SF194			K14432	GO:0043565,GO:0006355,GO:0003700	AT1G45249.1	ABF2,AREB1,ATAREB1	abscisic acid responsive elements-binding factor 2
Ciclev10002395m.g	2159.95	1.80874	0.00133628	0.098729	842	1556	376	4097	4668	1830	Ciclev10002395m.g	PF00197	PTHR33107				GO:0004866	AT1G17860.1		Kunitz family trypsin and protease inhibitor protein
Ciclev10007179m.g	511.064	0.581338	0.00136177	0.0997139	459	426	292	670	588	710	Ciclev10007179m.g	PF13361,PF00580	PTHR21529		3.6.4.12		GO:0016787,GO:0005524
Ciclev10013217m.g	184.617	-1.17669	0.00136385	0.0997139	246	155	319	105	122	135	NA
Ciclev10013132m.g	6644.97	-0.951181	0.00137528	0.100176	12148	8344	4976	4844	4272	5444	Ciclev10013132m.g	PF14368	PTHR33122,PTHR33122:SF6					AT3G53980.2		Bifunctional inhibitor/lipid-transfer protein/seed storage 2S albumin superfamily protein
Ciclev10003800m.g	2330.98	0.902199	0.00139702	0.101382	1623	1954	1090	3153	2384	4288	Ciclev10003800m.g		PTHR11969,PTHR11969:SF26					AT1G72210.1		basic helix-loop-helix (bHLH) DNA-binding superfamily protein
Ciclev10017104m.g	585.14	0.845038	0.00141414	0.102246	314	486	385	835	855	706	Ciclev10017104m.g	PF03110	PTHR31251				GO:0005634,GO:0003677	AT2G33810.1	SPL3	squamosa promoter binding protein-like 3
Ciclev10007562m.g	7771.58	0.625392	0.00142723	0.10266	5615	7179	4674	10366	8609	11365	Ciclev10007562m.g	PF00041,PF07227	PTHR21736,PTHR21736:SF13				GO:0005515	AT4G30200.3	VEL1	vernalization5/VIN3-like
Ciclev10028831m.g	122833	1.0248	0.00143035	0.10266	54119	69287	102550	185299	154048	190051	Ciclev10028831m.g	PF00187,PF00182	PTHR22595,PTHR22595:SF34	KOG4742	3.2.1.14	K01183	GO:0008061,GO:0016998,GO:0006032,GO:0004568	AT3G12500.1	ATHCHIB,B-CHI,CHI-B,HCHIB,PR-3,PR3	basic chitinase
Ciclev10029354m.g	57.3928	-2.22627	0.00143607	0.102695	67	30	163	21	18	26	Ciclev10029354m.g	PF04690	PTHR31675,PTHR31675:SF2				GO:0007275	AT1G08465.1	YAB2	Plant-specific transcription factor YABBY family protein
Ciclev10002547m.g	1018.31	0.627121	0.00144604	0.102841	991	629	677	1403	1167	1402	NA
Ciclev10020144m.g	1572.82	0.569918	0.00144862	0.102841	1385	1186	1053	2010	1585	2470	Ciclev10020144m.g	PF00249	PTHR10641,PTHR10641:SF465	KOG0048		K09422		AT4G01680.1	AtMYB55,MYB55	myb domain protein 55
Ciclev10014356m.g	444.041	1.08296	0.00146429	0.103225	259	398	162	629	548	765	Ciclev10014356m.g	PF13855,PF07714	PTHR27003,PTHR27003:SF47	KOG1187	2.7.11.1		GO:0005515,GO:0006468,GO:0004672	AT3G03770.1		Leucine-rich repeat protein kinase family protein
Ciclev10031231m.g	268.85	1.1549	0.00146455	0.103225	102	152	211	365	405	415	Ciclev10031231m.g	PF00854	PTHR11654,PTHR11654:SF165	KOG1237		K14638	GO:0016020,GO:0006810,GO:0005215	AT3G25280.1		Major facilitator superfamily protein
Ciclev10014204m.g	12157.8	1.03824	0.00148053	0.103605	6487	5570	10230	17946	13964	20831	Ciclev10014204m.g	PF00305	PTHR11771,PTHR11771:SF42		1.13.11.12	K00454	GO:0055114,GO:0046872,GO:0016702	AT3G45140.1	ATLOX2,LOX2	lipoxygenase 2
Ciclev10032794m.g	255.275	1.00517	0.00148006	0.103605	122	186	171	346	428	307	Ciclev10032794m.g	PF14364	PTHR35762,PTHR35762:SF2		3.5.1.98
Ciclev10033388m.g	10.2495	-3.32515	0.00149675	0.104368	7	13	31	2	1	3	Ciclev10033388m.g	PF00249,PF14379	PTHR31314,PTHR31314:SF7					AT5G06800.1		myb-like HTH transcriptional regulator family protein
Ciclev10003468m.g	82.3669	-2.26398	0.0015193	0.105068	51	76	244	27	20	45	Ciclev10003468m.g	PF05078	PTHR31621					AT5G27370.1		Protein of unknown function (DUF679)
Ciclev10022924m.g	202.353	0.596894	0.00151491	0.105068	150	157	151	247	235	300	Ciclev10022924m.g		PTHR38925,PTHR38925:SF1
Ciclev10024739m.g	1114.78	-0.811727	0.00152288	0.105068	1632	953	1458	979	778	840	Ciclev10024739m.g	PF00512,PF02518,PF00072	PTHR24423,PTHR24423:SF436	KOG0519	2.7.13.3		GO:0007165,GO:0000155,GO:0000160	AT2G17820.1	AHK1,ATHK1,HK1	histidine kinase 1
Ciclev10031065m.g	1708.11	0.746597	0.00154643	0.106318	1221	1501	931	2130	1890	2878	Ciclev10031065m.g	PF00067	PTHR24282,PTHR24282:SF36	KOG0157			GO:0055114,GO:0020037,GO:0016705,GO:0005506	AT5G24910.1	CYP714A1	cytochrome P450, family 714, subfamily A, polypeptide 1
Ciclev10014209m.g	26.3675	4.60799	0.00158959	0.108524	1	5	0	83	74	2	Ciclev10014209m.g	PF01477,PF00305	PTHR11771,PTHR11771:SF42		1.13.11.12	K00454	GO:0005515,GO:0055114,GO:0046872,GO:0016702	AT3G45140.1	ATLOX2,LOX2	lipoxygenase 2
Ciclev10020661m.g	4339.58	0.401077	0.00158611	0.108524	3700	3428	3512	5433	5239	5121	Ciclev10020661m.g	PF06027	PTHR14233,PTHR14233:SF14	KOG2766		K15287	GO:0016021,GO:0006810	AT3G59310.1		Eukaryotic protein of unknown function (DUF914)
Ciclev10026771m.g	1030.58	-0.535422	0.00160464	0.109171	1069	1158	1226	890	846	961	Ciclev10026771m.g		PTHR31149,PTHR31149:SF6					AT5G23490.1
Ciclev10009650m.g	1104.42	1.68068	0.00161611	0.109193	386	935	194	1882	1956	1523	Ciclev10009650m.g	PF10604	PTHR33789,PTHR33789:SF3					AT2G25770.1		Polyketide cyclase/dehydrase and lipid transport superfamily protein
Ciclev10010422m.g	397.047	0.878346	0.00161406	0.109193	245	288	261	582	639	411	Ciclev10010422m.g	PF13833	PTHR10891,PTHR10891:SF585					AT4G27280.1		Calcium-binding EF-hand family protein
Ciclev10015039m.g	722.71	-1.44347	0.00162343	0.109311	1766	538	771	416	495	321	Ciclev10015039m.g		PTHR16223,PTHR16223:SF21					AT1G61660.2		basic helix-loop-helix (bHLH) DNA-binding superfamily protein
Ciclev10006368m.g	34.1036	2.49178	0.00166211	0.111532	14	12	4	48	20	123	NA
Ciclev10007940m.g	33.7912	1.36802	0.00167691	0.11176	16	26	12	60	50	46	Ciclev10007940m.g	PF04043,PF01095	PTHR31707,PTHR31707:SF39		3.1.1.11		GO:0004857,GO:0042545,GO:0030599,GO:0005618	AT2G26440.1		Plant invertase/pectin methylesterase inhibitor superfamily
Ciclev10008930m.g	655.826	1.01792	0.00167537	0.11176	312	607	316	1057	868	890	Ciclev10008930m.g	PF03106	PTHR31429,PTHR31429:SF13				GO:0043565,GO:0006355,GO:0003700	AT1G80840.1	ATWRKY40,WRKY40	WRKY DNA-binding protein 40
Ciclev10020891m.g	138.384	-1.167	0.00171683	0.114032	291	144	122	93	74	108	Ciclev10020891m.g	PF07714	PTHR27000,PTHR27000:SF101	KOG1187	2.7.11.1		GO:0006468,GO:0004672	AT1G78530.1		Protein kinase superfamily protein
Ciclev10000510m.g	405.18	1.04789	0.00173065	0.114562	208	334	210	534	415	820	Ciclev10000510m.g	PF01293	PTHR30031,PTHR30031:SF4		4.1.1.49,4.1.1.32	K01610	GO:0006094,GO:0005524,GO:0004612	AT4G37870.1	PCK1,PEPCK	phosphoenolpyruvate carboxykinase 1
Ciclev10000817m.g	3974.77	1.63073	0.00176113	0.115025	2106	1192	2197	5905	2503	11330	Ciclev10000817m.g	PF08031,PF01565	PTHR32448		1.3.3.8		GO:0055114,GO:0050660,GO:0016491	AT4G20820.1		FAD-binding Berberine family protein
Ciclev10016974m.g	1766.11	1.33608	0.00175182	0.115025	598	1271	955	3105	3273	1630	Ciclev10016974m.g	PF14299	PTHR32278,PTHR32278:SF8					AT1G31200.1	ATPP2-A9,PP2-A9	phloem protein 2-A9
Ciclev10024641m.g	174.682	-0.936072	0.00176008	0.115025	311	209	145	129	110	147	Ciclev10024641m.g	PF00719	PTHR10286,PTHR10286:SF10	KOG1626	3.6.1.1	K01507	GO:0006796,GO:0005737,GO:0004427,GO:0000287	AT1G01050.1	AtPPa1,PPa1	pyrophosphorylase 1
Ciclev10025515m.g	14.4458	2.56483	0.00175622	0.115025	6	3	3	20	43	14	Ciclev10025515m.g	PF02458	PTHR31623		2.3.1.160		GO:0016747	AT3G26040.1		HXXXD-type acyl-transferase family protein
Ciclev10001930m.g	14173.2	0.897236	0.00177534	0.115229	7625	8118	12016	20362	16115	22957	Ciclev10001930m.g	PF00917		KOG1987	3.4.19.12		GO:0005515	AT3G17380.1		TRAF-like family protein
Ciclev10015288m.g	206.903	0.760807	0.0017819	0.115229	189	153	101	273	276	284	Ciclev10015288m.g	PF13964	PTHR24413,PTHR24413:SF143					AT3G27150.1		Galactose oxidase/kelch repeat superfamily protein
Ciclev10015767m.g	117.196	2.01941	0.00178015	0.115229	79	47	11	234	239	123	Ciclev10015767m.g	PF14226,PF03171	PTHR10209,PTHR10209:SF176	KOG0143	1.14.11.32		GO:0055114,GO:0016491	AT1G17020.1	ATSRG1,SRG1	senescence-related gene 1
Ciclev10031167m.g	1772.86	-0.56268	0.00179916	0.115963	2196	1703	2110	1696	1433	1458	Ciclev10031167m.g	PF00564,PF00571	PTHR13780,PTHR13780:SF45				GO:0005515	AT5G50530.1		CBS / octicosapeptide/Phox/Bemp1 (PB1) domains-containing protein
Ciclev10020672m.g	77.7801	-1.59795	0.00181632	0.116685	59	104	161	54	35	35	Ciclev10020672m.g	PF00069,PF11721	PTHR27006,PTHR27006:SF37		2.7.11.1		GO:0006468,GO:0005524,GO:0004672	AT1G53430.1		Leucine-rich repeat transmembrane protein kinase
Ciclev10012535m.g	2052.28	0.815054	0.00182397	0.116794	1472	1220	1527	2691	2011	3770	Ciclev10012535m.g	PF13561	PTHR24322,PTHR24322:SF465	KOG0725	1.1.1.198			AT2G47140.1		NAD(P)-binding Rossmann-fold superfamily protein
Ciclev10029412m.g	400.49	-1.18216	0.00184534	0.117777	842	477	303	257	298	224	Ciclev10029412m.g		PTHR34355,PTHR34355:SF1		3.4.19.12			AT1G07300.1		josephin protein-related
Ciclev10016609m.g	36.0751	-1.68371	0.00185216	0.117829	40	34	79	21	15	19	Ciclev10016609m.g	PF07714	PTHR27002,PTHR27002:SF95		2.7.11.1		GO:0006468,GO:0004672	AT4G03230.1		S-locus lectin protein kinase family protein
Ciclev10003325m.g	41.4359	-0.997057	0.00187235	0.118344	58	55	45	29	25	35	Ciclev10003325m.g	PF01247	PTHR10902	KOG0887		K02917	GO:0006412,GO:0005840,GO:0005622,GO:0003735	AT1G74270.1		Ribosomal protein L35Ae family protein
Ciclev10013762m.g	20.7481	2.02292	0.00186727	0.118344	15	6	3	36	26	46	Ciclev10013762m.g	PF14244	PTHR11439
Ciclev10000928m.g	95.8531	1.00592	0.00188725	0.118522	46	57	76	138	134	137	Ciclev10000928m.g	PF00201	PTHR11926,PTHR11926:SF162		2.4.1.324		GO:0016758,GO:0008152	AT3G02100.1		UDP-Glycosyltransferase superfamily protein
Ciclev10006927m.g	138.1	-0.849375	0.00188483	0.118522	190	133	182	119	80	119	Ciclev10006927m.g	PF14432,PF01535,PF13041	PTHR24015,PTHR24015:SF154					AT3G49170.1	EMB2261	Tetratricopeptide repeat (TPR)-like superfamily protein
Ciclev10010581m.g	171.772	0.529214	0.00192634	0.12059	144	132	125	226	207	217	Ciclev10010581m.g	PF00575,PF00889	PTHR11741,PTHR11741:SF3	KOG1071		K02357	GO:0003676,GO:0006414,GO:0005622,GO:0003746	AT4G29060.1	emb2726	elongation factor Ts family protein
Ciclev10015513m.g	315.992	-1.55369	0.00195656	0.122092	485	179	657	198	133	187	Ciclev10015513m.g	PF16913	PTHR31376,PTHR31376:SF17				GO:0016021,GO:0005215	AT4G18210.1	ATPUP10,PUP10	purine permease 10
Ciclev10020210m.g	5888.01	-0.440596	0.00199484	0.124085	6053	6699	6482	5399	5126	5474	Ciclev10020210m.g	PF02775	PTHR11516,PTHR11516:SF25		1.2.4.1	K00161	GO:0030976,GO:0003824	AT1G01090.1	PDH-E1 ALPHA	pyruvate dehydrogenase E1 alpha
Ciclev10003523m.g	135.226	-2.11746	0.00200514	0.124331	371	45	218	53	62	46	Ciclev10003523m.g		PTHR33494					AT2G24100.1
Ciclev10024204m.g	13.1105	-2.19175	0.00206279	0.127502	14	30	17	3	6	6	Ciclev10024204m.g	PF01485	PTHR11685,PTHR11685:SF146			K11975	GO:0016567,GO:0004842	AT3G53690.1		RING/U-box superfamily protein
Ciclev10024449m.g	1707.11	-1.95762	0.00214778	0.132338	2255	784	4466	703	432	1142	Ciclev10024449m.g	PF03330,PF01357	PTHR31692,PTHR31692:SF10					AT4G17030.1	AT-EXPR,ATEXLB1,ATEXPR1,ATHEXP BETA 3.1,EXLB1,EXPR	expansin-like B1
Ciclev10022068m.g	1057.33	1.25124	0.00216459	0.132956	589	849	362	1507	958	2381	Ciclev10022068m.g	PF03195	PTHR31304,PTHR31304:SF3					AT3G02550.1	LBD41	LOB domain-containing protein 41
Ciclev10027646m.g	42.2694	-1.16121	0.00220103	0.134772	64	40	62	29	23	32	NA
Ciclev10001522m.g	14.6696	2.1102	0.00225011	0.136734	8	6	2	17	29	30	Ciclev10001522m.g	PF11883,PF07714	PTHR27002,PTHR27002:SF95	KOG1187	2.7.11.1	K04733	GO:0004674,GO:0006468,GO:0004672	AT4G21390.1	B120	S-locus lectin protein kinase family protein
Ciclev10029451m.g	1629.89	0.978363	0.00224024	0.136734	895	1519	726	2325	1820	2833	Ciclev10029451m.g	PF00042	PTHR22924				GO:0020037,GO:0019825	AT2G16060.1	AHB1,ARATH GLB1,ATGLB1,GLB1,HB1,NSHB1	hemoglobin 1
Ciclev10031051m.g	771.923	-1.35701	0.00225402	0.136734	1921	702	630	535	480	368	Ciclev10031051m.g	PF00854	PTHR11654,PTHR11654:SF155			K14638	GO:0016020,GO:0006810,GO:0005215	AT2G40460.1		Major facilitator superfamily protein
Ciclev10015729m.g	35.4535	-1.10491	0.00227036	0.136878	40	49	48	24	23	25	Ciclev10015729m.g	PF00249	PTHR10641,PTHR10641:SF586	KOG0048		K09422		AT4G21440.1	ATM4,ATMYB102,MYB102	MYB-like 102
Ciclev10017073m.g	336.672	-0.740359	0.00226535	0.136878	397	345	450	270	213	330	Ciclev10017073m.g		PTHR38364					AT2G33855.1
Ciclev10000913m.g	960.076	-0.606984	0.00230833	0.138316	1201	890	1199	827	781	829	Ciclev10000913m.g	PF00150	PTHR10551,PTHR10551:SF12		3.2.1.58		GO:0005975,GO:0004553,GO:0051015,GO:0007015
Ciclev10009615m.g	395.356	0.454473	0.00230597	0.138316	337	352	265	517	446	504	Ciclev10009615m.g	PF00338	PTHR11700,PTHR11700:SF9	KOG0900		K02946	GO:0006412,GO:0005840,GO:0003735	AT3G13120.1		Ribosomal protein S10p/S20e family protein
Ciclev10027857m.g	2284.62	-0.327254	0.00232214	0.13872	2782	2310	2179	2275	1947	2285	Ciclev10027857m.g	PF00082	PTHR10795,PTHR10795:SF360		3.4.14.10		GO:0006508,GO:0004252	AT4G10550.3		Subtilase family protein
Ciclev10028347m.g	56.3711	-1.84421	0.00234827	0.139854	57	112	80	28	39	10	Ciclev10028347m.g	PF00004,PF14363	PTHR23070,PTHR23070:SF32	KOG0743			GO:0005524	AT3G50930.1	BCS1	cytochrome BC1 synthesis
Ciclev10010166m.g	1817.83	1.15697	0.00235821	0.14002	1218	1489	552	2719	1903	3506	Ciclev10010166m.g	PF05608	PTHR20921	KOG3150				AT2G26070.1	RTE1	Protein of unknown function (DUF778)
Ciclev10001796m.g	2675.56	0.374542	0.00238956	0.141453	2468	2352	1852	3268	3149	3252	Ciclev10001796m.g	PF02577	PTHR15160,PTHR15160:SF3				GO:0004518	AT1G75380.3	ATBBD1,BBD1	bifunctional nuclease in basal defense response 1
Ciclev10009956m.g	5320.41	-1.14616	0.00240818	0.142126	5751	4496	10177	3710	2972	3978	Ciclev10009956m.g	PF00240	PTHR10666			K08770	GO:0005515	AT1G65350.1	UBQ13	ubiquitin 13
Ciclev10009957m.g	1502.95	0.768519	0.00244239	0.143282	856	1041	1232	2097	1630	2379	Ciclev10009957m.g	PF13833	PTHR10891,PTHR10891:SF585	KOG0028				AT4G27280.1		Calcium-binding EF-hand family protein
Ciclev10029065m.g	1506.73	-0.47222	0.00243508	0.143282	2007	1587	1427	1390	1132	1542	Ciclev10029065m.g	PF13912	PTHR26374,PTHR26374:SF208					AT1G27730.1	STZ,ZAT10	salt tolerance zinc finger
Ciclev10021925m.g	7568.49	0.459523	0.00245312	0.143482	7379	5581	5307	9312	8176	10689	Ciclev10021925m.g	PF04570	PTHR33059,PTHR33059:SF31					AT5G47060.1		Protein of unknown function (DUF581)
Ciclev10013826m.g	308.308	-0.73058	0.00246478	0.143735	436	277	383	234	228	282	Ciclev10013826m.g	PF00333,PF03719	PTHR13718,PTHR13718:SF69	KOG0877			GO:0006412,GO:0005840,GO:0003735,GO:0003723	AT3G57490.1		Ribosomal protein S5 family protein
Ciclev10007260m.g	106.611	-1.04763	0.0024836	0.143884	107	144	154	87	49	89	Ciclev10007260m.g	PF00664,PF00005	PTHR24223,PTHR24223:SF245		3.6.3.44		GO:0055085,GO:0042626,GO:0016021,GO:0006810,GO:0005524,GO:0016887	AT3G13080.1	ATMRP3,MRP3	multidrug resistance-associated protein 3
Ciclev10008714m.g	5083.26	-1.07101	0.00248937	0.143884	8301	5082	6322	3932	4292	2148	Ciclev10008714m.g	PF03088	PTHR10426,PTHR10426:SF35	KOG1520	4.3.3.2		GO:0016844,GO:0009058	AT3G51420.1	ATSSL4,SSL4	strictosidine synthase-like 4
Ciclev10016848m.g	3101.7	0.817719	0.0024801	0.143884	1856	2717	1820	4147	3141	5511	Ciclev10016848m.g	PF03018	PTHR21495,PTHR21495:SF77					AT1G58170.1		Disease resistance-responsive (dirigent-like protein) family protein
Ciclev10003990m.g	6.46632	-5.22426	0.00252609	0.144429	3	7	24	0	1	0	Ciclev10003990m.g	PF05055	PTHR31113,PTHR31113:SF2					AT1G20180.1		Protein of unknown function (DUF677)
Ciclev10011741m.g	5123.57	-0.375564	0.0025168	0.144429	5429	5513	5495	4910	4228	5191	Ciclev10011741m.g	PF00642	PTHR12506,PTHR12506:SF21	KOG1677			GO:0046872	AT3G02830.1	ZFN1	zinc finger protein 1
Ciclev10016386m.g	967.505	-0.750768	0.00252173	0.144429	1077	966	1378	779	799	724	Ciclev10016386m.g	PF07939	PTHR31865,PTHR31865:SF7					AT2G42760.1
Ciclev10031446m.g	976.443	-1.19278	0.00253566	0.144429	1713	639	1513	692	638	569	Ciclev10031446m.g	PF01966	PTHR11373,PTHR11373:SF31					AT5G40270.1		HD domain-containing metal-dependent phosphohydrolase family protein
Ciclev10031897m.g	13.6946	2.19715	0.00253335	0.144429	4	7	3	26	31	14	Ciclev10031897m.g	PF00657	PTHR22835,PTHR22835:SF169		3.1.1.3		GO:0016788	AT1G29670.1		GDSL-like Lipase/Acylhydrolase superfamily protein
Ciclev10028198m.g	10722.8	-0.342059	0.00255433	0.145071	12494	10954	10747	10089	8871	11440	Ciclev10028198m.g	PF08590	PTHR13308,PTHR13308:SF22					AT5G58720.1		smr (Small MutS Related) domain-containing protein
Ciclev10011190m.g	1067.31	0.325975	0.00259905	0.14605	981	948	779	1311	1187	1309	Ciclev10011190m.g	PF02225,PF04389,PF04253	PTHR10404,PTHR10404:SF42		3.4.17.11	K01301		AT3G54720.1	AMP1,COP2,HPT,MFO1,PT	Peptidase M28 family protein
Ciclev10014336m.g	414.064	-0.523492	0.00260864	0.14605	565	458	379	344	356	388	Ciclev10014336m.g	PF07885,PF00027,PF11834	PTHR10217,PTHR10217:SF520					AT5G46240.1	KAT1	potassium channel in Arabidopsis thaliana 1
Ciclev10022355m.g	51.975	-1.41384	0.00260883	0.14605	68	46	98	40	26	25	Ciclev10022355m.g	PF04043	PTHR31080,PTHR31080:SF16		3.1.1.11		GO:0004857	AT3G62820.1		Plant invertase/pectin methylesterase inhibitor superfamily protein
Ciclev10026185m.g	13461.8	-0.322697	0.00260708	0.14605	14465	14085	13994	13425	12024	12888	Ciclev10026185m.g	PF08240,PF00107	PTHR11695,PTHR11695:SF497	KOG0023		K00083	GO:0055114,GO:0016491,GO:0008270	AT4G37970.1	ATCAD6,CAD6	cinnamyl alcohol dehydrogenase 6
Ciclev10033025m.g	10.582	-2.22188	0.00260375	0.14605	16	11	22	4	3	5	Ciclev10033025m.g	PF00550	PTHR20863,PTHR20863:SF28					AT4G25050.1	ACP4	acyl carrier protein 4
Ciclev10023104m.g	32665.8	-1.36169	0.00263551	0.147123	34440	25552	70396	18046	15363	25675	NA
Ciclev10003078m.g	201.22	-0.911032	0.00266393	0.147449	228	263	254	149	98	206	NA
Ciclev10009962m.g	127.675	1.39881	0.00265677	0.147449	50	100	50	227	240	119	Ciclev10009962m.g	PF01187	PTHR11954,PTHR11954:SF20	KOG1759	5.3.2.1,5.3.3.12			AT5G57170.1		Tautomerase/MIF superfamily protein
Ciclev10016980m.g	14910.5	-1.67949	0.00265471	0.147449	10387	12302	39376	8183	7274	7259	NA
Ciclev10004273m.g	7816.78	-0.466976	0.00269739	0.148047	8441	8456	8841	6914	6045	8151	Ciclev10004273m.g	PF00023,PF01833,PF00612,PF03859	PTHR23335,PTHR23335:SF3				GO:0005515,GO:0005634,GO:0003677	AT4G16150.1		calmodulin binding;transcription regulators
Ciclev10017849m.g	117.484	-1.81391	0.00268942	0.148047	95	106	301	73	56	37	Ciclev10017849m.g	PF00403	PTHR22814,PTHR22814:SF47	KOG1603			GO:0046872,GO:0030001	AT1G22990.1		Heavy metal transport/detoxification superfamily protein
Ciclev10026683m.g	364.66	0.738448	0.00269262	0.148047	276	326	183	561	406	501	Ciclev10026683m.g	PF00011	PTHR11527,PTHR11527:SF106	KOG3591		K13993		AT1G54050.1		HSP20-like chaperones superfamily protein
Ciclev10003434m.g	22.1936	1.38876	0.00270658	0.148136	10	16	9	35	32	36	Ciclev10003434m.g	PF14227	PTHR11439,PTHR11439:SF192		2.7.7.49
Ciclev10022776m.g	54.8523	-1.28539	0.00272395	0.148671	62	57	99	39	24	40	Ciclev10022776m.g		PTHR13356	KOG3416				AT5G63690.1		Nucleic acid-binding, OB-fold-like protein
Ciclev10011016m.g	1995.47	0.365869	0.00284279	0.154556	1882	1748	1367	2497	2235	2474	Ciclev10011016m.g	PF01055	PTHR22762,PTHR22762:SF7	KOG1065	3.2.1.20	K01187	GO:0005975,GO:0004553	AT3G23640.1	HGL1	heteroglycan glucosidase 1
Ciclev10012453m.g	755.141	-1.56036	0.00284755	0.154556	682	564	1855	440	417	364	Ciclev10012453m.g		PTHR12565,PTHR12565:SF128					AT1G73830.2	BEE3	BR enhanced expression 3
Ciclev10006076m.g	904.094	-0.710297	0.00286689	0.154749	889	1030	1241	809	623	774	Ciclev10006076m.g	PF13499	PTHR10891,PTHR10891:SF629	KOG0027		K02183		AT5G49480.1	ATCP1,CP1	Ca2+-binding protein 1
Ciclev10027940m.g	471.577	1.42342	0.00286026	0.154749	260	305	171	641	332	1278	Ciclev10027940m.g	PF03514	PTHR31636,PTHR31636:SF46					AT1G07530.1	ATGRAS2,GRAS2,SCL14	SCARECROW-like 14
Ciclev10009029m.g	499.315	-0.497548	0.00287514	0.154768	557	512	589	471	404	453	Ciclev10009029m.g		PTHR31852,PTHR31852:SF25					AT1G45688.1
Ciclev10011143m.g	125.983	-0.760956	0.00288394	0.154816	139	141	168	93	90	117	Ciclev10011143m.g	PF00005,PF01061	PTHR19241,PTHR19241:SF286	KOG0061			GO:0016887,GO:0005524,GO:0016020	AT5G06530.2		ABC-2 type transporter family protein
Ciclev10025378m.g	3434.18	0.92942	0.00290426	0.155481	2015	2136	2525	4607	3129	6888	Ciclev10025378m.g	PF00067	PTHR24298,PTHR24298:SF51	KOG0156	1.14.13.21		GO:0055114,GO:0020037,GO:0016705,GO:0005506	AT5G07990.1	CYP75B1,D501,TT7	Cytochrome P450 superfamily protein
Ciclev10022291m.g	50.2941	-1.56214	0.00293709	0.156384	58	43	108	22	30	29	Ciclev10022291m.g	PF03195	PTHR31529,PTHR31529:SF7					AT4G00210.1	LBD31	LOB domain-containing protein 31
Ciclev10031321m.g	71.9041	1.04594	0.00293417	0.156384	38	51	44	116	115	77	Ciclev10031321m.g		PTHR31439					AT2G40390.1
Ciclev10017548m.g	7.57746	3.32011	0.00297181	0.157804	3	0	1	15	8	22	Ciclev10017548m.g	PF02458	PTHR31642,PTHR31642:SF36		2.3.1.196		GO:0016747	AT5G17540.1		HXXXD-type acyl-transferase family protein
Ciclev10001029m.g	44.092	2.06342	0.00307121	0.160422	30	13	7	57	38	138	Ciclev10001029m.g	PF01764	PTHR21493,PTHR21493:SF94		3.1.1.1	K18875	GO:0006629	AT3G48080.1		alpha/beta-Hydrolases superfamily protein
Ciclev10005146m.g	9789.51	-0.457271	0.00306806	0.160422	9895	12180	10117	8813	8293	9342	Ciclev10005146m.g	PF00438,PF02772,PF02773	PTHR11964,PTHR11964:SF16		2.5.1.6	K00789	GO:0006556,GO:0004478,GO:0005524	AT3G17390.1	MAT4,MTO3,SAMS3	S-adenosylmethionine synthetase family protein
Ciclev10011721m.g	2689.16	0.714064	0.00307734	0.160422	1610	2142	2007	3908	3737	3011	Ciclev10011721m.g	PF14416,PF13839	PTHR32285,PTHR32285:SF48					AT5G15900.1	TBL19	TRICHOME BIREFRINGENCE-LIKE 19
Ciclev10020128m.g	2597.73	0.368972	0.00306806	0.160422	2140	2381	1941	3211	2988	3180	Ciclev10020128m.g	PF03953,PF00091	PTHR11588,PTHR11588:SF48			K07374	GO:0003924,GO:0007017,GO:0005874	AT5G19780.1	TUA5	tubulin alpha-5
Ciclev10026743m.g	740.026	1.30797	0.00303443	0.160422	335	519	356	1266	1494	560	Ciclev10026743m.g	PF02519	PTHR31374,PTHR31374:SF25				GO:0009733	AT1G72430.1		SAUR-like auxin-responsive protein family
Ciclev10028125m.g	6982.87	1.45952	0.00304204	0.160422	3460	4457	2738	9741	4336	19559	Ciclev10028125m.g	PF06813	PTHR21576,PTHR21576:SF17					AT4G34950.1		Major facilitator superfamily protein
Ciclev10028550m.g	5834.72	0.763316	0.00307843	0.160422	4736	3023	4531	8005	6118	9581	Ciclev10028550m.g	PF01494	PTHR13789,PTHR13789:SF185	KOG2614			GO:0071949	AT5G05320.1		FAD/NAD(P)-binding oxidoreductase family protein
Ciclev10017937m.g	29.5932	1.28772	0.00318396	0.165482	20	11	18	40	39	56	Ciclev10017937m.g	PF00201	PTHR11926,PTHR11926:SF392				GO:0016758,GO:0008152	AT5G12890.1		UDP-Glycosyltransferase superfamily protein
Ciclev10011234m.g	214.316	2.14233	0.00319536	0.165635	27	144	53	458	503	138	Ciclev10011234m.g	PF00005,PF01061	PTHR19241,PTHR19241:SF258		3.6.3.29		GO:0016887,GO:0005524,GO:0016020	AT2G37360.1		ABC-2 type transporter family protein
Ciclev10002794m.g	135.88	1.87318	0.00320781	0.165841	60	98	12	239	180	270	NA
Ciclev10011381m.g	1649.68	-0.696266	0.00325995	0.167213	2504	2111	1283	1412	1272	1351	Ciclev10011381m.g	PF00854	PTHR11654,PTHR11654:SF125		3.6.3.43	K14638	GO:0016020,GO:0006810,GO:0005215	AT3G54140.1	ATPTR1,PTR1	peptide transporter 1
Ciclev10018655m.g	449.94	-0.606595	0.00325096	0.167213	658	440	460	397	315	437	Ciclev10018655m.g	PF00862,PF05116,PF00534	PTHR12526,PTHR12526:SF358	KOG0853	2.4.1.14	K00696	GO:0016157,GO:0005985	AT4G10120.1	ATSPS4F	Sucrose-phosphate synthase family protein
Ciclev10023893m.g	36.5854	1.2891	0.00325895	0.167213	19	30	12	65	48	54	Ciclev10023893m.g	PF07714	PTHR27000,PTHR27000:SF9	KOG2345	2.7.11.1,2.7.10.1		GO:0006468,GO:0004672	AT2G31880.1	EVR,SOBIR1	Leucine-rich repeat protein kinase family protein
Ciclev10002125m.g	852.714	0.789618	0.00329788	0.168717	505	671	594	1185	1325	921	Ciclev10002125m.g	PF00931	PTHR23155,PTHR23155:SF554				GO:0043531	AT1G61190.1		LRR and NB-ARC domains-containing disease resistance protein
Ciclev10017349m.g	211.908	1.93729	0.00333343	0.170092	103	137	17	327	239	525	Ciclev10017349m.g	PF12609	PTHR33090					AT4G10265.1		Wound-responsive family protein
Ciclev10009118m.g	295.066	1.37512	0.00335159	0.170574	166	212	95	468	627	244	Ciclev10009118m.g	PF06955,PF00722	PTHR31062,PTHR31062:SF32		2.4.1.207		GO:0048046,GO:0016762,GO:0006073,GO:0005618,GO:0005975,GO:0004553	AT4G25810.1	XTH23,XTR6	xyloglucan endotransglycosylase 6
Ciclev10014272m.g	83.1919	-1.09234	0.00337576	0.171359	95	93	131	70	36	66	Ciclev10014272m.g	PF14432,PF01535,PF13041	PTHR24015,PTHR24015:SF808					AT3G02010.1		Pentatricopeptide repeat (PPR) superfamily protein
Ciclev10014993m.g	263.738	0.886192	0.00340752	0.172525	140	160	220	367	295	441	Ciclev10014993m.g	PF00201	PTHR11926,PTHR11926:SF242				GO:0016758,GO:0008152	AT3G21760.1	HYR1	UDP-Glycosyltransferase superfamily protein
Ciclev10022861m.g	2452.87	1.11048	0.00345556	0.174057	1467	1741	1228	3375	1895	5676	Ciclev10022861m.g		PTHR36023,PTHR36023:SF3					AT3G59900.1	ARGOS	auxin-regulated gene involved in organ size
Ciclev10025912m.g	536.259	-0.607885	0.00345424	0.174057	539	612	678	488	429	444	Ciclev10025912m.g	PF02701	PTHR31992,PTHR31992:SF32				GO:0006355,GO:0003677	AT5G65590.1		Dof-type zinc finger DNA-binding family protein
Ciclev10025730m.g	1862.12	0.617639	0.00350535	0.176112	1344	1768	1090	2443	2102	2704	Ciclev10025730m.g	PF14541,PF14543	PTHR13683,PTHR13683:SF303		3.4.23.12		GO:0006508,GO:0004190	AT5G10080.1		Eukaryotic aspartyl protease family protein
Ciclev10015965m.g	2069.72	-1.07668	0.00352101	0.176447	2081	2289	3488	1464	1731	1020	Ciclev10015965m.g	PF14226,PF03171	PTHR10209,PTHR10209:SF173	KOG0143	1.14.17.4	K05933	GO:0055114,GO:0016491	AT1G05010.1	ACO4,EAT1,EFE	ethylene-forming enzyme
Ciclev10008031m.g	161.939	0.925893	0.00357379	0.17818	92	124	101	289	223	166	Ciclev10008031m.g	PF00083	PTHR23500,PTHR23500:SF170	KOG0254			GO:0055085,GO:0022857,GO:0016021	AT3G18830.1	ATPLT5,ATPMT5,PMT5	polyol/monosaccharide transporter 5
Ciclev10014107m.g	721.777	0.395554	0.00357074	0.17818	602	647	529	891	861	872	Ciclev10014107m.g	PF13579	PTHR12526,PTHR12526:SF304	KOG2991	2.4.1.21			AT4G18240.1	ATSS4,SS4,SSIV	starch synthase 4
Ciclev10014986m.g	1427.13	0.513767	0.00362558	0.180303	1097	1142	1102	1875	1408	2133	Ciclev10014986m.g	PF03634	PTHR31072,PTHR31072:SF2					AT4G18390.2	TCP2	TEOSINTE BRANCHED 1, cycloidea and PCF transcription factor 2
Ciclev10018931m.g	5652.95	-0.267971	0.00365393	0.181253	6246	5714	5636	5721	4927	5821	Ciclev10018931m.g	PF00013	PTHR10288,PTHR10288:SF145	KOG0119,KOG2190		K13210	GO:0003723	AT1G33680.1		KH domain-containing protein
Ciclev10024926m.g	303.18	-1.11985	0.00368198	0.182184	376	234	553	202	187	224	Ciclev10024926m.g	PF03583,PF02897	PTHR11757,PTHR11757:SF6		3.4.21.83		GO:0016042,GO:0004806,GO:0070008,GO:0004252,GO:0006508	AT5G66960.1		Prolyl oligopeptidase family protein
Ciclev10026866m.g	267.963	-0.809532	0.00371332	0.183272	399	308	272	193	255	169	Ciclev10026866m.g	PF12023						AT4G09890.1		Protein of unknown function (DUF3511)
Ciclev10022322m.g	233.101	0.50409	0.00375974	0.184796	185	205	160	301	286	288	Ciclev10022322m.g	PF03912	PTHR34963,PTHR34963:SF2			K08903	GO:0016020,GO:0015979,GO:0009654,GO:0009523	AT4G28660.1	PSB28	photosystem II reaction center PSB28 protein
Ciclev10026197m.g	4812.33	-0.621249	0.00376308	0.184796	7047	4367	5281	4070	3409	4729	Ciclev10026197m.g	PF02183,PF00046	PTHR24326,PTHR24326:SF252	KOG0483		K09338	GO:0043565,GO:0006355,GO:0003700,GO:0003677	AT4G37790.1	HAT22	Homeobox-leucine zipper protein family
Ciclev10018858m.g	499.58	-0.890484	0.00378135	0.185229	530	499	792	401	388	328	Ciclev10018858m.g	PF05496	PTHR23074,PTHR23074:SF90		3.6.1.3		GO:0009378,GO:0006310,GO:0006281	AT1G64110.2		P-loop containing nucleoside triphosphate hydrolases superfamily protein
Ciclev10006006m.g	31.2081	2.12566	0.00381524	0.18596	23	3	8	49	36	80	Ciclev10006006m.g	PF00504	PTHR14154,PTHR14154:SF5					AT3G22840.1	ELIP,ELIP1	Chlorophyll A-B binding family protein
Ciclev10007977m.g	492.905	0.82725	0.00381182	0.18596	320	459	239	755	673	587	Ciclev10007977m.g	PF07690	PTHR24064,PTHR24064:SF292	KOG0255		K08202	GO:0055085,GO:0016021	AT3G20660.1	4-Oct,AtOCT4	organic cation/carnitine transporter4
Ciclev10001734m.g	3035.51	-0.478525	0.00383298	0.186361	3201	3298	3517	2742	2316	3103	Ciclev10001734m.g	PF00316	PTHR11556,PTHR11556:SF17	KOG1458	3.1.3.11		GO:0042578,GO:0042132,GO:0005975	AT1G43670.1		Inositol monophosphatase family protein
Ciclev10015553m.g	226.945	1.68262	0.00386403	0.187406	65	205	40	356	330	426	Ciclev10015553m.g	PF12937	PTHR31215				GO:0005515	AT4G18380.1		F-box family protein
Ciclev10001373m.g	745.728	0.769226	0.00387413	0.187432	529	599	447	910	734	1398	Ciclev10001373m.g	PF07690	PTHR23504,PTHR23504:SF29	KOG2615			GO:0055085,GO:0016021	AT5G13750.1	ZIFL1	zinc induced facilitator-like 1
Ciclev10006920m.g	905.666	-0.96294	0.00388455	0.187473	1009	803	1541	668	543	767	Ciclev10006920m.g	PF00067	PTHR24298,PTHR24298:SF114				GO:0055114,GO:0020037,GO:0016705,GO:0005506	AT4G12300.1	CYP706A4	cytochrome P450, family 706, subfamily A, polypeptide 4
Ciclev10002084m.g	777.649	0.882767	0.00390824	0.187543	798	370	414	1116	926	1202	Ciclev10002084m.g	PF00917	PTHR26379,PTHR26379:SF162	KOG1987	3.4.19.12		GO:0005515	AT3G17380.1		TRAF-like family protein
Ciclev10004847m.g	3708.35	-0.330712	0.00394187	0.187543	4046	4305	3443	3631	3143	3776	Ciclev10004847m.g	PF13857,PF13920	PTHR24188,PTHR24188:SF44	KOG4172				AT3G23280.2	XBAT35	XB3 ortholog 5 in Arabidopsis thaliana
Ciclev10021285m.g	627.023	1.14595	0.00390386	0.187543	374	316	415	883	483	1454	Ciclev10021285m.g	PF00847	PTHR31677,PTHR31677:SF8			K09286	GO:0006355,GO:0003700	AT5G47230.1	ATERF-5,ATERF5,ERF5	ethylene responsive element binding factor 5
Ciclev10023029m.g	23586.9	-0.566832	0.00394344	0.187543	26317	24190	29228	18955	17775	24406	Ciclev10023029m.g	PF03242	PTHR33509,PTHR33509:SF5				GO:0006950	AT4G02380.1	AtLEA5,SAG21	senescence-associated gene 21
Ciclev10031748m.g	8950.02	-0.327207	0.00393014	0.187543	10095	8954	9307	8656	7526	9325	Ciclev10031748m.g	PF08241,PF08498	PTHR10108,PTHR10108:SF908	KOG1269	2.1.1.41	K00559	GO:0008168,GO:0008152,GO:0006694	AT5G13710.1	CPH,SMT1	sterol methyltransferase 1
Ciclev10032888m.g	1722.01	0.562419	0.00393951	0.187543	1444	1578	971	2275	2109	2192	Ciclev10032888m.g	PF04398	PTHR31676,PTHR31676:SF5					AT2G03350.1		Protein of unknown function, DUF538
Ciclev10020010m.g	211.929	-1.61455	0.00396099	0.187833	217	190	478	90	63	187	Ciclev10020010m.g	PF00201	PTHR11926,PTHR11926:SF189		2.4.1.218	K08237	GO:0016758,GO:0008152	AT4G01070.1	GT72B1,UGT72B1	UDP-Glycosyltransferase superfamily protein
Ciclev10025157m.g	356.617	0.425468	0.00397365	0.187833	310	283	275	453	372	490	Ciclev10025157m.g	PF03101,PF10551	PTHR31669,PTHR31669:SF15			K17604	GO:0006355	AT1G52520.1	FRS6	FAR1-related sequence 6
Ciclev10025938m.g	28.4881	1.91616	0.00397829	0.187833	10	15	9	50	71	20	Ciclev10025938m.g	PF00657	PTHR22835,PTHR22835:SF170		3.1.1.3		GO:0016788	AT3G16370.1		GDSL-like Lipase/Acylhydrolase superfamily protein
Ciclev10007738m.g	53.1202	1.25054	0.00401439	0.188628	35	42	14	91	67	83	Ciclev10007738m.g	PF04116,PF12076	PTHR11863,PTHR11863:SF2				GO:0055114,GO:0016491,GO:0006633,GO:0005506	AT5G57800.1	CER3,FLP1,WAX2,YRE	Fatty acid hydroxylase superfamily
Ciclev10017315m.g	413.919	1.38747	0.00401182	0.188628	147	180	310	549	372	1030	Ciclev10017315m.g	PF12609	PTHR33090					AT4G10265.1		Wound-responsive family protein
Ciclev10024840m.g	8798.88	0.771305	0.00407426	0.190984	7240	7768	3771	12151	10825	12634	Ciclev10024840m.g	PF00694,PF00330	PTHR11670,PTHR11670:SF40		4.2.1.3	K01681	GO:0008152	AT4G35830.1	ACO1	aconitase 1
Ciclev10019831m.g	114042	-0.265867	0.00410406	0.191464	122557	123884	108576	109652	103246	119198	Ciclev10019831m.g	PF00282	PTHR11999,PTHR11999:SF113		4.1.1.15	K01580	GO:0030170,GO:0019752,GO:0016831	AT3G17760.2	GAD5	glutamate decarboxylase 5
Ciclev10030720m.g	33.0465	1.97159	0.00409607	0.191464	7	7	23	56	72	38	Ciclev10030720m.g	PF05699,PF14291	PTHR11697				GO:0046983	AT1G19260.1		TTF-type zinc finger protein with HAT dimerisation domain
Ciclev10016436m.g	899.259	-0.771943	0.00414592	0.1925	1297	732	1196	695	678	755	Ciclev10016436m.g	PF07939	PTHR31865,PTHR31865:SF7					AT2G42760.1
Ciclev10016805m.g	373.454	-0.770393	0.0041409	0.1925	534	313	492	324	273	288	Ciclev10016805m.g	PF03492	PTHR31009,PTHR31009:SF9		2.1.1.274		GO:0008168	AT4G36470.1		S-adenosyl-L-methionine-dependent methyltransferases superfamily protein
Ciclev10020863m.g	3153.24	-0.271821	0.00417229	0.193267	3622	3317	2919	3066	2768	3338	Ciclev10020863m.g	PF13837	PTHR31307,PTHR31307:SF3	KOG4282				AT2G44730.1		Alcohol dehydrogenase transcription factor Myb/SANT-like family protein
Ciclev10012015m.g	3522.56	0.242441	0.00419563	0.19389	3356	3034	2822	4112	3767	4368	Ciclev10012015m.g	PF00782	PTHR10159,PTHR10159:SF293		3.1.3.16,3.1.3.48	K14819	GO:0008138,GO:0006470	AT4G18593.1		dual specificity protein phosphatase-related
Ciclev10018741m.g	3638.08	-0.501825	0.00423661	0.195323	4353	4553	3304	3266	2613	3829	Ciclev10018741m.g	PF01794,PF08022,PF08414,PF08030	PTHR11972,PTHR11972:SF69		1.6.3.1	K13447	GO:0055114,GO:0016491,GO:0050664,GO:0004601	AT1G64060.1	ATRBOH F,ATRBOHF,RBOH F,RBOHAP108,RBOHF	respiratory burst oxidase protein F
Ciclev10016618m.g	1716.61	-1.23159	0.00425683	0.195378	1797	1311	3573	1130	979	1184	Ciclev10016618m.g	PF05558	PTHR38522,PTHR38522:SF2				GO:0051716,GO:0046658	AT4G20260.4	ATPCAP1,PCAP1	plasma-membrane associated cation-binding protein 1
Ciclev10026557m.g	73.0953	0.945383	0.00425774	0.195378	48	60	35	94	118	94	Ciclev10026557m.g	PF00249	PTHR31003,PTHR31003:SF5					AT2G03500.1		Homeodomain-like superfamily protein
Ciclev10012668m.g	3157.58	0.73921	0.004278	0.195848	2490	2781	1537	4155	3325	5266	Ciclev10012668m.g	PF12678	PTHR22763,PTHR22763:SF34				GO:0008270	AT5G38895.3		RING/U-box superfamily protein
Ciclev10030031m.g	305.056	-0.62949	0.00430643	0.196691	307	356	384	240	246	281	Ciclev10030031m.g							AT5G26731.1
Ciclev10007927m.g	4806.73	-0.574262	0.00433373	0.197019	7124	4823	4587	4249	3376	4822	Ciclev10007927m.g	PF03514	PTHR31636,PTHR31636:SF38					AT1G50600.1	SCL5	scarecrow-like 5
Ciclev10033594m.g	81.7471	-1.54333	0.00433359	0.197019	214	54	87	53	41	40	Ciclev10033594m.g	PF00560,PF08263,PF07714	PTHR27000,PTHR27000:SF114	KOG1187	2.7.11.1		GO:0005515,GO:0006468,GO:0004672	AT3G47570.1		Leucine-rich repeat protein kinase family protein
Ciclev10013434m.g	25.7898	1.47396	0.00434576	0.197108	11	19	9	29	44	48	Ciclev10013434m.g	PF03381	PTHR10926,PTHR10926:SF28	KOG2952			GO:0016020	AT1G16360.1		LEM3 (ligand-effect modulator 3) family protein / CDC50 family protein
Ciclev10006327m.g	9.91331	3.7113	0.00438583	0.198467	2	0	2	15	4	42	NA
Ciclev10005186m.g	860.14	0.593158	0.00439938	0.198621	559	782	606	1115	1106	1086	Ciclev10005186m.g	PF12697	PTHR10992,PTHR10992:SF811	KOG4178	3.3.2.10			AT4G02340.1		alpha/beta-Hydrolases superfamily protein
Ciclev10007374m.g	10.5231	2.17279	0.00442545	0.199339	4	5	2	16	12	28	Ciclev10007374m.g	PF00690,PF00702,PF00122	PTHR24093,PTHR24093:SF257		3.6.3.6	K01535	GO:0046872,GO:0000166	AT3G42640.1	AHA8,HA8	H(+)-ATPase 8
Ciclev10003475m.g	74.2325	-0.875195	0.00444283	0.199663	81	93	98	59	41	69	Ciclev10003475m.g	PF02493,PF01504	PTHR23086,PTHR23086:SF29		2.7.1.68	K00889	GO:0046488,GO:0016307	AT3G07960.1		Phosphatidylinositol-4-phosphate 5-kinase family protein
Ciclev10006243m.g	25.674	2.77421	0.00449361	0.201022	4	15	0	56	42	46	Ciclev10006243m.g	PF02704	PTHR23201,PTHR23201:SF8					AT1G74670.1		Gibberellin-regulated family protein
Ciclev10014983m.g	435.448	0.955172	0.0044845	0.201022	220	404	220	639	679	510	Ciclev10014983m.g	PF01554	PTHR11206,PTHR11206:SF140	KOG1347		K03327	GO:0055085,GO:0016020,GO:0015297,GO:0015238,GO:0006855	AT3G21690.1		MATE efflux family protein
Ciclev10000420m.g	1123.15	0.948287	0.00458887	0.204816	647	1084	468	1481	1359	1921	Ciclev10000420m.g	PF13364,PF01301	PTHR23421,PTHR23421:SF73		3.2.1.23		GO:0005975,GO:0004553	AT5G63800.1	BGAL6,MUM2	Glycosyl hydrolase family 35 protein
Ciclev10021745m.g	31.5876	-2.16325	0.00462143	0.205801	21	31	89	8	11	18	Ciclev10021745m.g	PF13561	PTHR24322,PTHR24322:SF498	KOG0725	1.1.1.145,1.1.1.51			AT2G47140.1		NAD(P)-binding Rossmann-fold superfamily protein
Ciclev10012986m.g	109.881	0.905167	0.00467721	0.206874	55	96	66	136	146	177	Ciclev10012986m.g		PTHR33270,PTHR33270:SF1					AT1G70780.1
Ciclev10030535m.g	2385.62	-0.466205	0.00466464	0.206874	2739	2304	2810	2273	1900	2262	Ciclev10030535m.g	PF03031	PTHR23081,PTHR23081:SF2		3.1.3.16	K18999		AT2G33540.1	ATCPL3,CPL3	C-terminal domain phosphatase-like 3
Ciclev10032019m.g	1816.44	0.781856	0.00467169	0.206874	1360	1678	809	2417	2110	2863	Ciclev10032019m.g	PF01190	PTHR31614,PTHR31614:SF6					AT5G13140.1		Pollen Ole e 1 allergen and extensin family protein
Ciclev10012726m.g	429.749	2.20091	0.00471159	0.207925	75	326	41	897	1005	320	NA
Ciclev10000722m.g	5344.89	0.452851	0.00474417	0.208703	4042	4802	3991	6995	6532	6225	Ciclev10000722m.g	PF00342	PTHR11469,PTHR11469:SF1		5.3.1.9	K01810	GO:0006096,GO:0006094,GO:0004347	AT5G42740.1		Sugar isomerase (SIS) family protein
Ciclev10016942m.g	4029.86	-0.879335	0.00475052	0.208703	6394	3392	5125	2904	2219	4061	Ciclev10016942m.g	PF00293	PTHR11839,PTHR11839:SF8		3.6.1.17		GO:0016787	AT1G30110.2	ATNUDX25,NUDX25	nudix hydrolase homolog 25
Ciclev10006382m.g	344.762	0.568292	0.00480689	0.209303	265	317	212	462	437	418	NA
Ciclev10021861m.g	4674.38	0.623118	0.00478737	0.209303	3537	4348	2657	6381	6243	5470	Ciclev10021861m.g	PF00504	PTHR21649,PTHR21649:SF17			K08910	GO:0016020,GO:0009765	AT3G47470.1	CAB4,LHCA4	light-harvesting chlorophyll-protein complex I subunit A4
Ciclev10025479m.g	40.03	-1.46254	0.00478258	0.209303	76	69	26	17	26	25	Ciclev10025479m.g	PF00067		KOG0157	1.14.13.112	K12637	GO:0055114,GO:0020037,GO:0016705,GO:0005506	AT4G36380.1	ROT3	Cytochrome P450 superfamily protein
Ciclev10029663m.g	56.592	-1.23164	0.00480506	0.209303	62	114	51	30	38	40	Ciclev10029663m.g	PF00249	PTHR24078,PTHR24078:SF177					AT2G21650.1	ATRL2,MEE3,RSM1	Homeodomain-like superfamily protein
Ciclev10005357m.g	652.442	-0.481348	0.00487601	0.209648	766	681	717	651	458	647	Ciclev10005357m.g	PF06200	PTHR33077,PTHR33077:SF10					AT4G14720.1	PPD2,TIFY4B	TIFY domain/Divergent CCT motif family protein
Ciclev10011671m.g	16.6983	-2.04135	0.00483963	0.209648	28	17	31	13	5	3	Ciclev10011671m.g	PF03140	PTHR31549,PTHR31549:SF2					AT2G28580.1		Plant protein of unknown function (DUF247)
Ciclev10016791m.g	9.53978	-2.7381	0.00487902	0.209648	7	17	22	1	2	5	NA
Ciclev10016917m.g	2593.33	-1.05512	0.00484435	0.209648	2095	5041	2786	2050	1781	1556	Ciclev10016917m.g	PF01161	PTHR11362,PTHR11362:SF34	KOG3346				AT1G18100.1	E12A11,MFT	PEBP (phosphatidylethanolamine-binding protein) family protein
Ciclev10019846m.g	763.441	-1.18376	0.00486077	0.209648	1315	674	1040	416	294	810	Ciclev10019846m.g	PF00004,PF14363	PTHR23070,PTHR23070:SF42			K08900	GO:0005524	AT5G40010.1	AATP1	AAA-ATPase 1
Ciclev10033777m.g	6.07003	2.95135	0.0048601	0.209648	2	1	1	11	7	17	Ciclev10033777m.g	PF02458	PTHR31623,PTHR31623:SF3		2.3.1.160		GO:0016747	AT1G24430.1		HXXXD-type acyl-transferase family protein
Ciclev10017275m.g	1512.08	-0.429174	0.00490303	0.210219	1595	1723	1613	1452	1141	1557	Ciclev10017275m.g	PF08293	PTHR13362,PTHR13362:SF2	KOG4844		K17411		AT5G44710.1
Ciclev10007796m.g	258.658	1.30456	0.00497454	0.212819	172	139	117	340	182	684	Ciclev10007796m.g	PF13962,PF13857,PF12796	PTHR24177,PTHR24177:SF27	KOG4412				AT1G10340.1		Ankyrin repeat family protein
Ciclev10005195m.g	138.419	1.75515	0.00499343	0.213162	97	58	30	233	77	393	Ciclev10005195m.g	PF00332	PTHR32227,PTHR32227:SF49		3.2.1.39		GO:0005975,GO:0004553	AT3G57240.1	BG3	beta-1,3-glucanase 3
Ciclev10022791m.g	126.558	1.78004	0.00507249	0.216066	82	75	11	231	223	171	Ciclev10022791m.g		PTHR33184,PTHR33184:SF9					AT1G05835.1		PHD finger protein
Ciclev10028975m.g	27361.8	-0.256182	0.00511738	0.217505	30674	28380	25954	28368	25277	26247	Ciclev10028975m.g	PF00230	PTHR19139,PTHR19139:SF167	KOG0223			GO:0016020,GO:0006810,GO:0005215	AT5G60660.1	PIP2;4,PIP2F	plasma membrane intrinsic protein 2;4
Ciclev10004912m.g	397.529	0.457434	0.00516122	0.218894	339	312	304	490	411	580	Ciclev10004912m.g	PF02458	PTHR31625,PTHR31625:SF5		2.3.1.115		GO:0016747	AT5G39090.1		HXXXD-type acyl-transferase family protein
Ciclev10020212m.g	8860.64	1.19269	0.00517792	0.219128	2458	6896	5735	14421	13642	11272	Ciclev10020212m.g	PF01453	PTHR32444,PTHR32444:SF13					AT1G78860.1		D-mannose binding lectin protein with Apple-like carbohydrate-binding domain
Ciclev10009622m.g	10194	-1.26169	0.00521781	0.219146	9033	8576	22123	6660	6437	6080	Ciclev10009622m.g	PF00061	PTHR10612,PTHR10612:SF19	KOG4824	1.14.13.90	K03098		AT5G58070.1	ATTIL,TIL	temperature-induced lipocalin
Ciclev10011194m.g	451.637	-0.526054	0.00522745	0.219146	642	497	395	392	366	430	Ciclev10011194m.g	PF02362,PF06507	PTHR31384,PTHR31384:SF27				GO:0003677,GO:0009725,GO:0006355,GO:0005634	AT4G30080.1	ARF16	auxin response factor 16
Ciclev10015466m.g	1552.02	0.769339	0.00520798	0.219146	1144	1392	761	2053	1586	2683	Ciclev10015466m.g	PF14531	PTHR23257,PTHR23257:SF511	KOG0192	2.7.12.1			AT3G01490.1		Protein kinase superfamily protein
Ciclev10025483m.g	896.197	2.06205	0.00521259	0.219146	160	662	167	1744	2304	472	Ciclev10025483m.g	PF03000,PF00651	PTHR32370,PTHR32370:SF20				GO:0005515	AT3G49900.1		Phototropic-responsive NPH3 family protein
Ciclev10031427m.g	1161.37	1.47346	0.00523428	0.219146	486	837	433	1621	720	3268	Ciclev10031427m.g	PF00635,PF12796	PTHR24198,PTHR24198:SF33	KOG4412				AT2G03430.1		Ankyrin repeat family protein
Ciclev10031622m.g	1906.06	-0.813826	0.00527752	0.220486	3267	1506	2203	1464	1398	1568	Ciclev10031622m.g	PF00010	PTHR16223,PTHR16223:SF36				GO:0046983	AT1G51140.1		basic helix-loop-helix (bHLH) DNA-binding superfamily protein
Ciclev10029811m.g	39.6038	-1.12611	0.00529884	0.220905	47	42	64	32	21	27	Ciclev10029811m.g	PF14432	PTHR24015					AT3G12770.1	MEF22	mitochondrial editing factor 22
Ciclev10001575m.g	4297.89	-0.667633	0.00533739	0.221322	5335	6423	3409	3571	3457	3601	Ciclev10001575m.g	PF01633	PTHR22603,PTHR22603:SF39		2.7.1.82,2.7.1.32	K14156		AT4G09760.3		Protein kinase superfamily protein
Ciclev10003026m.g	225.786	0.652609	0.00534272	0.221322	139	200	159	310	287	286	NA
Ciclev10026344m.g	1752.31	0.622113	0.00534163	0.221322	1317	1673	966	2319	1964	2549	Ciclev10026344m.g	PF13578	PTHR10509,PTHR10509:SF23	KOG1663	2.1.1.104		GO:0008171	AT4G34050.1	CCoAOMT1	S-adenosyl-L-methionine-dependent methyltransferases superfamily protein
Ciclev10008725m.g	557.147	-0.72884	0.00539298	0.222932	691	521	755	498	463	377	Ciclev10008725m.g	PF00657	PTHR22835,PTHR22835:SF116		3.1.1.3		GO:0016788	AT5G55050.1		GDSL-like Lipase/Acylhydrolase superfamily protein
Ciclev10009186m.g	648.697	-0.462574	0.00543577	0.223288	715	670	748	647	538	564	Ciclev10009186m.g	PF00005	PTHR24220	KOG2355	3.6.3.27		GO:0016887,GO:0005524	AT1G67940.1	ATNAP3,AtSTAR1,NAP3	non-intrinsic ABC protein 3
Ciclev10017220m.g	6.39556	4.14736	0.00541635	0.223288	2	0	0	14	19	5	Ciclev10017220m.g	PF00249	PTHR10641,PTHR10641:SF657					AT2G46410.1	CPC	Homeodomain-like superfamily protein
Ciclev10033005m.g	211.114	-2.53084	0.00543471	0.223288	58	117	785	62	83	52	Ciclev10033005m.g		PTHR13871,PTHR13871:SF51					AT2G16050.1		Cysteine/Histidine-rich C1 domain family protein
Ciclev10015337m.g	86.5541	1.44436	0.00547445	0.224407	31	64	37	151	177	71	Ciclev10015337m.g	PF03140	PTHR31549,PTHR31549:SF2					AT4G31980.1
Ciclev10021505m.g	1366.71	0.420542	0.00548703	0.224453	1211	1000	1116	1746	1655	1602	Ciclev10021505m.g	PF05419	PTHR34800,PTHR34800:SF1					AT3G59400.1	GUN4	enzyme binding;tetrapyrrole binding
Ciclev10032686m.g	472.247	0.940595	0.0055553	0.226772	383	176	360	676	580	740	Ciclev10032686m.g	PF00043,PF02798	PTHR11260,PTHR11260:SF327	KOG0406	2.5.1.18	K00799	GO:0005515	AT2G29420.1	ATGSTU7,GST25,GSTU7	glutathione S-transferase tau 7
Ciclev10026857m.g	249.92	0.693723	0.0055732	0.22703	152	198	190	334	354	296	Ciclev10026857m.g		PTHR36067,PTHR36067:SF1
Ciclev10025108m.g	342.872	-0.604341	0.00564703	0.22956	387	348	436	282	249	344	Ciclev10025108m.g	PF14432,PF01535,PF13041	PTHR24015,PTHR24015:SF264					AT5G44230.1		Pentatricopeptide repeat (PPR) superfamily protein
Ciclev10000465m.g	1119.73	0.645863	0.00566713	0.229737	889	1006	611	1574	1521	1264	Ciclev10000465m.g	PF00924	PTHR30566,PTHR30566:SF12				GO:0055085,GO:0016020	AT1G58200.2	MSL3	MSCS-like 3
Ciclev10028245m.g	1000.2	0.797137	0.00567484	0.229737	821	721	556	1375	868	1881	Ciclev10028245m.g	PF05834	PTHR13789,PTHR13789:SF203		5.3.99.9	K14593	GO:0016705,GO:0016117	AT3G10230.1	LYC	lycopene cyclase
Ciclev10001489m.g	4698.31	-0.38397	0.00569218	0.229964	5454	4692	5000	4351	3754	5008	Ciclev10001489m.g	PF12871,PF03371	PTHR23142	KOG2889		K12849		AT2G40650.1		PRP38 family protein
Ciclev10011104m.g	1260.15	0.279931	0.00573061	0.23104	1133	1142	973	1505	1380	1546	Ciclev10011104m.g	PF04091	PTHR12702,PTHR12702:SF4	KOG2176			GO:0006904,GO:0000145	AT3G56640.1	SEC15A	exocyst complex component sec15A
Ciclev10003406m.g	26.2253	-1.53874	0.00576551	0.231167	33	22	54	15	13	15	Ciclev10003406m.g	PF00067	PTHR24298,PTHR24298:SF115				GO:0055114,GO:0020037,GO:0016705,GO:0005506	AT1G64940.1	CYP89A6	cytochrome P450, family 87, subfamily A, polypeptide 6
Ciclev10016525m.g	4567.82	0.316928	0.00576914	0.231167	3969	3945	3670	5711	5275	5230	Ciclev10016525m.g	PF05757	PTHR33399,PTHR33399:SF3			K08901	GO:0019898,GO:0015979,GO:0009654,GO:0009523,GO:0005509	AT4G05180.1	PSBQ,PSBQ-2,PSII-Q	photosystem II subunit Q-2
Ciclev10024909m.g	1160.49	-0.517814	0.00576672	0.231167	1208	1215	1440	1054	909	1102	Ciclev10024909m.g	PF04564,PF07714	PTHR27003,PTHR27003:SF81	KOG1187	2.7.11.1		GO:0016567,GO:0004842,GO:0006468,GO:0004672	AT5G65500.1		U-box domain-containing protein kinase family protein
Ciclev10013964m.g	9.95512	1.88721	0.00578169	0.231197	4	3	5	17	17	16	Ciclev10013964m.g	PF04043	PTHR31080,PTHR31080:SF18				GO:0004857	AT3G17220.1	ATPMEI2,PMEI2	pectin methylesterase inhibitor 2
Ciclev10021626m.g	1885.66	-0.302296	0.00583732	0.232182	2049	1975	1905	1970	1613	1839	Ciclev10021626m.g	PF00731	PTHR11609,PTHR11609:SF5		5.4.99.18		GO:0006189	AT2G37690.1		phosphoribosylaminoimidazole carboxylase, putative / AIR carboxylase, putative
Ciclev10029782m.g	28.312	1.93429	0.00584187	0.232182	20	5	9	48	68	25	Ciclev10029782m.g	PF01161	PTHR11362,PTHR11362:SF13	KOG3346			GO:0009910,GO:0003712	AT2G27550.1	ATC	centroradialis
Ciclev10030447m.g	301.625	-0.664728	0.00582274	0.232182	411	399	254	249	269	226	Ciclev10030447m.g	PF03181	PTHR31236,PTHR31236:SF4					AT1G49320.1	ATUSPL1,USPL1	unknown seed protein like 1
Ciclev10000167m.g	3971.49	-0.251814	0.00588252	0.232383	4637	3982	3719	3979	3595	4054	Ciclev10000167m.g	PF07714,PF14381	PTHR23257,PTHR23257:SF440	KOG0192	2.7.11.1		GO:0006468,GO:0004672	AT1G08720.1	ATEDR1,EDR1	Protein kinase superfamily protein
Ciclev10025036m.g	974.602	-0.540581	0.00587642	0.232383	1120	939	1213	947	767	834	Ciclev10025036m.g	PF02892,PF05699,PF14372	PTHR23272,PTHR23272:SF15	KOG1121			GO:0003677,GO:0046983	AT3G42170.1		BED zinc finger ;hAT family dimerisation domain
Ciclev10025940m.g	1327.64	-0.749865	0.00586239	0.232383	2161	1089	1524	1032	945	1204	Ciclev10025940m.g	PF00170,PF14144				K14431	GO:0043565,GO:0006355,GO:0003700,GO:0006351	AT5G65210.3	TGA1	bZIP transcription factor family protein
Ciclev10017801m.g	1436.58	-1.2474	0.00590354	0.232744	2129	954	2606	829	617	1316	Ciclev10017801m.g	PF00232	PTHR10353,PTHR10353:SF27		3.2.1.21	K05350	GO:0005975,GO:0004553	AT4G21760.1	BGLU47	beta-glucosidase 47
Ciclev10007509m.g	78.7572	1.10564	0.00591956	0.232907	64	57	24	120	124	99	Ciclev10007509m.g	PF08276,PF00954,PF01453,PF07714	PTHR27002,PTHR27002:SF95	KOG1187	2.7.11.1		GO:0048544,GO:0006468,GO:0004672	AT4G27290.1		S-locus lectin protein kinase family protein
Ciclev10011588m.g	1432.66	-0.678764	0.00604709	0.237448	2395	1430	1272	1167	1169	1188	Ciclev10011588m.g	PF00847	PTHR32467,PTHR32467:SF28			K09284	GO:0006355,GO:0003700,GO:0007275	AT4G36920.1	AP2,FL1,FLO2	Integrase-type DNA-binding superfamily protein
Ciclev10001979m.g	5528.99	0.553304	0.00605984	0.237473	4052	5128	3604	7367	7292	6327	Ciclev10001979m.g	PF00249	PTHR10641,PTHR10641:SF551	KOG0048		K09422		AT5G67300.1	ATMYB44,ATMYBR1,MYB44,MYBR1	myb domain protein r1
Ciclev10025133m.g	30.2482	1.02682	0.00607779	0.237701	21	21	15	47	42	41	Ciclev10025133m.g	PF00560,PF13855	PTHR27004,PTHR27004:SF29	KOG0472	2.7.11.1		GO:0005515	AT1G74190.1	AtRLP15,RLP15	receptor like protein 15
Ciclev10022892m.g	14622.5	-1.07818	0.00609	0.237704	14277	12482	28377	10269	8728	11225	Ciclev10022892m.g		PTHR12791,PTHR12791:SF34	KOG3385		K08504		AT3G58170.1	ATBET11,ATBS14A,BET11,BS14A	BET1P/SFT1P-like protein 14A
Ciclev10001889m.g	824.809	-0.613392	0.0061292	0.238285	1301	865	714	700	637	756	Ciclev10001889m.g	PF12937	PTHR31215,PTHR31215:SF6				GO:0005515	AT1G78100.1		F-box family protein
Ciclev10007810m.g	28738.7	0.295847	0.00612363	0.238285	27645	25090	21113	34864	29695	37247	Ciclev10007810m.g	PF03949,PF00390	PTHR23406,PTHR23406:SF11		1.1.1.40		GO:0055114,GO:0051287,GO:0004471	AT2G19900.1	ATNADP-ME1,NADP-ME1	NADP-malic enzyme 1
Ciclev10001800m.g	280.859	1.9893	0.0061952	0.240374	53	71	186	380	159	939	Ciclev10001800m.g		PTHR33133,PTHR33133:SF8					AT1G31130.1
Ciclev10012921m.g	1126.6	-0.622024	0.00620869	0.240421	1164	1191	1497	1061	906	874	Ciclev10012921m.g		PTHR33264,PTHR33264:SF5					AT3G11690.1
Ciclev10006747m.g	101.652	-0.611673	0.00628352	0.24215	116	113	120	86	77	95	Ciclev10006747m.g	PF00646,PF14299	PTHR32278,PTHR32278:SF6				GO:0005515	AT2G02360.1	AtPP2-B10,PP2-B10	phloem protein 2-B10
Ciclev10012107m.g	14445.4	-0.399294	0.00629945	0.24215	15925	15757	15076	13331	11041	15761	Ciclev10012107m.g	PF01086	PTHR10639,PTHR10639:SF10	KOG4031			GO:0030132,GO:0030130,GO:0016192,GO:0006886,GO:0005198	AT3G51890.1		Clathrin light chain protein
Ciclev10021801m.g	19688.2	-0.248549	0.00628133	0.24215	20677	21179	19037	19709	17785	20227	Ciclev10021801m.g	PF02453	PTHR10994,PTHR10994:SF70	KOG1792				AT4G11220.1	BTI2,RTNLB2	VIRB2-interacting protein 2
Ciclev10026166m.g	271.427	1.63049	0.00630278	0.24215	75	237	67	470	578	245	Ciclev10026166m.g	PF02984,PF00134	PTHR10177,PTHR10177:SF227	KOG0656		K18810	GO:0005634	AT1G70210.1	ATCYCD1;1,CYCD1;1	CYCLIN D1;1
Ciclev10003956m.g	28.9403	1.63957	0.00632893	0.242679	24	9	8	36	35	71	Ciclev10003956m.g	PF00917		KOG1987	3.4.19.12		GO:0005515	AT3G17380.1		TRAF-like family protein
Ciclev10028275m.g	14.8134	2.63945	0.00637228	0.243864	8	2	2	51	8	25	Ciclev10028275m.g	PF00067	PTHR24298,PTHR24298:SF121	KOG0156	1.14.13.152		GO:0055114,GO:0020037,GO:0016705,GO:0005506	AT2G45550.1	CYP76C4	cytochrome P450, family 76, subfamily C, polypeptide 4
Ciclev10000814m.g	59.7213	1.36625	0.00640718	0.244722	51	25	21	79	58	143	Ciclev10000814m.g	PF08031,PF01565	PTHR32448		1.3.3.8		GO:0055114,GO:0050660,GO:0016491	AT4G20820.1		FAD-binding Berberine family protein
Ciclev10001740m.g	166.26	0.709968	0.00645157	0.245938	94	143	120	223	216	221	Ciclev10001740m.g		PTHR33312,PTHR33312:SF8			K14499		AT5G42750.1	BKI1	BRI1 kinase inhibitor 1
Ciclev10022400m.g	430.99	0.518138	0.0064837	0.246205	341	407	266	566	510	551	Ciclev10022400m.g	PF07883	PTHR37236,PTHR37236:SF1					AT4G02980.1	ABP,ABP1	endoplasmic reticulum auxin binding protein 1
Ciclev10023982m.g	73.3702	-0.671196	0.0064808	0.246205	87	91	79	63	51	68	Ciclev10023982m.g	PF07725,PF13676,PF00931	PTHR11017,PTHR11017:SF162	KOG4658			GO:0007165,GO:0005515,GO:0043531	AT5G17680.1		disease resistance protein (TIR-NBS-LRR class), putative
Ciclev10006918m.g	164.817	-0.520503	0.00655807	0.248547	185	180	187	159	124	152	Ciclev10006918m.g	PF08534	PTHR10430,PTHR10430:SF8	KOG0541	1.11.1.15		GO:0016491	AT1G65980.1	TPX1	thioredoxin-dependent peroxidase 1
Ciclev10012703m.g	1240.24	-1.03827	0.00665924	0.251409	1441	1196	2047	995	1021	559	Ciclev10012703m.g	PF04525	PTHR31087,PTHR31087:SF22					AT2G38640.1		Protein of unknown function (DUF567)
Ciclev10026012m.g	274.485	1.88918	0.00664662	0.251409	192	70	78	429	112	888	Ciclev10026012m.g	PF01370	PTHR10366,PTHR10366:SF404	KOG1502	1.2.1.44	K09753	GO:0050662,GO:0003824	AT1G15950.1	ATCCR1,CCR1,IRX4	cinnamoyl coa reductase 1
Ciclev10028752m.g	890.75	-0.56411	0.0066991	0.251943	1073	813	1126	764	721	819	Ciclev10028752m.g		PTHR13890,PTHR13890:SF4					AT3G19640.1	MGT4,MRS2-3	magnesium transporter 4
Ciclev10033033m.g	480.087	0.950836	0.00669102	0.251943	263	387	280	740	822	441	NA
Ciclev10019079m.g	2102.6	-0.291668	0.00673565	0.252832	2381	2080	2133	2029	1889	2144	Ciclev10019079m.g	PF05064	PTHR12084,PTHR12084:SF0				GO:0017056,GO:0005643	AT2G45000.1	EMB2766	structural constituent of nuclear pore
Ciclev10022130m.g	8016.09	-0.348853	0.00677572	0.25385	10144	8495	7120	7718	7249	7614	Ciclev10022130m.g	PF00255	PTHR11592,PTHR11592:SF42	KOG1651	1.11.1.9,1.11.1.12	K00432	GO:0055114,GO:0006979,GO:0004602	AT4G11600.1	ATGPX6,GPX6,LSC803,PHGPX	glutathione peroxidase 6
Ciclev10004653m.g	966.14	0.273329	0.00681288	0.254755	906	824	767	1155	1025	1214	Ciclev10004653m.g		PTHR31342,PTHR31342:SF12					AT1G48280.1		hydroxyproline-rich glycoprotein family protein
Ciclev10019675m.g	2107.16	-0.300531	0.00684822	0.255103	2437	2065	2129	2063	1827	2172	Ciclev10019675m.g		PTHR33443,PTHR33443:SF4					AT2G20310.1	RIN13	RPM1 interacting protein 13
Ciclev10028959m.g	4432.53	0.894166	0.00684653	0.255103	2101	2534	4015	6696	5548	6257	Ciclev10028959m.g	PF00182	PTHR22595,PTHR22595:SF34	KOG4742	3.2.1.14	K01183	GO:0016998,GO:0006032,GO:0004568	AT3G12500.1	ATHCHIB,B-CHI,CHI-B,HCHIB,PR-3,PR3	basic chitinase
Ciclev10006885m.g	12.4229	-2.13454	0.00695946	0.258754	17	16	24	3	2	10	Ciclev10006885m.g		PTHR34458,PTHR34458:SF5					AT3G16660.1		Pollen Ole e 1 allergen and extensin family protein
Ciclev10001939m.g	1296.87	0.262656	0.00707125	0.262413	1198	1120	1045	1575	1348	1620	Ciclev10001939m.g	PF01575	PTHR13078	KOG1206	4.2.1.119			AT1G76150.1	ATECH2,ECH2	enoyl-CoA hydratase 2
Ciclev10011795m.g	80.7674	-2.04937	0.0071271	0.262992	138	71	158	39	53	6	Ciclev10011795m.g	PF00117	PTHR11922,PTHR11922:SF38		3.5.1.94			AT5G38200.1		Class I glutamine amidotransferase-like superfamily protein
Ciclev10019657m.g	568.489	-1.02982	0.00711868	0.262992	942	943	336	434	345	423	Ciclev10019657m.g	PF00067	PTHR24298,PTHR24298:SF46	KOG0156	1.14.13.21		GO:0055114,GO:0020037,GO:0016705,GO:0005506	AT2G46660.1	CYP78A6	cytochrome P450, family 78, subfamily A, polypeptide 6
Ciclev10020077m.g	44.1565	1.40553	0.00711878	0.262992	23	26	20	88	82	33	Ciclev10020077m.g	PF00201	PTHR11926,PTHR11926:SF162		2.4.1.203		GO:0016758,GO:0008152	AT3G02100.1		UDP-Glycosyltransferase superfamily protein
Ciclev10013256m.g	863.613	-1.1908	0.00714737	0.263243	1265	569	1546	652	615	407	NA
Ciclev10003877m.g	15.0906	2.15491	0.00719609	0.264045	10	1	5	24	18	38	Ciclev10003877m.g	PF08263,PF00560,PF13855	PTHR27004,PTHR27004:SF3	KOG0472			GO:0005515	AT1G45616.1	AtRLP6,RLP6	receptor like protein 6
Ciclev10021719m.g	1954.8	0.869759	0.00718807	0.264045	1767	1555	697	2738	2410	2969	Ciclev10021719m.g	PF07722	PTHR11315	KOG1559	3.4.19.9	K01307	GO:0016787,GO:0006541,GO:0008242,GO:0003824	AT1G78680.1	ATGGH2,GGH2	gamma-glutamyl hydrolase 2
Ciclev10021970m.g	882.874	0.308477	0.00723698	0.265049	804	723	721	1065	934	1138	Ciclev10021970m.g	PF02861	PTHR11638,PTHR11638:SF105				GO:0019538	AT4G12060.1		Double Clp-N motif protein
Ciclev10021095m.g	516.462	1.63371	0.00725472	0.265203	184	415	124	1016	1116	326	Ciclev10021095m.g	PF12695	PTHR33428,PTHR33428:SF2		3.1.1.14	K08099		AT1G19670.1	ATCLH1,ATHCOR1,CLH1,CORI1	chlorophyllase 1
Ciclev10025126m.g	255.312	1.29491	0.00729988	0.265862	148	113	158	330	179	679	Ciclev10025126m.g	PF00560,PF13855	PTHR27004,PTHR27004:SF29	KOG0472	2.7.11.1		GO:0005515	AT1G07390.3	AtRLP1,RLP1	receptor like protein 1
Ciclev10030164m.g	47.963	1.70804	0.00728702	0.265862	22	22	20	90	114	26	Ciclev10030164m.g	PF03600	PTHR10283,PTHR10283:SF103				GO:0055085,GO:0016021	AT3G19490.1	ATNHD1,NHD1	sodium:hydrogen antiporter 1
Ciclev10008522m.g	973.315	0.698117	0.00735565	0.266901	674	951	502	1214	1207	1441	Ciclev10008522m.g	PF04570	PTHR33059,PTHR33059:SF15					AT3G22550.1		Protein of unknown function (DUF581)
Ciclev10010616m.g	1341.09	1.24402	0.00734941	0.266901	778	1199	329	1885	1415	2811	Ciclev10010616m.g	PF01095	PTHR31321,PTHR31321:SF17		3.1.1.11	K01051	GO:0042545,GO:0030599,GO:0005618	AT5G19730.1		Pectin lyase-like superfamily protein
Ciclev10009170m.g	272.179	1.4973	0.0073954	0.26764	98	235	75	483	562	222	Ciclev10009170m.g	PF07647	PTHR33915,PTHR33915:SF3				GO:0005515	AT2G12462.1
Ciclev10015249m.g	45.7077	-1.5003	0.00740332	0.26764	41	46	100	34	18	25	Ciclev10015249m.g	PF02458	PTHR31642,PTHR31642:SF36		2.3.1.232,2.3.1.196		GO:0016747	AT5G17540.1		HXXXD-type acyl-transferase family protein
Ciclev10025862m.g	2180.34	-0.319815	0.00741745	0.267657	2426	2247	2222	2232	1759	2249	Ciclev10025862m.g		PTHR24012,PTHR24012:SF449			K12831		AT2G18510.1	emb2444	RNA-binding (RRM/RBD/RNP motifs) family protein
Ciclev10017162m.g	49164.7	-0.721619	0.00745145	0.268389	48178	49675	73838	40891	36989	41131	Ciclev10017162m.g	PF05564	PTHR33565,PTHR33565:SF2					AT2G33830.2		Dormancy/auxin associated family protein
Ciclev10014463m.g	430.49	-0.853725	0.00749743	0.26955	493	378	686	334	268	386	Ciclev10014463m.g	PF00005,PF01061	PTHR19241,PTHR19241:SF247		3.6.3.44		GO:0016887,GO:0005524,GO:0016020	AT3G21090.1		ABC-2 type transporter family protein
Ciclev10019786m.g	202.273	-0.624207	0.00754263	0.270188	214	246	236	165	136	212	Ciclev10019786m.g	PF00010	PTHR12565,PTHR12565:SF178	KOG4304		K12126	GO:0046983	AT2G46970.1	PIL1	phytochrome interacting factor 3-like 1
Ciclev10029774m.g	8951.9	-1.9178	0.00754275	0.270188	7821	3425	27235	3886	2640	5635	NA
Ciclev10003389m.g	9.63637	1.99255	0.00757104	0.270706	3	4	4	17	10	23	Ciclev10003389m.g	PF05699,PF14291	PTHR11697				GO:0046983	AT1G19260.1		TTF-type zinc finger protein with HAT dimerisation domain
Ciclev10006811m.g	86.2189	-1.03836	0.00762471	0.272129	139	68	123	49	66	65	Ciclev10006811m.g	PF00903
Ciclev10020157m.g	1474.04	0.281046	0.00767434	0.273402	1308	1259	1222	1829	1548	1815	Ciclev10020157m.g		PTHR33304,PTHR33304:SF7					AT5G61120.1
Ciclev10004474m.g	2432.4	0.504081	0.00769833	0.273759	1742	2311	1675	3068	3035	3020	Ciclev10004474m.g	PF12899	PTHR31916,PTHR31916:SF9				GO:0033926	AT3G06500.1		Plant neutral invertase family protein
Ciclev10002268m.g	477.082	0.382279	0.00771726	0.273935	457	367	360	605	556	568	Ciclev10002268m.g		PTHR37764,PTHR37764:SF1					AT5G27390.1		Mog1/PsbP/DUF1795-like photosystem II reaction center PsbP family protein
Ciclev10006760m.g	4390.59	-0.298959	0.0077848	0.274344	5122	4351	4348	4131	3842	4664	Ciclev10006760m.g	PF10183,PF13812,PF14432,PF13041,PF01535	PTHR24015,PTHR24015:SF76		1.6.5.3			AT3G13770.1		Pentatricopeptide repeat (PPR) superfamily protein
Ciclev10009133m.g	3156.62	-0.403617	0.00777353	0.274344	4128	3239	2941	2875	2519	3347	Ciclev10009133m.g	PF00481	PTHR13832,PTHR13832:SF372		3.1.3.16	K17506	GO:0003824,GO:0006470,GO:0004722	AT3G15260.1		Protein phosphatase 2C family protein
Ciclev10011957m.g	296.971	-0.65657	0.0077764	0.274344	295	382	352	254	189	301	Ciclev10011957m.g	PF00892	PTHR14233,PTHR14233:SF13				GO:0016021,GO:0016020	AT3G59340.1		Eukaryotic protein of unknown function (DUF914)
Ciclev10029919m.g	1287.67	-0.836018	0.00776666	0.274344	2090	949	1674	1094	882	993	Ciclev10029919m.g	PF13639	PTHR14155,PTHR14155:SF185				GO:0008270,GO:0005515	AT3G18930.1		RING/U-box superfamily protein
Ciclev10006782m.g	1562.22	-0.942598	0.0078096	0.274724	1724	1339	2688	1165	878	1410	Ciclev10006782m.g	PF00067	PTHR24298,PTHR24298:SF114				GO:0055114,GO:0020037,GO:0016705,GO:0005506	AT4G12320.1	CYP706A6	cytochrome P450, family 706, subfamily A, polypeptide 6
Ciclev10014454m.g	1437.61	-0.29893	0.0078496	0.275636	1557	1480	1476	1424	1229	1487	Ciclev10014454m.g	PF04146	PTHR12357,PTHR12357:SF3	KOG1902				AT1G30460.1	ATCPSF30,CPSF30	cleavage and polyadenylation specificity factor 30
Ciclev10004728m.g	2626.55	0.662022	0.00787453	0.275713	1476	2417	1864	3681	3247	3385	Ciclev10004728m.g	PF07690	PTHR11662,PTHR11662:SF302	KOG2533	3.6.3.20	K13783	GO:0055085,GO:0016021	AT3G47420.1	ATPS3,PS3	phosphate starvation-induced gene 3
Ciclev10022248m.g	1270.55	0.460305	0.00787992	0.275713	910	1068	1051	1574	1420	1730	Ciclev10022248m.g	PF02531	PTHR31982,PTHR31982:SF4			K02692	GO:0015979,GO:0009538,GO:0009522	AT1G03130.1	PSAD-2	photosystem I subunit D-2
Ciclev10002859m.g	207.227	-0.987889	0.00795669	0.276867	199	218	353	155	108	186	Ciclev10002859m.g	PF13098	PTHR10438,PTHR10438:SF274	KOG0907	1.6.5.4	K03671	GO:0045454,GO:0015035,GO:0006662	AT3G51030.1	ATTRX H1,ATTRX1,TRX1	thioredoxin H-type 1
Ciclev10002898m.g	13.7845	-2.98241	0.0079521	0.276867	3	17	46	4	2	4	Ciclev10002898m.g	PF13499	PTHR10891,PTHR10891:SF592					AT4G03290.1		EF hand calcium-binding protein family
Ciclev10014944m.g	4657.87	0.294393	0.00793284	0.276867	4497	3727	3723	5749	4821	5920	Ciclev10014944m.g	PF00285	PTHR11739,PTHR11739:SF4		2.3.3.16,2.3.3.1	K01647	GO:0046912	AT3G58750.1	CSY2	citrate synthase 2
Ciclev10023018m.g	896.301	0.68025	0.00796942	0.276867	761	808	418	1268	1114	1155	Ciclev10023018m.g	PF00462	PTHR10168,PTHR10168:SF57	KOG1752	1.8.1.9	K03676	GO:0045454,GO:0015035,GO:0009055	AT2G30540.1		Thioredoxin superfamily protein
Ciclev10010083m.g	1186.01	-1.00769	0.007984	0.276882	1248	989	2180	883	676	981	Ciclev10010083m.g		PTHR36754,PTHR36754:SF1					AT3G13677.2
Ciclev10001318m.g	3178.76	-0.354671	0.00801573	0.277491	3656	3203	3303	2917	2612	3440	Ciclev10001318m.g	PF00035	PTHR11207,PTHR11207:SF1				GO:0003725	AT1G09700.1	DRB1,HYL1	dsRNA-binding domain-like superfamily protein
Ciclev10007792m.g	3872.51	-0.523367	0.00806572	0.277549	4505	3568	4862	3570	3160	3458	Ciclev10007792m.g	PF07714,PF00069	PTHR24351,PTHR24351:SF87		2.7.11.1		GO:0006468,GO:0004672,GO:0005524	AT5G47750.1	D6PKL2,PK5	D6 protein kinase like 2
Ciclev10009661m.g	240.906	-2.04134	0.00808415	0.277549	166	197	693	86	33	191	Ciclev10009661m.g		PTHR33172,PTHR33172:SF2					AT5G56550.1	ATOXS3,OXS3	oxidative stress 3
Ciclev10014212m.g	4471.62	0.887431	0.00808822	0.277549	4205	2648	2218	6262	3868	8739	Ciclev10014212m.g	PF00305	PTHR11771,PTHR11771:SF42		1.13.11.12	K00454	GO:0055114,GO:0046872,GO:0016702	AT3G45140.1	ATLOX2,LOX2	lipoxygenase 2
Ciclev10021100m.g	2857.29	-0.277546	0.00808214	0.277549	3135	3117	2684	2978	2397	2929	Ciclev10021100m.g	PF02701	PTHR31992				GO:0006355,GO:0003677	AT5G60850.1	OBP4	OBF binding protein 4
Ciclev10021622m.g	594.354	1.79741	0.00808187	0.277549	297	136	318	813	251	1987	Ciclev10021622m.g	PF00847	PTHR31190,PTHR31190:SF3			K14516	GO:0006355,GO:0003700	AT3G23240.1	ATERF1,ERF1	ethylene response factor 1
Ciclev10025446m.g	7803.75	1.86014	0.00811151	0.27764	1900	6578	1212	15430	17959	5055	Ciclev10025446m.g	PF01925	PTHR14255,PTHR14255:SF11				GO:0016021	AT2G25737.1		Sulfite exporter TauE/SafE family protein
Ciclev10031571m.g	471.784	1.46072	0.00811922	0.27764	155	438	127	800	936	450	Ciclev10031571m.g	PF01842	PTHR31096,PTHR31096:SF12		2.7.7.59		GO:0016597,GO:0008152	AT3G01990.1	ACR6	ACT domain repeat 6
Ciclev10011965m.g	489.738	0.345678	0.00815957	0.278534	411	428	389	589	540	629	Ciclev10011965m.g	PF12695	PTHR13390,PTHR13390:SF0	KOG3975				AT3G11620.1		alpha/beta-Hydrolases superfamily protein
Ciclev10003039m.g	276.311	0.547922	0.00817717	0.278649	212	189	235	344	310	400	Ciclev10003039m.g		PTHR11315		3.4.19.9	K01307	GO:0008242,GO:0006541,GO:0003824	AT1G78680.1	ATGGH2,GGH2	gamma-glutamyl hydrolase 2
Ciclev10009749m.g	42.8785	-1.25508	0.00819686	0.278836	67	33	71	21	27	33	Ciclev10009749m.g	PF11708	PTHR12942,PTHR12942:SF2			K12819		AT1G65660.1	SMP1	Pre-mRNA splicing Prp18-interacting factor
Ciclev10002838m.g	1327.2	-0.468808	0.00823236	0.279152	1487	1286	1594	1207	1061	1308	Ciclev10002838m.g	PF10780	PTHR33618,PTHR33618:SF1			K17434		AT5G39600.1
Ciclev10026810m.g	2044.27	-0.77247	0.00823464	0.279152	2760	1662	2882	1583	1309	1975	Ciclev10026810m.g	PF07011	PTHR33469,PTHR33469:SF3					AT1G17455.1	ELF4-L4	ELF4-like 4
Ciclev10021254m.g	66.8128	1.03836	0.00828047	0.28022	34	61	30	92	76	122	Ciclev10021254m.g	PF00069	PTHR27000,PTHR27000:SF9	KOG2345	2.7.11.1,2.7.10.1	K04733	GO:0006468,GO:0005524,GO:0004672	AT2G31880.1	EVR,SOBIR1	Leucine-rich repeat protein kinase family protein
Ciclev10011060m.g	65.3652	-0.908516	0.00830756	0.280652	77	82	83	36	43	67	Ciclev10011060m.g	PF00999	PTHR32468,PTHR32468:SF10				GO:0055085,GO:0016021,GO:0015299,GO:0006812	AT3G53720.1	ATCHX20,CHX20	cation/H+ exchanger 20
Ciclev10014410m.g	405.276	0.551502	0.00832321	0.280697	368	345	232	546	520	474	Ciclev10014410m.g	PF08263,PF00560,PF13855	PTHR27000,PTHR27000:SF196	KOG0472	2.7.11.1		GO:0005515	AT4G08850.1		Leucine-rich repeat receptor-like protein kinase family protein
Ciclev10000810m.g	428.424	-1.74594	0.00842995	0.283322	400	252	1156	211	104	328	Ciclev10000810m.g	PF08031,PF01565	PTHR32448		1.3.3.8		GO:0055114,GO:0050660,GO:0016491	AT5G44400.1		FAD-binding Berberine family protein
Ciclev10016106m.g	67.6785	-1.79982	0.00842791	0.283322	67	201	35	24	38	34	Ciclev10016106m.g	PF04857	PTHR10797,PTHR10797:SF14	KOG0304	3.1.13.4	K12581	GO:0005634	AT3G44240.1		Polynucleotidyl transferase, ribonuclease H-like superfamily protein
Ciclev10003359m.g	292.756	-0.672259	0.0085656	0.283656	341	301	377	236	183	310	Ciclev10003359m.g	PF00412	PTHR24206,PTHR24206:SF28	KOG1700			GO:0008270	AT3G55770.2		GATA type zinc finger transcription factor family protein
Ciclev10008140m.g	30.7248	2.38926	0.00848353	0.283656	13	16	0	52	49	65	Ciclev10008140m.g	PF01554	PTHR11206,PTHR11206:SF78	KOG1347		K03327	GO:0055085,GO:0016020,GO:0015297,GO:0015238,GO:0006855	AT3G23560.1	ALF5	MATE efflux family protein
Ciclev10014769m.g	5094.67	-0.28786	0.00851891	0.283656	6194	5274	4576	5168	4471	5084	Ciclev10014769m.g	PF03600	PTHR10283,PTHR10283:SF76				GO:0055085,GO:0016021	AT5G12860.1	DiT1	dicarboxylate transporter 1
Ciclev10015137m.g	21.644	-1.98449	0.00852844	0.283656	67	19	16	13	9	6	Ciclev10015137m.g	PF03140	PTHR31549,PTHR31549:SF2					AT4G31980.1
Ciclev10016518m.g	1244.79	-0.270001	0.00850867	0.283656	1367	1273	1237	1222	1146	1248	Ciclev10016518m.g	PF13489	PTHR14614,PTHR14614:SF7	KOG2793	2.1.1.60			AT5G44170.1		S-adenosyl-L-methionine-dependent methyltransferases superfamily protein
Ciclev10018053m.g	479.299	-1.11752	0.00845722	0.283656	1043	309	547	349	298	323	Ciclev10018053m.g	PF08263,PF00560,PF13855	PTHR27004,PTHR27004:SF23	KOG0472	2.7.11.1		GO:0005515	AT4G04220.1	AtRLP46,RLP46	receptor like protein 46
Ciclev10022121m.g	78.9212	-1.52873	0.00853406	0.283656	68	71	184	51	49	29	Ciclev10022121m.g		PTHR31899,PTHR31899:SF1		1.14.13.129	K15746		AT5G52570.1	B2,BCH2,BETA-OHASE 2,CHY2	beta-carotene hydroxylase 2
Ciclev10022269m.g	4445.06	-0.290934	0.00860196	0.283656	4897	4410	4611	4310	3979	4532	Ciclev10022269m.g	PF00025	PTHR24073,PTHR24073:SF474	KOG0094		K07893	GO:0005525	AT2G44610.1	ATRAB6A,ATRABH1B,RAB6,RAB6A	Ras-related small GTP-binding family protein
Ciclev10028119m.g	2801.36	0.43982	0.00859789	0.283656	2089	2613	2062	3622	2958	3793	Ciclev10028119m.g	PF03321	PTHR31901,PTHR31901:SF12			K14487		AT2G14960.1	GH3.1	Auxin-responsive GH3 family protein
Ciclev10028226m.g	1569.32	-0.310894	0.00861362	0.283656	1657	1683	1603	1555	1317	1629	Ciclev10028226m.g	PF00300	PTHR23029,PTHR23029:SF43	KOG0235	3.1.3.63			AT5G22620.1		phosphoglycerate/bisphosphoglycerate mutase family protein
Ciclev10029351m.g	1379.59	-1.07528	0.00859273	0.283656	1579	1037	2605	988	717	1164	Ciclev10029351m.g							AT1G24625.1	ZFP7	zinc finger protein 7
Ciclev10030851m.g	1472.11	-0.877815	0.00855723	0.283656	1294	1555	2469	1093	1064	1166	Ciclev10030851m.g	PF13238	PTHR20953,PTHR20953:SF2					AT3G10420.2		P-loop containing nucleoside triphosphate hydrolases superfamily protein
Ciclev10005653m.g	6.35583	3.05849	0.00863613	0.28392	3	1	0	9	8	20	Ciclev10005653m.g	PF08241	PTHR10108,PTHR10108:SF692	KOG3010			GO:0008168,GO:0008152	AT2G41380.1		S-adenosyl-L-methionine-dependent methyltransferases superfamily protein
Ciclev10005001m.g	11.5767	1.76155	0.00866979	0.284321	4	6	5	20	12	26	Ciclev10005001m.g	PF03140	PTHR31549					AT3G50160.1		Plant protein of unknown function (DUF247)
Ciclev10005534m.g	176.368	-1.63789	0.00867736	0.284321	152	514	101	70	96	108	Ciclev10005534m.g	PF00689	PTHR24093,PTHR24093:SF292		3.6.3.8	K01537		AT3G22910.1		ATPase E1-E2 type family protein / haloacid dehalogenase-like hydrolase family protein
Ciclev10003051m.g	808.855	2.19091	0.00870346	0.2847	87	611	130	1638	2118	391	NA
Ciclev10009966m.g	22.0105	-2.26171	0.00872166	0.284783	22	26	53	11	1	13	Ciclev10009966m.g	PF01221	PTHR11886,PTHR11886:SF22	KOG3430	3.6.4.2	K10418	GO:0007017,GO:0005875	AT4G27360.1		Dynein light chain type 1 family protein
Ciclev10027853m.g	1039.65	0.834925	0.00873505	0.284783	611	1053	475	1477	1236	1571	Ciclev10027853m.g	PF00560,PF08263,PF07714	PTHR27008,PTHR27008:SF42	KOG1187	2.7.11.1		GO:0005515,GO:0006468,GO:0004672	AT4G34220.1		Leucine-rich repeat protein kinase family protein
Ciclev10005210m.g	286.461	-0.996617	0.00881955	0.286294	275	309	483	214	136	270	Ciclev10005210m.g	PF14226,PF03171	PTHR10209,PTHR10209:SF135	KOG0143	1.14.11.20		GO:0055114,GO:0016491	AT1G06620.1		2-oxoglutarate (2OG) and Fe(II)-dependent oxygenase superfamily protein
Ciclev10015142m.g	690.608	0.533423	0.00881527	0.286294	590	641	390	858	837	922	Ciclev10015142m.g	PF00004	PTHR23074,PTHR23074:SF92		3.6.4.3	K07767	GO:0005524	AT2G34560.2		P-loop containing nucleoside triphosphate hydrolases superfamily protein
Ciclev10018028m.g	96.9924	1.08296	0.00883984	0.286294	60	61	56	142	189	84	Ciclev10018028m.g	PF03222	PTHR32195,PTHR32195:SF20			K03834	GO:0003333	AT5G19500.1		Tryptophan/tyrosine permease
Ciclev10025101m.g	297.755	-1.4652	0.00883708	0.286294	745	132	389	178	163	166	Ciclev10025101m.g	PF01740,PF00916	PTHR11814,PTHR11814:SF61			K17469	GO:0016021,GO:0015116,GO:0008272,GO:0055085,GO:0016020,GO:0008271	AT5G10180.1	AST68,SULTR2;1	slufate transporter 2;1
Ciclev10005203m.g	1206.64	0.778521	0.00888141	0.287166	632	1142	747	1796	1658	1414	Ciclev10005203m.g	PF03106	PTHR31221,PTHR31221:SF13				GO:0043565,GO:0006355,GO:0003700	AT5G49520.1	ATWRKY48,WRKY48	WRKY DNA-binding protein 48
Ciclev10027715m.g	8002.76	-0.210912	0.00892217	0.288008	8849	7979	7662	8254	7219	8335	Ciclev10027715m.g	PF12906	PTHR13145	KOG1609	6.3.2.19		GO:0008270	AT4G34100.2		RING/U-box superfamily protein
Ciclev10017075m.g	386.372	-0.567963	0.00899898	0.2886	448	370	489	322	294	384	Ciclev10017075m.g		PTHR33156,PTHR33156:SF10					AT1G28395.3
Ciclev10017352m.g	1973.5	-0.853702	0.00898576	0.2886	1960	1836	3305	1570	1284	1669	Ciclev10017352m.g	PF12609	PTHR33090					AT4G28240.1		Wound-responsive family protein
Ciclev10018687m.g	31.2086	-1.6621	0.00899941	0.2886	65	24	47	22	6	21	Ciclev10018687m.g	PF08263,PF00560,PF13855,PF00069	PTHR27000,PTHR27000:SF31	KOG1187	2.7.11.1		GO:0005515,GO:0006468,GO:0005524,GO:0004672	AT3G47570.1		Leucine-rich repeat protein kinase family protein
Ciclev10034011m.g	1350.43	-0.51446	0.00898253	0.2886	1570	1263	1669	1175	1063	1334	Ciclev10034011m.g		PTHR31218,PTHR31218:SF36				GO:0022857,GO:0016021	AT1G70260.1		nodulin MtN21 /EamA-like transporter family protein
Ciclev10007827m.g	364.941	0.473292	0.00904343	0.289538	326	320	230	439	463	454	Ciclev10007827m.g	PF08244,PF00251	PTHR31953,PTHR31953:SF14		3.2.1.153,3.2.1.26,3.2.1.80	K01193		AT3G13790.1	ATBFRUCT1,ATCWINV1	Glycosyl hydrolases family 32 protein
Ciclev10009047m.g	3304.68	-0.386624	0.00917094	0.289673	3520	3641	3484	3148	2534	3544	Ciclev10009047m.g	PF00481	PTHR13832,PTHR13832:SF329	KOG0698	3.1.3.16		GO:0003824,GO:0006470,GO:0004722	AT4G28400.1		Protein phosphatase 2C family protein
Ciclev10012089m.g	316.347	-0.605467	0.00918072	0.289673	487	317	295	276	273	253	Ciclev10012089m.g	PF13921	PTHR10641,PTHR10641:SF457	KOG0048		K09422	GO:0010338,GO:0006351,GO:0005634	AT2G37630.1	AS1,ATMYB91,ATPHAN,MYB91	myb-like HTH transcriptional regulator family protein
Ciclev10012623m.g	258.045	-0.686088	0.00906482	0.289673	263	271	362	230	203	200	Ciclev10012623m.g	PF03168	PTHR31852,PTHR31852:SF2					AT2G27260.1		Late embryogenesis abundant (LEA) hydroxyproline-rich glycoprotein family
Ciclev10013391m.g	224.701	-0.525428	0.0090983	0.289673	260	273	224	233	153	208	Ciclev10013391m.g	PF13639	PTHR14155,PTHR14155:SF180				GO:0008270,GO:0005515	AT2G37580.1		RING/U-box superfamily protein
Ciclev10016136m.g	25423.7	0.232249	0.00914743	0.289673	22947	23327	20385	30575	27549	29909	Ciclev10016136m.g	PF00903	PTHR10374,PTHR10374:SF17	KOG2943	4.4.1.5			AT1G11840.6	ATGLX1,GLX1	glyoxalase I homolog
Ciclev10017223m.g	356.255	1.62571	0.00917378	0.289673	79	325	93	631	739	328	Ciclev10017223m.g	PF13833	PTHR10891,PTHR10891:SF585					AT4G27280.1		Calcium-binding EF-hand family protein
Ciclev10017867m.g	16.4306	-2.11405	0.0091534	0.289673	10	29	35	11	3	6	Ciclev10017867m.g	PF00249	PTHR31314,PTHR31314:SF15					AT2G38300.1		myb-like HTH transcriptional regulator family protein
Ciclev10025238m.g	8451.83	0.986238	0.00913691	0.289673	4703	8165	3396	13128	13640	8914	Ciclev10025238m.g	PF04043,PF01095			3.1.1.11	K01051	GO:0004857,GO:0042545,GO:0030599,GO:0005618	AT3G14310.1	ATPME3,PME3	pectin methylesterase 3
Ciclev10027277m.g	137.383	-1.71112	0.0091497	0.289673	156	158	274	66	18	128	Ciclev10027277m.g		PTHR35503,PTHR35503:SF2					AT5G65030.1
Ciclev10008774m.g	11610.3	1.66118	0.00921402	0.290256	3352	10053	2587	22038	25832	7567	Ciclev10008774m.g	PF07885	PTHR11003,PTHR11003:SF135					AT5G55630.2	ATKCO1,ATTPK1,KCO1,TPK1	Outward rectifying potassium channel protein
Ciclev10014083m.g	1847.8	-0.343182	0.00926593	0.290956	2167	1779	1941	1772	1555	1905	Ciclev10014083m.g	PF09261,PF07748,PF01074	PTHR11607,PTHR11607:SF4		3.2.1.24,3.2.1.114	K01231	GO:0008270,GO:0004553,GO:0015923,GO:0006013,GO:0005975,GO:0004559	AT5G14950.1	ATGMII,GMII	golgi alpha-mannosidase II
Ciclev10021347m.g	2706.9	0.856764	0.00925511	0.290956	1587	2446	1460	3648	2452	5221	Ciclev10021347m.g							AT2G20142.1		Toll-Interleukin-Resistance (TIR) domain family protein
Ciclev10004801m.g	2926.55	1.64141	0.00936861	0.291296	650	2344	1029	5651	6513	1759	Ciclev10004801m.g	PF05184,PF03489,PF00026	PTHR13683,PTHR13683:SF296		3.4.23.40	K08245	GO:0006629,GO:0006508,GO:0004190	AT1G62290.1		Saposin-like aspartyl protease family protein
Ciclev10011453m.g	621.166	1.3828	0.00934549	0.291296	193	608	183	900	648	1365	Ciclev10011453m.g	PF00067	PTHR24282,PTHR24282:SF36				GO:0055114,GO:0020037,GO:0016705,GO:0005506	AT5G24910.1	CYP714A1	cytochrome P450, family 714, subfamily A, polypeptide 1
Ciclev10012076m.g	1068.57	-1.14783	0.00930088	0.291296	1413	659	2048	678	634	823	Ciclev10012076m.g							AT5G26770.2
Ciclev10019990m.g	258.92	1.85202	0.00935749	0.291296	98	129	93	356	82	906	Ciclev10019990m.g	PF07887	PTHR31713,PTHR31713:SF15				GO:0006950,GO:0005516	AT1G73805.1		Calmodulin binding protein-like
Ciclev10023108m.g	108.232	1.71926	0.00933651	0.291296	24	84	35	229	224	71	Ciclev10023108m.g	PF00407	PTHR31213,PTHR31213:SF19		4.2.1.78		GO:0009607,GO:0006952
Ciclev10031017m.g	834.851	-0.890865	0.00939567	0.291296	1644	708	793	686	631	552	Ciclev10031017m.g	PF07690	PTHR11654,PTHR11654:SF121			K14638	GO:0055085,GO:0016021,GO:0016020,GO:0006810,GO:0005215	AT1G32450.1	NRT1.5	nitrate transporter 1.5
Ciclev10031953m.g	11.2942	3.30581	0.00938855	0.291296	4	0	2	32	3	33	Ciclev10031953m.g	PF08100,PF00891	PTHR11746,PTHR11746:SF103		2.1.1.68		GO:0046983,GO:0008171	AT5G54160.1	ATOMT1,OMT1	O-methyltransferase 1
Ciclev10032408m.g	1269.99	-0.366511	0.00934392	0.291296	1633	1327	1143	1287	1045	1233	Ciclev10032408m.g	PF06206	PTHR35137,PTHR35137:SF1				GO:0017009	AT5G51020.1	CRL	crumpled leaf
Ciclev10028637m.g	7171.49	-0.790958	0.00945815	0.292456	12665	5762	7747	6081	5673	5028	Ciclev10028637m.g	PF00332	PTHR32227,PTHR32227:SF70		3.2.1.39		GO:0005975,GO:0004553	AT2G27500.1		Glycosyl hydrolase superfamily protein
Ciclev10033235m.g	1136.75	0.821543	0.00946295	0.292456	627	1048	661	1700	1733	1183	Ciclev10033235m.g	PF12734	PTHR31568					AT5G04080.1
Ciclev10004676m.g	2427.23	0.474202	0.00952354	0.29248	1799	2353	1641	3132	2862	3049	Ciclev10004676m.g	PF01490	PTHR22950,PTHR22950:SF269	KOG1303		K15015		AT2G41190.1		Transmembrane amino acid transporter family protein
Ciclev10013780m.g	381.949	0.471391	0.00953835	0.29248	331	344	242	443	449	531	Ciclev10013780m.g	PF01699	PTHR31503,PTHR31503:SF16			K07300	GO:0055085,GO:0016021	AT3G13320.1	atcax2,CAX2	cation exchanger 2
Ciclev10014804m.g	362.619	-0.34621	0.00951058	0.29248	420	402	338	359	318	347	Ciclev10014804m.g	PF13193,PF00501	PTHR24096,PTHR24096:SF160				GO:0008152,GO:0003824	AT5G63380.1		AMP-dependent synthetase and ligase family protein
Ciclev10015684m.g	131.381	-1.1725	0.00948301	0.29248	284	141	106	122	54	86	Ciclev10015684m.g	PF03140	PTHR31549,PTHR31549:SF2					AT4G31980.1
Ciclev10020159m.g	3705.76	0.494763	0.0095118	0.29248	2921	3612	2272	4815	4334	4748	Ciclev10020159m.g	PF01842	PTHR31096,PTHR31096:SF6		2.7.7.59		GO:0016597,GO:0008152	AT1G12420.1	ACR8	ACT domain repeat 8
Ciclev10006837m.g	517.709	-1.21277	0.00957692	0.293203	399	503	1094	299	295	409	Ciclev10006837m.g	PF00391,PF01326,PF02896	PTHR22931,PTHR22931:SF9		2.7.9.1	K01006	GO:0016772,GO:0016310,GO:0016301,GO:0005524,GO:0050242,GO:0006090	AT4G15530.6	PPDK	pyruvate orthophosphate dikinase
Ciclev10014803m.g	528.96	1.35523	0.00961327	0.293857	225	154	446	713	493	1269	Ciclev10014803m.g	PF08031,PF01565	PTHR32448		1.3.3.8		GO:0055114,GO:0050660,GO:0016491	AT5G44400.1		FAD-binding Berberine family protein
Ciclev10009070m.g	3047.04	-0.786238	0.00963818	0.29416	5221	2548	3325	2337	1844	3043	Ciclev10009070m.g	PF02309	PTHR31734,PTHR31734:SF39			K14484	GO:0006355,GO:0005634	AT4G29080.1	IAA27,PAP2	phytochrome-associated protein 2
Ciclev10007942m.g	38.5203	1.24931	0.00966734	0.294591	26	30	10	47	64	62	Ciclev10007942m.g	PF04043,PF01095	PTHR31707,PTHR31707:SF39		3.1.1.11		GO:0004857,GO:0042545,GO:0030599,GO:0005618	AT2G26440.1		Plant invertase/pectin methylesterase inhibitor superfamily
Ciclev10008917m.g	3573.71	0.535235	0.00969073	0.294845	2901	3398	2070	4737	4508	4275	Ciclev10008917m.g	PF16363	PTHR10366,PTHR10366:SF246	KOG1431	1.1.1.271	K02377		AT1G17890.1	GER2	NAD(P)-binding Rossmann-fold superfamily protein
Ciclev10029391m.g	26.9195	-1.24137	0.00972044	0.29529	29	30	47	15	18	18	Ciclev10029391m.g		PTHR27004,PTHR27004:SF2					AT5G49290.1	ATRLP56,RLP56	receptor like protein 56
Ciclev10014770m.g	17367.2	-0.719222	0.00974377	0.295541	15580	25476	20061	15067	14933	11830	Ciclev10014770m.g	PF03600	PTHR10283,PTHR10283:SF101	KOG1281		K14445	GO:0055085,GO:0016021	AT5G47560.1	ATSDAT,ATTDT,TDT	tonoplast dicarboxylate transporter
Ciclev10022134m.g	510.228	0.417864	0.00977679	0.296084	451	466	334	633	611	624	Ciclev10022134m.g	PF03946	PTHR11661,PTHR11661:SF7				GO:0006412,GO:0005840,GO:0003735	AT1G32990.1	PRPL11	plastid ribosomal protein l11
Ciclev10005414m.g	401.467	0.92651	0.00994023	0.298972	216	311	257	635	676	355	Ciclev10005414m.g	PF01715	PTHR11088,PTHR11088:SF30	KOG1384	2.5.1.27,2.5.1.112	K10760	GO:0008033	AT5G19040.1	ATIPT5,IPT5	isopentenyltransferase 5
Ciclev10013033m.g	66158.6	-0.765595	0.00994563	0.298972	78545	58228	98003	52682	39662	66011	Ciclev10013033m.g	PF00179	PTHR24068		6.3.2.19	K06689		AT4G27960.2	UBC9	ubiquitin conjugating enzyme 9
Ciclev10015348m.g	2521.52	0.313113	0.00990408	0.298972	2300	2087	2024	2947	3020	2962	Ciclev10015348m.g	PF01078	PTHR32039,PTHR32039:SF9		6.6.1.1	K03405	GO:0016851,GO:0015995,GO:0015979	AT5G45930.1	CHL I2,CHLI-2,CHLI2	magnesium chelatase i2
Ciclev10018168m.g	76.3522	-1.76072	0.00988998	0.298972	247	66	38	39	40	32	Ciclev10018168m.g	PF01657	PTHR32099,PTHR32099:SF4					AT3G22060.1		Receptor-like protein kinase-related family protein
Ciclev10026869m.g	100.977	-1.30195	0.00994843	0.298972	127	206	80	68	81	35	Ciclev10026869m.g		PTHR33743,PTHR33743:SF3
Ciclev10025791m.g	45.9648	-1.51319	0.00998758	0.299021	111	27	59	23	20	34	Ciclev10025791m.g	PF01734	PTHR32176				GO:0006629	AT4G37060.1	AtPLAIVB,PLA IVB,PLP5	PATATIN-like protein 5
Ciclev10027167m.g	84.5122	-1.45947	0.00998597	0.299021	90	60	193	38	41	66	Ciclev10027167m.g	PF00067	PTHR24286,PTHR24286:SF85	KOG0157	1.14.13.93		GO:0055114,GO:0020037,GO:0016705,GO:0005506	AT1G19630.1	CYP722A1	cytochrome P450, family 722, subfamily A, polypeptide 1
Ciclev10033637m.g	863.764	-0.357374	0.00999585	0.299021	1041	830	896	852	714	867	Ciclev10033637m.g		PTHR33133,PTHR33133:SF7					AT3G11810.1
Ciclev10010574m.g	27.3772	1.03259	0.010145	0.3021	15	18	18	37	35	46	Ciclev10010574m.g		PTHR33168,PTHR33168:SF12					AT2G25735.1
Ciclev10020574m.g	2409.88	-0.364396	0.0101294	0.3021	2965	2442	2348	2283	1890	2611	Ciclev10020574m.g	PF12697	PTHR10992,PTHR10992:SF833	KOG2382	3.1.2.2			AT4G10030.1		alpha/beta-Hydrolases superfamily protein
Ciclev10027508m.g	526.237	-1.60232	0.0101423	0.3021	301	438	1415	278	313	238	Ciclev10027508m.g	PF00808	PTHR11064,PTHR11064:SF45	KOG0869				AT4G14540.1	NF-YB3	nuclear factor Y, subunit B3
Ciclev10014127m.g	10218.1	0.536016	0.0101839	0.302338	9907	7019	6994	12921	10061	16066	Ciclev10014127m.g	PF08263,PF00560,PF13855,PF00069	PTHR27000,PTHR27000:SF215	KOG1187	2.7.11.1		GO:0005515,GO:0006468,GO:0005524,GO:0004672	AT1G28440.1	HSL1	HAESA-like 1
Ciclev10030352m.g	1722.93	-0.790407	0.0101756	0.302338	2828	1282	2136	1457	1287	1299	Ciclev10030352m.g	PF00854	PTHR11654,PTHR11654:SF110	KOG1237		K14638	GO:0016020,GO:0006810,GO:0005215	AT1G59740.1		Major facilitator superfamily protein
Ciclev10029583m.g	2415.02	-0.942911	0.0102145	0.302787	4845	2538	1876	1967	1931	1362	Ciclev10029583m.g		PTHR33306,PTHR33306:SF7					AT2G21180.1
Ciclev10033510m.g	228.238	1.46509	0.0103476	0.306269	109	205	38	335	251	500	Ciclev10033510m.g	PF14416,PF13839	PTHR32285,PTHR32285:SF36					AT1G29050.1	TBL38	TRICHOME BIREFRINGENCE-LIKE 38
Ciclev10005563m.g	9867.6	-0.84517	0.0104293	0.307758	10480	8521	16475	7521	6434	8754	Ciclev10005563m.g	PF13419	PTHR12725,PTHR12725:SF60	KOG3085	3.1.3.29			AT2G41250.1		Haloacid dehalogenase-like hydrolase (HAD) superfamily protein
Ciclev10018489m.g	2016.12	0.496483	0.0104275	0.307758	1687	1903	1206	2555	2537	2450	Ciclev10018489m.g	PF05000,PF04997,PF04983,PF11523,PF00623	PTHR19376,PTHR19376:SF40		2.7.7.6	K16250	GO:0006351,GO:0003899,GO:0003677	AT1G63020.1	NRPD1,NRPD1A,POL IVA,SDE4,SMD2	nuclear RNA polymerase D1A
Ciclev10006516m.g	107.304	1.35785	0.0104664	0.307925	50	102	22	176	162	156	Ciclev10006516m.g	PF13637,PF12796	PTHR24177,PTHR24177:SF36	KOG4412	2.7.11.1			AT3G09550.1		Ankyrin repeat family protein
Ciclev10008263m.g	1293.93	1.38066	0.0104549	0.307925	897	995	209	1927	1335	2805	Ciclev10008263m.g	PF00069	PTHR27001,PTHR27001:SF62	KOG1187	2.7.11.1		GO:0006468,GO:0005524,GO:0004672	AT2G25220.1		Protein kinase superfamily protein
Ciclev10001500m.g	622.529	0.80397	0.0105692	0.310486	574	502	240	886	846	799	Ciclev10001500m.g	PF08240,PF00107	PTHR11695,PTHR11695:SF432		1.1.1.1	K18857	GO:0055114,GO:0016491,GO:0008270	AT1G77120.1	ADH,ADH1,ATADH,ATADH1	alcohol dehydrogenase 1
Ciclev10023113m.g	55.9818	-0.736172	0.0105952	0.310782	68	64	67	43	38	54	NA
Ciclev10015586m.g	2150.38	0.892386	0.010643	0.311451	1663	1975	725	3168	2610	3206	Ciclev10015586m.g	PF00657	PTHR22835,PTHR22835:SF219		3.2.1.51		GO:0016788	AT5G14450.1		GDSL-like Lipase/Acylhydrolase superfamily protein
Ciclev10031262m.g	326.203	0.502099	0.0106498	0.311451	241	290	237	400	429	391	Ciclev10031262m.g	PF00232	PTHR10353,PTHR10353:SF81		3.2.1.21	K01188	GO:0005975,GO:0004553	AT5G44640.1	BGLU13	beta glucosidase 13
Ciclev10029791m.g	47.34	-0.989663	0.0107305	0.313343	50	54	73	37	36	28	Ciclev10029791m.g	PF00156,PF13537	PTHR11907,PTHR11907:SF12		2.4.2.14	K00764	GO:0009116	AT2G16570.1	ASE1,ATASE,ATASE1	GLN phosphoribosyl pyrophosphate amidotransferase 1
Ciclev10022829m.g	830.386	1.46684	0.0109559	0.31945	344	745	183	1445	1728	668	NA
Ciclev10009087m.g	1988.11	0.484251	0.0110138	0.319829	1767	1809	1184	2558	2505	2346	Ciclev10009087m.g	PF14364,PF05553	PTHR33098,PTHR33098:SF13					AT5G56980.1
Ciclev10023160m.g	1277.91	-0.598565	0.0110179	0.319829	1376	1268	1700	1153	1116	976	Ciclev10023160m.g	PF00319	PTHR11945,PTHR11945:SF191				GO:0046983,GO:0003677	AT4G11880.1	AGL14	AGAMOUS-like 14
Ciclev10029896m.g	13.1978	1.79593	0.0109862	0.319829	7	6	4	21	11	35	Ciclev10029896m.g	PF01073	PTHR10366,PTHR10366:SF375				GO:0055114,GO:0016616,GO:0006694,GO:0003854	AT4G39230.1		NmrA-like negative transcriptional regulator family protein
Ciclev10007160m.g	250.524	1.9254	0.0111664	0.323661	173	126	11	503	434	329	Ciclev10007160m.g		PTHR10217,PTHR10217:SF465			K05391		AT5G53130.1	ATCNGC1,CNGC1	cyclic nucleotide gated channel 1
Ciclev10000353m.g	1739.52	-1.28645	0.01136	0.323904	833	2971	3039	1137	954	1159	Ciclev10000353m.g	PF13086,PF13087	PTHR10887,PTHR10887:SF362	KOG1804	3.6.4.12	K18422		AT1G05460.1	SDE3	P-loop containing nucleoside triphosphate hydrolases superfamily protein
Ciclev10002529m.g	97.2903	-0.702939	0.0112871	0.323904	141	101	103	83	87	66	Ciclev10002529m.g		PTHR37371
Ciclev10009009m.g	244.235	0.413527	0.0113219	0.323904	215	214	170	306	260	331	Ciclev10009009m.g	PF00160	PTHR11071,PTHR11071:SF286	KOG0880	5.2.1.8	K03768	GO:0006457,GO:0003755,GO:0000413	AT5G35100.1		Cyclophilin-like peptidyl-prolyl cis-trans isomerase family protein
Ciclev10009168m.g	1252.02	0.619652	0.011338	0.323904	907	1181	735	1643	1245	2011	Ciclev10009168m.g		PTHR10460,PTHR10460:SF11					AT2G46225.3	ABIL1	ABI-1-like 1
Ciclev10011411m.g	2490.45	-0.515628	0.0113897	0.323904	2581	2519	3175	2152	1988	2441	Ciclev10011411m.g	PF12906	PTHR23012,PTHR23012:SF25	KOG1609	6.3.2.19		GO:0008270	AT5G60580.4		RING/U-box superfamily protein
Ciclev10013364m.g	548.609	-0.302208	0.0113145	0.323904	612	570	545	530	476	571	Ciclev10013364m.g	PF13393	PTHR11476,PTHR11476:SF5		6.1.1.21	K01892	GO:0005737	AT3G46100.1	ATHRS1,HRS1	Histidyl-tRNA synthetase 1
Ciclev10015497m.g	3585.97	-0.478886	0.0112116	0.323904	3556	3927	4319	3270	3178	3133	Ciclev10015497m.g	PF06999	PTHR31902,PTHR31902:SF5					AT5G40510.1		Sucrase/ferredoxin-like family protein
Ciclev10016123m.g	54.9114	1.41755	0.011235	0.323904	33	45	9	100	82	74	Ciclev10016123m.g	PF06955,PF00722	PTHR31062,PTHR31062:SF15		2.4.1.207	K08235	GO:0048046,GO:0016762,GO:0006073,GO:0005618,GO:0005975,GO:0004553	AT5G13870.1	EXGT-A4,XTH5	xyloglucan endotransglucosylase/hydrolase 5
Ciclev10018878m.g	576.097	-0.382358	0.0113607	0.323904	682	633	548	556	546	496	Ciclev10018878m.g	PF12552,PF14309	PTHR21726,PTHR21726:SF30					AT1G63670.2		Protein of unknown function (DUF3741)
Ciclev10022209m.g	490.146	-0.421828	0.0112936	0.323904	518	509	564	458	425	459	Ciclev10022209m.g		PTHR35745,PTHR35745:SF1					AT4G13200.1
Ciclev10023143m.g	498.795	-1.7779	0.0112834	0.323904	636	190	1305	289	297	126	Ciclev10023143m.g		PTHR34467,PTHR34467:SF1					AT5G53486.2
Ciclev10027770m.g	4431.11	-0.626676	0.0113576	0.323904	7032	3753	4665	3943	3577	3634	Ciclev10027770m.g	PF00497,PF13458	PTHR18966,PTHR18966:SF222			K05387		AT4G35290.2	ATGLR3.2,ATGLUR2,GLR3.2,GLUR2	glutamate receptor 2
Ciclev10028991m.g	842.2	0.350923	0.0113836	0.323904	765	753	599	1051	998	971	Ciclev10028991m.g	PF14360	PTHR21290,PTHR21290:SF29	KOG3058				AT3G54020.1	AtIPCS1	Arabidopsis Inositol phosphorylceramide synthase 1
Ciclev10016395m.g	74.4799	0.653152	0.0114514	0.325186	62	62	42	96	93	103	Ciclev10016395m.g		PTHR38226
Ciclev10013413m.g	1259.99	0.757119	0.0114851	0.325672	890	1255	550	1726	1598	1750	Ciclev10013413m.g		PTHR38360,PTHR38360:SF1					AT1G65900.1
Ciclev10006671m.g	1995.43	1.27464	0.0115868	0.327893	2006	878	546	2844	1731	4626	Ciclev10006671m.g	PF14497,PF13417	PTHR11260,PTHR11260:SF233	KOG0406	2.5.1.18	K00799	GO:0005515	AT3G09270.1	ATGSTU8,GSTU8	glutathione S-transferase TAU 8
Ciclev10030478m.g	4637.21	0.401825	0.0115969	0.327893	3607	4426	3351	6092	4940	5932	Ciclev10030478m.g	PF14288,PF02364	PTHR12741,PTHR12741:SF16		2.4.1.34		GO:0016020,GO:0006075,GO:0003843,GO:0000148	AT1G06490.1	ATGSL07,atgsl7,gsl07	glucan synthase-like 7
Ciclev10028137m.g	431.396	-0.408143	0.0116358	0.328396	450	516	434	407	391	388	Ciclev10028137m.g	PF04859	PTHR31161,PTHR31161:SF4					AT5G58960.3	GIL1	Plant protein of unknown function (DUF641)
Ciclev10033350m.g	22.2368	1.07817	0.0116482	0.328396	17	13	11	34	29	34	Ciclev10033350m.g	PF00011	PTHR11527,PTHR11527:SF93			K13993		AT5G12020.1	HSP17.6II	17.6 kDa class II heat shock protein
Ciclev10012100m.g	5167.77	1.12343	0.011753	0.330873	2526	5250	1576	8264	8243	6043	Ciclev10012100m.g	PF01190	PTHR33210,PTHR33210:SF1					AT5G15780.1		Pollen Ole e 1 allergen and extensin family protein
Ciclev10006926m.g	142.782	1.26834	0.0118085	0.331959	99	115	30	229	142	284	Ciclev10006926m.g	PF00855	PTHR10688,PTHR10688:SF1			K17398		AT5G27650.1		Tudor/PWWP/MBT superfamily protein
Ciclev10033765m.g	10.9447	-2.09996	0.0119278	0.334832	12	21	17	5	7	1	Ciclev10033765m.g		PTHR31218,PTHR31218:SF61				GO:0022857,GO:0016021	AT1G70260.1		nodulin MtN21 /EamA-like transporter family protein
Ciclev10014113m.g	2319.15	-0.311509	0.0119779	0.335357	2890	2414	2060	2330	2033	2277	Ciclev10014113m.g	PF08263,PF00560,PF13855	PTHR27004,PTHR27004:SF1	KOG0472			GO:0005515	AT3G11010.1	AtRLP34,RLP34	receptor like protein 34
Ciclev10023218m.g	62.1625	0.699158	0.0120149	0.335357	43	51	41	78	74	95	NA
Ciclev10024773m.g	138.393	1.08676	0.0119868	0.335357	46	103	99	216	225	157	Ciclev10024773m.g	PF00931	PTHR23155,PTHR23155:SF513	KOG4658			GO:0043531	AT5G35450.1		Disease resistance protein (CC-NBS-LRR class) family
Ciclev10026034m.g	7669.91	0.532588	0.0120008	0.335357	5783	7286	4844	10152	10144	8635	Ciclev10026034m.g	PF01716				K02716	GO:0042549,GO:0019898,GO:0015979,GO:0009654,GO:0009523,GO:0005509	AT3G50820.1	OEC33,PSBO-2,PSBO2	photosystem II subunit O-2
Ciclev10004179m.g	4806.5	-0.229837	0.0121836	0.335708	5287	4852	4653	4688	4392	5110	Ciclev10004179m.g		PTHR34837,PTHR34837:SF1					AT5G53440.1
Ciclev10007414m.g	14022.4	0.451193	0.0120884	0.335708	9878	13088	10663	18025	16521	17333	Ciclev10007414m.g	PF11838,PF01433	PTHR11533,PTHR11533:SF189		3.4.11.2	K08776	GO:0008270,GO:0008237,GO:0006508	AT4G33090.1	APM1,ATAPM1	aminopeptidase M1
Ciclev10011659m.g	1358.96	-0.247563	0.0121311	0.335708	1461	1429	1314	1379	1253	1350	Ciclev10011659m.g	PF00201	PTHR11926,PTHR11926:SF374				GO:0016758,GO:0008152	AT1G07250.1	UGT71C4	UDP-glucosyl transferase 71C4
Ciclev10014240m.g	1625.33	0.671588	0.0120858	0.335708	1164	1349	1060	2242	2512	1579	Ciclev10014240m.g	PF07944	PTHR31151,PTHR31151:SF0			K09955		AT5G12950.1		Putative glycosyl hydrolase of unknown function (DUF1680)
Ciclev10015325m.g	904.834	0.437678	0.0121989	0.335708	750	862	587	1210	1040	1087	Ciclev10015325m.g	PF04137	PTHR12613,PTHR12613:SF0	KOG2608		K10950	GO:0055114,GO:0016671,GO:0005783,GO:0003756	AT2G38960.3	AERO2,ERO2	endoplasmic reticulum oxidoreductins 2
Ciclev10017885m.g	328.068	-0.775779	0.0121752	0.335708	332	314	515	254	237	285	Ciclev10017885m.g	PF00892	PTHR31218,PTHR31218:SF36				GO:0016021,GO:0016020,GO:0022857	AT5G40210.1		nodulin MtN21 /EamA-like transporter family protein
Ciclev10018573m.g	167.968	0.870734	0.0121647	0.335708	128	152	63	234	245	214	Ciclev10018573m.g	PF07725,PF13676,PF13855,PF00931	PTHR11017,PTHR11017:SF162	KOG0472,KOG4658			GO:0007165,GO:0005515,GO:0043531	AT4G12010.1		Disease resistance protein (TIR-NBS-LRR class) family
Ciclev10019555m.g	2009.11	0.320838	0.0122106	0.335708	2013	1653	1454	2343	2240	2572	Ciclev10019555m.g	PF00226,PF14901	PTHR24078,PTHR24078:SF231	KOG0720		K09534		AT1G79030.1		Chaperone DnaJ-domain superfamily protein
Ciclev10025033m.g	185.543	-0.794893	0.0121579	0.335708	231	164	270	147	110	181	Ciclev10025033m.g	PF12854,PF13041,PF01535	PTHR24015,PTHR24015:SF856					AT3G47840.1		Tetratricopeptide repeat (TPR)-like superfamily protein
Ciclev10028412m.g	3189.33	1.90258	0.012216	0.335708	524	2809	518	6483	7326	2008	Ciclev10028412m.g	PF01699	PTHR31503,PTHR31503:SF9	KOG1397		K07300	GO:0055085,GO:0016021	AT2G38170.3	ATCAX1,CAX1,RCI4	cation exchanger 1
Ciclev10029697m.g	104.077	0.799997	0.0120536	0.335708	83	69	65	168	153	100	Ciclev10029697m.g				6.3.2.19			AT5G05080.2	ATUBC22,UBC22	ubiquitin-conjugating enzyme 22
Ciclev10008836m.g	4882.01	-0.945301	0.0122591	0.3362	8271	3713	6387	3374	2363	5095	Ciclev10008836m.g	PF03106,PF10533	PTHR31282,PTHR31282:SF15				GO:0043565,GO:0006355,GO:0003700	AT4G31550.1	ATWRKY11,WRKY11	WRKY DNA-binding protein 11
Ciclev10018143m.g	46.8929	-0.846523	0.0122682	0.3362	61	70	42	40	29	39	Ciclev10018143m.g	PF00931	PTHR23155,PTHR23155:SF554				GO:0043531	AT5G05400.1		LRR and NB-ARC domains-containing disease resistance protein
Ciclev10000105m.g	1462.69	-0.255169	0.0123523	0.336754	1588	1502	1444	1488	1349	1436	Ciclev10000105m.g	PF12295	PTHR15245,PTHR15245:SF20	KOG1895				AT1G27595.1
Ciclev10013868m.g	33623.9	-0.666956	0.0123613	0.336754	36446	30877	48768	28486	23073	32138	Ciclev10013868m.g	PF00179	PTHR24068	KOG0417	6.3.2.19	K06689		AT1G64230.2	UBC28	ubiquitin-conjugating enzyme 28
Ciclev10014720m.g	11573.6	0.312986	0.0123062	0.336754	11016	10385	8169	13997	12003	15222	Ciclev10014720m.g	PF07991,PF01450	PTHR21371,PTHR21371:SF11		1.1.1.86	K00053	GO:0055114,GO:0009082,GO:0004455,GO:0016491	AT3G58610.2		ketol-acid reductoisomerase
Ciclev10018037m.g	1734.06	-1.20885	0.0123867	0.336754	4087	919	2016	1189	1017	1155	Ciclev10018037m.g	PF00854	PTHR11654,PTHR11654:SF146				GO:0016020,GO:0006810,GO:0005215	AT5G19640.1		Major facilitator superfamily protein
Ciclev10028965m.g	2274.02	0.839257	0.0123915	0.336754	1225	1295	2043	2997	2349	4084	Ciclev10028965m.g	PF04857	PTHR10797,PTHR10797:SF3	KOG0304	3.1.13.4	K12581	GO:0005634	AT5G22250.1		Polynucleotidyl transferase, ribonuclease H-like superfamily protein
Ciclev10030719m.g	3025.31	-0.550768	0.0123543	0.336754	3885	3732	2701	2574	1986	3373	Ciclev10030719m.g	PF09258	PTHR11062,PTHR11062:SF112		2.4.1.225,2.4.1.224		GO:0016021,GO:0015012,GO:0006024	AT5G04500.1		glycosyltransferase family protein 47
Ciclev10028712m.g	1131.65	-1.29127	0.0124236	0.337157	2975	1075	692	812	768	509	Ciclev10028712m.g		PTHR27000,PTHR27000:SF167					AT4G06744.1		Leucine-rich repeat (LRR) family protein
Ciclev10014639m.g	98.9045	-2.09476	0.0124697	0.337475	266	26	169	48	55	15	Ciclev10014639m.g	PF03055	PTHR10543,PTHR10543:SF42		1.13.11.51	K09840		AT1G30100.1	ATNCED5,NCED5	nine-cis-epoxycarotenoid dioxygenase 5
Ciclev10026559m.g	183.076	1.16306	0.0124633	0.337475	92	165	67	296	339	165	NA
Ciclev10031028m.g	571.299	-0.959474	0.0125205	0.338383	725	421	973	376	345	529	Ciclev10031028m.g	PF00010	PTHR12565,PTHR12565:SF86			K16189	GO:0046983	AT2G43010.2	PIF4,SRL2	phytochrome interacting factor 4
Ciclev10028790m.g	1111.3	0.416532	0.0125473	0.33864	1000	974	752	1358	1119	1617	Ciclev10028790m.g	PF02338	PTHR12419,PTHR12419:SF19	KOG2605	3.4.19.12			AT5G04250.1		Cysteine proteinases superfamily protein
Ciclev10009715m.g	913.855	0.278691	0.0126112	0.338963	840	771	743	1078	1040	1089	Ciclev10009715m.g	PF01152	PTHR10681				GO:0019825	AT4G32690.1	ATGLB3,GLB3	hemoglobin 3
Ciclev10013026m.g	158.172	1.16838	0.0125816	0.338963	110	122	50	199	140	374	Ciclev10013026m.g		PTHR33782,PTHR33782:SF5					AT2G01300.1
Ciclev10017466m.g	6687.17	-0.419846	0.01261	0.338963	9123	6964	5912	6716	5762	5852	Ciclev10017466m.g	PF12041,PF03514	PTHR31636,PTHR31636:SF47			K14494		AT2G01570.1	RGA,RGA1	GRAS family transcription factor family protein
Ciclev10008330m.g	95.4138	1.2494	0.0126883	0.338965	82	58	25	129	90	218	Ciclev10008330m.g	PF16884,PF00107	PTHR11695,PTHR11695:SF504	KOG1196	1.3.1.81		GO:0055114,GO:0016491,GO:0008270	AT5G16970.1	AER,AT-AER	alkenal reductase
Ciclev10009811m.g	216.598	-1.06271	0.0126978	0.338965	290	255	287	181	189	73	Ciclev10009811m.g		PTHR37210,PTHR37210:SF2					AT2G25625.2
Ciclev10012884m.g	468.896	0.438468	0.0126912	0.338965	420	336	378	617	574	534	Ciclev10012884m.g		PTHR35756,PTHR35756:SF1					AT5G14910.1		Heavy metal transport/detoxification superfamily protein
Ciclev10029913m.g	7.71678	2.40788	0.012658	0.338965	4	0	3	16	10	16	Ciclev10029913m.g	PF08263,PF00560,PF13855	PTHR27004,PTHR27004:SF21	KOG0472	2.7.11.1		GO:0005515	AT2G34930.1		disease resistance family protein / LRR family protein
Ciclev10031811m.g	121.914	1.06726	0.0126291	0.338965	131	54	45	168	186	173	Ciclev10031811m.g	PF03171,PF14226	PTHR10209,PTHR10209:SF134	KOG0143	1.14.11.19		GO:0055114,GO:0016491	AT5G05600.1		2-oxoglutarate (2OG) and Fe(II)-dependent oxygenase superfamily protein
Ciclev10002405m.g	8.50931	-4.64501	0.0127707	0.340449	8	1	35	0	2	0	Ciclev10002405m.g	PF03641	PTHR31223,PTHR31223:SF21			K06966		AT4G35190.1		Putative lysine decarboxylase family protein
Ciclev10020533m.g	660.036	-0.40994	0.0127898	0.340494	705	807	635	645	599	569	Ciclev10020533m.g		PTHR31722,PTHR31722:SF0					AT1G79060.1
Ciclev10001020m.g	24.0639	-1.64235	0.0129203	0.341139	26	43	34	18	15	4	Ciclev10001020m.g	PF01301	PTHR23421,PTHR23421:SF80		3.2.1.23		GO:0005975,GO:0004553	AT5G20710.1	BGAL7	beta-galactosidase 7
Ciclev10009202m.g	3048.12	0.498134	0.0128829	0.341139	3051	2508	1729	3956	3678	3794	Ciclev10009202m.g		PTHR26312,PTHR26312:SF75					AT5G20190.1		Tetratricopeptide repeat (TPR)-like superfamily protein
Ciclev10015385m.g	161597	-0.591477	0.0128685	0.341139	201524	149983	199979	134409	106520	175450	Ciclev10015385m.g	PF00684,PF00226,PF01556	PTHR24078,PTHR24078:SF237	KOG0712		K09503	GO:0051082,GO:0031072	AT5G22060.1	ATJ2,J2	DNAJ homologue 2
Ciclev10016643m.g	1021.73	-0.452633	0.0129359	0.341139	1441	967	981	953	825	993	Ciclev10016643m.g		PTHR34064,PTHR34064:SF4					AT4G21215.2
Ciclev10021422m.g	55.3644	1.48074	0.0129065	0.341139	32	45	8	80	102	77	Ciclev10021422m.g	PF00847	PTHR31194,PTHR31194:SF14				GO:0006355,GO:0003700	AT2G46310.1	CRF5	cytokinin response factor 5
Ciclev10026699m.g	627.424	-0.577532	0.0129157	0.341139	604	732	785	567	430	626	Ciclev10026699m.g	PF04535	PTHR32021,PTHR32021:SF2					AT3G50810.1		Uncharacterised protein family (UPF0497)
Ciclev10027260m.g	220	-0.556694	0.0128363	0.341139	260	213	270	174	177	220	NA
Ciclev10000876m.g	5285.81	-0.663859	0.0130054	0.34251	5141	8351	4973	4412	3599	5169	Ciclev10000876m.g	PF00433,PF07714	PTHR24356,PTHR24356:SF195		2.7.11.1	K08790	GO:0006468,GO:0005524,GO:0004674,GO:0004672	AT5G09890.1		Protein kinase family protein
Ciclev10002134m.g	1025.97	0.385221	0.0130677	0.343199	921	950	678	1254	1219	1246	Ciclev10002134m.g	PF10674	PTHR35319,PTHR35319:SF2					AT5G58250.1
Ciclev10017091m.g	174.703	-0.576276	0.0130503	0.343199	193	180	219	169	142	138	Ciclev10017091m.g	PF00076	PTHR24012				GO:0003676	AT3G08000.1		RNA-binding (RRM/RBD/RNP motifs) family protein
Ciclev10017343m.g	65.4652	-1.11414	0.0130943	0.343199	69	70	112	62	27	45	NA
Ciclev10031858m.g	816.62	0.484832	0.0131016	0.343199	705	739	507	1011	1079	948	Ciclev10031858m.g	PF03900,PF01379	PTHR11557	KOG2892	2.5.1.61	K01749	GO:0033014,GO:0004418	AT5G08280.1	HEMC	hydroxymethylbilane synthase
Ciclev10002462m.g	496.949	0.525701	0.0131281	0.343433	507	326	337	641	530	717	Ciclev10002462m.g	PF00917			3.4.19.12		GO:0005515	AT3G17380.1		TRAF-like family protein
Ciclev10017330m.g	371.3	0.587629	0.0131654	0.34395	388	252	216	536	411	487	NA
Ciclev10007599m.g	959.267	-0.711385	0.0133461	0.345365	976	1036	1341	825	868	620	Ciclev10007599m.g	PF13414,PF00564	PTHR22904,PTHR22904:SF367	KOG4151			GO:0005515	AT2G25290.1		Octicosapeptide/Phox/Bem1p (PB1) domain-containing protein / tetratricopeptide repeat (TPR)-containing protein
Ciclev10009173m.g	353.119	-0.374062	0.0133227	0.345365	373	386	374	352	304	330	Ciclev10009173m.g	PF00249,PF00538	PTHR11467,PTHR11467:SF27			K09422	GO:0006334,GO:0005634,GO:0003677,GO:0000786	AT1G72740.2		Homeodomain-like/winged-helix DNA-binding family protein
Ciclev10010133m.g	112.094	-0.689607	0.0133238	0.345365	162	99	134	92	78	106	NA
Ciclev10014849m.g	854.881	-0.873341	0.0133833	0.345365	955	833	1321	661	789	461	Ciclev10014849m.g	PF07690	PTHR11654,PTHR11654:SF82	KOG1237			GO:0055085,GO:0016021,GO:0016020,GO:0006810,GO:0005215	AT5G14940.1		Major facilitator superfamily protein
Ciclev10017859m.g	12.8068	2.50545	0.0134206	0.345365	2	8	1	23	36	9	Ciclev10017859m.g	PF04674						AT2G35150.1	EXL1	EXORDIUM like 1
Ciclev10018525m.g	1484.18	-0.317715	0.013431	0.345365	1713	1422	1555	1447	1290	1503	Ciclev10018525m.g	PF05188,PF05190,PF05192,PF01624,PF00488	PTHR11361,PTHR11361:SF89			K08737	GO:0030983,GO:0006298,GO:0005524	AT4G02070.1	ATMSH6,MSH6,MSH6-1	MUTS homolog 6
Ciclev10021702m.g	700.845	-0.468347	0.0134311	0.345365	823	713	778	599	687	587	Ciclev10021702m.g	PF04759	PTHR31696,PTHR31696:SF23					AT5G23100.1		Protein of unknown function, DUF617
Ciclev10027808m.g	155.074	-2.03924	0.0132973	0.345365	616	76	59	63	66	65	Ciclev10027808m.g	PF08263,PF13855	PTHR27004	KOG0472			GO:0005515	AT2G34930.1		disease resistance family protein / LRR family protein
Ciclev10031260m.g	1198.71	0.311012	0.0134009	0.345365	1040	1122	892	1488	1259	1517	Ciclev10031260m.g	PF01288,PF00809	PTHR20941,PTHR20941:SF1		2.7.6.3	K13941	GO:0009396,GO:0003848,GO:0042558	AT4G30000.1		Dihydropterin pyrophosphokinase / Dihydropteroate synthase
Ciclev10031694m.g	1410.44	-0.363445	0.0132796	0.345365	1669	1332	1518	1319	1197	1444	Ciclev10031694m.g	PF14572,PF13793	PTHR10210,PTHR10210:SF54	KOG1448	2.7.6.1	K00948	GO:0009165,GO:0004749,GO:0000287	AT2G35390.2		Phosphoribosyltransferase family protein
Ciclev10032765m.g	223.944	0.490551	0.0132771	0.345365	193	206	135	293	255	292	Ciclev10032765m.g	PF00314	PTHR31048,PTHR31048:SF5					AT5G02140.1		Pathogenesis-related thaumatin superfamily protein
Ciclev10033196m.g	309.898	0.464369	0.0133804	0.345365	245	260	236	430	378	341	NA
Ciclev10000693m.g	826.029	-0.395322	0.0134913	0.34635	1097	796	796	764	691	836	Ciclev10000693m.g	PF02362,PF06507	PTHR31384,PTHR31384:SF19				GO:0003677,GO:0009725,GO:0006355,GO:0005634	AT1G77850.1	ARF17	auxin response factor 17
Ciclev10001989m.g	249.932	1.48645	0.0135772	0.34635	87	248	44	396	453	321	Ciclev10001989m.g	PF04759	PTHR31276,PTHR31276:SF3					AT1G21050.1		Protein of unknown function, DUF617
Ciclev10004144m.g	86.3945	-0.840482	0.0136257	0.34635	121	126	72	69	76	52	Ciclev10004144m.g	PF02736,PF00612,PF01843,PF00063	PTHR13140,PTHR13140:SF391		3.6.4.1	K10357	GO:0016459,GO:0005524,GO:0003774,GO:0005515	AT1G04160.1	ATXIB,XI-8,XI-B,XIB	myosin XI B
Ciclev10004707m.g	7268.68	-0.357642	0.0136284	0.34635	7177	8489	7518	7007	6257	7179	Ciclev10004707m.g	PF13499,PF07714	PTHR24349,PTHR24349:SF93	KOG0032	2.7.11.1	K13412	GO:0006468,GO:0004672	AT3G57530.1	ATCPK32,CDPK32,CPK32	calcium-dependent protein kinase 32
Ciclev10007354m.g	5787.9	-0.371094	0.0135296	0.34635	5981	6017	6505	5793	5016	5373	Ciclev10007354m.g	PF03109,PF00144	PTHR10566,PTHR10566:SF84	KOG1235	3.1.1.1	K08869		AT5G24810.1		ABC1 family protein
Ciclev10012286m.g	1782.95	-0.555676	0.0135948	0.34635	2005	1635	2355	1697	1365	1575	Ciclev10012286m.g	PF00514	PTHR23315,PTHR23315:SF65		6.3.2.19	K08332	GO:0005515	AT3G03440.1		ARM repeat superfamily protein
Ciclev10016613m.g	110785	-1.26094	0.0136231	0.34635	103059	71639	255812	68959	60198	80673	Ciclev10016613m.g	PF13774	PTHR21136,PTHR21136:SF92					AT1G04760.1	ATVAMP726,VAMP726	vesicle-associated membrane protein 726
Ciclev10017573m.g	963.086	0.434977	0.0135682	0.34635	790	872	676	1215	950	1405	Ciclev10017573m.g		PTHR31722,PTHR31722:SF9					AT1G68330.1
Ciclev10032932m.g	1429.83	-0.431562	0.0135694	0.34635	2000	1371	1344	1331	1231	1340	Ciclev10032932m.g		PTHR11639					AT1G64850.1		Calcium-binding EF hand family protein
Ciclev10021877m.g	967.477	-1.56352	0.0136773	0.346691	725	548	2664	565	388	628	Ciclev10021877m.g	PF02183,PF00046	PTHR24326,PTHR24326:SF122			K09338	GO:0043565,GO:0006355,GO:0003700,GO:0003677	AT2G46680.1	ATHB-7,ATHB7,HB-7	homeobox 7
Ciclev10030593m.g	204.906	-1.09314	0.0136662	0.346691	237	145	396	128	133	158	Ciclev10030593m.g	PF08699,PF16486,PF02170,PF02171	PTHR22891,PTHR22891:SF9			K11593	GO:0005515,GO:0003676	AT1G69440.1	AGO7,ZIP	Argonaute family protein
Ciclev10000427m.g	9552.95	0.372872	0.013848	0.347365	9241	8536	6138	12026	10660	11889	Ciclev10000427m.g	PF14497,PF03950,PF00749	PTHR11451,PTHR11451:SF37		6.1.1.17	K01885	GO:0006418,GO:0005737,GO:0005524,GO:0004812,GO:0000166,GO:0043039,GO:0016876	AT5G26710.1		Glutamyl/glutaminyl-tRNA synthetase, class Ic
Ciclev10004453m.g	116.195	-1.16488	0.0140052	0.347365	114	254	92	60	88	80	Ciclev10004453m.g	PF00046,PF01852	PTHR24326,PTHR24326:SF303			K09338	GO:0003677,GO:0008289	AT4G00730.1	AHDP,ANL2	Homeobox-leucine zipper family protein / lipid-binding START domain-containing protein
Ciclev10007489m.g	3266.96	-0.36633	0.0138055	0.347365	3626	4001	2895	3012	2766	3386	Ciclev10007489m.g	PF02922,PF00128	PTHR10357,PTHR10357:SF169		3.2.1.68	K01214	GO:0005975,GO:0004553,GO:0043169,GO:0003824	AT2G39930.1	ATISA1,ISA1	isoamylase 1
Ciclev10007585m.g	88.3371	0.817851	0.0139232	0.347365	54	60	67	125	82	158	Ciclev10007585m.g	PF03552	PTHR13301,PTHR13301:SF60		2.4.1.12		GO:0030244,GO:0016760,GO:0016020	AT1G55850.1	ATCSLE1,CSLE1	cellulose synthase like E1
Ciclev10008633m.g	8403.14	-0.587661	0.0139913	0.347365	13002	7057	8901	7602	6686	7240	Ciclev10008633m.g	PF00642	PTHR14493,PTHR14493:SF41	KOG1595			GO:0046872	AT2G19810.1		CCCH-type zinc finger family protein
Ciclev10009837m.g	268.38	-1.01394	0.0139753	0.347365	405	235	380	214	237	111	Ciclev10009837m.g	PF03330	PTHR22595,PTHR22595:SF56					AT2G18660.1	PNP-A	plant natriuretic peptide A
Ciclev10016031m.g	719.1	0.45547	0.0138769	0.347365	655	644	442	888	909	860	Ciclev10016031m.g	PF02536	PTHR13068,PTHR13068:SF6			K15032	GO:0006355,GO:0005739,GO:0003690	AT2G34620.1		Mitochondrial transcription termination factor family protein
Ciclev10017102m.g	2068.79	0.804254	0.0139134	0.347365	1364	2012	948	3159	3024	2196	Ciclev10017102m.g	PF00459	PTHR20854,PTHR20854:SF4		3.1.3.93,3.1.3.25	K10047	GO:0046854	AT3G02870.1	VTC4	Inositol monophosphatase family protein
Ciclev10017568m.g	44.4671	-1.68597	0.0139626	0.347365	124	58	19	23	27	17	Ciclev10017568m.g	PF01657	PTHR32411					AT3G22060.1		Receptor-like protein kinase-related family protein
Ciclev10018744m.g	2103.59	-0.406957	0.0137903	0.347365	2305	2079	2418	1834	1818	2147	Ciclev10018744m.g	PF00564,PF02042	PTHR32002,PTHR32002:SF4				GO:0005515	AT4G24020.1	NLP7	NIN like protein 7
Ciclev10021106m.g	417.226	1.60366	0.0138958	0.347365	73	343	166	795	887	295	Ciclev10021106m.g	PF03110	PTHR31251,PTHR31251:SF4				GO:0005634,GO:0003677	AT1G02065.1	SPL8	squamosa promoter binding protein-like 8
Ciclev10022875m.g	745.45	0.948856	0.0138132	0.347365	527	536	394	1174	1355	569	Ciclev10022875m.g	PF03819	PTHR14552,PTHR14552:SF16		3.6.1.12	K16904		AT3G25400.1
Ciclev10023452m.g	7.28648	2.30674	0.0138038	0.347365	1	5	1	15	11	13	Ciclev10023452m.g	PF07714	PTHR27005,PTHR27005:SF32	KOG1187	2.7.11.1	K04733	GO:0006468,GO:0004672	AT1G21230.1	WAK5	wall associated kinase 5
Ciclev10024904m.g	2116.78	-0.275647	0.013755	0.347365	2301	2130	2166	2030	1947	2159	Ciclev10024904m.g	PF07885,PF00027,PF11834,PF12796	PTHR10217,PTHR10217:SF519					AT3G02850.1	SKOR	STELAR K+ outward rectifier
Ciclev10025395m.g	809.65	0.856719	0.0138872	0.347365	562	800	300	1231	1048	1064	Ciclev10025395m.g	PF00026	PTHR13683,PTHR13683:SF263	KOG1339	3.4.23.12		GO:0006508,GO:0004190	AT1G79720.1		Eukaryotic aspartyl protease family protein
Ciclev10028905m.g	947.577	-0.471075	0.0137325	0.347365	1032	950	1136	804	876	856	Ciclev10028905m.g	PF00484	PTHR11002,PTHR11002:SF12	KOG1578	4.2.1.1	K01673	GO:0008270,GO:0004089	AT4G33580.1	ATBCA5,BCA5	beta carbonic anhydrase 5
Ciclev10033128m.g	32.8786	1.99376	0.0139761	0.347365	7	28	3	48	73	45	Ciclev10033128m.g	PF16851	PTHR37239,PTHR37239:SF1					AT4G12970.1	EPFL9,STOMAGEN	stomagen
Ciclev10006785m.g	169.826	1.47868	0.0141371	0.350191	52	153	51	300	356	131	Ciclev10006785m.g	PF13962						AT5G15500.1		Ankyrin repeat family protein
Ciclev10005482m.g	1102.22	0.319625	0.0141711	0.350592	1015	1021	771	1375	1197	1355	Ciclev10005482m.g	PF13371	PTHR26312,PTHR26312:SF70					AT3G18420.1		Protein prenylyltransferase superfamily protein
Ciclev10022148m.g	2575.22	0.538697	0.014203	0.350939	2044	2262	1693	3321	3668	2709	Ciclev10022148m.g	PF13833,PF13499	PTHR23056,PTHR23056:SF45	KOG0034		K06268		AT5G24270.1	ATSOS3,CBL4,SOS3	Calcium-binding EF-hand family protein
Ciclev10002618m.g	230.043	0.649517	0.0142268	0.351082	184	217	114	312	297	290	Ciclev10002618m.g		PTHR34188,PTHR34188:SF1					AT1G02380.1
Ciclev10003020m.g	136.683	-0.786199	0.0143674	0.353996	150	135	202	88	114	118	NA
Ciclev10011366m.g	696.846	0.399309	0.014381	0.353996	570	577	562	858	699	996	Ciclev10011366m.g	PF00226	PTHR24078,PTHR24078:SF229					AT3G08970.1	ATERDJ3A,TMS1	DNAJ heat shock N-terminal domain-containing protein
Ciclev10030393m.g	678.624	0.683838	0.0144576	0.355436	514	666	318	977	839	865	Ciclev10030393m.g	PF12899	PTHR31916,PTHR31916:SF15		3.2.1.26		GO:0033926	AT4G34860.1		Plant neutral invertase family protein
Ciclev10001196m.g	482.898	0.293329	0.014556	0.357408	436	425	377	597	530	578	Ciclev10001196m.g	PF00153	PTHR24089,PTHR24089:SF292	KOG0752				AT5G64970.1		Mitochondrial substrate carrier family protein
Ciclev10002994m.g	123.363	-1.28554	0.014576	0.357449	112	98	273	89	78	62	NA
Ciclev10008515m.g	797.641	-0.795565	0.0147444	0.360994	710	828	1289	634	538	703	Ciclev10008515m.g	PF00170	PTHR22952,PTHR22952:SF113	KOG4196			GO:0043565,GO:0006355,GO:0003700	AT5G24800.1	ATBZIP9,BZIP9,BZO2H2	basic leucine zipper 9
Ciclev10031991m.g	916.899	0.426825	0.0147574	0.360994	803	857	582	1075	1040	1259	Ciclev10031991m.g	PF01869	PTHR12862,PTHR12862:SF6	KOG1794	2.7.1.1			AT1G30540.1		Actin-like ATPase superfamily protein
Ciclev10012561m.g	2254.03	0.769632	0.0148343	0.361971	1359	2358	1056	3163	2785	3168	Ciclev10012561m.g	PF13578	PTHR10509,PTHR10509:SF23	KOG1663	2.1.1.104	K00588	GO:0008171	AT4G34050.1	CCoAOMT1	S-adenosyl-L-methionine-dependent methyltransferases superfamily protein
Ciclev10032564m.g	178.68	0.510152	0.0148244	0.361971	157	125	138	229	234	207	Ciclev10032564m.g	PF01789	PTHR31407,PTHR31407:SF4			K02717	GO:0019898,GO:0015979,GO:0009654,GO:0009523,GO:0005509	AT3G55330.1	PPL1	PsbP-like protein 1
Ciclev10012772m.g	1342.6	-0.288944	0.0149234	0.36358	1598	1398	1229	1293	1149	1441	Ciclev10012772m.g	PF00177	PTHR11205,PTHR11205:SF24	KOG3291		K02989	GO:0006412	AT3G11940.1	AML1,ATRPS5A,RPS5A	ribosomal protein 5A
Ciclev10028005m.g	4725.38	-0.27816	0.0149373	0.36358	5719	4823	4288	4628	4074	5018	Ciclev10028005m.g		PTHR24006,PTHR24006:SF449	KOG1947				AT2G17020.1		F-box/RNI-like superfamily protein
Ciclev10009963m.g	889.184	1.54903	0.0149962	0.364108	190	847	252	1660	1796	728	Ciclev10009963m.g	PF13833	PTHR10891,PTHR10891:SF585					AT5G54490.1	PBP1	pinoid-binding protein 1
Ciclev10015984m.g	197.902	0.556215	0.0149926	0.364108	186	163	112	235	228	294	Ciclev10015984m.g	PF06026	PTHR11934,PTHR11934:SF8		5.3.1.6	K01807	GO:0009052,GO:0004751	AT5G44520.1		NagB/RpiA/CoA transferase-like superfamily protein
Ciclev10003512m.g	263.743	-0.394546	0.015104	0.365587	309	310	238	247	236	247	Ciclev10003512m.g	PF12854,PF14432,PF13041	PTHR24015,PTHR24015:SF717					AT1G34160.1		Tetratricopeptide repeat (TPR)-like superfamily protein
Ciclev10030041m.g	59.1401	-1.67882	0.015103	0.365587	54	46	148	32	13	47	Ciclev10030041m.g	PF00011
Ciclev10032550m.g	2518	0.209856	0.0151131	0.365587	2357	2274	2031	2911	2716	3030	Ciclev10032550m.g	PF02453	PTHR10994,PTHR10994:SF62	KOG1792				AT3G10260.3		Reticulon family protein
Ciclev10015838m.g	531.921	0.318248	0.0151484	0.365989	452	483	414	641	602	648	Ciclev10015838m.g	PF04227	PTHR10584,PTHR10584:SF201			K16329	GO:0016798	AT1G50510.1		indigoidine synthase A family protein
Ciclev10024600m.g	538.954	0.893562	0.0151885	0.366507	464	454	178	762	806	665	Ciclev10024600m.g	PF13639	PTHR14155,PTHR14155:SF175	KOG1493		K16281	GO:0008270,GO:0005515	AT3G61460.1	BRH1	brassinosteroid-responsive RING-H2
Ciclev10023971m.g	96.8982	0.825108	0.0153168	0.369147	68	65	66	113	95	193	Ciclev10023971m.g	PF00069	PTHR27000,PTHR27000:SF9	KOG1187	2.7.11.1,2.7.10.1		GO:0006468,GO:0005524,GO:0004672	AT2G31880.1	EVR,SOBIR1	Leucine-rich repeat protein kinase family protein
Ciclev10013499m.g	324.253	-0.465593	0.015483	0.372695	444	305	328	284	269	321	Ciclev10013499m.g	PF01554	PTHR11206,PTHR11206:SF124	KOG1347		K03327	GO:0055085,GO:0016020,GO:0015297,GO:0015238,GO:0006855	AT2G38510.1		MATE efflux family protein
Ciclev10033461m.g	107.133	-1.84987	0.0155752	0.374454	68	60	326	49	63	35	Ciclev10033461m.g	PF14008,PF16656,PF00149	PTHR22953,PTHR22953:SF18	KOG1378	3.1.4.1		GO:0016787	AT5G50400.1	ATPAP27,PAP27	purple acid phosphatase 27
Ciclev10013486m.g	1349.26	1.14292	0.0156143	0.374502	1121	905	422	1737	1040	3290	Ciclev10013486m.g	PF13837	PTHR21654,PTHR21654:SF18					AT3G10040.1		sequence-specific DNA binding transcription factors
Ciclev10024362m.g	49.555	-0.807442	0.0156154	0.374502	69	67	45	33	43	39	NA
Ciclev10006736m.g	203.91	-0.569525	0.0156623	0.375167	207	220	261	166	165	195	NA
Ciclev10014347m.g	1692.56	0.547143	0.0156934	0.375454	1156	1691	1074	2310	2036	2092	Ciclev10014347m.g	PF02225,PF00082	PTHR10795,PTHR10795:SF375		3.4.14.10		GO:0006508,GO:0004252	AT5G45650.1		subtilase family protein
Ciclev10016540m.g	5647.59	0.524217	0.0157333	0.37595	4458	5353	3449	7616	7425	6213	Ciclev10016540m.g	PF02507	PTHR34939,PTHR34939:SF1		1.97.1.12	K02694	GO:0015979,GO:0009538,GO:0009522	AT1G31330.1	PSAF	photosystem I subunit F
Ciclev10016463m.g	2147.72	0.271715	0.0157645	0.376237	2037	1794	1723	2552	2188	2813	Ciclev10016463m.g	PF00847	PTHR31677				GO:0006355,GO:0003700	AT5G44210.1	ATERF-9,ATERF9,ERF9	erf domain protein 9
Ciclev10000495m.g	86.8663	-1.0443	0.0157916	0.376423	97	72	158	53	55	74	Ciclev10000495m.g	PF13041,PF01535	PTHR24015,PTHR24015:SF629					AT1G77010.1		Pentatricopeptide repeat (PPR) superfamily protein
Ciclev10015438m.g	3269.4	-0.2513	0.0158347	0.376536	3403	3553	3163	3387	2884	3311	Ciclev10015438m.g	PF08059,PF14555	PTHR23333,PTHR23333:SF26					AT4G15410.1	PUX5	serine/threonine protein phosphatase 2A 55 kDa regulatory subunit B prime gamma
Ciclev10017361m.g	208.002	0.546975	0.0158212	0.376536	205	143	137	252	281	255	Ciclev10017361m.g		PTHR34683,PTHR34683:SF2					AT4G28290.1
Ciclev10014684m.g	2281.64	0.382665	0.0158559	0.376582	2072	2068	1534	2927	2759	2569	Ciclev10014684m.g	PF06813	PTHR21576,PTHR21576:SF44					AT3G01930.2		Major facilitator superfamily protein
Ciclev10011496m.g	1639.67	-0.283764	0.0159661	0.378741	1921	1629	1591	1669	1360	1727	Ciclev10011496m.g	PF00514	PTHR23316,PTHR23316:SF1	KOG0166			GO:0005515	AT5G03070.1	IMPA-9	importin alpha isoform 9
Ciclev10004795m.g	1221.12	-0.937875	0.0160076	0.379177	2575	936	1153	876	716	1110	Ciclev10004795m.g	PF11900,PF00651	PTHR24413,PTHR24413:SF126	KOG4214		K14508	GO:0005515	AT2G41370.1	BOP2	Ankyrin repeat family protein / BTB/POZ domain-containing protein
Ciclev10026032m.g	26.4377	-2.12431	0.0160232	0.379177	82	38	8	9	16	6	Ciclev10026032m.g	PF00847					GO:0006355,GO:0003700	AT5G64750.1	ABR1	Integrase-type DNA-binding superfamily protein
Ciclev10033177m.g	1449.13	1.41033	0.0160834	0.380143	679	390	1139	1985	939	3986	Ciclev10033177m.g	PF09713	PTHR31871,PTHR31871:SF10		3.4.17.23			AT3G55240.1		Plant protein 1589 of unknown function
Ciclev10019924m.g	4728.95	0.285887	0.0162117	0.381894	4562	3886	3726	5479	4909	6310	Ciclev10019924m.g	PF03144,PF03143,PF00009	PTHR23115,PTHR23115:SF146		3.6.5.3	K02358	GO:0005525	AT4G20360.1	ATRAB8D,ATRABE1B,RABE1b	RAB GTPase homolog E1B
Ciclev10023557m.g	251.797	-0.852536	0.016216	0.381894	327	186	400	200	181	194	Ciclev10023557m.g	PF00197	PTHR33107				GO:0004866	AT1G17860.1		Kunitz family trypsin and protease inhibitor protein
Ciclev10032830m.g	1039.62	0.428013	0.0161939	0.381894	906	991	645	1302	1217	1302	Ciclev10032830m.g	PF06094	PTHR12510,PTHR12510:SF7	KOG4450	2.3.2.4			AT3G02910.1		AIG2-like (avirulence induced gene) family protein
Ciclev10001198m.g	591.99	0.337319	0.0163341	0.382427	536	537	423	722	614	789	Ciclev10001198m.g	PF13593	PTHR10361,PTHR10361:SF36	KOG2718		K03453	GO:0016020	AT1G78560.1		Sodium Bile acid symporter family
Ciclev10007059m.g	234.499	0.43178	0.0163261	0.382427	195	200	174	270	299	291	Ciclev10007059m.g		PTHR33597,PTHR33597:SF2					AT1G58120.1
Ciclev10010448m.g	1128.65	-0.381398	0.0163659	0.382427	1463	1081	1110	1070	1043	1022	Ciclev10010448m.g							AT5G10970.1		C2H2 and C2HC zinc fingers superfamily protein
Ciclev10011731m.g	2484.23	1.2656	0.0163272	0.382427	1089	2280	815	4283	4976	1790	Ciclev10011731m.g	PF01238	PTHR10309,PTHR10309:SF0		5.3.1.8	K01809	GO:0008270,GO:0005975,GO:0004476,GO:0009298	AT3G02570.1	MEE31,PMI1	Mannose-6-phosphate isomerase, type I
Ciclev10015254m.g	65.4204	0.977097	0.0163324	0.382427	34	64	28	98	96	83	Ciclev10015254m.g	PF03982	PTHR22753,PTHR22753:SF8		2.3.1.20		GO:0016747	AT5G41120.1		Esterase/lipase/thioesterase family protein
Ciclev10017141m.g	184.752	1.38268	0.016362	0.382427	60	100	126	272	110	495	NA
Ciclev10029374m.g	3093.58	-0.264327	0.0163752	0.382427	3526	2980	3116	3129	2778	3108	Ciclev10029374m.g	PF08209	PTHR15117	KOG2612		K11363		AT5G58575.1
Ciclev10026058m.g	4948.03	-0.493318	0.0163964	0.382465	6475	5925	4228	4344	3482	5436	Ciclev10026058m.g	PF00447	PTHR10015,PTHR10015:SF166			K09419	GO:0043565,GO:0006355,GO:0005634,GO:0003700	AT4G36990.1	AT-HSFB1,ATHSF4,HSF4,HSFB1	heat shock factor 4
Ciclev10004505m.g	1361.04	0.903386	0.016476	0.383562	1049	1266	435	1859	1584	2270	Ciclev10004505m.g	PF00005,PF01061	PTHR19241,PTHR19241:SF290	KOG0061			GO:0016887,GO:0005524,GO:0016020	AT5G52860.1		ABC-2 type transporter family protein
Ciclev10020637m.g	700.241	0.695917	0.0164825	0.383562	515	615	400	884	638	1285	Ciclev10020637m.g	PF02894,PF01408	PTHR22604,PTHR22604:SF123	KOG2741			GO:0055114,GO:0016491,GO:0008152	AT4G17370.1		Oxidoreductase family protein
Ciclev10006575m.g	372.491	0.580829	0.0165548	0.384329	280	366	209	499	473	456	Ciclev10006575m.g	PF01397,PF03936	PTHR31739,PTHR31739:SF3		4.2.3.19	K04121	GO:0016829,GO:0010333,GO:0008152,GO:0000287	AT1G79460.1	ATKS,ATKS1,GA2,KS,KS1	Terpenoid cyclases/Protein prenyltransferases superfamily protein
Ciclev10023251m.g	73.7963	0.929732	0.0165513	0.384329	69	34	43	115	115	78	NA
Ciclev10016366m.g	1563.58	0.902994	0.0165929	0.384468	1254	1333	569	2475	2470	1527	Ciclev10016366m.g	PF13419	PTHR12725,PTHR12725:SF61	KOG3085				AT5G44730.2		Haloacid dehalogenase-like hydrolase (HAD) superfamily protein
Ciclev10031448m.g	1933.06	0.495884	0.0166	0.384468	1598	1852	1149	2401	2497	2324	Ciclev10031448m.g		PTHR13833,PTHR13833:SF42					AT1G70280.2		NHL domain-containing protein
Ciclev10002759m.g	822.122	-0.260001	0.0166256	0.384607	900	842	811	844	742	813	Ciclev10002759m.g		PTHR37237					AT4G08240.1
Ciclev10012370m.g	6183.81	0.421173	0.0166488	0.384689	5732	5618	3836	8318	7195	7163	Ciclev10012370m.g	PF00504	PTHR21649,PTHR21649:SF6			K08915	GO:0016020,GO:0009765	AT3G08940.2	LHCB4.2	light harvesting complex photosystem II
Ciclev10013297m.g	14614.6	-1.14608	0.0167708	0.386742	14123	10096	31427	10555	10154	8306	NA
Ciclev10017753m.g	8.48108	-5.63142	0.0167771	0.386742	3	0	41	0	0	1	Ciclev10017753m.g	PF13855	PTHR27004,PTHR27004:SF3	KOG0472	2.7.11.1		GO:0005515	AT2G33060.1	AtRLP27,RLP27	receptor like protein 27
Ciclev10031987m.g	86.626	-1.35764	0.0168509	0.387986	97	52	196	51	55	49	Ciclev10031987m.g	PF09588			3.1.11.3			AT1G13810.1		Restriction endonuclease, type II-like superfamily protein
Ciclev10019719m.g	743.505	-0.475434	0.0169029	0.388383	923	750	794	642	527	838	Ciclev10019719m.g	PF00232	PTHR10353,PTHR10353:SF29		3.2.1.21	K01188	GO:0005975,GO:0004553	AT1G02850.2	BGLU11	beta glucosidase 11
Ciclev10027579m.g	54.9263	-1.12854	0.0169078	0.388383	121	55	44	47	31	33	Ciclev10027579m.g	PF00201	PTHR11926,PTHR11926:SF248	KOG1192			GO:0016758,GO:0008152	AT2G36770.1		UDP-Glycosyltransferase superfamily protein
Ciclev10016842m.g	4824.94	0.600589	0.0169729	0.388967	3618	4875	2513	6318	5640	6708	Ciclev10016842m.g	PF14368	PTHR33044,PTHR33044:SF28					AT1G55260.1		Bifunctional inhibitor/lipid-transfer protein/seed storage 2S albumin superfamily protein
Ciclev10017658m.g	1201.78	-0.252472	0.0169627	0.388967	1371	1211	1148	1157	1090	1271	Ciclev10017658m.g	PF00249	PTHR10641,PTHR10641:SF640	KOG0048		K09422		AT3G08500.1	AtMYB83,MYB83	myb domain protein 83
Ciclev10023662m.g	61.8576	-0.865027	0.0171035	0.391502	69	63	93	42	39	60	Ciclev10023662m.g	PF08263,PF13855,PF00069	PTHR27000,PTHR27000:SF196	KOG1187	2.7.11.1		GO:0005515,GO:0006468,GO:0005524,GO:0004672	AT4G08850.1		Leucine-rich repeat receptor-like protein kinase family protein
Ciclev10026414m.g	20.847	-2.50631	0.0171372	0.391816	27	3	67	7	6	7	Ciclev10026414m.g	PF00046		KOG0483		K09338	GO:0003677	AT4G36740.1	ATHB40,HB-5,HB40	homeobox protein 40
Ciclev10006519m.g	15.1628	1.64435	0.0172143	0.39312	5	12	4	29	28	16	Ciclev10006519m.g	PF00319	PTHR11945,PTHR11945:SF183	KOG0014			GO:0046983,GO:0003677	AT5G48670.1	AGL80,FEM111	AGAMOUS-like 80
Ciclev10004753m.g	51599.7	-0.514756	0.0173037	0.393405	59867	47854	64244	44718	37507	54677	Ciclev10004753m.g	PF07899	PTHR31791,PTHR31791:SF2					AT3G22440.1		FRIGIDA-like protein
Ciclev10008717m.g	10.2169	2.13942	0.0172523	0.393405	7	2	2	25	20	8	Ciclev10008717m.g	PF13813	PTHR31595,PTHR31595:SF13		2.3.1.75			AT5G55340.1		MBOAT (membrane bound O-acyl transferase) family protein
Ciclev10025052m.g	1489.03	-0.540738	0.0172968	0.393405	1494	1585	1901	1357	1347	1167	Ciclev10025052m.g	PF00441,PF02770,PF01756	PTHR10909,PTHR10909:SF317		1.3.3.6	K00232	GO:0055114,GO:0016627,GO:0003995,GO:0006635,GO:0005777,GO:0003997	AT5G65110.1	ACX2,ATACX2	acyl-CoA oxidase 2
Ciclev10025451m.g	182.471	0.629395	0.0173071	0.393405	161	150	101	208	201	305	Ciclev10025451m.g	PF00067	PTHR24286,PTHR24286:SF37	KOG0157		K09587	GO:0055114,GO:0020037,GO:0016705,GO:0005506	AT3G50660.1	CLM,CYP90B1,DWF4,PSC1,SAV1,SNP2	Cytochrome P450 superfamily protein
Ciclev10012263m.g	6127.82	-0.863151	0.0174096	0.393528	6546	5235	10342	4571	3416	6076	Ciclev10012263m.g	PF00249	PTHR12802,PTHR12802:SF52	KOG0724				AT3G09600.1		Homeodomain-like superfamily protein
Ciclev10012354m.g	8337.32	-0.485813	0.0174042	0.393528	8702	8509	10288	7469	6125	8786	Ciclev10012354m.g	PF00076	PTHR19965,PTHR19965:SF33	KOG0533		K12881	GO:0003676	AT5G37720.1	ALY4	ALWAYS EARLY 4
Ciclev10013899m.g	146.559	1.36384	0.0173677	0.393528	47	117	68	227	330	104	NA
Ciclev10022023m.g	61.0451	-1.59918	0.0174129	0.393528	66	34	153	27	23	48	Ciclev10022023m.g		PTHR34630,PTHR34630:SF1					AT4G12010.1		Disease resistance protein (TIR-NBS-LRR class) family
Ciclev10029080m.g	40.177	-1.52437	0.0174075	0.393528	36	30	98	18	24	24	Ciclev10029080m.g	PF12937	PTHR33736,PTHR33736:SF3				GO:0005515	AT3G44326.1		F-box family protein
Ciclev10007591m.g	54.7241	-2.20098	0.0175087	0.395237	11	137	101	30	24	8	Ciclev10007591m.g		PTHR31182,PTHR31182:SF5					AT5G04860.1
Ciclev10014343m.g	1618.34	-0.292115	0.0175395	0.395476	1728	1639	1697	1648	1451	1565	Ciclev10014343m.g		PTHR11208,PTHR11208:SF52	KOG0119		K13095		AT3G32940.1		RNA-binding KH domain-containing protein
Ciclev10020820m.g	109.649	0.535031	0.0175681	0.395666	86	87	82	163	118	136	Ciclev10020820m.g	PF08100,PF00891	PTHR11746,PTHR11746:SF103	KOG3178	2.1.1.111	K13066	GO:0046983,GO:0008171	AT5G54160.1	ATOMT1,OMT1	O-methyltransferase 1
Ciclev10007811m.g	22.4392	1.64832	0.0176949	0.397607	5	21	5	35	35	39	Ciclev10007811m.g	PF13962,PF12796,PF13857	PTHR24177,PTHR24177:SF27	KOG0508,KOG4412				AT1G10340.1		Ankyrin repeat family protein
Ciclev10012093m.g	343.657	-1.05174	0.0176768	0.397607	443	228	628	264	167	293	Ciclev10012093m.g	PF02365	PTHR31744,PTHR31744:SF8				GO:0006355,GO:0003677	AT5G61430.1	ANAC100,ATNAC5,NAC100	NAC domain containing protein 100
Ciclev10000732m.g	10.9974	-2.17927	0.0177553	0.397774	12	11	27	4	1	8	Ciclev10000732m.g	PF00651,PF03000	PTHR32370,PTHR32370:SF31				GO:0005515	AT5G64330.1	JK218,NPH3,RPT3	Phototropic-responsive NPH3 family protein
Ciclev10000788m.g	51.6524	-1.70687	0.0177667	0.397774	147	25	59	23	14	42	Ciclev10000788m.g	PF06813	PTHR21576,PTHR21576:SF11					AT2G30300.1		Major facilitator superfamily protein
Ciclev10013382m.g	673.963	-0.474547	0.0177835	0.397774	913	703	633	586	487	746	Ciclev10013382m.g	PF04618,PF02183,PF00046	PTHR24326,PTHR24326:SF243	KOG0483		K09338	GO:0005634,GO:0043565,GO:0006355,GO:0003700,GO:0003677	AT5G06710.1	HAT14	homeobox from Arabidopsis thaliana
Ciclev10020874m.g	11.8029	2.58013	0.0177277	0.397774	8	1	1	30	27	7	Ciclev10020874m.g	PF08100,PF00891	PTHR11746,PTHR11746:SF103	KOG3178	2.1.1.68	K13066	GO:0046983,GO:0008171	AT5G54160.1	ATOMT1,OMT1	O-methyltransferase 1
Ciclev10018961m.g	67.0844	-0.779559	0.0178373	0.398454	98	76	69	67	52	39	Ciclev10018961m.g	PF00560	PTHR27004,PTHR27004:SF1	KOG0472			GO:0005515	AT3G05660.1	AtRLP33,RLP33	receptor like protein 33
Ciclev10021966m.g	171.107	-1.09754	0.0178546	0.398454	190	120	339	105	112	132	Ciclev10021966m.g		PTHR31723					AT1G78780.2		pathogenesis-related family protein
Ciclev10014915m.g	479.643	-0.451653	0.0178806	0.398567	587	476	516	463	450	380	Ciclev10014915m.g	PF00324	PTHR11785,PTHR11785:SF367	KOG1289			GO:0055085,GO:0016020,GO:0006810,GO:0015171,GO:0003333	AT2G01170.1	BAT1	bidirectional amino acid transporter 1
Ciclev10027833m.g	3677.47	-0.411219	0.0179026	0.398567	4052	3532	4315	3322	3025	3792	Ciclev10027833m.g	PF00612	PTHR23335,PTHR23335:SF12				GO:0005515	AT5G64220.2		Calmodulin-binding transcription activator protein with CG-1 and Ankyrin domains
Ciclev10029369m.g	49.305	0.771347	0.0179206	0.398567	36	36	32	72	48	81	Ciclev10029369m.g	PF08477	PTHR11711,PTHR11711:SF184	KOG0070		K07937	GO:0007264,GO:0005525	AT5G14670.1	ARFA1B,ATARFA1B	ADP-ribosylation factor A1B
Ciclev10021072m.g	5596.46	-0.48775	0.0180021	0.399925	5507	5828	7094	5137	4403	5430	Ciclev10021072m.g	PF13602	PTHR11695,PTHR11695:SF507	KOG1198	1.6.5.5		GO:0055114,GO:0016491,GO:0008270	AT4G13010.1		Oxidoreductase, zinc-binding dehydrogenase family protein
Ciclev10028217m.g	370.004	1.11723	0.0180567	0.400683	319	132	219	526	274	855	Ciclev10028217m.g	PF00201	PTHR11926,PTHR11926:SF102	KOG1192			GO:0016758,GO:0008152	AT3G11340.1		UDP-Glycosyltransferase superfamily protein
Ciclev10012988m.g	680.827	-0.897382	0.0180783	0.400708	514	775	1174	506	489	528	Ciclev10012988m.g	PF00011	PTHR11527,PTHR11527:SF158	KOG3591		K13993		AT1G07400.1		HSP20-like chaperones superfamily protein
Ciclev10018865m.g	32005.2	0.426823	0.0181255	0.401302	29819	29627	19066	41162	36161	40409	Ciclev10018865m.g		PTHR11731,PTHR11731:SF117					AT2G47390.1		Prolyl oligopeptidase family protein
Ciclev10019425m.g	146.807	-0.487179	0.0181503	0.401396	177	160	152	121	114	158	Ciclev10019425m.g	PF01535,PF13041	PTHR24015,PTHR24015:SF227					AT5G15010.1		Tetratricopeptide repeat (TPR)-like superfamily protein
Ciclev10019428m.g	1857.71	-0.808836	0.0181863	0.401739	1509	2021	3061	1481	1343	1505	Ciclev10019428m.g		PTHR36376,PTHR36376:SF1					AT3G59430.2
Ciclev10008354m.g	918.114	0.301745	0.0182459	0.402219	850	843	660	1134	953	1171	Ciclev10008354m.g	PF00291	PTHR10314,PTHR10314:SF35		4.2.1.22	K01738		AT1G55880.1		Pyridoxal-5\'-phosphate-dependent enzyme family protein
Ciclev10032961m.g	78.5247	1.51645	0.0182491	0.402219	13	74	28	129	139	102	Ciclev10032961m.g		PTHR31945,PTHR31945:SF21					AT2G40435.1
Ciclev10003029m.g	89.7006	-0.665997	0.018293	0.402427	100	91	120	68	71	83	Ciclev10003029m.g		PTHR23500,PTHR23500:SF62					AT5G18840.1		Major facilitator superfamily protein
Ciclev10012687m.g	62.653	-1.22944	0.0183201	0.402427	39	115	92	43	29	49	Ciclev10012687m.g	PF01161	PTHR30289			K06910		AT5G01300.1		PEBP (phosphatidylethanolamine-binding protein) family protein
Ciclev10017273m.g	169.829	-1.24674	0.0183037	0.402427	452	132	120	115	108	99	NA
Ciclev10032629m.g	97.2485	0.53912	0.0184207	0.404183	71	76	78	129	115	125	Ciclev10032629m.g	PF01789	PTHR31407,PTHR31407:SF10			K02717	GO:0019898,GO:0015979,GO:0009654,GO:0009523,GO:0005509	AT2G39470.1	PPL2	PsbP-like protein 2
Ciclev10016101m.g	26.0239	-2.36457	0.0184429	0.404216	15	9	93	11	9	7	Ciclev10016101m.g	PF08659	PTHR24322,PTHR24322:SF547	KOG0725	1.1.1.331			AT3G26760.1		NAD(P)-binding Rossmann-fold superfamily protein
Ciclev10010044m.g	1840.73	-1.24695	0.0184949	0.404453	1412	1336	4354	1217	1130	1146	Ciclev10010044m.g		PTHR33132					AT3G13227.1		serine-rich protein-related
Ciclev10015597m.g	1812.59	-0.36184	0.0184789	0.404453	1816	2105	1870	1742	1675	1657	Ciclev10015597m.g	PF12796,PF07714	PTHR23257,PTHR23257:SF378		2.7.12.1,2.7.10.2		GO:0006468,GO:0004672	AT4G18950.1		Integrin-linked protein kinase family
Ciclev10010595m.g	20.1224	2.06835	0.0186493	0.406015	2	16	4	18	43	42	Ciclev10010595m.g	PF13837	PTHR21654,PTHR21654:SF19					AT1G76880.1		Duplicated homeodomain-like superfamily protein
Ciclev10014324m.g	286.89	1.10299	0.0186391	0.406015	148	293	84	417	304	546	Ciclev10014324m.g	PF01453,PF00069	PTHR27002,PTHR27002:SF64	KOG1187	2.7.11.1		GO:0006468,GO:0005524,GO:0004672	AT1G34300.1		lectin protein kinase family protein
Ciclev10023495m.g	137.385	0.869282	0.0186217	0.406015	105	127	49	217	180	172	Ciclev10023495m.g	PF13716	PTHR23324,PTHR23324:SF63	KOG1471				AT5G47510.1		Sec14p-like phosphatidylinositol transfer family protein
Ciclev10025476m.g	4440.97	0.421047	0.0186003	0.406015	3830	4249	2804	5812	5268	5193	Ciclev10025476m.g	PF00201	PTHR11926,PTHR11926:SF269		2.4.1.324		GO:0016758,GO:0008152	AT1G22360.1	AtUGT85A2,UGT85A2	UDP-glucosyl transferase 85A2
Ciclev10010689m.g	198.373	0.666803	0.018747	0.406338	159	171	110	242	196	349	NA
Ciclev10013463m.g	22.7403	-2.311	0.0187141	0.406338	25	15	64	12	11	1	Ciclev10013463m.g	PF13839	PTHR32285,PTHR32285:SF47					AT2G30900.1	TBL43	TRICHOME BIREFRINGENCE-LIKE 43
Ciclev10015574m.g	392.457	0.979917	0.0187266	0.406338	269	384	112	594	519	557	Ciclev10015574m.g	PF00657	PTHR22835,PTHR22835:SF219		3.2.1.51		GO:0016788	AT5G14450.1		GDSL-like Lipase/Acylhydrolase superfamily protein
Ciclev10024643m.g	64.3893	-2.05018	0.0187179	0.406338	27	52	201	26	11	45	Ciclev10024643m.g	PF07714	PTHR27006,PTHR27006:SF37		2.7.11.1		GO:0006468,GO:0004672	AT1G07650.2		Leucine-rich repeat transmembrane protein kinase
Ciclev10007390m.g	7472.33	-0.188595	0.01881	0.407081	8128	7689	6901	7871	6671	7888	Ciclev10007390m.g	PF08513,PF00400	PTHR22847,PTHR22847:SF437	KOG0266			GO:0005515	AT4G32551.2	LUG,RON2	LisH dimerisation motif;WD40/YVTN repeat-like-containing domain
Ciclev10012768m.g	10555.7	-0.529486	0.0188363	0.407081	10498	10824	13825	9740	9196	8685	Ciclev10012768m.g	PF03168	PTHR31415,PTHR31415:SF2					AT3G11660.1	NHL1	NDR1/HIN1-like 1
Ciclev10021721m.g	109.209	-1.47324	0.0188436	0.407081	59	138	244	50	85	47	Ciclev10021721m.g	PF00182	PTHR22595,PTHR22595:SF35	KOG4742	3.2.1.14		GO:0016998,GO:0006032,GO:0004568	AT4G01700.1		Chitinase family protein
Ciclev10005086m.g	639.699	0.38563	0.0189044	0.407944	506	506	560	786	706	833	Ciclev10005086m.g	PF00646	PTHR32133,PTHR32133:SF106				GO:0005515	AT5G07610.1		F-box family protein
Ciclev10000733m.g	193.25	-1.1049	0.0191031	0.408305	166	213	355	128	77	194	Ciclev10000733m.g	PF07887	PTHR31713,PTHR31713:SF14				GO:0006950,GO:0005516	AT2G18750.3		Calmodulin-binding protein
Ciclev10010425m.g	7.79241	-2.22979	0.0191468	0.408305	15	12	10	5	0	4	Ciclev10010425m.g	PF13041	PTHR24015,PTHR24015:SF370					AT2G20540.1	MEF21	mitochondrial editing factor 21
Ciclev10015386m.g	8308.11	-0.294391	0.0191504	0.408305	8943	8364	8712	8239	6918	8840	Ciclev10015386m.g	PF01764	PTHR31828,PTHR31828:SF2	KOG4569	3.1.1.32		GO:0006629	AT2G42690.1		alpha/beta-Hydrolases superfamily protein
Ciclev10015687m.g	2519.54	0.887819	0.0189858	0.408305	917	2008	2015	3728	3510	3215	Ciclev10015687m.g	PF14416,PF13839	PTHR32285,PTHR32285:SF15					AT1G29050.1	TBL38	TRICHOME BIREFRINGENCE-LIKE 38
Ciclev10016622m.g	851.757	1.91103	0.0190467	0.408305	98	763	158	1587	2111	513	Ciclev10016622m.g	PF00335	PTHR19282,PTHR19282:SF221				GO:0016021	AT2G20740.1		Tetraspanin family protein
Ciclev10017332m.g	7021.78	-0.355278	0.0190158	0.408305	7965	6588	7837	6897	5901	6987	Ciclev10017332m.g	PF01667	PTHR11594	KOG1779		K02978	GO:0006412,GO:0005840,GO:0005622,GO:0003735	AT3G61110.1	ARS27A,RS27A	ribosomal protein S27
Ciclev10018121m.g	56.0149	-1.16197	0.0190529	0.408305	41	70	104	33	33	45	Ciclev10018121m.g	PF01040	PTHR11048,PTHR11048:SF26		2.5.1.115	K09833	GO:0016021,GO:0004659	AT2G18950.1	ATHPT,HPT1,TPT1,VTE2	homogentisate phytyltransferase 1
Ciclev10018697m.g	14847.2	-0.282335	0.0190791	0.408305	15383	15454	15456	14470	12899	15654	Ciclev10018697m.g	PF03110	PTHR31251,PTHR31251:SF8				GO:0005634,GO:0003677	AT3G60030.1	SPL12	squamosa promoter-binding protein-like 12
Ciclev10018835m.g	31.2676	1.14599	0.0191405	0.408305	12	25	18	53	50	34	Ciclev10018835m.g	PF13855,PF00931	PTHR11017,PTHR11017:SF163	KOG4579			GO:0005515,GO:0043531	AT4G12010.1		Disease resistance protein (TIR-NBS-LRR class) family
Ciclev10025354m.g	266.275	-0.653743	0.0190139	0.408305	403	343	196	212	223	227	Ciclev10025354m.g	PF00004,PF14363	PTHR23070,PTHR23070:SF35			K08900	GO:0005524	AT2G18193.1		P-loop containing nucleoside triphosphate hydrolases superfamily protein
Ciclev10031096m.g	1625.64	0.411545	0.018991	0.408305	1468	1520	1016	1994	1741	2231	Ciclev10031096m.g	PF07765	PTHR32258,PTHR32258:SF4					AT5G58320.2		Kinase interacting (KIP1-like) family protein
Ciclev10007619m.g	331.798	-0.696973	0.0191741	0.408367	383	284	489	259	242	312	Ciclev10007619m.g	PF14432,PF13041,PF01535	PTHR24015,PTHR24015:SF424					AT4G02750.1		Tetratricopeptide repeat (TPR)-like superfamily protein
Ciclev10005341m.g	79.5598	1.21197	0.0192678	0.409473	23	55	56	146	132	75	Ciclev10005341m.g	PF02365	PTHR31989,PTHR31989:SF9				GO:0006355,GO:0003677	AT1G54330.1	ANAC020,NAC020	NAC domain containing protein 20
Ciclev10018203m.g	2581.8	0.404748	0.0192482	0.409473	2095	2113	2105	3049	2593	3836	Ciclev10018203m.g	PF10294	PTHR23108,PTHR23108:SF2		2.1.1.60			AT2G26810.1		Putative methyltransferase family protein
Ciclev10004678m.g	2098.67	-0.34538	0.0193336	0.410425	2619	2167	1941	2065	1629	2261	Ciclev10004678m.g	PF04577	PTHR20961,PTHR20961:SF12	KOG4698	2.4.1.255		GO:0016757	AT2G41640.1		Glycosyltransferase family 61 protein
Ciclev10026552m.g	14150.4	1.86116	0.0193666	0.41068	2009	13119	2327	27984	33266	8378	Ciclev10026552m.g	PF12681	PTHR10374,PTHR10374:SF23		4.4.1.5			AT1G15380.2		Lactoylglutathione lyase / glyoxalase I family protein
Ciclev10012016m.g	1685.77	-0.358762	0.0195196	0.413478	1864	1639	1876	1592	1390	1765	Ciclev10012016m.g		PTHR24375,PTHR24375:SF106			K09191		AT1G72050.2	TFIIIA	transcription factor IIIA
Ciclev10007841m.g	111.107	1.32425	0.019552	0.413717	35	111	35	205	187	113	Ciclev10007841m.g	PF13962,PF12796	PTHR24177	KOG4412				AT4G03500.1		Ankyrin repeat family protein
Ciclev10017335m.g	2189.78	-0.514136	0.0195773	0.413743	2466	1967	2847	2025	1760	2002	Ciclev10017335m.g	PF01667	PTHR11594	KOG1779		K02978	GO:0006412,GO:0005840,GO:0005622,GO:0003735	AT3G61110.1	ARS27A,RS27A	ribosomal protein S27
Ciclev10018842m.g	823.687	0.571389	0.0196166	0.413743	823	634	455	1072	1140	925	Ciclev10018842m.g	PF02358,PF00982	PTHR10788,PTHR10788:SF14		2.4.1.15,3.1.3.12	K16055	GO:0005992,GO:0003824	AT1G23870.1	ATTPS9,TPS9	trehalose-phosphatase/synthase 9
Ciclev10030470m.g	3784.16	0.201561	0.0196028	0.413743	3731	3259	3064	4456	4014	4512	Ciclev10030470m.g	PF13245,PF13087	PTHR10887,PTHR10887:SF140			K10706		AT1G16800.1		P-loop containing nucleoside triphosphate hydrolases superfamily protein
Ciclev10021060m.g	21833.6	-0.438986	0.0196793	0.41462	23177	23830	24301	20928	20972	17196	Ciclev10021060m.g	PF10539	PTHR10857,PTHR10857:SF54					AT5G42050.1		DCD (Development and Cell Death) domain protein
Ciclev10005984m.g	301.838	0.335866	0.0198159	0.415264	263	264	234	387	316	379	Ciclev10005984m.g	PF05603	PTHR12925,PTHR12925:SF0	KOG4067				AT1G66080.1
Ciclev10007503m.g	276.483	-0.794195	0.019749	0.415264	519	229	267	239	174	239	Ciclev10007503m.g	PF01453,PF00069	PTHR27002,PTHR27002:SF31	KOG1187	2.7.11.1		GO:0006468,GO:0005524,GO:0004672	AT4G32300.1	SD2-5	S-domain-2 5
Ciclev10011863m.g	1832.48	0.293063	0.0198023	0.415264	1759	1413	1524	2222	2010	2238	Ciclev10011863m.g		PTHR31096,PTHR31096:SF23		2.7.7.59			AT2G36840.1		ACT-like superfamily protein
Ciclev10012335m.g	929.567	-0.242021	0.0198007	0.415264	1026	979	870	967	847	917	Ciclev10012335m.g	PF04832	PTHR11220,PTHR11220:SF22					AT3G10130.1		SOUL heme-binding family protein
Ciclev10022648m.g	118.22	1.77764	0.0197697	0.415264	28	103	22	240	269	66	Ciclev10022648m.g							AT1G62935.1
Ciclev10010397m.g	410.88	-0.305802	0.0198814	0.416192	485	421	392	397	354	429	Ciclev10010397m.g	PF08263,PF00560,PF12799,PF13855	PTHR27004	KOG0472			GO:0005515	AT2G34930.1		disease resistance family protein / LRR family protein
Ciclev10025967m.g	757.279	0.330105	0.0199137	0.416425	690	643	582	952	906	838	Ciclev10025967m.g	PF00010	PTHR31945,PTHR31945:SF6				GO:0046983	AT5G65640.1	bHLH093	beta HLH protein 93
Ciclev10007205m.g	83.3856	-0.997495	0.019938	0.416429	98	64	149	57	58	63	NA
Ciclev10010015m.g	11439.1	-0.599414	0.0199565	0.416429	14777	9995	14366	9315	7598	12455	Ciclev10010015m.g	PF00173	PTHR10281			K17278		AT2G24940.1	AtMAPR2,MAPR2	membrane-associated progesterone binding protein 2
Ciclev10005112m.g	484.353	-0.5184	0.020001	0.416914	649	419	558	400	415	460	Ciclev10005112m.g	PF01963	PTHR21530,PTHR21530:SF1	KOG2860				AT5G52030.2		TraB family protein
Ciclev10012120m.g	1967.78	0.261864	0.020027	0.417012	1746	1846	1514	2369	2178	2328	Ciclev10012120m.g	PF12695	PTHR12277,PTHR12277:SF83	KOG1552				AT5G38220.3		alpha/beta-Hydrolases superfamily protein
Ciclev10017814m.g	419.594	0.598894	0.0201052	0.418196	332	390	235	627	542	446	Ciclev10017814m.g	PF13193,PF00501	PTHR24095,PTHR24095:SF181	KOG1177	6.2.1.26	K14760	GO:0008152,GO:0003824	AT1G30520.1	AAE14	acyl-activating enzyme 14
Ciclev10032279m.g	5742.58	0.31411	0.0201435	0.418548	4727	4993	4822	6852	5970	7637	Ciclev10032279m.g	PF02183,PF00046	PTHR24326,PTHR24326:SF176	KOG0483		K09338	GO:0043565,GO:0006355,GO:0003700,GO:0003677	AT1G69780.1	ATHB13	Homeobox-leucine zipper protein family
Ciclev10010095m.g	32.965	-1.87806	0.0202439	0.419745	27	16	98	17	15	13	Ciclev10010095m.g	PF01582	PTHR11017				GO:0007165,GO:0005515	AT4G16890.1	BAL,SNC1	disease resistance protein (TIR-NBS-LRR class), putative
Ciclev10016597m.g	1298.31	-0.351719	0.0202361	0.419745	1525	1297	1329	1188	1040	1443	Ciclev10016597m.g	PF09174	PTHR22504	KOG3104			GO:0016480	AT5G13240.1		transcription regulators
Ciclev10021601m.g	287.132	-0.385771	0.0202961	0.420383	318	334	276	247	253	298	Ciclev10021601m.g	PF09133	PTHR16124,PTHR16124:SF2					AT1G58210.1	EMB1674	kinase interacting family protein
Ciclev10018299m.g	55.6484	-1.57309	0.020355	0.421158	89	21	123	36	25	29	Ciclev10018299m.g	PF08263,PF00560,PF13855	PTHR27004,PTHR27004:SF1	KOG0472			GO:0005515	AT3G05660.1	AtRLP33,RLP33	receptor like protein 33
Ciclev10000227m.g	2217.44	0.593167	0.0204607	0.421778	1348	2067	1595	2732	2319	3547	Ciclev10000227m.g	PF01794,PF08022,PF08414,PF08030	PTHR11972,PTHR11972:SF57		1.6.3.1	K13447	GO:0055114,GO:0016491,GO:0050664,GO:0004601,GO:0016174	AT1G09090.2	ATRBOHB,ATRBOHB-BETA,RBOHB	respiratory burst oxidase homolog B
Ciclev10011189m.g	106.2	-0.705091	0.0204647	0.421778	111	110	150	88	69	103	Ciclev10011189m.g	PF01535,PF14432,PF13041	PTHR24015,PTHR24015:SF382					AT5G39680.1	EMB2744	Pentatricopeptide repeat (PPR) superfamily protein
Ciclev10015465m.g	2475.13	-0.682375	0.0204206	0.421778	2407	2357	3781	2143	1994	1942	Ciclev10015465m.g		PTHR33595,PTHR33595:SF3					AT5G40800.1
Ciclev10019897m.g	302.817	1.25426	0.0204767	0.421778	130	321	65	495	388	490	Ciclev10019897m.g	PF00069	PTHR27000,PTHR27000:SF9	KOG1187	2.7.11.1,2.7.10.1		GO:0006468,GO:0005524,GO:0004672	AT2G31880.1	EVR,SOBIR1	Leucine-rich repeat protein kinase family protein
Ciclev10021736m.g	1330.64	-0.464235	0.0204926	0.421778	1861	1224	1337	1177	1020	1402	Ciclev10021736m.g	PF12906,PF12428	PTHR23012,PTHR23012:SF94		6.3.2.19		GO:0008270	AT3G47550.6		RING/FYVE/PHD zinc finger superfamily protein
Ciclev10001868m.g	135.689	0.682002	0.0206089	0.422461	127	97	76	161	140	239	Ciclev10001868m.g	PF01370	PTHR10366,PTHR10366:SF461	KOG1502			GO:0050662,GO:0003824	AT2G33590.1		NAD(P)-binding Rossmann-fold superfamily protein
Ciclev10004657m.g	499.375	0.679774	0.0205626	0.422461	261	479	346	725	549	705	Ciclev10004657m.g	PF13962,PF13637	PTHR24177,PTHR24177:SF36	KOG4412				AT4G03460.1		Ankyrin repeat family protein
Ciclev10015864m.g	393.944	0.655218	0.0205867	0.422461	301	359	217	517	598	415	Ciclev10015864m.g	PF06203	PTHR31874				GO:0005515	AT5G14370.1		CCT motif family protein
Ciclev10024878m.g	391.242	-0.834115	0.0206121	0.422461	331	443	626	343	310	244	Ciclev10024878m.g		PTHR18959
Ciclev10011766m.g	44653	0.532032	0.0206405	0.422601	37369	43866	23760	59808	51799	57751	Ciclev10011766m.g	PF14547	PTHR31731,PTHR31731:SF16					AT3G22142.1		Bifunctional inhibitor/lipid-transfer protein/seed storage 2S albumin superfamily protein
Ciclev10008310m.g	289.64	0.626593	0.0207598	0.424601	287	236	136	394	356	377	Ciclev10008310m.g		PTHR31681,PTHR31681:SF10					AT5G54630.1		zinc finger protein-related
Ciclev10005884m.g	31.2778	1.21731	0.0208082	0.425147	16	27	11	43	31	68	Ciclev10005884m.g		PTHR34576,PTHR34576:SF3					AT5G52900.1
Ciclev10002816m.g	28.4027	2.3263	0.0209275	0.426487	3	8	15	42	8	107	Ciclev10002816m.g		PTHR34663					AT2G23270.1
Ciclev10005334m.g	7.20736	2.52588	0.0209816	0.426487	0	4	2	13	7	20	Ciclev10005334m.g	PF08246,PF00112	PTHR12411,PTHR12411:SF333	KOG1543	3.4.22.33		GO:0008234,GO:0006508	AT3G49340.1		Cysteine proteinases superfamily protein
Ciclev10006173m.g	4341.05	0.279125	0.0209766	0.426487	3612	4009	3535	5233	4691	5343	Ciclev10006173m.g	PF00241	PTHR11913,PTHR11913:SF20	KOG1735		K05765	GO:0005622,GO:0003779,GO:0030042,GO:0015629	AT2G31200.1	ADF6,ATADF6	actin depolymerizing factor 6
Ciclev10009899m.g	20728	-0.806855	0.0209826	0.426487	23159	16391	34342	16165	12843	19631	Ciclev10009899m.g	PF01248	PTHR23105,PTHR23105:SF57	KOG3387		K12845		AT5G20160.1		Ribosomal protein L7Ae/L30e/S12e/Gadd45 family protein
Ciclev10014335m.g	1134.65	-0.505767	0.0209073	0.426487	1310	1031	1429	1016	847	1155	Ciclev10014335m.g	PF10536	PTHR31973		3.1.3.16			AT2G04865.1		Aminotransferase-like, plant mobile domain family protein
Ciclev10013574m.g	41.9382	1.86092	0.0210187	0.426754	8	39	5	85	79	45	NA
Ciclev10024705m.g	2137.89	0.934774	0.0210393	0.426754	1361	980	1790	2815	1756	4571	Ciclev10024705m.g	PF00664,PF00005	PTHR24223,PTHR24223:SF108		3.6.3.44		GO:0055085,GO:0042626,GO:0016021,GO:0006810,GO:0005524,GO:0016887	AT3G21250.2	ATMRP6,MRP6	multidrug resistance-associated protein 6
Ciclev10009617m.g	3085.49	-0.695466	0.0210709	0.426953	2832	3108	4737	2574	2123	2886	Ciclev10009617m.g	PF05553	PTHR33265,PTHR33265:SF2					AT4G29110.1
Ciclev10011269m.g	2298.39	0.445676	0.0211584	0.427989	2364	1890	1357	2974	2653	2870	Ciclev10011269m.g	PF03407	PTHR10994,PTHR10994:SF69		2.4.1.37			AT2G35610.1	XEG113	xyloglucanase 113
Ciclev10013206m.g	523.975	-0.886161	0.0211657	0.427989	868	404	672	362	261	571	Ciclev10013206m.g	PF09713	PTHR31871,PTHR31871:SF3		3.4.17.23			AT5G02580.1		Plant protein 1589 of unknown function
Ciclev10032281m.g	2527.78	-0.507941	0.0213036	0.430333	2684	2627	3087	2075	1836	2816	Ciclev10032281m.g	PF00072	PTHR26402,PTHR26402:SF526			K14492	GO:0000160	AT1G59940.1	ARR3	response regulator 3
Ciclev10002666m.g	4334.2	-0.223488	0.02141	0.432036	4822	4508	4004	4364	3762	4726	Ciclev10002666m.g	PF08694	PTHR12921			K12165		AT1G27530.1
Ciclev10022342m.g	698.877	-0.442658	0.0214718	0.432838	793	697	797	637	509	764	Ciclev10022342m.g	PF14382,PF10447	PTHR12686,PTHR12686:SF8				GO:0003723,GO:0000178	AT5G38890.1		Nucleic acid-binding, OB-fold-like protein
Ciclev10005696m.g	1005.18	-0.263503	0.021534	0.433646	1173	1065	900	1034	915	980	NA
Ciclev10013744m.g	16.4006	2.53423	0.0216174	0.434877	3	11	0	33	41	14	Ciclev10013744m.g	PF00956	PTHR11875,PTHR11875:SF73	KOG1507		K11279	GO:0006334,GO:0005634	AT2G19480.1	NAP1;2,NFA02,NFA2	nucleosome assembly protein 1;2
Ciclev10000488m.g	130.231	-0.784646	0.0221076	0.437552	155	119	191	97	76	136	Ciclev10000488m.g	PF13812,PF14432,PF01535,PF13041	PTHR24015,PTHR24015:SF128					AT5G16860.1		Tetratricopeptide repeat (TPR)-like superfamily protein
Ciclev10002683m.g	1694.01	-0.680064	0.0219647	0.437552	2952	1338	1725	1433	1272	1473	Ciclev10002683m.g	PF00226	PTHR24078					AT4G36040.1		Chaperone DnaJ-domain superfamily protein
Ciclev10003569m.g	57.1353	-1.03085	0.022075	0.437552	85	40	92	47	31	43	Ciclev10003569m.g	PF13401	PTHR23155,PTHR23155:SF554	KOG4658				AT4G27190.1		NB-ARC domain-containing disease resistance protein
Ciclev10003578m.g	171.447	-0.77127	0.0220914	0.437552	188	149	270	154	116	137	Ciclev10003578m.g	PF01582,PF00931	PTHR11017,PTHR11017:SF174				GO:0007165,GO:0005515,GO:0043531	AT5G36930.2		Disease resistance protein (TIR-NBS-LRR class) family
Ciclev10005892m.g	2849.34	0.494295	0.0218405	0.437552	2387	2477	1901	3771	3936	2896	Ciclev10005892m.g	PF02531	PTHR31982,PTHR31982:SF4			K02692	GO:0015979,GO:0009538,GO:0009522	AT1G03130.1	PSAD-2	photosystem I subunit D-2
Ciclev10006177m.g	17333.5	-0.386437	0.022055	0.437552	20235	17005	18664	15703	13308	19396	Ciclev10006177m.g	PF00238	PTHR11761,PTHR11761:SF10	KOG0901		K02894	GO:0006412,GO:0005840,GO:0003735	AT3G04400.1	emb2171	Ribosomal protein L14p/L23e family protein
Ciclev10010272m.g	225.847	0.403822	0.0218502	0.437552	214	176	166	257	259	309	Ciclev10010272m.g	PF00276	PTHR11620,PTHR11620:SF11			K02892	GO:0006412,GO:0005840,GO:0003735	ATCG01300.1		ribosomal protein L23
Ciclev10011743m.g	247.335	-1.04294	0.021947	0.437552	470	135	348	181	155	183	Ciclev10011743m.g	PF03140	PTHR31549,PTHR31549:SF2					AT3G60470.1		Plant protein of unknown function (DUF247)
Ciclev10013500m.g	91.4676	0.548559	0.0217763	0.437552	77	68	67	134	93	123	NA
Ciclev10013629m.g	18.1031	1.2047	0.0220623	0.437552	9	10	12	36	23	22	Ciclev10013629m.g	PF02458	PTHR31623,PTHR31623:SF3		2.3.1.150		GO:0016747	AT3G26040.1		HXXXD-type acyl-transferase family protein
Ciclev10014129m.g	590.566	-0.953964	0.0221033	0.437552	391	753	1019	458	354	483	Ciclev10014129m.g	PF00069,PF11721	PTHR27006,PTHR27006:SF37		2.7.11.1		GO:0006468,GO:0005524,GO:0004672	AT1G07650.2		Leucine-rich repeat transmembrane protein kinase
Ciclev10018849m.g	6929.46	-0.21351	0.0218849	0.437552	7404	7054	6738	7099	6552	6904	Ciclev10018849m.g	PF00856	PTHR22884,PTHR22884:SF237		2.1.1.43	K11430	GO:0005515	AT4G02020.1	EZA1,SDG10,SWN	SET domain-containing protein
Ciclev10019944m.g	338.164	-1.11735	0.0220367	0.437552	332	288	666	212	138	344	Ciclev10019944m.g	PF05978	PTHR23294,PTHR23294:SF25	KOG3098				AT1G18010.1		Major facilitator superfamily protein
Ciclev10021561m.g	63.105	0.631002	0.0220166	0.437552	52	42	47	76	84	85	Ciclev10021561m.g	PF00730	PTHR10359,PTHR10359:SF31		3.2.2.27	K10773	GO:0006284	AT3G47830.1		DNA glycosylase superfamily protein
Ciclev10021874m.g	443.418	0.312194	0.0219189	0.437552	403	386	340	519	524	528	Ciclev10021874m.g	PF02410	PTHR21043,PTHR21043:SF1					AT3G12930.1		Lojap-related protein
Ciclev10032148m.g	128.321	-0.722233	0.0220992	0.437552	173	104	176	95	101	114	Ciclev10032148m.g	PF09749	PTHR13522	KOG3102			GO:0034477,GO:0004518	AT5G51170.1
Ciclev10000630m.g	161.747	-0.561987	0.0223625	0.43957	168	170	207	140	118	162	Ciclev10000630m.g	PF01535,PF13041	PTHR24015,PTHR24015:SF909					AT1G56570.1		Tetratricopeptide repeat (TPR)-like superfamily protein
Ciclev10006071m.g	94613.7	-0.817211	0.0223257	0.43957	105553	73820	158616	71612	58829	90522	Ciclev10006071m.g	PF00838	PTHR11991	KOG1727				AT3G16640.1	TCTP	translationally controlled tumor protein
Ciclev10006204m.g	456.845	0.281376	0.022389	0.43957	435	388	355	536	504	567	Ciclev10006204m.g		PTHR12791,PTHR12791:SF36			K08504		AT4G14455.1	ATBET12,ATBS14B,BET12,BS14B	Target SNARE coiled-coil domain protein
Ciclev10007934m.g	6924.53	-0.592948	0.0222575	0.43957	11174	6698	6173	5843	4684	7287	Ciclev10007934m.g	PF12738	PTHR13561,PTHR13561:SF29					AT2G26270.1
Ciclev10018829m.g	4172.5	-0.508233	0.0223539	0.43957	4129	4723	5001	3741	2850	4532	Ciclev10018829m.g	PF13041	PTHR24015,PTHR24015:SF268					AT1G74750.1		Pentatricopeptide repeat (PPR) superfamily protein
Ciclev10026748m.g	31.6765	-1.36323	0.0223484	0.43957	43	46	41	14	8	36	Ciclev10026748m.g		PTHR36410,PTHR36410:SF1					AT5G66780.1
Ciclev10032995m.g	51.3711	-1.25661	0.0223664	0.43957	41	49	110	38	30	29	NA
Ciclev10033710m.g	34.9096	1.0628	0.022377	0.43957	13	32	19	54	49	48	Ciclev10033710m.g	PF13563	PTHR36039					AT5G40190.1		RNA ligase/cyclic nucleotide phosphodiesterase family protein
Ciclev10008947m.g	676.143	0.487521	0.022441	0.439866	574	574	461	916	911	687	Ciclev10008947m.g		PTHR33133,PTHR33133:SF6					AT2G18680.1
Ciclev10013641m.g	652.97	-0.338541	0.0224617	0.439866	671	699	700	604	590	653	NA
Ciclev10029951m.g	43.3477	1.72503	0.0224714	0.439866	11	42	5	59	79	74	Ciclev10029951m.g	PF13540,PF00069	PTHR27003,PTHR27003:SF102	KOG1187	2.7.11.1		GO:0006468,GO:0005524,GO:0004672	AT3G55950.1	ATCRR3,CCR3	CRINKLY4 related 3
Ciclev10012018m.g	110.96	1.8577	0.0225272	0.440517	17	100	20	238	242	68	Ciclev10012018m.g		PTHR13593,PTHR13593:SF46					AT1G13680.1		PLC-like phosphodiesterases superfamily protein
Ciclev10032594m.g	62.1474	-0.832099	0.022598	0.441462	68	83	75	52	29	64	Ciclev10032594m.g		PTHR16193					AT5G17270.1		Protein prenylyltransferase superfamily protein
Ciclev10027774m.g	34.3729	1.44446	0.0226218	0.441486	14	16	22	63	19	83	Ciclev10027774m.g	PF01794,PF08022,PF08414,PF08030	PTHR11972,PTHR11972:SF73		1.6.3.1	K13447	GO:0055114,GO:0016491,GO:0050664,GO:0004601	AT5G47910.1	ATRBOHD,RBOHD	respiratory burst oxidase homologue D
Ciclev10033996m.g	185.745	-1.27707	0.0226566	0.441725	229	92	409	122	114	111	Ciclev10033996m.g		PTHR33738,PTHR33738:SF2					AT3G55646.1
Ciclev10015333m.g	1138.68	-0.356376	0.0226845	0.441829	1234	1125	1270	1102	923	1186	Ciclev10015333m.g	PF15264	PTHR13445,PTHR13445:SF3					AT5G13970.1
Ciclev10009459m.g	1146.61	-0.377168	0.0227361	0.442394	1237	1115	1321	1110	946	1148	Ciclev10009459m.g	PF13869	PTHR13047,PTHR13047:SF1	KOG1689		K14397	GO:0006378,GO:0005849,GO:0003729	AT4G29820.1	ATCFIM-25,CFIM-25	homolog of CFIM-25
Ciclev10005161m.g	1006.29	-0.46333	0.0227859	0.442923	1101	960	1240	1024	775	921	Ciclev10005161m.g	PF07714	PTHR27003,PTHR27003:SF68	KOG1187	2.7.11.1	K04730	GO:0006468,GO:0004672	AT3G26700.1		Protein kinase superfamily protein
Ciclev10033962m.g	27.6915	1.5148	0.0228421	0.443576	19	20	3	36	40	56	Ciclev10033962m.g	PF05910	PTHR31972,PTHR31972:SF11					AT4G12690.1		Plant protein of unknown function (DUF868)
Ciclev10029160m.g	6297.49	-0.182016	0.0229275	0.444794	6835	6285	5969	6524	5724	6691	Ciclev10029160m.g	PF13865,PF00076	PTHR19965,PTHR19965:SF29	KOG0533		K12881	GO:0003676	AT5G59950.1		RNA-binding (RRM/RBD/RNP motifs) family protein
Ciclev10003448m.g	13.6378	1.93761	0.0230954	0.446283	3	8	5	18	9	44	Ciclev10003448m.g	PF00806	PTHR12537,PTHR12537:SF63	KOG2049			GO:0003723	AT1G78160.1	APUM7,PUM7	pumilio 7
Ciclev10010617m.g	14.8444	1.34381	0.023028	0.446283	7	11	6	30	15	24	Ciclev10010617m.g	PF08744	PTHR33388,PTHR33388:SF1					AT4G27330.1	NZZ,SPL	sporocyteless (SPL)
Ciclev10015253m.g	7.55909	-2.59765	0.0230952	0.446283	15	20	3	1	1	5	Ciclev10015253m.g	PF04564	PTHR22849,PTHR22849:SF9		6.3.2.19		GO:0016567,GO:0004842	AT5G37490.1		ARM repeat superfamily protein
Ciclev10017437m.g	268.519	0.512887	0.0230863	0.446283	195	200	231	382	326	302	Ciclev10017437m.g	PF03982,PF12146	PTHR22753,PTHR22753:SF8				GO:0016747	AT5G41120.1		Esterase/lipase/thioesterase family protein
Ciclev10017501m.g	1469.69	0.43533	0.0232019	0.447899	1296	1417	875	1890	1668	1862	Ciclev10017501m.g	PF00106	PTHR24322,PTHR24322:SF502				GO:0016491,GO:0008152	AT4G05530.1	IBR1,SDRA	indole-3-butyric acid response 1
Ciclev10002065m.g	1373.81	0.55183	0.0232528	0.448439	1387	1145	691	1845	1553	1849	Ciclev10002065m.g	PF14299	PTHR32278,PTHR32278:SF6					AT2G02360.1	AtPP2-B10,PP2-B10	phloem protein 2-B10
Ciclev10013677m.g	39.8665	1.06576	0.0233865	0.450576	35	29	11	54	49	71	Ciclev10013677m.g	PF13855	PTHR27000	KOG0472	2.7.11.1		GO:0005515	AT5G46330.1	FLS2	Leucine-rich receptor-like protein kinase family protein
Ciclev10009502m.g	3236.52	-0.587437	0.0234435	0.450796	3435	2956	4549	2623	2505	3177	Ciclev10009502m.g		PTHR33638,PTHR33638:SF1					AT4G31360.1		selenium binding
Ciclev10010361m.g	39.3989	-1.12282	0.023444	0.450796	44	34	73	28	19	33	Ciclev10010361m.g	PF14432,PF13812,PF01535,PF13041	PTHR24015,PTHR24015:SF452					AT5G09950.1		Tetratricopeptide repeat (TPR)-like superfamily protein
Ciclev10003471m.g	97.0279	-1.37243	0.023533	0.451196	108	53	226	69	39	67	Ciclev10003471m.g	PF00333,PF03719	PTHR13718,PTHR13718:SF69	KOG0877		K02981	GO:0006412,GO:0005840,GO:0003735,GO:0003723	AT3G57490.1		Ribosomal protein S5 family protein
Ciclev10004592m.g	59.3478	0.597302	0.0235417	0.451196	50	46	39	80	73	76	Ciclev10004592m.g	PF00854	PTHR11654,PTHR11654:SF73				GO:0016020,GO:0006810,GO:0005215	AT5G46050.1	ATPTR3,PTR3	peptide transporter 3
Ciclev10009076m.g	2634.66	-0.363186	0.0235198	0.451196	3009	3254	2230	2446	2374	2561	Ciclev10009076m.g	PF00481	PTHR13832,PTHR13832:SF352	KOG0698	3.1.3.16	K17506	GO:0003824,GO:0006470,GO:0004722	AT4G31750.1	WIN2	HOPW1-1-interacting 2
Ciclev10023916m.g	110.854	0.851594	0.0235569	0.451196	58	84	81	165	181	106	Ciclev10023916m.g	PF13499	PTHR23056,PTHR23056:SF45			K06268		AT4G26570.2	ATCBL3,CBL3	calcineurin B-like 3
Ciclev10022455m.g	1008.74	0.253222	0.0235913	0.451414	929	838	854	1204	1093	1220	Ciclev10022455m.g	PF08695	PTHR35114,PTHR35114:SF1					AT2G20390.1
Ciclev10002355m.g	55.7659	1.03382	0.0236292	0.451698	40	38	27	119	74	47	Ciclev10002355m.g	PF04770	PTHR31948,PTHR31948:SF20					AT4G24660.1	ATHB22,HB22,MEE68	homeobox protein 22
Ciclev10025829m.g	148.454	-0.479658	0.0237639	0.453831	190	175	131	151	121	126	Ciclev10025829m.g		PTHR33922,PTHR33922:SF2					AT5G67350.1
Ciclev10008745m.g	471.596	-0.851708	0.0238699	0.454969	931	337	488	402	297	384	Ciclev10008745m.g	PF14226,PF03171	PTHR10209,PTHR10209:SF168	KOG0143	1.14.11.32		GO:0055114,GO:0016491	AT1G17020.1	ATSRG1,SRG1	senescence-related gene 1
Ciclev10013834m.g	9390.68	0.165358	0.0238503	0.454969	9099	8395	7767	10970	9892	10970	Ciclev10013834m.g	PF08132	PTHR35727					AT3G02468.1	CPuORF9	conserved peptide upstream open reading frame 9
Ciclev10017958m.g	17.5588	-3.09106	0.0239934	0.456878	3	4	76	3	2	7	Ciclev10017958m.g	PF13855	PTHR27004,PTHR27004:SF3				GO:0005515	AT5G40170.1	AtRLP54,RLP54	receptor like protein 54
Ciclev10012381m.g	377.264	-0.331127	0.0240667	0.457828	409	383	403	373	324	375	Ciclev10012381m.g	PF01809	PTHR33383			K08998		AT3G09310.1
Ciclev10028169m.g	1697.89	-0.448141	0.024106	0.458131	1694	1729	2109	1547	1423	1636	Ciclev10028169m.g	PF10585,PF14732,PF00899	PTHR10953,PTHR10953:SF5			K10685	GO:0008641	AT2G21470.1	ATSAE2,EMB2764,SAE2	SUMO-activating enzyme 2
Ciclev10001446m.g	620.122	-0.492292	0.0242016	0.459058	638	688	727	552	429	682	Ciclev10001446m.g	PF08240	PTHR11695,PTHR11695:SF492		1.1.1.1		GO:0055114,GO:0016491,GO:0008270	AT1G22440.1		Zinc-binding alcohol dehydrogenase family protein
Ciclev10030554m.g	6238.74	-0.327574	0.0242004	0.459058	8062	5846	5977	6137	5419	6198	Ciclev10030554m.g	PF07724	PTHR11638,PTHR11638:SF113	KOG1051			GO:0005524	AT2G40130.2		Double Clp-N motif-containing P-loop nucleoside triphosphate hydrolases superfamily protein
Ciclev10001440m.g	3320.77	-0.75533	0.0243076	0.460177	3619	5978	2387	2698	2525	2691	Ciclev10001440m.g	PF05633	PTHR31509,PTHR31509:SF0					AT1G18740.1		Protein of unknown function (DUF793)
Ciclev10028708m.g	483.376	0.63745	0.0242842	0.460177	401	460	229	633	665	579	Ciclev10028708m.g	PF01103	PTHR12815,PTHR12815:SF10				GO:0019867	AT3G44160.1		Outer membrane OMP85 family protein
Ciclev10020962m.g	111.909	-1.19237	0.0243722	0.460954	96	152	187	88	93	34	Ciclev10020962m.g		PTHR31348,PTHR31348:SF3	KOG1571				AT3G63060.1	EDL3	EID1-like 3
Ciclev10033920m.g	72.1546	-0.618831	0.0244211	0.461434	73	95	80	61	60	61	Ciclev10033920m.g	PF05056	PTHR33103					AT5G01150.1		Protein of unknown function (DUF674)
Ciclev10001060m.g	339.272	0.616307	0.0247676	0.463773	218	333	212	530	399	388	Ciclev10001060m.g	PF00450	PTHR11802,PTHR11802:SF29			K16296	GO:0006508,GO:0004185	AT5G09640.1	SCPL19,SNG2	serine carboxypeptidase-like 19
Ciclev10005087m.g	1000.79	0.423101	0.0248728	0.463773	772	930	733	1228	999	1468	Ciclev10005087m.g	PF00010	PTHR12565,PTHR12565:SF112				GO:0046983	AT3G57800.2		basic helix-loop-helix (bHLH) DNA-binding superfamily protein
Ciclev10007317m.g	3712.05	0.320189	0.0248395	0.463773	3667	3131	2664	4412	3760	5093	Ciclev10007317m.g	PF14381,PF07714	PTHR23257,PTHR23257:SF466	KOG0192	2.7.11.1		GO:0006468,GO:0004672	AT1G73660.1		protein tyrosine kinase family protein
Ciclev10015266m.g	620.797	-0.986873	0.0247961	0.463773	625	459	1208	470	473	384	Ciclev10015266m.g	PF00249	PTHR31312,PTHR31312:SF1					AT2G20570.1	ATGLK1,GLK1,GPRI1	GBF\'s pro-rich region-interacting factor 1
Ciclev10016472m.g	1357.19	0.271097	0.0247837	0.463773	1359	1163	1001	1573	1507	1677	Ciclev10016472m.g	PF09585	PTHR34784					AT1G29040.3
Ciclev10016924m.g	2208.05	-0.855691	0.0248762	0.463773	2707	1531	3740	1709	1351	2008	Ciclev10016924m.g	PF14009	PTHR33052,PTHR33052:SF3					AT1G29195.1
Ciclev10021017m.g	5924.94	0.324467	0.0248406	0.463773	4729	5079	5112	7526	6556	7039	Ciclev10021017m.g	PF00403	PTHR22814,PTHR22814:SF75	KOG1603			GO:0046872,GO:0030001	AT5G27690.1		Heavy metal transport/detoxification superfamily protein
Ciclev10022177m.g	140.466	-0.881195	0.024631	0.463773	202	231	94	93	85	141	Ciclev10022177m.g	PF00226	PTHR24078,PTHR24078:SF222					AT4G13830.2	J20	DNAJ-like 20
Ciclev10022834m.g	936.271	-0.451478	0.0246627	0.463773	1076	880	1112	802	738	1003	Ciclev10022834m.g		PTHR36709					AT1G08580.1
Ciclev10025273m.g	493.463	0.286541	0.0247104	0.463773	432	441	394	623	518	600	Ciclev10025273m.g		PTHR13140,PTHR13140:SF460	KOG0978				AT3G16000.1	MFP1	MAR binding filament-like protein 1
Ciclev10025329m.g	8042.43	0.632085	0.0248495	0.463773	5578	8463	4048	10892	9814	10629	Ciclev10025329m.g	PF10250	PTHR31933,PTHR31933:SF3					AT5G65470.1		O-fucosyltransferase family protein
Ciclev10026135m.g	68.0645	0.625449	0.0245986	0.463773	64	53	37	89	84	92	Ciclev10026135m.g	PF00561	PTHR10992,PTHR10992:SF828	KOG1454	3.1.1.3			AT1G72620.1		alpha/beta-Hydrolases superfamily protein
Ciclev10031391m.g	1717.55	0.315884	0.0246658	0.463773	1673	1476	1234	2146	2023	1922	Ciclev10031391m.g	PF03110	PTHR31251,PTHR31251:SF1				GO:0005634,GO:0003677	AT5G43270.1	SPL2	squamosa promoter binding protein-like 2
Ciclev10033745m.g	17.1745	1.78737	0.0247426	0.463773	4	14	4	33	37	14	Ciclev10033745m.g	PF00400	PTHR19918,PTHR19918:SF15	KOG0305		K03363	GO:0005515	AT4G33270.1	CDC20.1	Transducin family protein / WD-40 repeat family protein
Ciclev10007787m.g	2037.47	0.377888	0.0249704	0.465086	1695	1971	1398	2432	2156	2815	Ciclev10007787m.g	PF03547	PTHR31752,PTHR31752:SF14			K13947	GO:0055085,GO:0016021	AT1G73590.1	ATPIN1,PIN1	Auxin efflux carrier family protein
Ciclev10017638m.g	240.595	-0.805204	0.0250754	0.466599	468	236	187	180	198	181	Ciclev10017638m.g	PF00407	PTHR31907				GO:0009607,GO:0006952	AT1G70830.2	MLP28	MLP-like protein 28
Ciclev10015360m.g	111.568	0.861237	0.0252062	0.467698	72	114	42	165	140	157	Ciclev10015360m.g	PF14416,PF13839	PTHR32285,PTHR32285:SF28					AT3G28150.1	TBL22	TRICHOME BIREFRINGENCE-LIKE 22
Ciclev10021442m.g	128.247	1.061	0.0251629	0.467698	72	52	109	196	101	268	Ciclev10021442m.g	PF12697	PTHR10992,PTHR10992:SF780		3.1.1.1			AT3G10870.1	ATMES17,MES17	methyl esterase 17
Ciclev10025742m.g	79.7388	-1.7176	0.0252017	0.467698	244	21	93	43	39	37	Ciclev10025742m.g	PF00583	PTHR23091,PTHR23091:SF195		2.3.1.82		GO:0008080	AT4G37580.1	COP3,HLS1,UNS2	Acyl-CoA N-acyltransferases (NAT) superfamily protein
Ciclev10028435m.g	7285.37	-0.370429	0.0253167	0.469305	7820	7160	8312	6780	5904	7751	Ciclev10028435m.g	PF00170	PTHR22952,PTHR22952:SF158				GO:0043565,GO:0006355,GO:0003700	AT4G34000.3	ABF3,DPBF5	abscisic acid responsive elements-binding factor 3
Ciclev10001327m.g	12053	0.410123	0.0254195	0.470765	11090	11416	7242	15675	13252	15228	Ciclev10001327m.g	PF13848,PF00085	PTHR18929,PTHR18929:SF109	KOG0190	5.3.4.1		GO:0045454	AT1G21750.2	ATPDI5,ATPDIL1-1,PDI5,PDIL1-1	PDI-like 1-1
Ciclev10007736m.g	335.585	1.34164	0.0255389	0.472321	92	297	148	572	717	222	Ciclev10007736m.g	PF03098	PTHR11903,PTHR11903:SF12	KOG2408				AT1G73680.1	ALPHA DOX2	alpha dioxygenase
Ciclev10019627m.g	573.443	0.371954	0.0255517	0.472321	591	433	410	704	613	762	Ciclev10019627m.g	PF07690	PTHR24064,PTHR24064:SF274		3.6.3.27	K08176	GO:0055085,GO:0016021	AT2G38940.1	ATPT2,PHT1;4	phosphate transporter 1;4
Ciclev10008440m.g	12341.7	-0.545407	0.0256362	0.473127	14538	10593	16287	10540	9213	12536	Ciclev10008440m.g	PF00076	PTHR24012,PTHR24012:SF333	KOG0145			GO:0003676	AT4G27000.1	ATRBP45C	RNA-binding (RRM/RBD/RNP motifs) family protein
Ciclev10031761m.g	1955.14	0.412247	0.0256436	0.473127	1778	1860	1181	2510	2241	2405	Ciclev10031761m.g	PF04724	PTHR12224,PTHR12224:SF2		2.4.1.144	K00737	GO:0016020,GO:0006487,GO:0003830	AT1G12990.1		beta-1,4-N-acetylglucosaminyltransferase family protein
Ciclev10019744m.g	664.905	-0.284431	0.0256794	0.473279	760	656	666	640	577	708	Ciclev10019744m.g	PF13041	PTHR24015,PTHR24015:SF664					AT5G48730.1		Pentatricopeptide repeat (PPR) superfamily protein
Ciclev10023524m.g	345.863	0.410491	0.0257002	0.473279	281	258	303	409	412	442	Ciclev10023524m.g	PF05699,PF14291	PTHR11697				GO:0046983	AT1G19260.1		TTF-type zinc finger protein with HAT dimerisation domain
Ciclev10017652m.g	155.743	1.02627	0.0257667	0.474059	104	150	43	239	246	180	Ciclev10017652m.g	PF14368	PTHR33286,PTHR33286:SF1					AT4G33550.1		Bifunctional inhibitor/lipid-transfer protein/seed storage 2S albumin superfamily protein
Ciclev10026803m.g	468.236	0.610802	0.025802	0.474262	369	469	228	654	544	619	Ciclev10026803m.g		PTHR36312,PTHR36312:SF1					AT1G12663.1
Ciclev10013623m.g	17.2726	2.07315	0.0258449	0.474606	3	14	2	21	48	18	Ciclev10013623m.g		PTHR38225,PTHR38225:SF2
Ciclev10013228m.g	1677.09	-0.625229	0.02595	0.475296	1962	1419	2360	1344	1185	1719	Ciclev10013228m.g	PF12171	PTHR20863,PTHR20863:SF2			K14821		AT2G36930.1		zinc finger (C2H2 type) family protein
Ciclev10013892m.g	202.026	-0.918739	0.026073	0.475296	184	183	368	130	141	177	Ciclev10013892m.g	PF03101,PF10551	PTHR31669				GO:0006355	AT4G38180.1	FRS5	FAR1-related sequence 5
Ciclev10017350m.g	203.84	0.766664	0.0260228	0.475296	92	183	150	280	286	253	Ciclev10017350m.g		PTHR33726,PTHR33726:SF4					AT5G46295.1
Ciclev10022126m.g	392.171	-0.913789	0.0260531	0.475296	839	292	360	329	285	256	Ciclev10022126m.g	PF07279	PTHR33593,PTHR33593:SF2					AT2G45360.1		Protein of unknown function (DUF1442)
Ciclev10024491m.g	66.2231	0.920915	0.0260196	0.475296	30	64	36	115	83	80	Ciclev10024491m.g	PF05553	PTHR36378					AT4G02160.1
Ciclev10027583m.g	23.5503	1.81065	0.0259203	0.475296	20	10	1	34	43	40	Ciclev10027583m.g	PF00931	PTHR23155,PTHR23155:SF577				GO:0043531	AT4G19050.1		NB-ARC domain-containing disease resistance protein
Ciclev10029827m.g	3011.29	-0.394287	0.0259811	0.475296	3241	2862	3581	2864	2526	2962	Ciclev10029827m.g	PF00097	PTHR22894,PTHR22894:SF4	KOG0320		K15707	GO:0046872	AT4G33940.1		RING/U-box superfamily protein
Ciclev10031483m.g	1083.3	-0.581407	0.0260765	0.475296	988	1322	1352	1038	952	780	Ciclev10031483m.g	PF00026	PTHR13683,PTHR13683:SF347	KOG1339	3.4.23.12		GO:0006508,GO:0004190	AT2G39710.1		Eukaryotic aspartyl protease family protein
Ciclev10005807m.g	1136.72	-0.301387	0.0261333	0.475889	1276	1140	1159	1146	911	1221	Ciclev10005807m.g	PF04968	PTHR12621			K13458		AT5G51700.1	ATRAR1,PBS2,RAR1,RPR2	protein binding;zinc ion binding
Ciclev10011883m.g	529.495	-0.952474	0.0261743	0.476192	332	998	635	385	381	388	Ciclev10011883m.g	PF07897,PF16135,PF16136	PTHR31413,PTHR31413:SF0				GO:0007165	AT3G29575.1	AFP3	ABI five binding protein 3
Ciclev10022001m.g	2329.36	2.05672	0.0262027	0.476266	260	1816	487	5114	6108	494	Ciclev10022001m.g	PF00197	PTHR33107				GO:0004866	AT1G17860.1		Kunitz family trypsin and protease inhibitor protein
Ciclev10008914m.g	60.8426	1.74362	0.0262968	0.477222	23	50	8	128	133	34	Ciclev10008914m.g	PF04844	PTHR33057,PTHR33057:SF24					AT5G19650.1	ATOFP8,OFP8	ovate family protein 8
Ciclev10009285m.g	2148.81	-0.882981	0.026304	0.477222	4218	1842	2021	1753	1942	1091	Ciclev10009285m.g	PF00010	PTHR31945,PTHR31945:SF9				GO:0046983	AT5G57150.1		basic helix-loop-helix (bHLH) DNA-binding superfamily protein
Ciclev10028300m.g	637.72	0.891132	0.0263473	0.477565	614	302	371	857	506	1337	Ciclev10028300m.g	PF00201	PTHR11926,PTHR11926:SF102	KOG1192			GO:0016758,GO:0008152	AT3G11340.1		UDP-Glycosyltransferase superfamily protein
Ciclev10005698m.g	45.3263	1.10919	0.0264167	0.478382	33	34	16	65	37	100	Ciclev10005698m.g	PF01486,PF00319	PTHR11945,PTHR11945:SF175	KOG0014			GO:0006355,GO:0005634,GO:0003700,GO:0046983,GO:0003677	AT3G57390.1	AGL18	AGAMOUS-like 18
Ciclev10012342m.g	597.437	-0.825418	0.0264846	0.478507	412	959	774	447	469	461	Ciclev10012342m.g	PF13837	PTHR10032,PTHR10032:SF215				GO:0006351,GO:0005634,GO:0003700	AT5G01380.1		Homeodomain-like superfamily protein
Ciclev10016469m.g	2097.94	-0.353619	0.0264489	0.478507	2454	2042	2208	2106	1982	1798	Ciclev10016469m.g	PF00097	PTHR12313,PTHR12313:SF6	KOG0823	6.3.2.19	K10666	GO:0046872	AT4G03510.1	ATRMA1,RMA1	RING membrane-anchor 1
Ciclev10019939m.g	573.503	0.394309	0.0265213	0.478507	535	529	359	719	611	764	Ciclev10019939m.g	PF07992	PTHR23023,PTHR23023:SF94	KOG1399			GO:0055114,GO:0016491	AT1G62620.1		Flavin-binding monooxygenase family protein
Ciclev10032012m.g	138.217	-1.19367	0.0265022	0.478507	304	85	167	92	50	132	Ciclev10032012m.g	PF03106	PTHR31221,PTHR31221:SF37				GO:0043565,GO:0006355,GO:0003700	AT4G18170.1	ATWRKY28,WRKY28	WRKY DNA-binding protein 28
Ciclev10015817m.g	44.0865	-1.83095	0.0266305	0.47877	161	23	22	23	20	19	Ciclev10015817m.g	PF14226,PF03171	PTHR10209,PTHR10209:SF171	KOG0143	1.14.11.13	K04125	GO:0055114,GO:0016491	AT1G30040.1	ATGA2OX2,GA2OX2	gibberellin 2-oxidase
Ciclev10019745m.g	27.2159	-2.05396	0.0265643	0.47877	11	18	89	10	9	15	Ciclev10019745m.g	PF00854	PTHR11654,PTHR11654:SF184	KOG1237		K14638	GO:0016020,GO:0006810,GO:0005215	AT1G69850.1	ATNRT1:2,NRT1:2,NTL1	nitrate transporter 1:2
Ciclev10025503m.g	1517.66	1.2114	0.0266336	0.47877	827	1553	277	2388	2461	1901	Ciclev10025503m.g	PF01925					GO:0016021	AT2G25737.1		Sulfite exporter TauE/SafE family protein
Ciclev10030920m.g	7004.57	0.776853	0.0265871	0.47877	4349	3816	6326	9385	6238	13086	Ciclev10030920m.g	PF12796	PTHR14493,PTHR14493:SF51	KOG1595				AT2G40140.2	ATSZF2,CZF1,SZF2,ZFAR1	zinc finger (CCCH-type) family protein
Ciclev10017246m.g	126.819	0.861571	0.0267104	0.47971	56	87	109	185	125	219	Ciclev10017246m.g	PF03650	PTHR14154,PTHR14154:SF19	KOG1589			GO:0006850,GO:0005743	AT5G20090.2		Uncharacterised protein family (UPF0041)
Ciclev10023562m.g	117.432	-0.527572	0.0267425	0.479847	134	123	137	110	80	120	Ciclev10023562m.g	PF01535,PF13041	PTHR24015,PTHR24015:SF867					AT2G45350.1	CRR4	Pentatricopeptide repeat (PPR) superfamily protein
Ciclev10000392m.g	1220.03	-0.540337	0.0267993	0.480374	1052	1504	1517	1115	975	1099	Ciclev10000392m.g	PF13967,PF02714	PTHR13018,PTHR13018:SF31	KOG1134			GO:0016020	AT1G58520.1	RXW8	lipases;hydrolases, acting on ester bonds
Ciclev10031712m.g	453.778	-0.736012	0.0268209	0.480374	498	408	688	355	267	479	Ciclev10031712m.g	PF01490	PTHR22950,PTHR22950:SF246	KOG1303		K15015		AT3G28960.1		Transmembrane amino acid transporter family protein
Ciclev10018029m.g	4367.8	0.963724	0.0268641	0.480709	3459	2004	2975	5707	3014	10166	Ciclev10018029m.g	PF13855,PF07714,PF11721	PTHR27006,PTHR27006:SF1	KOG1187	2.7.11.1		GO:0005515,GO:0006468,GO:0004672	AT1G56130.1		Leucine-rich repeat transmembrane protein kinase
Ciclev10011631m.g	319.985	0.540472	0.0269076	0.480789	193	290	254	413	374	429	Ciclev10011631m.g	PF01453	PTHR32444,PTHR32444:SF6					AT3G51710.1		D-mannose binding lectin protein with Apple-like carbohydrate-binding domain
Ciclev10032167m.g	587.77	0.396153	0.0269177	0.480789	537	419	489	778	696	663	Ciclev10032167m.g	PF00249	PTHR12374,PTHR12374:SF26					AT1G70000.2		myb-like transcription factor family protein
Ciclev10018964m.g	53134.7	-0.388855	0.0269637	0.481173	56599	54898	59425	49494	39978	58863	Ciclev10018964m.g		PTHR12802,PTHR12802:SF43			K12133		AT1G01060.3	LHY,LHY1	Homeodomain-like superfamily protein
Ciclev10032688m.g	1294.89	-0.341121	0.02701	0.48156	1477	1213	1424	1266	1082	1322	Ciclev10032688m.g	PF02410	PTHR21043					AT1G67620.1		Lojap-related protein
Ciclev10012847m.g	36.3166	1.66329	0.0270782	0.481622	9	35	6	42	80	52	Ciclev10012847m.g		PTHR34665,PTHR34665:SF2					AT5G37550.1
Ciclev10032207m.g	3195.12	-0.230048	0.0270873	0.481622	3510	3145	3171	3195	2826	3422	Ciclev10032207m.g	PF02045	PTHR12632,PTHR12632:SF15	KOG1561		K08064	GO:0006355,GO:0003700	AT3G20910.1	NF-YA9	nuclear factor Y, subunit A9
Ciclev10032522m.g	193.825	0.446417	0.0270615	0.481622	182	132	154	228	231	257	Ciclev10032522m.g	PF13671	PTHR12083,PTHR12083:SF11
Ciclev10016916m.g	2499.93	-0.685368	0.0271212	0.481788	2973	2036	3678	1931	1664	2586	Ciclev10016916m.g		PTHR35737,PTHR35737:SF1					AT3G27520.1
Ciclev10000518m.g	472.815	1.13849	0.0274096	0.482601	276	484	97	757	562	777	Ciclev10000518m.g	PF08263,PF00560,PF00069	PTHR27008,PTHR27008:SF39	KOG1187	2.7.11.1		GO:0005515,GO:0006468,GO:0005524,GO:0004672	AT5G43020.1		Leucine-rich repeat protein kinase family protein
Ciclev10003278m.g	25.3022	-2.11581	0.0273747	0.482601	54	61	6	14	13	3	Ciclev10003278m.g	PF08787	PTHR33681,PTHR33681:SF7
Ciclev10004467m.g	2143.49	0.248903	0.0272733	0.482601	2114	1931	1566	2593	2269	2609	Ciclev10004467m.g	PF00069	PTHR24361,PTHR24361:SF253	KOG0198	2.7.11.25		GO:0006468,GO:0005524,GO:0004672	AT1G63700.1	EMB71,MAPKKK4,YDA	Protein kinase superfamily protein
Ciclev10006308m.g	120886	-1.12945	0.0273704	0.482601	118976	76524	262903	77026	58412	110095	Ciclev10006308m.g	PF03242	PTHR33509,PTHR33509:SF6				GO:0006950	AT4G15910.1	ATDI21,DI21	drought-induced 21
Ciclev10010963m.g	2630.9	-0.644443	0.0273023	0.482601	2304	2849	3837	2203	2267	2083	Ciclev10010963m.g	PF00328	PTHR12750,PTHR12750:SF12		2.7.4.24,2.7.4.21	K13024	GO:0003993	AT5G15070.1		Phosphoglycerate mutase-like family protein
Ciclev10014199m.g	48.9297	2.48588	0.0273183	0.482601	7	36	0	113	83	70	Ciclev10014199m.g	PF01477,PF00305	PTHR11771,PTHR11771:SF42		1.13.11.12	K00454	GO:0005515,GO:0055114,GO:0046872,GO:0016702	AT3G45140.1	ATLOX2,LOX2	lipoxygenase 2
Ciclev10019949m.g	3536.51	-0.672792	0.0274132	0.482601	4510	2778	4999	2980	2248	3576	Ciclev10019949m.g	PF02701	PTHR31089,PTHR31089:SF4				GO:0006355,GO:0003677	AT3G47500.1	CDF3	cycling DOF factor 3
Ciclev10021785m.g	1173.83	1.73548	0.0273551	0.482601	197	1208	151	2276	2448	975	Ciclev10021785m.g	PF01459	PTHR11743,PTHR11743:SF35	KOG3126		K15040	GO:0055085,GO:0005741	AT5G15090.1	ATVDAC3,VDAC3	voltage dependent anion channel 3
Ciclev10026154m.g	2106.67	0.696891	0.027353	0.482601	1591	2159	885	2910	2466	2996	Ciclev10026154m.g	PF05153	PTHR12588,PTHR12588:SF1	KOG1573	1.13.99.1		GO:0055114,GO:0050113,GO:0019310,GO:0005737,GO:0005506	AT1G14520.1	MIOX1	myo-inositol oxygenase 1
Ciclev10031407m.g	2025.23	0.232341	0.027393	0.482601	1850	1881	1584	2456	2216	2338	Ciclev10031407m.g	PF00135	PTHR23024,PTHR23024:SF208					AT1G26120.1	ICME-LIKE1	alpha/beta-Hydrolases superfamily protein
Ciclev10001629m.g	287.835	0.805808	0.0275463	0.484073	191	172	229	391	228	573	Ciclev10001629m.g		PTHR32487,PTHR32487:SF0		1.3.1.3			AT4G24220.1	AWI31,VEP1	NAD(P)-binding Rossmann-fold superfamily protein
Ciclev10020811m.g	80.0118	-1.55216	0.027529	0.484073	43	72	210	39	28	65	Ciclev10020811m.g	PF12695	PTHR11614,PTHR11614:SF88	KOG1455	2.3.1.22			AT3G62860.1		alpha/beta-Hydrolases superfamily protein
Ciclev10006073m.g	80.4299	-1.21706	0.0275966	0.484261	125	46	146	49	33	75	Ciclev10006073m.g	PF00076	PTHR24012				GO:0003676	AT5G19030.1		RNA-binding (RRM/RBD/RNP motifs) family protein
Ciclev10012631m.g	4746.75	0.29331	0.0276064	0.484261	4274	4551	3376	5736	5350	5657	Ciclev10012631m.g	PF13410,PF13417	PTHR11260,PTHR11260:SF294	KOG0406	2.5.1.18	K00799	GO:0005515	AT5G02790.1	GSTL3	Glutathione S-transferase family protein
Ciclev10000852m.g	304.647	-0.427487	0.0276333	0.484299	375	290	331	271	236	329	Ciclev10000852m.g	PF00067	PTHR24298,PTHR24298:SF111	KOG0156			GO:0055114,GO:0020037,GO:0016705,GO:0005506	AT4G31940.1	CYP82C4	cytochrome P450, family 82, subfamily C, polypeptide 4
Ciclev10006106m.g	54.0156	-1.01076	0.0277487	0.485887	60	102	45	35	27	54	Ciclev10006106m.g	PF00407	PTHR31213,PTHR31213:SF11				GO:0009607,GO:0006952	AT1G24020.1	MLP423	MLP-like protein 423
Ciclev10012869m.g	27.8942	1.39727	0.027828	0.485973	11	25	8	66	36	28	NA
Ciclev10030604m.g	25.7458	-1.628	0.0277798	0.485973	47	13	50	21	6	14	Ciclev10030604m.g	PF08263,PF00560,PF07714	PTHR27000,PTHR27000:SF114	KOG1187	2.7.11.1		GO:0005515,GO:0006468,GO:0004672	AT3G47570.1		Leucine-rich repeat protein kinase family protein
Ciclev10033633m.g	350.821	0.809567	0.0278118	0.485973	296	296	145	587	510	326	Ciclev10033633m.g	PF14667	PTHR11206,PTHR11206:SF156					AT3G08040.1	ATFRD3,FRD3,MAN1	MATE efflux family protein
Ciclev10002703m.g	52.0701	1.42619	0.027994	0.487136	24	41	16	63	134	39	Ciclev10002703m.g		PTHR33347,PTHR33347:SF5					AT4G33800.1
Ciclev10011320m.g	1076.5	0.256366	0.0279289	0.487136	1013	880	903	1307	1112	1345	Ciclev10011320m.g	PF16876,PF04571	PTHR12181,PTHR12181:SF12		3.1.3.4	K15728		AT3G09560.3	ATPAH1,PAH1	Lipin family protein
Ciclev10025686m.g	968.916	-1.49192	0.027979	0.487136	526	573	2768	600	476	557	Ciclev10025686m.g	PF01494	PTHR13789,PTHR13789:SF185				GO:0071949	AT4G38540.1		FAD/NAD(P)-binding oxidoreductase family protein
Ciclev10027863m.g	172.61	2.03448	0.0279886	0.487136	13	155	25	368	404	100	Ciclev10027863m.g	PF05922,PF00082	PTHR10795,PTHR10795:SF425		3.4.14.10		GO:0006508,GO:0004252	AT5G51750.1	ATSBT1.3,SBT1.3	subtilase 1.3
Ciclev10001443m.g	339.785	1.99693	0.0280633	0.48745	119	270	9	657	758	298	Ciclev10001443m.g	PF03405	PTHR31155,PTHR31155:SF3		1.14.19.2	K03921	GO:0055114,GO:0045300,GO:0006631	AT1G43800.1		Plant stearoyl-acyl-carrier-protein desaturase family protein
Ciclev10007157m.g	375.738	-0.570723	0.0281752	0.48745	484	369	427	325	227	427	Ciclev10007157m.g	PF07859	PTHR23024,PTHR23024:SF219	KOG1515	3.1.1.1		GO:0016787,GO:0008152	AT5G62180.1	AtCXE20,CXE20	carboxyesterase 20
Ciclev10016593m.g	1688.86	-0.218279	0.0281691	0.48745	1899	1698	1588	1663	1610	1727	Ciclev10016593m.g	PF10159	PTHR14580,PTHR14580:SF0	KOG4520				AT3G52220.1
Ciclev10017895m.g	6.85772	-1.74998	0.0281509	0.48745	10	10	10	4	4	2	Ciclev10017895m.g	PF14380,PF00069	PTHR27009,PTHR27009:SF6	KOG1187	3.1.4.46	K04730	GO:0006468,GO:0005524,GO:0004672	AT5G38280.1	PR5K	PR5-like receptor kinase
Ciclev10020037m.g	7104.72	-0.258159	0.0281862	0.48745	8267	6705	7099	7191	6226	7358	Ciclev10020037m.g	PF00240,PF13297	PTHR12786,PTHR12786:SF1	KOG2827			GO:0005515	AT4G01000.1		Ubiquitin-like superfamily protein
Ciclev10023531m.g	36.8953	0.79649	0.0280771	0.48745	24	33	20	54	48	48	NA
Ciclev10032639m.g	1053.27	0.385452	0.0281511	0.48745	855	852	886	1233	1074	1534	Ciclev10032639m.g	PF13639	PTHR22763,PTHR22763:SF77		6.3.2.19		GO:0008270,GO:0005515	AT1G26800.1		RING/U-box superfamily protein
Ciclev10030491m.g	2152.99	-0.439607	0.0283041	0.488627	2600	1884	2554	2057	1688	2131	Ciclev10030491m.g	PF02375,PF02373	PTHR10694,PTHR10694:SF45	KOG2462	1.14.11.27			AT5G04240.1	ELF6	Zinc finger (C2H2 type) family protein / transcription factor jumonji (jmj) family protein
Ciclev10032568m.g	3915.31	0.300941	0.0282814	0.488627	3390	3499	3105	4944	4591	4283	Ciclev10032568m.g	PF00504	PTHR21649,PTHR21649:SF7			K08907	GO:0016020,GO:0009765	AT3G54890.1	LHCA1	photosystem I light harvesting complex gene 1
Ciclev10025308m.g	4160.98	0.186413	0.0283303	0.488649	3995	3611	3493	4952	4334	4925	Ciclev10025308m.g	PF02817,PF00364,PF00198	PTHR23151,PTHR23151:SF59		2.3.1.12	K00627	GO:0016746,GO:0008152	AT1G54220.2		Dihydrolipoamide acetyltransferase, long form protein
Ciclev10005703m.g	2840.73	-0.566174	0.0284206	0.488814	3206	2646	3731	2419	1869	3111	Ciclev10005703m.g		PTHR33829,PTHR33829:SF1					AT5G52420.1
Ciclev10013594m.g	47.1994	0.947567	0.0285146	0.488814	38	22	32	96	46	59	Ciclev10013594m.g	PF03109,PF00560,PF13855	PTHR27000,PTHR27000:SF31	KOG1187	2.7.11.1		GO:0005515	AT3G47570.1		Leucine-rich repeat protein kinase family protein
Ciclev10013660m.g	507.875	-0.486613	0.0285075	0.488814	609	446	626	449	400	510	Ciclev10013660m.g	PF00664,PF00005	PTHR24221,PTHR24221:SF112	KOG0058	3.6.3.39	K02021	GO:0055085,GO:0042626,GO:0016021,GO:0006810,GO:0005524,GO:0016887	AT5G03910.1	ATATH12,ATH12	ABC2 homolog 12
Ciclev10017002m.g	699.351	-0.269341	0.0284827	0.488814	754	759	667	711	586	742	Ciclev10017002m.g	PF00168	PTHR23180,PTHR23180:SF249	KOG1030			GO:0005515	AT5G47710.1		Calcium-dependent lipid-binding (CaLB domain) family protein
Ciclev10025639m.g	2054.12	0.258154	0.0283928	0.488814	1887	1896	1561	2513	2055	2628	Ciclev10025639m.g		PTHR13593,PTHR13593:SF31					AT5G67130.1		PLC-like phosphodiesterases superfamily protein
Ciclev10028010m.g	3556.58	0.188302	0.0284853	0.488814	3336	3200	2943	4151	3847	4139	Ciclev10028010m.g	PF08659,PF08240,PF13602	PTHR11695,PTHR11695:SF264	KOG4169	1.1.1.141	K07119	GO:0055114,GO:0016491,GO:0008270	AT1G49670.1	NQR	ARP protein (REF)
Ciclev10032623m.g	295.956	0.403275	0.0283693	0.488814	242	285	201	353	344	383	Ciclev10032623m.g		PTHR36783					AT4G24930.1		thylakoid lumenal 17.9 kDa protein, chloroplast
Ciclev10021893m.g	208.663	0.872945	0.0285497	0.488988	163	173	89	305	365	183	Ciclev10021893m.g	PF00254	PTHR10516,PTHR10516:SF264	KOG0544	5.2.1.8	K01802	GO:0006457	AT2G43560.1		FKBP-like peptidyl-prolyl cis-trans isomerase family protein
Ciclev10021835m.g	3898.13	0.766233	0.0285796	0.489073	3309	3669	1394	5189	4414	6205	Ciclev10021835m.g	PF14547	PTHR31731,PTHR31731:SF25					AT1G62500.1		Bifunctional inhibitor/lipid-transfer protein/seed storage 2S albumin superfamily protein
Ciclev10000087m.g	4565.02	0.226878	0.028821	0.489634	4605	3966	3472	5346	4820	5632	Ciclev10000087m.g	PF00098,PF03159	PTHR12341,PTHR12341:SF30			K12619	GO:0008270,GO:0003676,GO:0004527	AT1G75660.1	AtXRN3,XRN3	5\'-3\' exoribonuclease 3
Ciclev10004813m.g	4478.14	0.579739	0.0288038	0.489634	3145	3501	3526	5564	3979	7847	Ciclev10004813m.g		PTHR31798,PTHR31798:SF4					AT4G25620.1		hydroxyproline-rich glycoprotein family protein
Ciclev10004848m.g	4084.97	0.401064	0.0287029	0.489634	3425	4045	2611	5084	4368	5490	Ciclev10004848m.g	PF05694	PTHR23300			K17285	GO:0008430	AT4G14040.1	EDA38,SBP2	selenium-binding protein 2
Ciclev10008908m.g	2611.15	-0.200284	0.0288436	0.489634	2799	2778	2391	2618	2434	2739	Ciclev10008908m.g		PTHR31365,PTHR31365:SF5					AT2G25670.2
Ciclev10016016m.g	2598.53	-0.235534	0.0288535	0.489634	2736	2900	2381	2624	2355	2677	Ciclev10016016m.g	PF13837	PTHR31307,PTHR31307:SF16	KOG4282				AT3G14180.1		sequence-specific DNA binding transcription factors
Ciclev10018223m.g	7399.94	-0.211918	0.0288573	0.489634	7811	7964	6874	7514	7030	7417	Ciclev10018223m.g	PF14288,PF02364	PTHR12741,PTHR12741:SF14		2.4.1.34	K11000	GO:0016020,GO:0006075,GO:0003843,GO:0000148	AT4G03550.1	ATGSL05,ATGSL5,GSL05,GSL5,PMR4	glucan synthase-like 5
Ciclev10020512m.g	5708.64	0.35438	0.0288393	0.489634	4290	5239	4685	7074	6573	6867	Ciclev10020512m.g	PF04720	PTHR31579,PTHR31579:SF5					AT3G22970.1		Protein of unknown function (DUF506)
Ciclev10025637m.g	311.191	-0.415691	0.0287723	0.489634	381	382	258	304	268	283	Ciclev10025637m.g	PF04564	PTHR22849,PTHR22849:SF20		6.3.2.19		GO:0016567,GO:0004842	AT5G64660.1	ATCMPG2,CMPG2	CYS, MET, PRO, and GLY protein 2
Ciclev10026409m.g	121.006	-0.816194	0.0288623	0.489634	176	89	173	107	70	106	Ciclev10026409m.g	PF13639	PTHR14155,PTHR14155:SF106			K19040	GO:0008270,GO:0005515	AT1G49220.1		RING/U-box superfamily protein
Ciclev10026684m.g	1617.42	0.977653	0.0287966	0.489634	810	1528	769	2717	2833	1232	Ciclev10026684m.g	PF14009	PTHR33052,PTHR33052:SF17					AT2G23690.1
Ciclev10018942m.g	874.283	-0.572356	0.0289219	0.489955	796	1293	880	796	608	862	Ciclev10018942m.g	PF05922,PF00082	PTHR10795,PTHR10795:SF316		3.4.14.10		GO:0006508,GO:0004252	AT4G10550.1		Subtilase family protein
Ciclev10023777m.g	464.769	-0.591831	0.0289312	0.489955	491	459	626	418	294	486	NA
Ciclev10005670m.g	43.8748	1.95597	0.0289915	0.490552	42	10	2	71	47	109	Ciclev10005670m.g	PF14299	PTHR32278,PTHR32278:SF6					AT2G02360.1	AtPP2-B10,PP2-B10	phloem protein 2-B10
Ciclev10022534m.g	2315.5	0.699995	0.0290601	0.491288	1247	2191	1559	3308	3448	2354	Ciclev10022534m.g	PF00685	PTHR11783,PTHR11783:SF74				GO:0008146	AT5G07010.1	ATST2A,ST2A	sulfotransferase 2A
Ciclev10017583m.g	8.13397	1.84784	0.0291227	0.491923	2	5	3	12	19	9	Ciclev10017583m.g	PF01988	PTHR31851,PTHR31851:SF9	KOG4473				AT2G01770.1	ATVIT1,VIT1	vacuolar iron transporter 1
Ciclev10011756m.g	4087.33	0.356867	0.0291731	0.491925	3890	3590	2795	5090	5070	4492	Ciclev10011756m.g	PF02020,PF01873	PTHR23001,PTHR23001:SF8	KOG2767		K03262	GO:0005515,GO:0006413,GO:0003743	AT1G36730.1		Translation initiation factor IF2/IF5
Ciclev10021619m.g	607.238	-0.436947	0.0291611	0.491925	607	640	728	569	466	625	Ciclev10021619m.g	PF00076	PTHR24012,PTHR24012:SF421	KOG0149			GO:0003676	AT2G46780.1		RNA-binding (RRM/RBD/RNP motifs) family protein
Ciclev10005168m.g	59.0258	0.714287	0.0292846	0.493381	33	43	50	83	71	81	Ciclev10005168m.g	PF03140	PTHR31549					AT4G31980.1
Ciclev10001054m.g	47839.6	-0.288743	0.0293694	0.493537	50205	50153	49205	47810	45944	43925	Ciclev10001054m.g	PF00396,PF08246,PF00112	PTHR12411,PTHR12411:SF344	KOG1543	3.4.22.14		GO:0008234,GO:0006508	AT1G47128.1	RD21,RD21A	Granulin repeat cysteine protease family protein
Ciclev10002362m.g	6.80878	1.9398	0.0293548	0.493537	2	4	2	9	16	9	Ciclev10002362m.g	PF00182	PTHR22595	KOG4742	3.2.1.14	K01183	GO:0016998,GO:0006032,GO:0004568	AT3G54420.1	ATCHITIV,ATEP3,CHIV,EP3	homolog of carrot EP3-3 chitinase
Ciclev10007428m.g	1182.5	-0.929879	0.0293646	0.493537	1329	854	2147	823	628	1184	Ciclev10007428m.g	PF02358,PF00982	PTHR10788,PTHR10788:SF30		2.4.1.15	K16055	GO:0005992,GO:0003824	AT2G18700.1	ATTPS11,ATTPSB,TPS11	trehalose phosphatase/synthase 11
Ciclev10021153m.g	2815.18	-0.4019	0.0294204	0.493838	3412	2473	3226	2747	2362	2674	Ciclev10021153m.g	PF09713	PTHR31871,PTHR31871:SF1		3.4.17.23			AT3G10250.1		Plant protein 1589 of unknown function
Ciclev10027788m.g	3007.4	-0.279475	0.0294377	0.493838	3674	2849	2904	3108	2663	2945	Ciclev10027788m.g	PF07714	PTHR27003,PTHR27003:SF30	KOG1187	2.7.11.1		GO:0006468,GO:0004672	AT2G45910.1		U-box domain-containing protein kinase family protein
Ciclev10015955m.g	611.75	-1.3278	0.0295196	0.494788	1553	208	777	403	335	381	Ciclev10015955m.g	PF04720	PTHR31579,PTHR31579:SF11					AT4G32480.1		Protein of unknown function (DUF506)
Ciclev10004479m.g	685.803	-0.440671	0.0295983	0.495023	762	649	826	621	638	599	Ciclev10004479m.g	PF03000	PTHR32370,PTHR32370:SF6				GO:0016567	AT5G64330.1	JK218,NPH3,RPT3	Phototropic-responsive NPH3 family protein
Ciclev10022657m.g	67.7338	0.577714	0.0296005	0.495023	57	50	48	79	91	89	Ciclev10022657m.g	PF08387	PTHR32212					AT3G26920.2		FBD / Leucine Rich Repeat domains containing protein
Ciclev10024422m.g	10.8805	-1.50472	0.0296094	0.495023	13	11	21	6	7	5	Ciclev10024422m.g	PF00010	PTHR13935,PTHR13935:SF54				GO:0046983,GO:0003677	AT4G25410.1		basic helix-loop-helix (bHLH) DNA-binding superfamily protein
Ciclev10031988m.g	4042.46	0.329128	0.0296726	0.495657	3543	3934	2775	4836	4364	5251	Ciclev10031988m.g	PF01564	PTHR11558,PTHR11558:SF25	KOG1562	2.5.1.16			AT1G70310.1	SPDS2	spermidine synthase 2
Ciclev10001524m.g	17845.2	0.990478	0.0297746	0.495929	7844	18290	7928	28373	31101	15629	Ciclev10001524m.g	PF16363	PTHR10366,PTHR10366:SF327	KOG1429	5.1.3.18	K10046		AT5G28840.2	GME	GDP-D-mannose 3\',5\'-epimerase
Ciclev10002197m.g	8.94957	1.67803	0.0298623	0.495929	2	5	5	20	10	14	Ciclev10002197m.g	PF07714	PTHR27005,PTHR27005:SF38		2.7.11.1,2.7.10.2		GO:0006468,GO:0004672	AT3G57730.1		Protein kinase superfamily protein
Ciclev10005529m.g	3494.57	-0.22531	0.0297655	0.495929	3940	3530	3285	3794	3022	3537	Ciclev10005529m.g	PF13202,PF00036	PTHR10183	KOG0037		K13448	GO:0005509	AT3G10300.3		Calcium-binding EF-hand family protein
Ciclev10005797m.g	1374.05	-0.316014	0.0298758	0.495929	1568	1314	1455	1261	1202	1465	Ciclev10005797m.g	PF03517	PTHR21399	KOG3238		K05019	GO:0034715,GO:0034709,GO:0006884,GO:0006821,GO:0005886,GO:0005829,GO:0000387	AT5G62290.2		nucleotide-sensitive chloride conductance regulator (ICln) family protein
Ciclev10019222m.g	1506.49	-0.34193	0.0297977	0.495929	1983	1474	1375	1506	1227	1540	Ciclev10019222m.g		PTHR36723,PTHR36723:SF1					AT1G64050.1
Ciclev10022334m.g	3880.51	-0.734558	0.0298606	0.495929	4773	3891	5073	3007	1850	4626	Ciclev10022334m.g	PF00072	PTHR26402,PTHR26402:SF526			K14492	GO:0000160	AT3G48100.1	ARR5,ATRR2,IBC6,RR5	response regulator 5
Ciclev10022810m.g	8524.76	-0.549047	0.0298914	0.495929	9271	7611	11665	7104	6492	8657	Ciclev10022810m.g	PF01929	PTHR11127,PTHR11127:SF3	KOG3421		K02875	GO:0006412,GO:0005840,GO:0005622,GO:0003735	AT4G27090.1		Ribosomal protein L14
Ciclev10030423m.g	161.136	2.07469	0.0297358	0.495929	21	147	10	334	384	100	NA
Ciclev10007175m.g	155.928	-0.648238	0.0299814	0.497002	198	128	213	126	116	148	Ciclev10007175m.g	PF02536	PTHR13068,PTHR13068:SF21			K15032	GO:0006355,GO:0005739,GO:0003690	AT1G79220.1		Mitochondrial transcription termination factor family protein
Ciclev10003265m.g	356.304	-0.579412	0.0302139	0.498327	527	290	404	314	254	352	Ciclev10003265m.g	PF14541,PF14543	PTHR13683,PTHR13683:SF316	KOG1339	3.4.23.12		GO:0006508,GO:0004190	AT1G77480.1		Eukaryotic aspartyl protease family protein
Ciclev10003761m.g	131.25	-0.613154	0.03019	0.498327	147	120	181	121	98	114	Ciclev10003761m.g	PF01348	PTHR33642,PTHR33642:SF3				GO:0006397	AT1G74350.1		Intron maturase, type II family protein
Ciclev10009784m.g	477.856	-0.880709	0.030156	0.498327	1029	392	387	369	379	325	Ciclev10009784m.g		PTHR33228,PTHR33228:SF5					AT5G57685.1	ATGDU3,GDU3,LSB1	glutamine dumper 3
Ciclev10010156m.g	566.027	-0.641193	0.0301666	0.498327	796	443	723	497	501	412	Ciclev10010156m.g	PF00240	PTHR10666			K08770	GO:0005515	AT1G55060.1	UBQ12	ubiquitin 12
Ciclev10016944m.g	14819.5	-0.710346	0.030171	0.498327	14347	13147	23924	11482	10612	14043	Ciclev10016944m.g	PF01428,PF01754	PTHR10634,PTHR10634:SF32	KOG3173			GO:0008270,GO:0003677	AT1G51200.4		A20/AN1-like zinc finger family protein
Ciclev10025035m.g	204.537	-0.439832	0.0301904	0.498327	264	215	195	188	197	169	Ciclev10025035m.g	PF14531	PTHR24361,PTHR24361:SF159	KOG0201	2.7.11.1	K08835		AT1G79640.1		Protein kinase superfamily protein
Ciclev10002591m.g	26249.3	-0.428005	0.0304141	0.500785	24715	32303	28316	24750	24347	22398	Ciclev10002591m.g	PF02298	PTHR33021,PTHR33021:SF64				GO:0009055	AT1G72230.1		Cupredoxin superfamily protein
Ciclev10009208m.g	2097.62	1.62758	0.0304061	0.500785	502	2141	307	4084	4512	1379	Ciclev10009208m.g	PF12695	PTHR17630,PTHR17630:SF54					AT5G25770.3		alpha/beta-Hydrolases superfamily protein
Ciclev10015736m.g	1842.17	-0.271877	0.0305111	0.50196	1962	2086	1702	1830	1552	1984	Ciclev10015736m.g	PF02485	PTHR31042,PTHR31042:SF4				GO:0016020,GO:0008375	AT3G52060.1		Core-2/I-branching beta-1,6-N-acetylglucosaminyltransferase family protein
Ciclev10005374m.g	857.95	0.58556	0.0306796	0.502622	712	841	423	1148	895	1276	Ciclev10005374m.g	PF01564	PTHR11558,PTHR11558:SF30		2.5.1.79			AT5G19530.1	ACL5	S-adenosyl-L-methionine-dependent methyltransferases superfamily protein
Ciclev10011993m.g	1807.24	0.648071	0.0305984	0.502622	1235	1592	1182	2724	2672	1612	Ciclev10011993m.g	PF10483	PTHR15641,PTHR15641:SF1				GO:0033588	AT2G18410.1
Ciclev10018369m.g	31.1847	-1.01086	0.0306635	0.502622	41	30	47	29	13	25	Ciclev10018369m.g	PF12854,PF14432,PF13041,PF01535	PTHR24015,PTHR24015:SF861					AT5G46460.1		Pentatricopeptide repeat (PPR) superfamily protein
Ciclev10018890m.g	87.1295	-0.797688	0.0306283	0.502622	99	76	136	59	63	82	Ciclev10018890m.g	PF14432,PF13812,PF13041,PF01535	PTHR24015,PTHR24015:SF894					AT3G61170.1		Tetratricopeptide repeat (TPR)-like superfamily protein
Ciclev10027093m.g	889.217	0.300655	0.0306295	0.502622	759	750	756	1066	913	1176	Ciclev10027093m.g	PF13639	PTHR14155			K10664	GO:0008270,GO:0005515	AT3G05200.1	ATL6	RING/U-box superfamily protein
Ciclev10020100m.g	643.423	0.429904	0.0307061	0.502637	521	606	439	824	621	938	Ciclev10020100m.g		PTHR33929,PTHR33929:SF1					AT1G64080.1
Ciclev10006058m.g	919.715	-0.425179	0.0308178	0.503561	1247	840	931	944	795	776	Ciclev10006058m.g	PF00226	PTHR24078,PTHR24078:SF222					AT4G13830.1	J20	DNAJ-like 20
Ciclev10006459m.g	511.801	0.346054	0.0308397	0.503561	424	431	426	593	538	710	Ciclev10006459m.g	PF00153	PTHR24089,PTHR24089:SF397			K15119		AT2G46320.3		Mitochondrial substrate carrier family protein
Ciclev10018260m.g	422.512	1.3426	0.030805	0.503561	123	420	138	747	869	291	Ciclev10018260m.g	PF02298	PTHR33021,PTHR33021:SF31				GO:0009055	AT3G27200.1		Cupredoxin superfamily protein
Ciclev10016837m.g	942.703	0.275061	0.0308668	0.503583	835	889	711	1096	1063	1147	Ciclev10016837m.g	PF01230	PTHR23089,PTHR23089:SF3	KOG3275				AT1G31160.1	HINT 2	HISTIDINE TRIAD NUCLEOTIDE-BINDING 2
Ciclev10006496m.g	49.9612	-2.34963	0.030998	0.505304	30	12	182	22	4	28	Ciclev10006496m.g	PF00560	PTHR27004,PTHR27004:SF27	KOG0472			GO:0005515	AT2G34930.1		disease resistance family protein / LRR family protein
Ciclev10013929m.g	366.797	0.42949	0.0310322	0.505441	333	336	228	419	410	523	NA
Ciclev10024922m.g	5615.39	-0.277	0.0310752	0.505721	5820	5700	5949	5655	5156	5456	Ciclev10024922m.g	PF01465					GO:0005515,GO:0000042	AT5G66030.1	ATGRIP,GRIP	Golgi-localized GRIP domain-containing protein
Ciclev10015649m.g	2200.06	-0.651321	0.0311074	0.505824	3011	1685	2934	1852	1421	2253	Ciclev10015649m.g	PF02485	PTHR31042,PTHR31042:SF2				GO:0016020,GO:0008375	AT1G11940.1		Core-2/I-branching beta-1,6-N-acetylglucosaminyltransferase family protein
Ciclev10012953m.g	42.4232	3.18768	0.0312604	0.507684	0	23	1	90	137	10	Ciclev10012953m.g	PF00234	PTHR33076,PTHR33076:SF14					AT2G38540.1	ATLTP1,LP1,LTP1	lipid transfer protein 1
Ciclev10016301m.g	381.614	-0.413893	0.0312736	0.507684	498	368	381	365	361	319	Ciclev10016301m.g		PTHR36704					AT1G05060.1
Ciclev10014255m.g	358.483	0.566738	0.031372	0.508103	296	201	321	430	445	495	Ciclev10014255m.g	PF12398,PF11883,PF08276,PF01453,PF00954,PF07714	PTHR27002,PTHR27002:SF93	KOG1187	2.7.11.1		GO:0004674,GO:0048544,GO:0006468,GO:0004672	AT4G21380.1	ARK3,RK3	receptor kinase 3
Ciclev10019486m.g	342.699	-1.1321	0.0313677	0.508103	877	272	237	240	150	307	Ciclev10019486m.g	PF00083	PTHR24064,PTHR24064:SF271	KOG0255		K08202	GO:0055085,GO:0022857,GO:0016021	AT1G73220.1	1-Oct,AtOCT1	organic cation/carnitine transporter1
Ciclev10033869m.g	1109.81	-0.230431	0.0313772	0.508103	1172	1143	1096	1116	1029	1128	Ciclev10033869m.g	PF06972	PTHR12758,PTHR12758:SF20					AT1G29370.1		Kinase-related protein of unknown function (DUF1296)
Ciclev10003224m.g	320.481	-0.795592	0.0315336	0.50879	286	299	548	270	239	241	Ciclev10003224m.g	PF07690	PTHR23500,PTHR23500:SF62	KOG0254			GO:0055085,GO:0016021	AT1G54730.2		Major facilitator superfamily protein
Ciclev10005107m.g	6262.46	0.321445	0.0315495	0.50879	6302	5324	4351	7302	6522	8542	Ciclev10005107m.g	PF00625	PTHR23117,PTHR23117:SF13	KOG0707	2.7.4.8	K00942		AT3G57550.2	AGK2,GK-2	guanylate kinase
Ciclev10006286m.g	367.824	-1.66256	0.0314675	0.50879	162	259	1088	173	95	309	Ciclev10006286m.g	PF00462	PTHR10168,PTHR10168:SF115	KOG1752	1.8.1.9	K03676	GO:0045454,GO:0015035,GO:0009055	AT5G18600.1		Thioredoxin superfamily protein
Ciclev10007746m.g	81.8495	-1.08184	0.0315185	0.50879	158	54	107	68	63	36	Ciclev10007746m.g	PF03321	PTHR31901,PTHR31901:SF2			K14487		AT5G54510.1	DFL1,GH3.6	Auxin-responsive GH3 family protein
Ciclev10022753m.g	30.8528	-1.91352	0.0315363	0.50879	39	96	7	14	9	19	Ciclev10022753m.g	PF13202,PF13499	PTHR10891,PTHR10891:SF590	KOG0027		K13448	GO:0005509	AT5G42380.1	CML37,CML39	calmodulin like 37
Ciclev10013731m.g	9.05172	1.99884	0.0316848	0.510165	2	1	7	19	16	11	Ciclev10013731m.g		PTHR11362,PTHR11362:SF9			K16223	GO:0048573,GO:0009909,GO:0008429	AT1G65480.1	FT	PEBP (phosphatidylethanolamine-binding protein) family protein
Ciclev10025271m.g	7154.6	0.882932	0.0316868	0.510165	5269	6985	2317	9566	7008	13479	Ciclev10025271m.g	PF04043,PF01095	PTHR31707,PTHR31707:SF24		3.1.1.11		GO:0004857,GO:0042545,GO:0030599,GO:0005618	AT5G09760.1		Plant invertase/pectin methylesterase inhibitor superfamily
Ciclev10033375m.g	18.4881	1.00798	0.0317798	0.511242	11	14	10	28	26	25	Ciclev10033375m.g	PF00646	PTHR32212,PTHR32212:SF138				GO:0005515	AT2G39490.1		F-box family protein
Ciclev10004749m.g	740.146	-0.677874	0.0318889	0.512036	705	754	1096	618	448	775	Ciclev10004749m.g	PF06414	PTHR31153,PTHR31153:SF3		2.7.1.176		GO:0016301,GO:0005524	AT2G30630.1		P-loop containing nucleoside triphosphate hydrolases superfamily protein
Ciclev10008874m.g	13.3235	-2.36059	0.0319519	0.512036	8	5	47	7	3	4	Ciclev10008874m.g	PF14226,PF03171	PTHR10209,PTHR10209:SF90	KOG0143	1.14.11.13	K04125	GO:0055114,GO:0016491	AT4G21200.1	ATGA2OX8,GA2OX8	gibberellin 2-oxidase 8
Ciclev10009421m.g	775.929	0.237509	0.0319937	0.512036	751	653	629	951	820	923	Ciclev10009421m.g	PF03556	PTHR12281,PTHR12281:SF12	KOG3077		K17824		AT1G15860.2		Domain of unknown function (DUF298)
Ciclev10014482m.g	373.949	-0.458212	0.0319416	0.512036	381	410	435	353	264	399	Ciclev10014482m.g	PF14432,PF13041,PF01535	PTHR24015					AT1G08070.1	OTP82	Tetratricopeptide repeat (TPR)-like superfamily protein
Ciclev10022697m.g	359.628	-0.444091	0.0319863	0.512036	509	327	353	331	314	331	Ciclev10022697m.g	PF05899	PTHR33271,PTHR33271:SF6			K06995		AT4G10300.1		RmlC-like cupins superfamily protein
Ciclev10033288m.g	2313.7	-0.732092	0.0318715	0.512036	2751	1687	3676	1837	1817	1911	NA
Ciclev10033529m.g	1457.23	0.515345	0.0320121	0.512036	1173	1480	792	1947	1607	1957	Ciclev10033529m.g	PF00168	PTHR32246,PTHR32246:SF15				GO:0005515	AT2G40815.1		Calcium-dependent lipid-binding (CaLB domain) family protein
Ciclev10025047m.g	95.5871	1.41038	0.0321162	0.513283	78	66	10	151	174	116	Ciclev10025047m.g	PF13947,PF00069	PTHR27005,PTHR27005:SF7	KOG1187	2.7.11.1		GO:0030247,GO:0006468,GO:0005524,GO:0004672	AT1G69730.1		Wall-associated kinase family protein
Ciclev10016376m.g	1614.12	0.434149	0.0321533	0.513457	1593	1330	1024	2117	2074	1727	Ciclev10016376m.g	PF04749	PTHR15907,PTHR15907:SF36					AT1G11380.1		PLAC8 family protein
Ciclev10007623m.g	1409.99	-0.91217	0.0322117	0.51397	1094	1283	2716	1032	995	1108	Ciclev10007623m.g	PF07992	PTHR10617,PTHR10617:SF52				GO:0055114,GO:0016491	AT4G30720.1		FAD/NAD(P)-binding oxidoreductase family protein
Ciclev10005994m.g	1264.01	-0.495925	0.0323655	0.514748	1421	1126	1634	1130	960	1284	Ciclev10005994m.g	PF03657	PTHR23415,PTHR23415:SF4	KOG3492		K07565		AT4G15770.1		RNA binding
Ciclev10011150m.g	139.097	-0.795833	0.0323373	0.514748	195	103	202	95	94	138	Ciclev10011150m.g	PF12854,PF13041,PF01535	PTHR24015,PTHR24015:SF702					AT4G02750.1		Tetratricopeptide repeat (TPR)-like superfamily protein
Ciclev10018257m.g	54.4196	0.987377	0.0323575	0.514748	45	46	15	80	82	69	Ciclev10018257m.g	PF13639	PTHR14155,PTHR14155:SF179			K19038	GO:0008270,GO:0005515	AT2G42360.1		RING/U-box superfamily protein
Ciclev10032587m.g	125.468	0.452402	0.0323199	0.514748	101	108	93	150	135	181	Ciclev10032587m.g	PF00011	PTHR11527,PTHR11527:SF137	KOG3591		K13993		AT4G27670.1	HSP21	heat shock protein 21
Ciclev10025112m.g	6786.09	-0.478963	0.0324318	0.514967	9535	5834	7240	6253	6275	5568	Ciclev10025112m.g	PF12697	PTHR10992,PTHR10992:SF898	KOG1454	3.1.3.76,3.3.2.10			AT1G15490.1		alpha/beta-Hydrolases superfamily protein
Ciclev10030563m.g	1182.91	0.258563	0.0324123	0.514967	1185	979	917	1351	1307	1472	Ciclev10030563m.g		PTHR34033,PTHR34033:SF1			K19022		AT3G19870.1
Ciclev10010416m.g	47.8281	-2.28186	0.0325031	0.515681	26	8	178	11	19	22	Ciclev10010416m.g	PF00432	PTHR11764,PTHR11764:SF15		5.4.99.8	K01853	GO:0003824	AT2G07050.1	CAS1	cycloartenol synthase 1
Ciclev10029397m.g	229.265	0.401756	0.0326357	0.517365	177	211	174	294	272	269	Ciclev10029397m.g		PTHR36735,PTHR36735:SF1					AT2G29180.1
Ciclev10005629m.g	208.75	1.21593	0.0327406	0.518191	66	104	178	299	145	511	Ciclev10005629m.g	PF00249	PTHR10641,PTHR10641:SF523	KOG0048		K09422		AT3G23250.1	ATMYB15,ATY19,MYB15	myb domain protein 15
Ciclev10020741m.g	96.162	0.707601	0.0327319	0.518191	83	64	62	163	128	90	Ciclev10020741m.g	PF01650	PTHR12000,PTHR12000:SF1	KOG1349	3.4.22.34	K05290	GO:0008233,GO:0006508,GO:0042765,GO:0016255,GO:0003923	AT1G08750.1		Peptidase C13 family
Ciclev10002670m.g	137.078	2.01109	0.0328036	0.518768	11	132	13	255	318	118	Ciclev10002670m.g		PTHR10668,PTHR10668:SF67		5.2.1.13			AT1G57770.1		FAD/NAD(P)-binding oxidoreductase family protein
Ciclev10003899m.g	144.86	0.78322	0.0328812	0.519016	79	108	113	204	238	138	Ciclev10003899m.g	PF00931	PTHR23155,PTHR23155:SF554	KOG4658			GO:0043531	AT4G27190.1		NB-ARC domain-containing disease resistance protein
Ciclev10012501m.g	1436.66	0.249145	0.0328987	0.519016	1343	1232	1169	1801	1593	1603	Ciclev10012501m.g	PF13410,PF13417	PTHR11260,PTHR11260:SF171	KOG1422	1.8.5.1		GO:0005515	AT5G16710.1	DHAR3	dehydroascorbate reductase 1
Ciclev10014588m.g	4950.45	0.392372	0.0328956	0.519016	4072	4707	3447	6060	4853	7205	Ciclev10014588m.g		PTHR31447,PTHR31447:SF0	KOG4176				AT1G14710.2		hydroxyproline-rich glycoprotein family protein
Ciclev10016569m.g	6790.61	-0.839508	0.0330069	0.520054	6958	5151	12170	5206	4144	6356	Ciclev10016569m.g	PF00628,PF01426	PTHR12505				GO:0005515,GO:0003682	AT4G22140.2	EBS	PHD finger family protein / bromo-adjacent homology (BAH) domain-containing protein
Ciclev10026362m.g	345.321	0.425174	0.0330176	0.520054	356	261	230	390	404	475	Ciclev10026362m.g	PF01205	PTHR16301,PTHR16301:SF0	KOG3299				AT4G38090.1		Ribosomal protein S5 domain 2-like superfamily protein
Ciclev10008182m.g	357.2	-0.930837	0.0332422	0.521976	258	370	669	253	276	255	Ciclev10008182m.g	PF00450	PTHR11802,PTHR11802:SF87	KOG1282	3.4.16.6	K16297	GO:0006508,GO:0004185	AT4G30610.1	BRS1,SCPL24	alpha/beta-Hydrolases superfamily protein
Ciclev10012029m.g	158.615	1.61444	0.0332409	0.521976	106	112	12	242	119	422	Ciclev10012029m.g		PTHR33736,PTHR33736:SF5					AT2G36090.1		F-box family protein
Ciclev10019466m.g	2184.32	0.213532	0.0332728	0.521976	2119	1956	1706	2565	2426	2519	Ciclev10019466m.g	PF03321	PTHR31901,PTHR31901:SF15			K14487		AT1G48660.1		Auxin-responsive GH3 family protein
Ciclev10021937m.g	3023.92	-0.991693	0.0332265	0.521976	6382	2143	3142	1942	1308	3336	Ciclev10021937m.g	PF00072	PTHR26402,PTHR26402:SF507			K14492	GO:0000160	AT3G57040.1	ARR9,ATRR4	response regulator 9
Ciclev10028110m.g	9470.06	-0.350122	0.0332629	0.521976	10037	11364	8871	8584	7602	10610	Ciclev10028110m.g	PF07714	PTHR24349,PTHR24349:SF83	KOG0032	2.7.11.1	K13412	GO:0006468,GO:0004672	AT4G35310.1	ATCPK5,CPK5	calmodulin-domain protein kinase 5
Ciclev10006491m.g	659.283	-1.53124	0.0333092	0.522129	2221	235	458	412	378	291	Ciclev10006491m.g	PF01565,PF09265	PTHR13878,PTHR13878:SF53		1.5.99.12	K00279	GO:0055114,GO:0050660,GO:0016491,GO:0019139,GO:0009690	AT2G41510.1	ATCKX1,CKX1	cytokinin oxidase/dehydrogenase 1
Ciclev10012769m.g	392.396	0.632426	0.0333766	0.52235	232	407	237	595	442	496	Ciclev10012769m.g	PF10604	PTHR31213,PTHR31213:SF6			K14496		AT4G17870.1	PYR1,RCAR11	Polyketide cyclase/dehydrase and lipid transport superfamily protein
Ciclev10029939m.g	711.347	-0.491571	0.0333503	0.52235	738	698	911	590	560	750	Ciclev10029939m.g	PF04950	PTHR12858,PTHR12858:SF2					AT1G06720.1		P-loop containing nucleoside triphosphate hydrolases superfamily protein
Ciclev10032280m.g	851.433	0.589274	0.0334336	0.522824	817	739	410	1069	883	1347	Ciclev10032280m.g		PTHR14791,PTHR14791:SF27					AT2G33510.1
Ciclev10015853m.g	458.253	0.711598	0.033528	0.523882	316	461	220	659	675	476	Ciclev10015853m.g	PF14226,PF03171	PTHR10209,PTHR10209:SF130	KOG0143	1.14.11.32		GO:0055114,GO:0016491	AT1G17020.1	ATSRG1,SRG1	senescence-related gene 1
Ciclev10012905m.g	10.8229	1.79479	0.0336906	0.525779	4	9	1	13	17	24	Ciclev10012905m.g	PF01161	PTHR11362,PTHR11362:SF9	KOG3346		K16223	GO:0048573,GO:0009909,GO:0008429	AT1G65480.1	FT	PEBP (phosphatidylethanolamine-binding protein) family protein
Ciclev10023002m.g	1817.19	-0.234867	0.0337031	0.525779	1899	1932	1764	1814	1586	1963	Ciclev10023002m.g	PF03669	PTHR13193,PTHR13193:SF0	KOG3462				AT5G07960.1
Ciclev10023707m.g	6469.64	-0.243312	0.0337946	0.526788	7182	7260	5622	6617	5908	6472	Ciclev10023707m.g		PTHR11227,PTHR11227:SF25					AT3G62770.1	AtATG18a	Transducin/WD40 repeat-like superfamily protein
Ciclev10001525m.g	2989.73	-0.578516	0.0338692	0.52753	2508	4452	3179	2526	2302	2874	Ciclev10001525m.g	PF07714	PTHR27001,PTHR27001:SF3	KOG1187	2.7.11.1	K04733	GO:0006468,GO:0004672	AT1G20650.1		Protein kinase superfamily protein
Ciclev10003620m.g	142.099	-0.779623	0.0339051	0.527669	116	190	198	124	121	88	Ciclev10003620m.g	PF00249	PTHR24078,PTHR24078:SF177					AT1G75250.1	ATRL6,RL6,RSM3	RAD-like 6
Ciclev10014219m.g	2774.17	-0.426502	0.033932	0.527669	2804	2761	3420	2754	2154	2706	Ciclev10014219m.g	PF07496,PF02362	PTHR23336,PTHR23336:SF10				GO:0008270,GO:0003677	AT4G32010.1	HSI2-L1,HSL1,VAL2	HSI2-like 1
Ciclev10016417m.g	2842.82	-0.28147	0.0339739	0.527903	3339	3128	2468	2765	2731	2711	Ciclev10016417m.g	PF13639					GO:0008270,GO:0005515	AT5G19430.1		RING/U-box superfamily protein
Ciclev10021349m.g	175.559	1.15255	0.0340221	0.52818	142	146	31	275	186	323	Ciclev10021349m.g	PF08659,PF00106	PTHR24322,PTHR24322:SF230	KOG1208			GO:0016491,GO:0008152	AT3G59710.1		NAD(P)-binding Rossmann-fold superfamily protein
Ciclev10024581m.g	6.73925	-1.94969	0.0340457	0.52818	8	8	14	3	1	5	Ciclev10024581m.g	PF03790,PF03791	PTHR11850,PTHR11850:SF99				GO:0005634,GO:0003677	AT1G23380.1	KNAT6,KNAT6L,KNAT6S	KNOTTED1-like homeobox gene 6
Ciclev10001267m.g	9968.29	-0.255738	0.0344733	0.52978	11177	11313	8564	9930	8909	10317	Ciclev10001267m.g	PF00564	PTHR31066,PTHR31066:SF5				GO:0005515	AT5G09620.1		Octicosapeptide/Phox/Bem1p family protein
Ciclev10002709m.g	8.94971	-1.74396	0.0342705	0.52978	13	12	14	6	6	1	Ciclev10002709m.g	PF00560	PTHR27000		2.7.11.1		GO:0005515	AT1G35710.1		Protein kinase family protein with leucine-rich repeat domain
Ciclev10005070m.g	2101.25	-0.429869	0.0344558	0.52978	2254	1945	2619	2037	1742	1966	Ciclev10005070m.g	PF03348	PTHR10383,PTHR10383:SF24	KOG2592			GO:0016020	AT3G06170.1		Serinc-domain containing serine and sphingolipid biosynthesis protein
Ciclev10005491m.g	80.8213	0.996026	0.0344222	0.52978	74	43	39	98	66	187	Ciclev10005491m.g	PF00704	PTHR11177		3.2.1.14	K01183	GO:0005975,GO:0004553	AT5G24090.1	ATCHIA,CHIA	chitinase A
Ciclev10008520m.g	4606.28	0.81111	0.0343799	0.52978	3927	4308	1484	6564	6597	5553	Ciclev10008520m.g	PF00106	PTHR24322,PTHR24322:SF393	KOG1208	1.3.1.33	K00218	GO:0016491,GO:0008152	AT5G54190.1	PORA	protochlorophyllide oxidoreductase A
Ciclev10009067m.g	2914.25	-0.320071	0.0342382	0.52978	3333	2722	3149	2721	2513	3088	Ciclev10009067m.g	PF08241	PTHR10108,PTHR10108:SF754				GO:0008168,GO:0008152	AT5G54400.1		S-adenosyl-L-methionine-dependent methyltransferases superfamily protein
Ciclev10014194m.g	5899.03	-0.782164	0.0343442	0.52978	7828	3827	9361	4836	4531	4513	Ciclev10014194m.g	PF00179	PTHR24067,PTHR24067:SF97	KOG0895	6.3.2.19	K10581		AT2G33770.1	ATUBC24,PHO2,UBC24	phosphate 2
Ciclev10018983m.g	1131.87	-0.728623	0.0343028	0.52978	1196	894	1860	928	875	925	Ciclev10018983m.g	PF07766	PTHR14009,PTHR14009:SF12	KOG1043		K17800		AT3G59820.1		LETM1-like protein
Ciclev10024527m.g	63.5881	1.18437	0.0343146	0.52978	44	56	13	97	114	69	Ciclev10024527m.g	PF01926	PTHR10903,PTHR10903:SF65				GO:0005525	AT1G33970.5		P-loop containing nucleoside triphosphate hydrolases superfamily protein
Ciclev10024601m.g	5.93792	2.27128	0.0344555	0.52978	4	2	0	15	7	10	Ciclev10024601m.g	PF14845,PF00728	PTHR22600,PTHR22600:SF14	KOG2499	3.2.1.52	K12373	GO:0005975,GO:0004553	AT1G05590.1	ATHEX3,HEXO2	beta-hexosaminidase 2
Ciclev10026223m.g	10462.8	0.919044	0.0342611	0.52978	4950	10940	4761	16296	17522	9535	Ciclev10026223m.g	PF03767	PTHR31284,PTHR31284:SF5		3.1.3.2		GO:0003993	AT5G51260.1		HAD superfamily, subfamily IIIB acid phosphatase
Ciclev10028758m.g	519.267	0.672236	0.0344121	0.52978	424	362	357	593	448	1031	Ciclev10028758m.g	PF14226,PF03171	PTHR10209,PTHR10209:SF127	KOG0143	1.14.11.9		GO:0055114,GO:0016491	AT3G19000.1		2-oxoglutarate (2OG) and Fe(II)-dependent oxygenase superfamily protein
Ciclev10007624m.g	499.099	-0.663431	0.0346264	0.529898	392	616	706	426	364	451	Ciclev10007624m.g	PF01171	PTHR11807,PTHR11807:SF2		6.3.4.19		GO:0016879,GO:0008033,GO:0005737,GO:0005524,GO:0000166	AT3G24560.2	RSY3	Adenine nucleotide alpha hydrolases-like superfamily protein
Ciclev10007674m.g	41.9028	-0.876103	0.0346307	0.529898	61	33	60	30	27	38	Ciclev10007674m.g	PF11883,PF08276,PF01453,PF00954,PF07714	PTHR27002,PTHR27002:SF9	KOG1187	2.7.11.1		GO:0004674,GO:0048544,GO:0006468,GO:0004672	AT4G21380.1	ARK3,RK3	receptor kinase 3
Ciclev10014332m.g	4105.6	-0.383113	0.0345301	0.529898	4393	4029	4748	3867	3173	4436	Ciclev10014332m.g	PF13923	PTHR12983	KOG2164				AT3G26730.1		RING/U-box superfamily protein
Ciclev10027201m.g	303.591	0.755366	0.0346347	0.529898	155	325	163	433	413	372	Ciclev10027201m.g	PF00249				K09422		AT3G13890.2	ATMYB26,MS35,MYB26	myb domain protein 26
Ciclev10028480m.g	7060.3	-0.38964	0.0346432	0.529898	8223	6251	8253	6638	6131	6825	Ciclev10028480m.g	PF03463,PF03465,PF03464	PTHR10113,PTHR10113:SF8			K03265	GO:0016149,GO:0006415,GO:0005737	AT3G26618.1	ERF1-3	eukaryotic release factor 1-3
Ciclev10033427m.g	531.087	-0.274556	0.0346428	0.529898	557	572	526	521	496	522	Ciclev10033427m.g	PF08263,PF00560,PF13855,PF00069	PTHR27000,PTHR27000:SF205	KOG1187	2.7.11.1		GO:0005515,GO:0006468,GO:0005524,GO:0004672	AT3G02130.1	RPK2,TOAD2	receptor-like protein kinase 2
Ciclev10014088m.g	1036.53	-0.450958	0.0346784	0.530022	1164	976	1252	834	868	1108	Ciclev10014088m.g	PF01637	PTHR23155,PTHR23155:SF554	KOG4658			GO:0005524	AT4G27190.1		NB-ARC domain-containing disease resistance protein
Ciclev10000310m.g	2835.62	0.344532	0.0348624	0.530914	2910	2411	1863	3495	2956	3749	Ciclev10000310m.g	PF05057	PTHR12482,PTHR12482:SF5	KOG2205				AT1G58350.2	ZW18	Putative serine esterase family protein
Ciclev10017616m.g	1943.92	-0.674006	0.0348463	0.530914	2342	1467	2921	1657	1336	1830	NA
Ciclev10021480m.g	224.485	-0.701324	0.0347858	0.530914	310	164	314	188	155	207	Ciclev10021480m.g	PF13847	PTHR31760,PTHR31760:SF0		2.1.1.170	K03501		AT5G50110.1		S-adenosyl-L-methionine-dependent methyltransferases superfamily protein
Ciclev10022362m.g	145.72	-1.0529	0.0348499	0.530914	114	142	288	124	106	72	Ciclev10022362m.g	PF07386	PTHR34801,PTHR34801:SF1					AT3G60810.1
Ciclev10030784m.g	116.657	-0.828627	0.0348722	0.530914	148	84	188	84	87	98	Ciclev10030784m.g	PF12854,PF13041,PF01535	PTHR24015,PTHR24015:SF461					AT1G32415.1		pentatricopeptide (PPR) repeat-containing protein
Ciclev10001406m.g	167.219	-0.884897	0.0349077	0.531042	176	127	302	124	129	122	Ciclev10001406m.g	PF04564	PTHR22849,PTHR22849:SF34	KOG2177	6.3.2.19		GO:0016567,GO:0004842	AT1G49780.1	PUB26	plant U-box 26
Ciclev10002678m.g	2103.38	0.246232	0.035447	0.531311	2034	1950	1526	2487	2252	2583	Ciclev10002678m.g	PF13417	PTHR11260,PTHR11260:SF222		2.5.1.18	K00799	GO:0005515	AT5G02790.1	GSTL3	Glutathione S-transferase family protein
Ciclev10002796m.g	650.292	1.65027	0.0354783	0.531311	367	529	28	1116	1098	933	Ciclev10002796m.g	PF02704	PTHR23201,PTHR23201:SF20					AT1G22690.1		Gibberellin-regulated family protein
Ciclev10005088m.g	1110.36	-0.207728	0.0354033	0.531311	1246	1148	1007	1151	998	1159	Ciclev10005088m.g	PF10357	PTHR12805	KOG2837		K13102		AT1G55460.1		DNA/RNA-binding protein Kin17, conserved region
Ciclev10006590m.g	357.085	-1.26086	0.0353285	0.531311	239	244	892	267	191	218	Ciclev10006590m.g	PF00462	PTHR10168,PTHR10168:SF105	KOG1752	1.8.1.9	K03676	GO:0045454,GO:0015035,GO:0009055	AT3G21460.1		Glutaredoxin family protein
Ciclev10009284m.g	1099.34	0.621515	0.035365	0.531311	891	1095	510	1563	1431	1264	Ciclev10009284m.g	PF00117	PTHR11922,PTHR11922:SF42	KOG3179				AT2G23970.1		Class I glutamine amidotransferase-like superfamily protein
Ciclev10010930m.g	1726.34	0.540907	0.0352736	0.531311	1282	1058	1624	2323	2192	2024	Ciclev10010930m.g	PF06414,PF00005,PF00664	PTHR24221,PTHR24221:SF141		3.6.3.44	K05658	GO:0016301,GO:0005524,GO:0016887,GO:0055085,GO:0042626,GO:0016021,GO:0006810	AT3G28345.1		ABC transporter family protein
Ciclev10018602m.g	2818.62	-0.189842	0.0354048	0.531311	3083	2883	2607	2840	2712	2881	Ciclev10018602m.g	PF13831,PF05965,PF05964,PF00855,PF13771	PTHR13793,PTHR13793:SF100		2.1.1.43		GO:0005634	AT1G05830.1	ATX2,SDG30	trithorax-like protein 2
Ciclev10018762m.g	267.215	-0.471122	0.035137	0.531311	368	247	274	275	190	257	Ciclev10018762m.g	PF00931	PTHR23155,PTHR23155:SF643	KOG4658			GO:0043531	AT4G26090.1	RPS2	NB-ARC domain-containing disease resistance protein
Ciclev10019827m.g	3267.61	-0.257503	0.03539	0.531311	3552	3482	3114	3198	2722	3657	Ciclev10019827m.g	PF06047	PTHR13087	KOG2812				AT4G02720.1
Ciclev10020446m.g	529.345	1.7399	0.0354782	0.531311	84	540	75	1053	1184	324	Ciclev10020446m.g		PTHR14241,PTHR14241:SF18					AT4G13030.1		P-loop containing nucleoside triphosphate hydrolases superfamily protein
Ciclev10021486m.g	54.5908	-0.876398	0.0352915	0.531311	66	49	84	39	50	33	Ciclev10021486m.g		PTHR33595,PTHR33595:SF3					AT3G48510.1
Ciclev10021646m.g	6236.35	-0.524238	0.0353469	0.531311	7752	5318	7801	5553	4279	6679	Ciclev10021646m.g	PF00076	PTHR24012	KOG0105		K12890	GO:0003676	AT3G49430.2	SRp34a	SER/ARG-rich protein 34A
Ciclev10021974m.g	1525.85	0.302958	0.0350492	0.531311	1528	1144	1231	1903	1684	1816	Ciclev10021974m.g	PF10184	PTHR31094	KOG4457				AT2G46220.1		Uncharacterized conserved protein (DUF2358)
Ciclev10023103m.g	56.4538	-0.669542	0.0354949	0.531311	87	66	47	51	43	46	NA
Ciclev10024589m.g	119.215	-0.505482	0.035314	0.531311	134	126	137	105	114	95	Ciclev10024589m.g	PF00141	PTHR31235,PTHR31235:SF78		1.11.1.7	K00430	GO:0055114,GO:0020037,GO:0006979,GO:0004601	AT5G24070.1		Peroxidase superfamily protein
Ciclev10024659m.g	40.1333	1.03018	0.0350113	0.531311	39	27	11	56	47	71	NA
Ciclev10025293m.g	1464.43	0.21655	0.0353247	0.531311	1340	1351	1173	1792	1500	1763	Ciclev10025293m.g	PF13450	PTHR10668,PTHR10668:SF83					AT5G49555.1		FAD/NAD(P)-binding oxidoreductase family protein
Ciclev10025654m.g	2574.85	0.920245	0.0351815	0.531311	1258	2577	1240	4049	4461	2142	Ciclev10025654m.g	PF01699	PTHR31503,PTHR31503:SF16	KOG1397			GO:0055085,GO:0016021	AT3G13320.1	atcax2,CAX2	cation exchanger 2
Ciclev10026907m.g	288.652	-0.361346	0.0354682	0.531311	304	295	322	286	249	275	NA
Ciclev10029400m.g	253.756	-0.547386	0.0354698	0.531311	270	239	341	219	188	256	Ciclev10029400m.g		PTHR36047,PTHR36047:SF1					AT4G04190.2
Ciclev10032502m.g	5877.54	0.438136	0.0354463	0.531311	5291	5538	3511	7520	7501	6562	Ciclev10032502m.g	PF01789	PTHR31407,PTHR31407:SF6				GO:0019898,GO:0015979,GO:0009654,GO:0009523,GO:0005509	AT1G06680.1	OE23,OEE2,PSBP-1,PSII-P	photosystem II subunit P-1
Ciclev10009669m.g	1986.29	0.961956	0.0355828	0.531581	1224	2008	655	3162	3378	1772	Ciclev10009669m.g	PF01477	PTHR31718,PTHR31718:SF6				GO:0005515	AT2G41475.1		Embryo-specific protein 3, (ATS3)
Ciclev10025771m.g	157.02	1.28559	0.0355943	0.531581	53	170	39	261	289	155	Ciclev10025771m.g	PF00332	PTHR32227,PTHR32227:SF129		3.2.1.39		GO:0005975,GO:0004553	AT3G15800.1		Glycosyl hydrolase superfamily protein
Ciclev10031381m.g	3206.88	0.204038	0.035556	0.531581	3092	2979	2451	3770	3426	3812	Ciclev10031381m.g	PF00155	PTHR11751,PTHR11751:SF373		2.6.1.4,2.6.1.2,2.6.1.44	K14272	GO:0030170,GO:0009058	AT1G70580.1	AOAT2,GGT2	alanine-2-oxoglutarate aminotransferase 2
Ciclev10025246m.g	377.376	0.500138	0.0356584	0.531728	248	290	343	477	418	525	Ciclev10025246m.g	PF03514	PTHR31636,PTHR31636:SF53					AT4G36710.1		GRAS family transcription factor
Ciclev10032585m.g	618.009	0.472287	0.0356437	0.531728	404	564	497	744	785	765	Ciclev10032585m.g	PF05056	PTHR33103					AT5G01150.1		Protein of unknown function (DUF674)
Ciclev10017722m.g	79.474	-1.09414	0.0357269	0.532345	50	93	156	61	45	57	Ciclev10017722m.g	PF00067	PTHR24298,PTHR24298:SF136	KOG0156			GO:0055114,GO:0020037,GO:0016705,GO:0005506	AT4G12300.1	CYP706A4	cytochrome P450, family 706, subfamily A, polypeptide 4
Ciclev10006291m.g	2344.21	-0.327839	0.0357625	0.532469	2692	2226	2507	2172	1941	2571	Ciclev10006291m.g	PF04281	PTHR12504			K17769	GO:0006886,GO:0005741	AT5G43970.1	ATTOM22-V,TOM22-V,TOM9-2	translocase of outer membrane 22-V
Ciclev10001382m.g	14134.1	0.394906	0.0358081	0.532744	11440	14263	9218	17337	15248	19000	Ciclev10001382m.g	PF00107	PTHR11695,PTHR11695:SF432	KOG0022	1.1.1.1		GO:0055114,GO:0016491,GO:0008270	AT1G77120.1	ADH,ADH1,ATADH,ATADH1	alcohol dehydrogenase 1
Ciclev10033851m.g	131.379	-0.983916	0.0358529	0.533006	141	105	241	88	63	135	Ciclev10033851m.g	PF00067	PTHR24298,PTHR24298:SF45	KOG0156			GO:0055114,GO:0020037,GO:0016705,GO:0005506	AT1G64940.1	CYP89A6	cytochrome P450, family 87, subfamily A, polypeptide 6
Ciclev10006992m.g	37.7865	-1.68276	0.0359908	0.533033	46	26	88	14	6	39	Ciclev10006992m.g	PF00005,PF00664	PTHR24221,PTHR24221:SF193		3.6.3.44	K05658	GO:0016887,GO:0005524,GO:0055085,GO:0042626,GO:0016021,GO:0006810	AT3G28860.1	ABCB19,ATABCB19,ATMDR1,ATMDR11,ATPGP19,MDR1,MDR11,PGP19	ATP binding cassette subfamily B19
Ciclev10010000m.g	10680.8	0.57291	0.0359227	0.533033	8137	10505	5972	15056	14722	10902	Ciclev10010000m.g	PF06955	PTHR31062,PTHR31062:SF32		2.4.1.207		GO:0048046,GO:0016762,GO:0006073,GO:0005618	AT5G57560.1	TCH4,XTH22	Xyloglucan endotransglucosylase/hydrolase family protein
Ciclev10013138m.g	314.297	0.921584	0.0359784	0.533033	181	325	118	428	550	323	Ciclev10013138m.g		PTHR33228,PTHR33228:SF3					AT4G25760.1	ATGDU2,GDU2	glutamine dumper 2
Ciclev10019071m.g	6314.22	-0.462191	0.0359479	0.533033	6614	5847	8183	5598	5300	6133	Ciclev10019071m.g	PF00069	PTHR24056,PTHR24056:SF107		2.7.11.22,2.7.11.23	K08818	GO:0006468,GO:0005524,GO:0004672	AT1G67580.1		Protein kinase superfamily protein
Ciclev10019727m.g	870.625	0.810346	0.0359622	0.533033	586	422	771	1147	735	1723	Ciclev10019727m.g	PF00067	PTHR24298,PTHR24298:SF74	KOG0156		K17961	GO:0055114,GO:0020037,GO:0016705,GO:0005506	AT3G25180.1	CYP82G1	cytochrome P450, family 82, subfamily G, polypeptide 1
Ciclev10033991m.g	7.09058	-2.04594	0.0361278	0.534659	6	13	13	2	1	6	Ciclev10033991m.g	PF08718	PTHR10219,PTHR10219:SF28	KOG4189			GO:0051861,GO:0046836,GO:0017089,GO:0005737	AT4G39670.1		Glycolipid transfer protein (GLTP) family protein
Ciclev10033304m.g	171.141	-0.857745	0.0362787	0.536486	186	127	303	127	122	141	Ciclev10033304m.g	PF14432,PF13041,PF01535	PTHR24015,PTHR24015:SF423					AT1G68930.1		pentatricopeptide (PPR) repeat-containing protein
Ciclev10013690m.g	160.996	-0.467508	0.036315	0.536619	182	203	149	173	127	134	Ciclev10013690m.g	PF00177	PTHR11205,PTHR11205:SF24	KOG3291		K02989	GO:0006412	AT3G11940.1	AML1,ATRPS5A,RPS5A	ribosomal protein 5A
Ciclev10008864m.g	369.547	-0.709923	0.03637	0.536622	340	422	526	356	320	217	Ciclev10008864m.g	PF00383,PF08211	PTHR11644,PTHR11644:SF2	KOG0833	3.5.4.5	K01489	GO:0008270,GO:0009972,GO:0004126	AT2G19570.1	AT-CDA1,CDA1,DESZ	cytidine deaminase 1
Ciclev10017953m.g	41.6173	1.55897	0.0363505	0.536622	29	30	3	80	72	46	Ciclev10017953m.g	PF00227	PTHR11599,PTHR11599:SF13		3.4.25.1	K02728	GO:0051603,GO:0005839,GO:0004298	AT3G22110.1	PAC1	20S proteasome alpha subunit C1
Ciclev10003243m.g	225.408	0.575049	0.0364676	0.536836	210	146	162	267	217	388	Ciclev10003243m.g	PF02458	PTHR31623,PTHR31623:SF6		2.3.1.150		GO:0016747	AT3G26040.1		HXXXD-type acyl-transferase family protein
Ciclev10016359m.g	690.827	0.910205	0.0364229	0.536836	259	640	452	1051	1151	655	Ciclev10016359m.g	PF14299	PTHR32278,PTHR32278:SF3					AT4G19840.1	ATPP2-A1,ATPP2A-1,PP2-A1	phloem protein 2-A1
Ciclev10033972m.g	343.939	-0.550547	0.0364941	0.536836	411	286	459	304	283	307	Ciclev10033972m.g	PF01535,PF13041	PTHR24015,PTHR24015:SF416					AT5G12100.1		pentatricopeptide (PPR) repeat-containing protein
Ciclev10033978m.g	56.8261	0.603359	0.036471	0.536836	38	46	44	77	64	79	NA
Ciclev10025012m.g	29.5111	2.29797	0.0365345	0.537026	6	23	0	62	28	70	Ciclev10025012m.g	PF13947,PF00069	PTHR27005,PTHR27005:SF7	KOG1187	2.7.11.1		GO:0030247,GO:0006468,GO:0005524,GO:0004672	AT1G69730.1		Wall-associated kinase family protein
Ciclev10027080m.g	9.33422	1.77505	0.0365783	0.537268	4	4	4	24	16	6	Ciclev10027080m.g	PF04578,PF13968	PTHR31325,PTHR31325:SF1					AT5G45540.1		Protein of unknown function (DUF594)
Ciclev10003010m.g	556.252	-0.335828	0.0366958	0.538485	643	520	603	558	461	561	NA
Ciclev10018972m.g	3098.83	0.584671	0.0367162	0.538485	3023	2747	1411	4182	3948	3759	Ciclev10018972m.g	PF01590,PF00072	PTHR24423,PTHR24423:SF530		2.7.11.1	K14509	GO:0005515,GO:0000160	AT3G04580.2	EIN4	Signal transduction histidine kinase, hybrid-type, ethylene sensor
Ciclev10000803m.g	9006.09	-0.277696	0.0368222	0.539636	10123	8442	9512	8846	8273	8966	Ciclev10000803m.g	PF08711	PTHR22908	KOG1793		K17498	GO:0006351,GO:0005634,GO:0003677	AT1G32130.1	ATIWS1,IWS1	Transcription elongation factor (TFIIS) family protein
Ciclev10000866m.g	2207.07	0.431474	0.0368567	0.539738	1486	1931	1893	2841	2620	2652	Ciclev10000866m.g	PF00067	PTHR24298	KOG0156	1.14.13.121		GO:0055114,GO:0020037,GO:0016705,GO:0005506	AT3G26310.1	CYP71B35	cytochrome P450, family 71, subfamily B, polypeptide 35
Ciclev10005013m.g	225.852	-0.423659	0.036972	0.53985	279	218	241	191	182	247	Ciclev10005013m.g	PF13041,PF01535,PF14432	PTHR24015,PTHR24015:SF576					AT5G52630.1	MEF1	mitochondrial RNAediting factor 1
Ciclev10005409m.g	913.621	0.620918	0.0369745	0.53985	666	936	464	1170	1307	1047	Ciclev10005409m.g	PF00069	PTHR27000,PTHR27000:SF71	KOG1187	2.7.11.1,2.7.10.1		GO:0006468,GO:0005524,GO:0004672	AT5G13290.2	CRN,SOL2	Protein kinase superfamily protein
Ciclev10024637m.g	36644.8	-0.581171	0.0369657	0.53985	37702	53279	34299	34374	34883	24112	NA
Ciclev10028378m.g	1505.23	-0.221619	0.0369566	0.53985	1694	1540	1395	1544	1292	1632	Ciclev10028378m.g		PTHR24098,PTHR24098:SF13					AT5G59830.2
Ciclev10003945m.g	93.0112	1.22176	0.0370996	0.540468	43	97	21	164	155	95	Ciclev10003945m.g	PF00011	PTHR11527,PTHR11527:SF169					AT1G76770.1		HSP20-like chaperones superfamily protein
Ciclev10021312m.g	980.743	-1.32278	0.037072	0.540468	603	599	2605	658	584	550	Ciclev10021312m.g	PF02365	PTHR31744,PTHR31744:SF4				GO:0006355,GO:0003677	AT4G28530.1	anac074,NAC074	NAC domain containing protein 74
Ciclev10025317m.g	1580.49	0.210689	0.0370621	0.540468	1518	1371	1292	1779	1720	1935	Ciclev10025317m.g	PF02913,PF01565	PTHR11748,PTHR11748:SF90		1.1.99.39,1.1.99.2		GO:0050660,GO:0003824,GO:0055114,GO:0016491	AT4G36400.2		FAD-linked oxidases family protein
Ciclev10030504m.g	434.725	1.07037	0.0371495	0.540794	298	415	102	654	780	429	Ciclev10030504m.g	PF00005,PF00664	PTHR24223,PTHR24223:SF222		3.6.3.44		GO:0016887,GO:0005524,GO:0055085,GO:0042626,GO:0016021,GO:0006810	AT3G13080.1	ATMRP3,MRP3	multidrug resistance-associated protein 3
Ciclev10002326m.g	63.8236	0.813719	0.0372616	0.541039	45	49	38	85	112	60	Ciclev10002326m.g		PTHR31723,PTHR31723:SF1					AT1G78780.2		pathogenesis-related family protein
Ciclev10002649m.g	150.27	-0.548481	0.0372085	0.541039	161	144	199	146	112	134	Ciclev10002649m.g		PTHR14942			K13153		AT3G07860.1		Ubiquitin-like superfamily protein
Ciclev10004230m.g	3262.87	-0.524962	0.0376136	0.541039	4134	2797	4004	2848	2212	3580	Ciclev10004230m.g	PF04564	PTHR22849,PTHR22849:SF33		6.3.2.19		GO:0016567,GO:0004842	AT1G76390.1		ARM repeat superfamily protein
Ciclev10009385m.g	304.636	-0.884109	0.0372854	0.541039	313	233	555	208	187	295	Ciclev10009385m.g	PF13499	PTHR10891,PTHR10891:SF574	KOG0027		K13448		AT4G26470.1		Calcium-binding EF-hand family protein
Ciclev10010192m.g	8.48035	1.95156	0.037629	0.541039	2	7	1	19	15	9	Ciclev10010192m.g	PF14365,PF03080	PTHR31589,PTHR31589:SF18					AT5G25950.1		Protein of Unknown Function (DUF239)
Ciclev10012434m.g	425.495	-0.282265	0.0376241	0.541039	472	429	429	418	400	411	Ciclev10012434m.g	PF11016	PTHR35551,PTHR35551:SF1					AT5G38660.1	APE1	acclimation of photosynthesis to environment
Ciclev10013077m.g	921.593	-1.17646	0.03758	0.541039	540	1117	1865	589	313	944	NA
Ciclev10013914m.g	14.4735	-1.3369	0.0374095	0.541039	17	14	27	6	11	9	NA
Ciclev10014595m.g	170.483	-0.454788	0.0374264	0.541039	199	185	178	140	129	194	Ciclev10014595m.g	PF14432,PF01535,PF13041	PTHR24015,PTHR24015:SF109					AT5G59200.1	OTP80	Tetratricopeptide repeat (TPR)-like superfamily protein
Ciclev10016655m.g	57.5858	-1.23216	0.0375194	0.541039	69	39	117	45	43	21	Ciclev10016655m.g	PF00643	PTHR31832,PTHR31832:SF4				GO:0008270,GO:0005622	AT1G78600.2	DBB3,LZF1,STH3	light-regulated zinc finger protein 1
Ciclev10017604m.g	20.0024	-1.5287	0.0375566	0.541039	30	9	44	10	10	13	Ciclev10017604m.g	PF13041,PF01535	PTHR24015,PTHR24015:SF742					AT4G02750.1		Tetratricopeptide repeat (TPR)-like superfamily protein
Ciclev10022120m.g	2638.69	-0.651627	0.0376391	0.541039	2090	3023	3902	2365	2036	2180	Ciclev10022120m.g	PF03073	PTHR10057,PTHR10057:SF0	KOG3797		K05770	GO:0016021	AT2G47770.1	ATTSPO,TSPO	TSPO(outer membrane tryptophan-rich sensory protein)-related
Ciclev10025724m.g	29755.7	-0.368127	0.0374363	0.541039	32993	27362	34701	28940	24289	30276	Ciclev10025724m.g	PF04851,PF00271	PTHR24031,PTHR24031:SF322		3.6.4.13	K03257	GO:0016787,GO:0005524,GO:0003677	AT3G13920.1	EIF4A1,RH4,TIF4A1	eukaryotic translation initiation factor 4A1
Ciclev10025991m.g	235.039	-0.574406	0.0376911	0.541039	297	215	287	159	196	250	Ciclev10025991m.g	PF10343	PTHR21314,PTHR21314:SF0	KOG2524
Ciclev10029998m.g	27.5116	-0.864012	0.0372594	0.541039	33	34	34	27	14	22	Ciclev10029998m.g	PF00931	PTHR23155,PTHR23155:SF554	KOG4658			GO:0043531	AT1G12210.1	RFL1	RPS5-like 1
Ciclev10030758m.g	2998.73	-0.363375	0.0376793	0.541039	3158	2897	3500	2795	2513	3116	Ciclev10030758m.g	PF03468	PTHR21596,PTHR21596:SF14				GO:0031047	AT3G22430.1
Ciclev10030998m.g	754.579	0.330061	0.037364	0.541039	781	630	510	935	811	953	Ciclev10030998m.g	PF04542,PF04539,PF04545	PTHR30603				GO:0016987,GO:0006355,GO:0006352,GO:0003700,GO:0003677	AT1G08540.1	ABC1,ATSIG1,ATSIG2,SIG1,SIG2,SIGA,SIGB	RNApolymerase sigma subunit 2
Ciclev10031799m.g	1129.32	0.394853	0.0376331	0.541039	1120	1002	686	1449	1336	1321	Ciclev10031799m.g	PF01208	PTHR21091,PTHR21091:SF91	KOG2872	4.1.1.37		GO:0006779,GO:0004853	AT2G40490.1	HEME2	Uroporphyrinogen decarboxylase
Ciclev10032837m.g	765.811	-0.25134	0.0374034	0.541039	846	812	718	800	638	811	Ciclev10032837m.g	PF00076					GO:0003676	AT1G27050.1	ATHB54,HB54	homeobox protein 54
Ciclev10027752m.g	454.922	0.851626	0.0377726	0.541813	263	440	224	692	776	383	Ciclev10027752m.g	PF16487,PF16488,PF02170,PF08699,PF16486,PF02171	PTHR22891,PTHR22891:SF40			K11593	GO:0005515,GO:0003676	AT2G27880.1	AGO5	Argonaute family protein
Ciclev10030115m.g	17.8003	-1.24748	0.0378215	0.542118	16	22	32	10	8	16	Ciclev10030115m.g	PF00076	PTHR24012,PTHR24012:SF403	KOG0121			GO:0003676	AT1G49600.1	ATRBP47A,RBP47A	RNA-binding protein 47A
Ciclev10000639m.g	610.475	-0.8906	0.0378643	0.542335	1001	333	919	487	399	489	Ciclev10000639m.g	PF00854	PTHR11654,PTHR11654:SF177	KOG1237			GO:0016020,GO:0006810,GO:0005215	AT1G59740.1		Major facilitator superfamily protein
Ciclev10011487m.g	1980.73	0.717137	0.0379017	0.542473	1792	1844	715	2607	2576	2700	Ciclev10011487m.g	PF00069	PTHR27001,PTHR27001:SF52	KOG2345	2.7.11.1	K04733	GO:0006468,GO:0005524,GO:0004672	AT5G37790.1		Protein kinase superfamily protein
Ciclev10000140m.g	3130.51	-0.234465	0.037966	0.542601	3209	3320	3098	3083	2796	3354	Ciclev10000140m.g	PF00149	PTHR34211,PTHR34211:SF2				GO:0016787	AT4G11800.1		Calcineurin-like metallo-phosphoesterase superfamily protein
Ciclev10030908m.g	129.725	-0.598099	0.0379623	0.542601	157	110	175	118	100	113	Ciclev10030908m.g	PF01535,PF14432,PF13041	PTHR24015,PTHR24015:SF6					AT5G40405.1		Tetratricopeptide repeat (TPR)-like superfamily protein
Ciclev10014673m.g	4713.14	-0.282686	0.0380379	0.542859	4817	4802	5059	4630	4098	4926	Ciclev10014673m.g	PF00439	PTHR22880,PTHR22880:SF153				GO:0005515	AT5G46550.1		DNA-binding bromodomain-containing protein
Ciclev10019546m.g	480.624	-0.539416	0.0380395	0.542859	422	564	617	433	350	478	Ciclev10019546m.g	PF03110	PTHR31251,PTHR31251:SF22				GO:0005634,GO:0003677	AT1G69170.1		Squamosa promoter-binding protein-like (SBP domain) transcription factor family protein
Ciclev10012291m.g	32148.9	-0.888094	0.0381482	0.543717	26498	32120	57357	23188	15639	34417	Ciclev10012291m.g	PF11976	PTHR10666	KOG0001		K04551,K08770		AT5G20620.1	UBQ4	ubiquitin 4
Ciclev10024335m.g	236.52	0.416078	0.0381828	0.543717	176	205	194	283	251	335	Ciclev10024335m.g	PF00514,PF04564	PTHR23315,PTHR23315:SF80		6.3.2.19		GO:0005515,GO:0016567,GO:0004842	AT3G07360.1	ATPUB9,PUB9	plant U-box 9
Ciclev10028738m.g	1405.19	0.39695	0.0381821	0.543717	1335	1305	848	1757	1690	1662	Ciclev10028738m.g	PF06547,PF13639,PF14369	PTHR22763,PTHR22763:SF42		6.3.2.19	K11982	GO:0008270,GO:0005515	AT5G59550.1		zinc finger (C3HC4-type RING finger) family protein
Ciclev10029557m.g	300.805	0.571054	0.0382187	0.543832	207	224	253	410	430	303	Ciclev10029557m.g		PTHR35123,PTHR35123:SF2					AT5G26720.1
Ciclev10011545m.g	523.189	0.329328	0.0383097	0.544731	512	473	346	643	571	656	Ciclev10011545m.g	PF13812,PF13041,PF01535	PTHR24015,PTHR24015:SF644					AT2G20710.1		Tetratricopeptide repeat (TPR)-like superfamily protein
Ciclev10002309m.g	1146.07	-0.323005	0.038417	0.545071	1319	1059	1245	1096	983	1190	Ciclev10002309m.g	PF00226	PTHR24078,PTHR24078:SF272					AT4G07990.1		Chaperone DnaJ-domain superfamily protein
Ciclev10022616m.g	6195.7	-0.78782	0.0383927	0.545071	6329	4657	10891	4742	4301	5562	Ciclev10022616m.g		PTHR33384,PTHR33384:SF4					AT5G16110.1
Ciclev10025497m.g	326.328	-0.749313	0.0383937	0.545071	413	247	494	258	192	337	Ciclev10025497m.g	PF11955	PTHR31476,PTHR31476:SF2					AT5G62990.1	emb1692	Ubiquitin carboxyl-terminal hydrolase family protein
Ciclev10022233m.g	3774.52	-0.405993	0.0385473	0.54625	4021	3571	4578	3526	2981	3937	Ciclev10022233m.g		PTHR23107					AT4G00850.1	GIF3	GRF1-interacting factor 3
Ciclev10022624m.g	30511.5	-0.702825	0.0385558	0.54625	33013	23908	48980	24828	20433	29566	Ciclev10022624m.g	PF01287	PTHR11673,PTHR11673:SF8	KOG3271			GO:0045905,GO:0045901,GO:0043022,GO:0006452,GO:0003746,GO:0003723	AT1G13950.1	ATELF5A-1,EIF-5A,EIF5A,ELF5A-1	eukaryotic elongation factor 5A-1
Ciclev10002218m.g	264.366	0.589599	0.0386038	0.546534	184	158	252	333	302	385	Ciclev10002218m.g	PF00291	PTHR10314,PTHR10314:SF97		2.5.1.47	K01738		AT5G28020.4	ATCYSD2,CYSD2	cysteine synthase D2
Ciclev10010149m.g	6944.09	-0.2373	0.0387003	0.54711	8072	6548	6820	6984	6168	7310	Ciclev10010149m.g	PF01363,PF00118,PF01504	PTHR11353,PTHR11353:SF93		2.7.1.150	K00921	GO:0046872,GO:0005524,GO:0046488,GO:0016307	AT3G14270.1	FAB1B	phosphatidylinositol-4-phosphate 5-kinase family protein
Ciclev10019810m.g	58.3071	-0.585702	0.0386805	0.54711	72	59	68	47	51	51	Ciclev10019810m.g	PF00067	PTHR24298,PTHR24298:SF170				GO:0055114,GO:0020037,GO:0016705,GO:0005506	AT5G06900.1	CYP93D1	cytochrome P450, family 93, subfamily D, polypeptide 1
Ciclev10027588m.g	243.877	-0.705185	0.0387662	0.547645	348	194	318	176	152	271	Ciclev10027588m.g		PTHR21477,PTHR21477:SF14					AT1G10150.1		Carbohydrate-binding protein
Ciclev10004388m.g	178.617	-0.913975	0.0388758	0.548008	257	115	287	116	102	182	Ciclev10004388m.g	PF14432,PF13812,PF13041	PTHR24015,PTHR24015:SF661					AT3G57430.1	OTP84	Tetratricopeptide repeat (TPR)-like superfamily protein
Ciclev10020156m.g	812.869	0.348169	0.0388504	0.548008	795	717	541	934	866	1126	Ciclev10020156m.g	PF00929	PTHR12801,PTHR12801:SF66	KOG2249	3.1.13.1	K18327		AT3G27970.1		Exonuclease family protein
Ciclev10032537m.g	8691.27	0.35041	0.0388718	0.548008	7658	8594	5643	10688	9818	10714	Ciclev10032537m.g	PF00121	PTHR21139,PTHR21139:SF6	KOG1643	5.3.1.1	K01803	GO:0008152,GO:0004807	AT3G55440.1	ATCTIMC,CYTOTPI,TPI	triosephosphate isomerase
Ciclev10000940m.g	68.8886	-1.28958	0.0389497	0.548261	57	52	160	51	24	55	Ciclev10000940m.g	PF03514	PTHR31636,PTHR31636:SF25					AT4G08250.1		GRAS family transcription factor
Ciclev10028360m.g	64.1808	1.01825	0.0389335	0.548261	53	49	21	102	114	56	Ciclev10028360m.g	PF00450	PTHR11802,PTHR11802:SF29				GO:0006508,GO:0004185	AT3G12203.1	scpl17	serine carboxypeptidase-like 17
Ciclev10008071m.g	2036.97	0.463786	0.0390072	0.548676	1703	1682	1498	2451	1836	3355	Ciclev10008071m.g	PF13540,PF00415	PTHR22870,PTHR22870:SF155					AT5G11580.1		Regulator of chromosome condensation (RCC1) family protein
Ciclev10019610m.g	875.337	-0.396058	0.0390435	0.548793	1014	927	895	772	640	1027	Ciclev10019610m.g	PF07714	PTHR27005,PTHR27005:SF32	KOG1187	2.7.11.1	K04733	GO:0006468,GO:0004672	AT1G21240.1	WAK3	wall associated kinase 3
Ciclev10024374m.g	212.882	0.612321	0.0390905	0.549061	117	190	168	288	286	247	Ciclev10024374m.g	PF03763	PTHR31471,PTHR31471:SF8					AT5G61280.1		Remorin family protein
Ciclev10001894m.g	254.751	0.421536	0.0393826	0.552576	210	203	206	294	341	294	Ciclev10001894m.g	PF01789	PTHR31407,PTHR31407:SF17				GO:0019898,GO:0015979,GO:0009654,GO:0009523,GO:0005509	AT1G76450.1		Photosystem II reaction center PsbP family protein
Ciclev10002431m.g	114.941	0.614074	0.0396505	0.552576	95	107	59	141	164	138	NA
Ciclev10008623m.g	74.4425	-0.968895	0.0394702	0.552576	144	68	73	54	71	34	Ciclev10008623m.g	PF00481	PTHR13832,PTHR13832:SF299	KOG0698	3.1.3.16	K14803	GO:0003824,GO:0006470,GO:0004722	AT2G25620.1	AtDBP1,DBP1	DNA-binding protein phosphatase 1
Ciclev10008898m.g	2136	0.370006	0.0396287	0.552576	1649	2103	1556	2635	2567	2498	Ciclev10008898m.g	PF00651	PTHR24413,PTHR24413:SF43			K10523	GO:0005515	AT1G55760.1		BTB/POZ domain-containing protein
Ciclev10010858m.g	688.761	1.5064	0.039651	0.552576	220	638	170	1174	1717	282	Ciclev10010858m.g	PF06955,PF00722	PTHR31062,PTHR31062:SF32		2.4.1.207		GO:0048046,GO:0016762,GO:0006073,GO:0005618,GO:0005975,GO:0004553	AT4G25810.1	XTH23,XTR6	xyloglucan endotransglycosylase 6
Ciclev10016428m.g	426.06	-0.386129	0.0394339	0.552576	526	498	361	405	406	369	Ciclev10016428m.g	PF00293	PTHR12992,PTHR12992:SF7	KOG3069	3.6.1.22		GO:0016787	AT1G28960.5	ATNUDT15,ATNUDX15,NUDX15	nudix hydrolase homolog 15
Ciclev10019547m.g	101.409	-1.05445	0.0395983	0.552576	147	166	82	75	29	112	Ciclev10019547m.g	PF13193,PF00501	PTHR24096,PTHR24096:SF251				GO:0008152,GO:0003824	AT5G63380.1		AMP-dependent synthetase and ligase family protein
Ciclev10023996m.g	58.6796	0.904028	0.0396413	0.552576	40	59	19	84	72	90	Ciclev10023996m.g	PF03171,PF14226	PTHR10209,PTHR10209:SF175	KOG0143	1.14.11.20		GO:0055114,GO:0016491	AT1G06620.1		2-oxoglutarate (2OG) and Fe(II)-dependent oxygenase superfamily protein
Ciclev10025462m.g	73.3517	1.21112	0.0395976	0.552576	49	32	45	112	37	188	Ciclev10025462m.g	PF00201	PTHR11926,PTHR11926:SF223			K12356	GO:0016758,GO:0008152	AT3G50740.1	UGT72E1	UDP-glucosyl transferase 72E1
Ciclev10026841m.g	11286.2	-0.383027	0.0396291	0.552576	13132	10391	12775	10091	8992	12438	Ciclev10026841m.g	PF01907	PTHR10768	KOG3475		K02922	GO:0006412,GO:0005840,GO:0005622,GO:0003735	AT3G16080.1		Zinc-binding ribosomal protein family protein
Ciclev10032523m.g	707.821	-0.897834	0.0396285	0.552576	1535	438	704	543	526	512	Ciclev10032523m.g	PF01657	PTHR32411,PTHR32411:SF43					AT5G48540.1		receptor-like protein kinase-related family protein
Ciclev10010871m.g	21.5682	1.55732	0.0397528	0.553601	10	9	12	28	11	67	Ciclev10010871m.g	PF08263,PF00560,PF13855	PTHR27004,PTHR27004:SF3	KOG0472			GO:0005515	AT1G45616.1	AtRLP6,RLP6	receptor like protein 6
Ciclev10028147m.g	1429.47	-0.353575	0.0398678	0.554808	1470	1436	1636	1376	1327	1311	Ciclev10028147m.g	PF00355,PF08417	PTHR21266,PTHR21266:SF24		1.14.12.20	K13071	GO:0055114,GO:0051537,GO:0016491,GO:0010277	AT3G44880.1	ACD1,LLS1,PAO	Pheophorbide a oxygenase family protein with Rieske [2Fe-2S] domain
Ciclev10000325m.g	1209.82	0.21782	0.0399654	0.554879	1093	1087	1006	1406	1329	1432	Ciclev10000325m.g	PF13450,PF04433	PTHR10742,PTHR10742:SF246	KOG0029	1.5.3.16	K11450	GO:0005515,GO:0051568,GO:0016575,GO:0005634	AT1G62830.1	ATLSD1,ATSWP1,LDL1,LSD1,SWP1	LSD1-like 1
Ciclev10002116m.g	833.939	0.259866	0.0403263	0.554879	741	729	691	1057	913	942	Ciclev10002116m.g	PF04819	PTHR16007					AT1G32120.1
Ciclev10006888m.g	256.317	0.44824	0.0403319	0.554879	217	245	159	328	324	293	Ciclev10006888m.g	PF13639	PTHR23041,PTHR23041:SF63		6.3.2.19		GO:0008270,GO:0005515	AT3G07200.2		RING/U-box superfamily protein
Ciclev10007553m.g	1307.58	0.299383	0.0400598	0.554879	1150	1147	1043	1453	1609	1543	Ciclev10007553m.g	PF00889	PTHR11741,PTHR11741:SF3	KOG1071		K02357	GO:0006414,GO:0005622,GO:0003746	AT4G29060.1	emb2726	elongation factor Ts family protein
Ciclev10011655m.g	7035.79	0.980739	0.040066	0.554879	1828	6596	4816	10415	10501	8867	Ciclev10011655m.g	PF00067	PTHR24286,PTHR24286:SF10	KOG0157	1.14.13.93		GO:0055114,GO:0020037,GO:0016705,GO:0005506	AT4G19230.1	CYP707A1	cytochrome P450, family 707, subfamily A, polypeptide 1
Ciclev10011726m.g	44787.3	0.426039	0.0403525	0.554879	39524	44499	25822	57011	50952	56709	Ciclev10011726m.g	PF03952,PF00113	PTHR11902,PTHR11902:SF18		4.2.1.11		GO:0006096,GO:0004634,GO:0000287,GO:0000015	AT2G36530.1	ENO2,LOS2	Enolase
Ciclev10012150m.g	3421.79	-0.423454	0.040286	0.554879	4159	2956	4022	3245	2639	3524	Ciclev10012150m.g	PF12874,PF16835	PTHR23205,PTHR23205:SF0	KOG0227		K12826		AT2G32600.1		hydroxyproline-rich glycoprotein family protein
Ciclev10014974m.g	372.811	0.295948	0.0403543	0.554879	340	321	294	439	382	500	Ciclev10014974m.g	PF00856,PF09273	PTHR13271,PTHR13271:SF44	KOG1337	2.1.1.127		GO:0005515	AT3G07670.1		Rubisco methyltransferase family protein
Ciclev10015056m.g	32.31	1.1217	0.0403434	0.554879	8	27	22	49	42	51	Ciclev10015056m.g	PF00201	PTHR11926,PTHR11926:SF392				GO:0016758,GO:0008152	AT5G12890.1		UDP-Glycosyltransferase superfamily protein
Ciclev10018587m.g	4919.69	-0.183612	0.0403393	0.554879	5350	4820	4743	4991	4575	5208	Ciclev10018587m.g		PTHR14571,PTHR14571:SF9					AT1G32810.2		RING/FYVE/PHD zinc finger superfamily protein
Ciclev10020855m.g	1077.33	0.26997	0.0400754	0.554879	1051	964	782	1297	1236	1236	Ciclev10020855m.g	PF12697	PTHR14189	KOG2564	3.1.1.89	K13617	GO:0052689,GO:0006482	AT4G10050.1		esterase/lipase/thioesterase family protein
Ciclev10023107m.g	845.322	-0.913434	0.040311	0.554879	643	754	1654	692	607	577	NA
Ciclev10023534m.g	374.626	1.56214	0.0401147	0.554879	192	342	21	614	473	719	Ciclev10023534m.g	PF00150	PTHR31263,PTHR31263:SF10		3.2.1.4		GO:0005975,GO:0004553	AT1G13130.1		Cellulase (glycosyl hydrolase family 5) protein
Ciclev10025167m.g	182.69	-0.608416	0.0401965	0.554879	204	170	249	152	119	196	Ciclev10025167m.g	PF14432,PF01535,PF13041	PTHR24015,PTHR24015:SF607					AT4G37380.1		Tetratricopeptide repeat (TPR)-like superfamily protein
Ciclev10028214m.g	2869.39	-0.615681	0.0399749	0.554879	2766	3944	3137	2443	2928	1807	Ciclev10028214m.g	PF06911	PTHR21068,PTHR21068:SF22					AT2G17840.1	ERD7	Senescence/dehydration-associated protein-related
Ciclev10030376m.g	204.544	-0.446971	0.0401694	0.554879	229	266	180	169	176	210	Ciclev10030376m.g					K09286		AT5G64750.1	ABR1	Integrase-type DNA-binding superfamily protein
Ciclev10031934m.g	254.687	-0.475245	0.0402359	0.554879	374	232	245	235	225	222	Ciclev10031934m.g	PF03171,PF14226	PTHR10209,PTHR10209:SF125	KOG0143	1.14.11.32		GO:0055114,GO:0016491	AT1G17020.1	ATSRG1,SRG1	senescence-related gene 1
Ciclev10032808m.g	379.337	1.76163	0.0404601	0.555943	56	387	52	716	905	214	Ciclev10032808m.g	PF04043	PTHR31707,PTHR31707:SF43				GO:0004857	AT5G38610.1		Plant invertase/pectin methylesterase inhibitor superfamily protein
Ciclev10001715m.g	3919.21	-0.331526	0.0405249	0.556054	4966	4047	3512	3650	3124	4401	Ciclev10001715m.g	PF00170	PTHR13690,PTHR13690:SF86	KOG4571			GO:0043565,GO:0006355,GO:0003700	AT1G43700.1	SUE3,VIP1	VIRE2-interacting protein 1
Ciclev10009045m.g	3026	-0.539851	0.0405191	0.556054	2498	3811	3782	2661	2291	2978	Ciclev10009045m.g	PF07797	PTHR33130,PTHR33130:SF12					AT1G55340.1		Protein of unknown function (DUF1639)
Ciclev10003490m.g	28.0428	0.814848	0.0405981	0.556281	21	20	17	32	42	40	Ciclev10003490m.g	PF13439,PF00534	PTHR12526,PTHR12526:SF316		2.4.1.198			AT4G19460.1		UDP-Glycosyltransferase superfamily protein
Ciclev10027645m.g	325.326	0.920695	0.0405982	0.556281	204	181	250	403	225	764	Ciclev10027645m.g	PF08263,PF00560	PTHR27004,PTHR27004:SF27	KOG0472	2.7.11.1		GO:0005515	AT2G34930.1		disease resistance family protein / LRR family protein
Ciclev10007639m.g	4148.09	0.316574	0.0406407	0.556366	3292	3630	3557	4820	4399	5561	Ciclev10007639m.g	PF00249,PF00072	PTHR26402,PTHR26402:SF558	KOG1601		K14491	GO:0000160	AT2G25180.1	ARR12,RR12	response regulator 12
Ciclev10014449m.g	18923.9	-0.261402	0.0407464	0.556366	20166	18323	20118	18697	17160	19337	Ciclev10014449m.g	PF04851,PF00397,PF00271	PTHR24031,PTHR24031:SF274		3.6.4.13	K12823	GO:0016787,GO:0005524,GO:0003677,GO:0005515	AT5G14610.2		DEAD box RNA helicase family protein
Ciclev10029734m.g	65.395	-0.916473	0.0407202	0.556366	79	51	110	37	47	61	Ciclev10029734m.g	PF13450	PTHR16128,PTHR16128:SF8					AT3G04650.1		FAD/NAD(P)-binding oxidoreductase family protein
Ciclev10030971m.g	166.688	-0.739453	0.0407353	0.556366	147	175	261	162	123	115	Ciclev10030971m.g	PF00076,PF04059	PTHR24012,PTHR24012:SF415	KOG4660			GO:0003676	AT3G26120.1	TEL1	terminal EAR1-like 1
Ciclev10033941m.g	309.384	-0.427643	0.0406888	0.556366	304	397	308	270	288	285	Ciclev10033941m.g	PF00249	PTHR10641,PTHR10641:SF640	KOG0048		K09422		AT3G08500.1	AtMYB83,MYB83	myb domain protein 83
Ciclev10005701m.g	8824.1	1.08331	0.0409511	0.557778	5356	4196	6419	11237	4630	23571	Ciclev10005701m.g	PF00847	PTHR31190,PTHR31190:SF18			K09286	GO:0006355,GO:0003700	AT3G16770.1	ATEBP,EBP,ERF72,RAP2.3	ethylene-responsive element binding protein
Ciclev10008681m.g	9469.9	-0.726393	0.0409154	0.557778	8363	8500	16012	7539	6740	8650	Ciclev10008681m.g	PF01344	PTHR24414,PTHR24414:SF31				GO:0005515	AT2G24540.1	AFR	Galactose oxidase/kelch repeat superfamily protein
Ciclev10016174m.g	34.4655	0.987713	0.0409922	0.557778	28	29	10	41	48	58	Ciclev10016174m.g		PTHR22753,PTHR22753:SF8					AT5G41130.1		Esterase/lipase/thioesterase family protein
Ciclev10026059m.g	571.761	0.317794	0.0409819	0.557778	511	546	399	696	661	674	Ciclev10026059m.g	PF02151,PF02577				K08999	GO:0005515,GO:0004518	AT5G66050.1		Wound-responsive family protein
Ciclev10028301m.g	71.0042	1.13988	0.0409645	0.557778	32	70	25	86	63	169	Ciclev10028301m.g	PF00759	PTHR22298,PTHR22298:SF29		3.2.1.4	K01179	GO:0005975,GO:0004553	AT4G39010.1	AtGH9B18,GH9B18	glycosyl hydrolase 9B18
Ciclev10019293m.g	2794.53	0.379194	0.0410355	0.55798	2786	2214	1967	3385	2681	4128	Ciclev10019293m.g	PF13962,PF12796	PTHR24186,PTHR24186:SF8	KOG4412				AT2G31820.1		Ankyrin repeat family protein
Ciclev10005439m.g	9.8252	-1.32737	0.0410982	0.558445	15	11	14	5	5	8	Ciclev10005439m.g	PF05653	PTHR12570,PTHR12570:SF20	KOG2922			GO:0016021,GO:0015693,GO:0015095	AT1G71900.1		Protein of unknown function (DUF803)
Ciclev10006902m.g	121.184	-0.458508	0.041151	0.558775	141	148	112	97	107	123	Ciclev10006902m.g	PF00447	PTHR10015,PTHR10015:SF160			K09419	GO:0043565,GO:0006355,GO:0005634,GO:0003700	AT3G22830.1	AT-HSFA6B,HSFA6B	heat shock transcription factor A6B
Ciclev10025999m.g	1209.97	-0.28374	0.0412036	0.558989	1293	1177	1303	1221	1075	1204	Ciclev10025999m.g	PF05653	PTHR12570,PTHR12570:SF25	KOG2922			GO:0016021,GO:0015693,GO:0015095	AT4G38730.1		Protein of unknown function (DUF803)
Ciclev10027787m.g	380.631	-0.359614	0.0412238	0.558989	415	370	429	345	348	374	Ciclev10027787m.g	PF13812,PF01535,PF12854,PF13041	PTHR24015,PTHR24015:SF272					AT2G17140.1		Pentatricopeptide repeat (PPR) superfamily protein
Ciclev10015259m.g	3626.38	-0.305491	0.0413432	0.559989	3971	3417	3994	3454	3221	3728	Ciclev10015259m.g	PF03735	PTHR33432,PTHR33432:SF3	KOG4675				AT5G13020.1		Emsy N Terminus (ENT)/ plant Tudor-like domains-containing protein
Ciclev10021647m.g	1107.11	-0.667828	0.0413695	0.559989	969	1115	1714	924	733	1101	Ciclev10021647m.g		PTHR23091,PTHR23091:SF253					AT1G72030.1		Acyl-CoA N-acyltransferases (NAT) superfamily protein
Ciclev10026028m.g	1255.07	-0.771815	0.0413833	0.559989	1300	991	2131	1015	745	1236	Ciclev10026028m.g	PF14226,PF03171	PTHR10209,PTHR10209:SF165	KOG0143	1.14.11.9,1.14.11.23	K05278	GO:0055114,GO:0016491	AT5G08640.1	ATFLS1,FLS,FLS1	flavonol synthase 1
Ciclev10032200m.g	1271.52	-0.251238	0.041437	0.560328	1483	1317	1153	1198	1134	1395	Ciclev10032200m.g		PTHR31149,PTHR31149:SF4					AT3G03560.1
Ciclev10021185m.g	950.155	0.273816	0.0415523	0.560341	925	739	790	1160	985	1196	Ciclev10021185m.g		PTHR13343,PTHR13343:SF18					AT3G59300.1		Pentatricopeptide repeat (PPR) superfamily protein
Ciclev10022320m.g	3193.13	-0.329569	0.0415436	0.560341	3377	3214	3501	3062	2537	3512	Ciclev10022320m.g		PTHR22937,PTHR22937:SF24					AT4G00335.2	RHB1A	RING-H2 finger B1A
Ciclev10022728m.g	1842.02	-0.213016	0.0415285	0.560341	2090	1959	1610	1898	1670	1907	Ciclev10022728m.g	PF01090	PTHR11710	KOG3411			GO:0006412,GO:0005840,GO:0003735	AT5G61170.1		Ribosomal protein S19e family protein
Ciclev10031266m.g	48.0584	-1.01636	0.0414893	0.560341	66	46	70	33	48	19	Ciclev10031266m.g	PF00067	PTHR24298,PTHR24298:SF51		1.14.13.21		GO:0055114,GO:0020037,GO:0016705,GO:0005506	AT5G07990.1	CYP75B1,D501,TT7	Cytochrome P450 superfamily protein
Ciclev10020409m.g	4122.86	0.450609	0.0416662	0.561104	3583	4113	2319	5199	4485	5618	Ciclev10020409m.g	PF02135,PF00651	PTHR24413,PTHR24413:SF140	KOG1778	2.3.1.48		GO:0008270,GO:0006355,GO:0005634,GO:0004402,GO:0003712,GO:0005515	AT1G05690.1	BT3	BTB and TAZ domain protein 3
Ciclev10031741m.g	913.147	1.04108	0.0416571	0.561104	476	1025	224	1469	1340	1115	Ciclev10031741m.g	PF00657	PTHR22835,PTHR22835:SF117		3.2.1.51	K01206	GO:0016788	AT1G67830.1	ATFXG1,FXG1	alpha-fucosidase 1
Ciclev10022381m.g	3800.59	-0.262541	0.0417114	0.561328	3928	4145	3725	3825	3667	3558	Ciclev10022381m.g	PF08477	PTHR11711,PTHR11711:SF168	KOG0070		K07977	GO:0007264,GO:0005525	AT5G17060.1	ARFB1B,ATARFB1B	ADP-ribosylation factor B1B
Ciclev10018657m.g	311.595	0.841265	0.0417413	0.561345	164	231	234	493	531	240	Ciclev10018657m.g	PF02893,PF00168,PF16016	PTHR10774,PTHR10774:SF94	KOG1032			GO:0005515	AT5G50170.1		C2 calcium/lipid-binding and GRAM domain containing protein
Ciclev10032170m.g	6351.38	-0.199222	0.0418445	0.562346	6951	6244	6156	6430	5648	6915	Ciclev10032170m.g	PF13893,PF00098	PTHR23147	KOG0107		K12896	GO:0008270,GO:0003676	AT2G37340.1	ATRSZ33,RSZ33	arginine/serine-rich zinc knuckle-containing protein 33
Ciclev10000177m.g	3751.32	-0.241946	0.0420742	0.562393	4400	3712	3507	3741	3649	3603	Ciclev10000177m.g	PF12174,PF05236	PTHR15138,PTHR15138:SF14	KOG2341		K03129	GO:0006352,GO:0005669	AT5G43130.1	TAF4,TAF4B	TBP-associated factor 4
Ciclev10000958m.g	421.204	0.675591	0.0420712	0.562393	398	352	189	594	373	713	Ciclev10000958m.g	PF00201	PTHR11926,PTHR11926:SF286		2.4.1.324		GO:0016758,GO:0008152	AT1G22360.1	AtUGT85A2,UGT85A2	UDP-glucosyl transferase 85A2
Ciclev10005909m.g	33168.2	-0.476361	0.0419372	0.562393	38038	28840	42300	28881	25292	35105	Ciclev10005909m.g	PF01280	PTHR10722			K02885	GO:0006412,GO:0005840,GO:0005622,GO:0003735	AT3G16780.1		Ribosomal protein L19e family protein
Ciclev10011796m.g	102.752	0.901381	0.0421063	0.562393	80	99	29	160	128	142	Ciclev10011796m.g	PF02458	PTHR31623,PTHR31623:SF3		2.3.1.160		GO:0016747	AT1G24430.1		HXXXD-type acyl-transferase family protein
Ciclev10012376m.g	2847.15	-0.356579	0.0421003	0.562393	2766	3084	3200	2842	2591	2558	Ciclev10012376m.g	PF00013,PF16544	PTHR11208,PTHR11208:SF59	KOG1588		K14945	GO:0003723	AT2G38610.1		RNA-binding KH domain-containing protein
Ciclev10019132m.g	7621.72	0.646916	0.0420255	0.562393	5829	5904	5202	9625	5854	14808	Ciclev10019132m.g	PF01590,PF00512	PTHR24423,PTHR24423:SF515	KOG0519	2.7.13.3		GO:0005515,GO:0007165,GO:0000155	AT2G40940.1	ERS,ERS1	ethylene response sensor 1
Ciclev10019710m.g	1549.96	-0.408342	0.0420875	0.562393	1569	1612	1821	1532	1126	1638	Ciclev10019710m.g	PF00400	PTHR14221,PTHR14221:SF5	KOG1446,KOG0265,KOG0286,KOG0316			GO:0005515	AT5G42010.1		Transducin/WD40 repeat-like superfamily protein
Ciclev10023600m.g	93.4036	-0.594544	0.0420835	0.562393	93	100	124	76	69	94	Ciclev10023600m.g							AT1G03650.1		Acyl-CoA N-acyltransferases (NAT) superfamily protein
Ciclev10027451m.g	75.1942	0.984378	0.0420124	0.562393	70	52	25	95	67	163	Ciclev10027451m.g	PF00736	PTHR11595,PTHR11595:SF27	KOG1668		K03232	GO:0006414,GO:0005853,GO:0003746	AT2G18110.1		Translation elongation factor EF1B/ribosomal protein S6 family protein
Ciclev10015133m.g	1449.59	-0.478382	0.0422414	0.563813	1568	1333	1866	1262	1090	1548	Ciclev10015133m.g	PF01412	PTHR23180,PTHR23180:SF160			K12486	GO:0005096	AT5G54310.1	AGD5,NEV	ARF-GAP domain 5
Ciclev10020575m.g	755.166	-0.526987	0.0423017	0.56385	804	664	1043	680	628	674	Ciclev10020575m.g	PF00319	PTHR11945,PTHR11945:SF156	KOG0014			GO:0046983,GO:0003677	AT1G18750.1	AGL65	AGAMOUS-like 65
Ciclev10021209m.g	206.506	0.949593	0.0423014	0.56385	111	224	70	304	336	224	Ciclev10021209m.g	PF00627,PF09409	PTHR13020,PTHR13020:SF33	KOG2699				AT1G04850.1		ubiquitin-associated (UBA)/TS-N domain-containing protein
Ciclev10019554m.g	7010.95	-0.179478	0.0423431	0.564018	7937	6963	6381	7406	6306	7401	Ciclev10019554m.g	PF07707,PF00651	PTHR24412,PTHR24412:SF211				GO:0005515	AT3G61600.2	ATPOB1,POB1	POZ/BTB containin G-protein 1
Ciclev10002141m.g	23.7773	-1.57244	0.0423894	0.564252	19	22	57	10	6	23	Ciclev10002141m.g	PF00290	PTHR10314,PTHR10314:SF88	KOG4175	4.2.1.20,4.1.2.8	K01695	GO:0006568,GO:0004834	AT4G02610.1		Aldolase-type TIM barrel family protein
Ciclev10025168m.g	4674.58	0.566635	0.0424268	0.564366	2888	3450	4256	6038	4503	7494	Ciclev10025168m.g		PTHR31618,PTHR31618:SF7					AT5G12080.1	ATMSL10,MSL10	mechanosensitive channel of small conductance-like 10
Ciclev10016298m.g	2732.26	-0.381714	0.0425686	0.565867	3429	2972	2462	2631	1940	3093	Ciclev10016298m.g	PF00635	PTHR10809,PTHR10809:SF48	KOG0439			GO:0005789	AT4G21450.1		PapD-like superfamily protein
Ciclev10013456m.g	676.174	0.268615	0.042638	0.566022	678	561	516	819	765	782	Ciclev10013456m.g							AT4G30390.1
Ciclev10020004m.g	2697.61	-0.285617	0.042631	0.566022	2786	2750	2877	2669	2257	2891	Ciclev10020004m.g	PF08436,PF02670	PTHR30525,PTHR30525:SF2		1.1.1.267		GO:0005515,GO:0070402,GO:0055114,GO:0046872,GO:0030604,GO:0008299	AT5G62790.1	DXR,PDE129	1-deoxy-D-xylulose 5-phosphate reductoisomerase
Ciclev10008387m.g	367.755	0.896991	0.0427604	0.567263	287	350	109	505	612	400	Ciclev10008387m.g	PF01554	PTHR11206,PTHR11206:SF78	KOG1347		K03327	GO:0055085,GO:0016020,GO:0015297,GO:0015238,GO:0006855	AT3G23560.1	ALF5	MATE efflux family protein
Ciclev10031343m.g	905.353	-0.520899	0.0428615	0.568067	1083	748	1188	791	683	918	Ciclev10031343m.g	PF00651,PF11900,PF12313	PTHR24413,PTHR24413:SF78			K14508	GO:0005515	AT5G45110.1	ATNPR3,NPR3	NPR1-like protein 3
Ciclev10032693m.g	3443.7	-0.247596	0.042879	0.568067	3715	3372	3546	3346	3047	3716	Ciclev10032693m.g	PF00098,PF00076	PTHR24012	KOG0107		K12896	GO:0008270,GO:0003676	AT4G31580.2	RSZP22,SRZ-22,SRZ22	serine/arginine-rich 22
Ciclev10006399m.g	1440.83	0.623103	0.0429235	0.568273	1455	665	1123	1955	1580	2088	NA
Ciclev10000277m.g	312.647	0.293638	0.0433443	0.568693	294	249	258	385	334	386	Ciclev10000277m.g	PF01637	PTHR23155,PTHR23155:SF554	KOG4658		K13459	GO:0005524	AT4G27190.1		NB-ARC domain-containing disease resistance protein
Ciclev10000447m.g	833.417	-0.27541	0.0432678	0.568693	910	912	782	844	805	762	Ciclev10000447m.g	PF00130,PF00781,PF00609	PTHR11255,PTHR11255:SF46		2.7.1.107	K00901	GO:0035556,GO:0016301,GO:0007205,GO:0004143	AT5G63770.1	ATDGK2,DGK2	diacylglycerol kinase 2
Ciclev10005025m.g	3686.03	-0.346558	0.0433125	0.568693	4258	3310	4155	3615	3065	3747	Ciclev10005025m.g	PF03029	PTHR21231,PTHR21231:SF8			K06883		AT4G21800.1	QQT2	P-loop containing nucleoside triphosphate hydrolases superfamily protein
Ciclev10005284m.g	3529.98	-0.715745	0.0432749	0.568693	2760	3642	5810	2885	2677	3003	Ciclev10005284m.g	PF07714	PTHR27001,PTHR27001:SF177	KOG0580,KOG2345	2.7.11.1	K13436	GO:0006468,GO:0004672	AT1G48210.2		Protein kinase superfamily protein
Ciclev10007907m.g	155.664	-1.60883	0.0432309	0.568693	60	90	480	91	71	85	Ciclev10007907m.g	PF12796,PF13962	PTHR24177,PTHR24177:SF19					AT3G54070.1		Ankyrin repeat family protein
Ciclev10009077m.g	5515.22	-0.241664	0.0433605	0.568693	6455	5766	4886	5674	5270	5230	Ciclev10009077m.g		PTHR11208			K14945		AT4G26480.1		RNA-binding KH domain-containing protein
Ciclev10010467m.g	154.737	-1.33537	0.0430593	0.568693	142	70	395	116	74	93	Ciclev10010467m.g	PF08263,PF00560,PF13855	PTHR27004	KOG0472	2.7.11.1		GO:0005515	AT2G34930.1		disease resistance family protein / LRR family protein
Ciclev10011790m.g	2949.72	-0.279493	0.0431122	0.568693	2916	3414	2870	2955	2584	3014	Ciclev10011790m.g		PTHR15852,PTHR15852:SF20	KOG2813				AT2G38000.1		chaperone protein dnaJ-related
Ciclev10012398m.g	197.378	-1.3618	0.0432957	0.568693	130	107	535	126	105	124	Ciclev10012398m.g	PF01145	PTHR10264,PTHR10264:SF90	KOG2620			GO:0016020	AT5G62740.1	ATHIR1,HIR1	SPFH/Band 7/PHB domain-containing membrane-associated protein family
Ciclev10015605m.g	5226.42	0.249756	0.0433756	0.568693	5201	4245	4197	6177	6007	5975	Ciclev10015605m.g	PF07714	PTHR27003,PTHR27003:SF68	KOG1187	2.7.11.1		GO:0006468,GO:0004672	AT3G26700.1		Protein kinase superfamily protein
Ciclev10019334m.g	538.432	-1.24939	0.0431265	0.568693	1560	248	429	381	356	280	Ciclev10019334m.g	PF00854	PTHR11654,PTHR11654:SF171				GO:0016020,GO:0006810,GO:0005215	AT1G33440.1		Major facilitator superfamily protein
Ciclev10025461m.g	13097.5	-0.383464	0.0433906	0.568693	12771	13351	15754	12355	11634	12417	Ciclev10025461m.g		PTHR33709,PTHR33709:SF3					AT1G16860.1		Ubiquitin-specific protease family C19-related protein
Ciclev10029685m.g	84.9673	-0.956451	0.0431144	0.568693	90	171	61	79	59	47	Ciclev10029685m.g	PF02519	PTHR31929			K14488	GO:0009733	AT2G21210.1		SAUR-like auxin-responsive protein family
Ciclev10031165m.g	16602.1	-0.420634	0.0433644	0.568693	15698	22610	15763	15333	13547	16728	Ciclev10031165m.g	PF13540	PTHR22870,PTHR22870:SF204					AT3G55580.1		Regulator of chromosome condensation (RCC1) family protein
Ciclev10031433m.g	908.045	-0.841078	0.0433881	0.568693	979	762	1521	659	432	1024	Ciclev10031433m.g	PF02701	PTHR31089,PTHR31089:SF4				GO:0006355,GO:0003677	AT5G39660.1	CDF2	cycling DOF factor 2
Ciclev10015659m.g	30.6477	1.02104	0.0434412	0.568975	11	26	20	53	44	34	Ciclev10015659m.g	PF14531	PTHR23257,PTHR23257:SF475	KOG0192	2.7.11.1			AT1G62400.1	HT1	Protein kinase superfamily protein
Ciclev10016011m.g	523.538	-0.662321	0.043475	0.569038	671	379	762	472	361	472	Ciclev10016011m.g	PF13847	PTHR12133,PTHR12133:SF2	KOG2915	2.1.1.220	K07442		AT5G14600.1		S-adenosyl-L-methionine-dependent methyltransferases superfamily protein
Ciclev10006041m.g	771.26	-0.215879	0.0435893	0.569849	875	771	721	776	707	806	Ciclev10006041m.g	PF07086	PTHR20955	KOG4054			GO:0007029,GO:0005789	AT5G51510.1
Ciclev10031654m.g	556.624	-0.730086	0.0435984	0.569849	478	964	532	430	523	376	Ciclev10031654m.g	PF03398	PTHR12161,PTHR12161:SF16	KOG2027				AT1G13340.1		Regulator of Vps4 activity in the MVB pathway protein
Ciclev10032878m.g	978.296	-0.233006	0.0436242	0.569849	1093	953	967	1023	891	970	Ciclev10032878m.g	PF01775	PTHR10052,PTHR10052:SF12	KOG0829		K02882	GO:0006412,GO:0005840,GO:0003735	AT2G34480.1		Ribosomal protein L18ae/LX family protein
Ciclev10000287m.g	77.0671	-1.05804	0.0441032	0.569937	183	72	51	54	38	70	Ciclev10000287m.g	PF00560,PF13855,PF00069	PTHR27000,PTHR27000:SF196	KOG1187	2.7.11.1		GO:0005515,GO:0006468,GO:0005524,GO:0004672	AT4G08850.1		Leucine-rich repeat receptor-like protein kinase family protein
Ciclev10002053m.g	291.394	0.534331	0.0437822	0.569937	295	243	150	406	294	412	Ciclev10002053m.g		PTHR35692,PTHR35692:SF1					AT1G23270.1
Ciclev10002706m.g	111.101	0.700348	0.0439778	0.569937	60	82	96	123	129	190	Ciclev10002706m.g	PF13499	PTHR10891,PTHR10891:SF530	KOG0027		K13448		AT1G21550.1		Calcium-binding EF-hand family protein
Ciclev10003786m.g	10.4532	-1.23748	0.043996	0.569937	17	12	13	6	6	8	Ciclev10003786m.g		PTHR31852,PTHR31852:SF28					AT2G27260.1		Late embryogenesis abundant (LEA) hydroxyproline-rich glycoprotein family
Ciclev10006442m.g	235.864	-0.95503	0.0440635	0.569937	141	358	368	216	168	129	Ciclev10006442m.g	PF01027	PTHR23291,PTHR23291:SF31	KOG2322		K06890		AT1G03070.1		Bax inhibitor-1 family protein
Ciclev10006754m.g	179.502	0.725341	0.0438311	0.569937	198	122	74	248	190	284	Ciclev10006754m.g	PF13086,PF13087	PTHR10887,PTHR10887:SF372	KOG1801		K10706		AT1G65810.1		P-loop containing nucleoside triphosphate hydrolases superfamily protein
Ciclev10007521m.g	899.395	0.263866	0.0440841	0.569937	899	733	705	1014	984	1149	Ciclev10007521m.g	PF01535,PF14432	PTHR24015,PTHR24015:SF583					AT4G32450.1		Pentatricopeptide repeat (PPR) superfamily protein
Ciclev10008228m.g	1611.07	-1.4098	0.0441183	0.569937	5126	675	1146	904	530	1438	Ciclev10008228m.g		PTHR16223,PTHR16223:SF46					AT3G20640.1		basic helix-loop-helix (bHLH) DNA-binding superfamily protein
Ciclev10010559m.g	204.886	0.802638	0.0438921	0.569937	179	190	65	293	232	314	Ciclev10010559m.g	PF12937	PTHR33736,PTHR33736:SF5				GO:0005515	AT3G44326.1		F-box family protein
Ciclev10011242m.g	3517.39	0.836222	0.0438663	0.569937	1547	3945	1698	5190	5183	3990	Ciclev10011242m.g	PF00520	PTHR10217,PTHR10217:SF501	KOG0498		K05391	GO:0055085,GO:0016020,GO:0006811,GO:0005216	AT5G15410.2	ATCNGC2,CNGC2,DND1	Cyclic nucleotide-regulated ion channel family protein
Ciclev10013296m.g	97.9647	0.859331	0.0441909	0.569937	80	92	30	148	135	121	NA
Ciclev10014524m.g	64.1854	0.848786	0.0441879	0.569937	36	65	30	109	86	69	Ciclev10014524m.g		PTHR31250,PTHR31250:SF4					AT3G13600.1		calmodulin-binding family protein
Ciclev10017236m.g	2015.46	-0.511449	0.0440682	0.569937	3266	1940	1650	1774	1615	1946	Ciclev10017236m.g	PF07011	PTHR33469,PTHR33469:SF3					AT1G17455.2	ELF4-L4	ELF4-like 4
Ciclev10018925m.g	4395.55	-0.211004	0.0441425	0.569937	5045	4205	4213	4625	3982	4466	Ciclev10018925m.g	PF00271,PF00270	PTHR24031,PTHR24031:SF125		3.6.4.13	K12835	GO:0005524,GO:0003676	AT2G47330.1		P-loop containing nucleoside triphosphate hydrolases superfamily protein
Ciclev10022187m.g	44.9104	-1.15093	0.0437921	0.569937	105	27	48	38	23	29	Ciclev10022187m.g	PF00847	PTHR31194,PTHR31194:SF14			K09286	GO:0006355,GO:0003700	AT5G19790.1	RAP2.11	related to AP2 11
Ciclev10026953m.g	155.181	-0.838724	0.0437826	0.569937	215	104	243	101	103	154	Ciclev10026953m.g	PF01535,PF13041	PTHR24015,PTHR24015:SF753					AT2G17525.1		Pentatricopeptide repeat (PPR) superfamily protein
Ciclev10028648m.g	2072.68	0.601978	0.0437759	0.569937	1668	2136	942	2803	2640	2549	Ciclev10028648m.g	PF00450	PTHR11802,PTHR11802:SF29	KOG1282		K16296	GO:0006508,GO:0004185	AT3G12203.1	scpl17	serine carboxypeptidase-like 17
Ciclev10032631m.g	339.308	0.639732	0.0439555	0.569937	293	322	151	461	477	379	Ciclev10032631m.g	PF00462	PTHR10168,PTHR10168:SF68			K17479	GO:0045454,GO:0015035,GO:0009055	AT5G58530.1		Glutaredoxin family protein
Ciclev10032696m.g	178.398	0.55278	0.0442127	0.569937	169	109	135	230	253	192	Ciclev10032696m.g	PF00043,PF13417	PTHR11260,PTHR11260:SF327	KOG0406	2.5.1.18	K00799	GO:0005515	AT2G29420.1	ATGSTU7,GST25,GSTU7	glutathione S-transferase tau 7
Ciclev10033853m.g	636.692	0.579204	0.0441483	0.569937	558	440	460	735	563	1175	Ciclev10033853m.g	PF02183,PF00046	PTHR24326,PTHR24326:SF243	KOG0483		K09338	GO:0043565,GO:0006355,GO:0003700,GO:0003677	AT5G06710.1	HAT14	homeobox from Arabidopsis thaliana
Ciclev10029627m.g	11073.2	-0.24193	0.0442466	0.569999	12529	10810	10878	10988	9365	12281	Ciclev10029627m.g	PF03297	PTHR12850	KOG1767		K02975		AT2G21580.2		Ribosomal protein S25 family protein
Ciclev10000462m.g	661.195	0.246269	0.0447315	0.570247	663	565	503	812	705	785	Ciclev10000462m.g	PF07899	PTHR31791,PTHR31791:SF13					AT1G31814.1	FRL2	FRIGIDA like 2
Ciclev10003250m.g	270.724	-0.520127	0.044725	0.570247	333	259	315	281	243	186	Ciclev10003250m.g							AT2G21520.2		Sec14p-like phosphatidylinositol transfer family protein
Ciclev10008842m.g	91.724	-1.34565	0.0445222	0.570247	97	47	219	43	37	88	NA
Ciclev10009068m.g	1509.08	-0.357302	0.0443406	0.570247	1976	1695	1208	1446	1281	1521	Ciclev10009068m.g	PF12695	PTHR12277,PTHR12277:SF53	KOG1552				AT4G31020.1		alpha/beta-Hydrolases superfamily protein
Ciclev10010636m.g	12.9486	-1.54817	0.0447191	0.570247	22	26	8	3	9	9	Ciclev10010636m.g	PF01476,PF00069	PTHR27001,PTHR27001:SF130	KOG0580	2.7.11.1		GO:0006468,GO:0005524,GO:0004672	AT1G51940.1		protein kinase family protein / peptidoglycan-binding LysM domain-containing protein
Ciclev10014369m.g	804.887	0.356643	0.0446124	0.570247	800	644	579	956	792	1165	Ciclev10014369m.g	PF07744,PF13893	PTHR23189,PTHR23189:SF41					AT4G12640.1		RNA recognition motif (RRM)-containing protein
Ciclev10014710m.g	29822.1	-0.566848	0.044585	0.570247	32268	25706	42246	26045	20488	31002	Ciclev10014710m.g	PF07899	PTHR31791,PTHR31791:SF12					AT5G48385.1		FRIGIDA-like protein
Ciclev10016289m.g	802.235	-1.19804	0.0445996	0.570247	840	448	1799	517	271	802	Ciclev10016289m.g	PF00010	PTHR12565,PTHR12565:SF181				GO:0046983	AT1G68810.1		basic helix-loop-helix (bHLH) DNA-binding superfamily protein
Ciclev10021365m.g	1091.51	0.205183	0.0444316	0.570247	1003	1009	880	1309	1139	1303	Ciclev10021365m.g	PF07883	PTHR34571,PTHR34571:SF1		3.5.3.26	K14977		AT4G17050.1	UGLYAH	ureidoglycine aminohydrolase
Ciclev10024289m.g	45.1731	1.35199	0.0445713	0.570247	26	42	6	75	82	49	Ciclev10024289m.g	PF00134	PTHR15615,PTHR15615:SF15	KOG1674				AT3G60550.1	CYCP3;2	cyclin p3;2
Ciclev10026175m.g	609.576	-0.34926	0.0444218	0.570247	773	574	606	615	470	642	Ciclev10026175m.g	PF00300	PTHR23029,PTHR23029:SF51	KOG0235	3.1.3.3	K15634		AT3G50520.1		Phosphoglycerate mutase family protein
Ciclev10026269m.g	2536.33	0.732622	0.0446283	0.570247	2032	2571	915	3413	2755	4040	Ciclev10026269m.g		PTHR34064,PTHR34064:SF5					AT4G39900.1
Ciclev10027874m.g	133.312	1.45356	0.0444938	0.570247	55	138	14	248	232	141	Ciclev10027874m.g	PF02705	PTHR30540,PTHR30540:SF12			K03549	GO:0071805,GO:0016020,GO:0015079	AT2G30070.1	ATKT1,ATKT1P,ATKUP1,KT1,KUP1	potassium transporter 1
Ciclev10029240m.g	8432.07	0.331543	0.0447311	0.570247	8193	7171	6029	10061	8118	12118	Ciclev10029240m.g	PF00042	PTHR22924				GO:0020037,GO:0019825	AT2G16060.1	AHB1,ARATH GLB1,ATGLB1,GLB1,HB1,NSHB1	hemoglobin 1
Ciclev10030499m.g	8091.92	0.290259	0.0445541	0.570247	7702	6975	6136	10015	9750	8662	Ciclev10030499m.g	PF01326	PTHR22931,PTHR22931:SF1		2.7.9.4	K08244	GO:0016310,GO:0016301,GO:0005524	AT1G10760.1	GWD,GWD1,SEX1,SOP,SOP1	Pyruvate phosphate dikinase, PEP/pyruvate binding domain
Ciclev10030708m.g	4281.84	0.292044	0.0447074	0.570247	3821	3419	3704	5180	5068	4816	Ciclev10030708m.g	PF00153	PTHR24089,PTHR24089:SF300	KOG0768				AT2G35800.1		mitochondrial substrate carrier family protein
Ciclev10024516m.g	360.014	0.308928	0.0447794	0.570486	331	286	299	416	425	433	Ciclev10024516m.g	PF00515	PTHR12558,PTHR12558:SF9			K03353	GO:0005515	AT1G78770.1	APC6	anaphase promoting complex 6
Ciclev10004518m.g	639.491	0.719875	0.0448747	0.571094	735	404	270	953	862	727	Ciclev10004518m.g	PF13962,PF12796	PTHR24177,PTHR24177:SF36	KOG4412				AT4G03500.1		Ankyrin repeat family protein
Ciclev10030403m.g	125.961	-0.938288	0.0448854	0.571094	141	136	189	113	115	45	Ciclev10030403m.g	PF05055	PTHR31113,PTHR31113:SF3					AT4G34320.1		Protein of unknown function (DUF677)
Ciclev10013235m.g	4080.51	-0.207828	0.0449306	0.571298	4607	4041	3839	3934	3922	4270	Ciclev10013235m.g	PF01423	PTHR10553,PTHR10553:SF9	KOG1780		K11099		AT2G23930.1	SNRNP-G	probable small nuclear ribonucleoprotein G
Ciclev10010051m.g	295.614	1.52002	0.0449728	0.571464	92	307	42	604	596	183	Ciclev10010051m.g		PTHR17630,PTHR17630:SF54					AT5G25770.1		alpha/beta-Hydrolases superfamily protein
Ciclev10028177m.g	14962.3	-0.364772	0.0450163	0.571646	14568	15682	17375	13928	12335	15775	Ciclev10028177m.g	PF00439,PF17035	PTHR22880,PTHR22880:SF147	KOG1474			GO:0005515	AT5G65630.1	GTE7	global transcription factor group E7
Ciclev10011066m.g	189.635	-0.45833	0.0451754	0.572183	217	172	233	173	159	180	Ciclev10011066m.g	PF01535,PF13041	PTHR24015,PTHR24015:SF389					AT3G22150.1		Tetratricopeptide repeat (TPR)-like superfamily protein
Ciclev10019465m.g	3446.85	0.201276	0.0451527	0.572183	3346	2952	2852	4169	3442	4239	Ciclev10019465m.g	PF13520	PTHR11785,PTHR11785:SF407	KOG1286		K03294	GO:0016020,GO:0015171,GO:0003333	AT1G05940.1	CAT9	cationic amino acid transporter 9
Ciclev10023279m.g	177.456	-0.549897	0.0451224	0.572183	182	169	243	150	140	172	Ciclev10023279m.g	PF02362	PTHR31391,PTHR31391:SF6				GO:0003677
Ciclev10030410m.g	118.877	-0.653488	0.0451049	0.572183	132	101	176	103	92	101	Ciclev10030410m.g	PF14432,PF13812,PF01535,PF13041	PTHR24015,PTHR24015:SF103					AT4G35130.1		Tetratricopeptide repeat (TPR)-like superfamily protein
Ciclev10015710m.g	1756.77	-0.421503	0.0452208	0.572388	2092	1545	2074	1678	1314	1847	Ciclev10015710m.g	PF02701	PTHR31992,PTHR31992:SF8				GO:0006355,GO:0003677	AT1G28310.2		Dof-type zinc finger DNA-binding family protein
Ciclev10018720m.g	957.632	-0.489375	0.0453886	0.574141	954	910	1285	936	751	872	Ciclev10018720m.g	PF00005,PF12698	PTHR19229		3.6.3.25		GO:0016887,GO:0005524,GO:0016021,GO:0006810,GO:0005215	AT3G47730.1	ABCA2,ATATH1,ATH1	ATP-binding cassette A2
Ciclev10026350m.g	8911.42	-0.21541	0.0454863	0.575005	9512	9273	8506	8864	7713	9935	Ciclev10026350m.g	PF00244		KOG0841				AT5G65430.1	14-3-3KAPPA,GF14 KAPPA,GRF8	general regulatory factor 8
Ciclev10021696m.g	550.533	0.481542	0.0456661	0.576907	508	524	292	717	673	663	Ciclev10021696m.g	PF00281,PF00673	PTHR11994,PTHR11994:SF4	KOG0398		K02931		AT4G01310.1		Ribosomal L5P family protein
Ciclev10003076m.g	178.268	-0.682566	0.0457448	0.577036	235	239	157	109	116	217	NA
Ciclev10004550m.g	616.652	-0.380577	0.0457084	0.577036	588	715	673	598	568	547	Ciclev10004550m.g	PF03141	PTHR10108,PTHR10108:SF842				GO:0008168	AT4G00750.1		S-adenosyl-L-methionine-dependent methyltransferases superfamily protein
Ciclev10021394m.g	748.959	0.255624	0.0457647	0.577036	749	616	587	897	843	870	Ciclev10021394m.g	PF13474	PTHR15537,PTHR15537:SF4					AT4G10925.3		Nuclear transport factor 2 (NTF2) family protein
Ciclev10000093m.g	3562.72	0.306862	0.0458947	0.57756	3190	3508	2422	4382	3889	4367	Ciclev10000093m.g	PF00773	PTHR23355,PTHR23355:SF9		3.1.13.1	K18758		AT1G77680.1		Ribonuclease II/R family protein
Ciclev10016956m.g	30.2095	0.893975	0.045863	0.57756	15	26	19	51	29	47	Ciclev10016956m.g		PTHR37716,PTHR37716:SF1					AT2G01870.1
Ciclev10022079m.g	2719.33	0.346618	0.0458732	0.57756	2704	2021	2120	3261	3416	3035	Ciclev10022079m.g	PF07797	PTHR33130,PTHR33130:SF4					AT1G55340.1		Protein of unknown function (DUF1639)
Ciclev10007189m.g	2173.93	-0.276523	0.0459318	0.577563	2309	2131	2324	2253	1833	2233	Ciclev10007189m.g		PTHR18460	KOG4524				AT1G79190.1		ARM repeat superfamily protein
Ciclev10007320m.g	2360.4	-0.270218	0.0460129	0.577563	2395	2726	2230	2306	2046	2521	Ciclev10007320m.g		PTHR11638,PTHR11638:SF94					AT5G57710.1		Double Clp-N motif-containing P-loop nucleoside triphosphate hydrolases superfamily protein
Ciclev10011610m.g	1990.65	0.363244	0.0459824	0.577563	1772	1953	1268	2513	2328	2328	Ciclev10011610m.g	PF13371,PF13414,PF00226	PTHR24078,PTHR24078:SF268	KOG0550		K09523		AT5G03160.1	ATP58IPK,P58IPK	homolog of mamallian P58IPK
Ciclev10019775m.g	1665.85	-0.933979	0.0459844	0.577563	2298	872	2969	1178	990	1523	Ciclev10019775m.g	PF00067	PTHR24298,PTHR24298:SF86				GO:0055114,GO:0020037,GO:0016705,GO:0005506	AT4G31500.1	ATR4,CYP83B1,RED1,RNT1,SUR2	cytochrome P450, family 83, subfamily B, polypeptide 1
Ciclev10026079m.g	2099.37	-0.37814	0.0460837	0.578081	2109	2064	2532	1996	1831	2025	Ciclev10026079m.g	PF02167	PTHR10266,PTHR10266:SF3			K00413	GO:0020037,GO:0009055	AT5G40810.1		Cytochrome C1 family
Ciclev10017502m.g	8251.32	-0.370275	0.0461673	0.578761	9463	7639	9325	7648	6412	9123	Ciclev10017502m.g	PF09439	PTHR11711,PTHR11711:SF181	KOG0070		K07937		AT5G14670.1	ARFA1B,ATARFA1B	ADP-ribosylation factor A1B
Ciclev10031306m.g	315.195	-0.790935	0.0462605	0.579558	332	278	509	270	291	171	Ciclev10031306m.g	PF00847	PTHR32467,PTHR32467:SF29			K09284	GO:0006355,GO:0003700,GO:0007275	AT2G28550.1	RAP2.7,TOE1	related to AP2.7
Ciclev10002181m.g	239.812	-0.535187	0.0463641	0.580485	308	200	298	185	204	238	Ciclev10002181m.g	PF03017
Ciclev10031395m.g	789.566	0.358443	0.0464798	0.581562	710	768	506	996	912	933	Ciclev10031395m.g	PF00294	PTHR10584,PTHR10584:SF162	KOG2854	2.7.1.20			AT4G27600.1	NARA5	pfkB-like carbohydrate kinase family protein
Ciclev10004325m.g	4153.04	0.297975	0.0465498	0.581694	3723	3926	3001	5178	4893	4570	Ciclev10004325m.g	PF12695	PTHR11731,PTHR11731:SF124	KOG2100	3.4.19.1	K01303		AT4G14570.1		acylaminoacyl-peptidase-related
Ciclev10021677m.g	358.63	0.31216	0.0465482	0.581694	343	329	245	432	399	443	Ciclev10021677m.g	PF01195	PTHR17224,PTHR17224:SF5	KOG2255	3.1.1.29	K01056	GO:0004045	AT1G18440.1		Peptidyl-tRNA hydrolase family protein
Ciclev10009184m.g	4395.84	1.7099	0.0466407	0.581875	1169	4519	276	8674	9542	2981	Ciclev10009184m.g	PF00139	PTHR27007,PTHR27007:SF44				GO:0030246	AT5G06740.1		Concanavalin A-like lectin protein kinase family protein
Ciclev10010635m.g	98.9754	-0.590659	0.0466533	0.581875	129	84	125	82	72	100	Ciclev10010635m.g	PF00931	PTHR23155,PTHR23155:SF592	KOG4658		K13457	GO:0043531	AT3G07040.1	RPM1,RPS3	NB-ARC domain-containing disease resistance protein
Ciclev10021545m.g	1075.62	-0.395334	0.046604	0.581875	1282	948	1242	1108	917	954	Ciclev10021545m.g	PF00805	PTHR14136,PTHR14136:SF3					AT1G12250.1		Pentapeptide repeat-containing protein
Ciclev10017412m.g	6.39239	2.03559	0.0467561	0.582786	0	4	3	12	9	12	Ciclev10017412m.g		PTHR33659
Ciclev10023664m.g	2359.08	0.667658	0.0467978	0.582934	2404	1950	946	3242	3324	2659	Ciclev10023664m.g	PF03763	PTHR31775					AT3G61260.1		Remorin family protein
Ciclev10001646m.g	1423.41	-0.551641	0.0469212	0.58299	1387	1315	2048	1191	1145	1367	Ciclev10001646m.g		PTHR33448,PTHR33448:SF3					AT1G78110.1
Ciclev10013667m.g	9.71574	1.42512	0.046911	0.58299	4	7	4	18	17	10	Ciclev10013667m.g	PF03321	PTHR31901,PTHR31901:SF12			K14487		AT2G14960.1	GH3.1	Auxin-responsive GH3 family protein
Ciclev10031012m.g	5473.2	-0.328622	0.0468994	0.58299	6858	5147	5415	5253	4302	6075	Ciclev10031012m.g	PF11961,PF05003	PTHR31371,PTHR31371:SF5					AT5G04550.1		Protein of unknown function (DUF668)
Ciclev10033525m.g	145.261	-0.822579	0.0469138	0.58299	175	105	241	115	83	141	Ciclev10033525m.g		PTHR16193					AT5G17270.1		Protein prenylyltransferase superfamily protein
Ciclev10007502m.g	1533.48	0.447602	0.0471472	0.584002	1329	1328	1053	1980	2135	1509	Ciclev10007502m.g	PF00571,PF00654	PTHR11689,PTHR11689:SF66			K05016	GO:0055085,GO:0016020,GO:0006821,GO:0005247	AT5G33280.1		Voltage-gated chloride channel family protein
Ciclev10009037m.g	987.457	0.486537	0.0473355	0.584002	913	937	521	1286	1013	1414	Ciclev10009037m.g	PF14226,PF03171	PTHR10209,PTHR10209:SF108	KOG0143	1.14.11.15		GO:0055114,GO:0016491	AT1G14130.1		2-oxoglutarate (2OG) and Fe(II)-dependent oxygenase superfamily protein
Ciclev10010503m.g	23.451	2.19243	0.047273	0.584002	2	19	3	38	72	9	Ciclev10010503m.g	PF00005,PF01061	PTHR19241,PTHR19241:SF182				GO:0016887,GO:0005524,GO:0016020	AT1G53270.1		ABC-2 type transporter family protein
Ciclev10011732m.g	622.129	-0.509937	0.04742	0.584002	966	642	505	537	454	663	Ciclev10011732m.g	PF03514	PTHR31636,PTHR31636:SF35					AT5G41920.1		GRAS family transcription factor
Ciclev10015110m.g	1099.71	-0.364646	0.0473721	0.584002	1458	1124	973	1072	1058	940	Ciclev10015110m.g	PF01842	PTHR31096,PTHR31096:SF22		2.7.7.59		GO:0016597,GO:0008152	AT3G01990.1	ACR6	ACT domain repeat 6
Ciclev10015835m.g	43.4151	-0.85306	0.0472999	0.584002	44	45	68	37	22	41	Ciclev10015835m.g	PF08246,PF00112	PTHR12411,PTHR12411:SF382	KOG1543	3.4.22.14		GO:0008234,GO:0006508	AT1G06260.1		Cysteine proteinases superfamily protein
Ciclev10017735m.g	379.567	-0.588802	0.0472239	0.584002	426	591	292	307	275	394	Ciclev10017735m.g	PF04520	PTHR33083,PTHR33083:SF4					AT4G04630.1		Protein of unknown function, DUF584
Ciclev10018477m.g	21263.6	-0.317565	0.0473525	0.584002	26183	18902	22213	21188	19192	20275	Ciclev10018477m.g	PF13589	PTHR33566,PTHR33566:SF2					AT5G24280.1	GMI1	gamma-irradiation and mitomycin c induced 1
Ciclev10019408m.g	1455.65	1.22629	0.0471649	0.584002	313	1498	650	2645	2682	1121	Ciclev10019408m.g	PF01699	PTHR12266,PTHR12266:SF2	KOG2399		K13754	GO:0055085,GO:0016021	AT5G17860.1	CAX7	calcium exchanger 7
Ciclev10025595m.g	279.174	-1.15472	0.047344	0.584002	734	145	251	209	117	236	Ciclev10025595m.g	PF07714	PTHR27001,PTHR27001:SF227	KOG1187	2.7.11.1		GO:0006468,GO:0004672	AT1G72540.1		Protein kinase superfamily protein
Ciclev10026408m.g	229.47	-0.477948	0.0473966	0.584002	260	205	291	224	179	213	Ciclev10026408m.g		PTHR35305,PTHR35305:SF1					AT3G49645.1
Ciclev10029064m.g	69.4502	-0.492089	0.0471085	0.584002	81	73	77	65	57	63	Ciclev10029064m.g	PF03181	PTHR31236,PTHR31236:SF4					AT1G49320.1	ATUSPL1,USPL1	unknown seed protein like 1
Ciclev10030276m.g	59.6608	0.784953	0.0472517	0.584002	42	58	26	77	62	105	Ciclev10030276m.g	PF00704	PTHR11177,PTHR11177:SF186		3.2.1.14		GO:0005975,GO:0004553
Ciclev10031892m.g	58.7442	-1.09929	0.0473393	0.584002	60	63	101	49	51	18	Ciclev10031892m.g		PTHR33312,PTHR33312:SF2					AT2G39370.1
Ciclev10030487m.g	450.046	0.479987	0.0474764	0.584329	359	465	254	578	523	580	Ciclev10030487m.g		PTHR32387,PTHR32387:SF3			K17592		AT3G48770.1		DNA binding;ATP binding
Ciclev10006545m.g	97.6909	0.931822	0.0476144	0.584559	73	96	26	132	146	131	Ciclev10006545m.g		PTHR14326,PTHR14326:SF15				GO:0060236,GO:0032147,GO:0005874,GO:0005819	AT4G22860.1		Cell cycle regulated microtubule associated protein
Ciclev10011997m.g	10257.3	-0.282794	0.0475465	0.584559	11122	9957	10916	10173	8451	11152	Ciclev10011997m.g	PF13920	PTHR22996	KOG4265				AT3G09770.1		RING/U-box superfamily protein
Ciclev10014096m.g	1858.23	-0.189586	0.0476137	0.584559	2007	1863	1775	1982	1659	1934	Ciclev10014096m.g	PF02518,PF01590,PF00989,PF08446,PF00360	PTHR24423,PTHR24423:SF493			K12120	GO:0005515,GO:0006355,GO:0018298,GO:0009584	AT5G35840.1	PHYC	phytochrome C
Ciclev10032080m.g	1208.51	-0.570148	0.0475611	0.584559	1420	990	1667	1123	1076	905	Ciclev10032080m.g	PF02984,PF00134	PTHR10177,PTHR10177:SF206	KOG0656		K18810	GO:0005634	AT1G70210.1	ATCYCD1;1,CYCD1;1	CYCLIN D1;1
Ciclev10002052m.g	116.144	0.814006	0.0476865	0.584914	63	93	82	174	197	97	Ciclev10002052m.g	PF00931	PTHR23155,PTHR23155:SF554				GO:0043531	AT1G12280.1		LRR and NB-ARC domains-containing disease resistance protein
Ciclev10028157m.g	2164.56	-0.806704	0.047703	0.584914	4644	1898	1524	1697	1354	2027	Ciclev10028157m.g		PTHR26312,PTHR26312:SF87					AT2G29670.1		Tetratricopeptide repeat (TPR)-like superfamily protein
Ciclev10025832m.g	1076.16	0.242554	0.0477491	0.585113	1005	1017	797	1243	1168	1329	Ciclev10025832m.g		PTHR33304					AT1G43770.2		RING/FYVE/PHD zinc finger superfamily protein
Ciclev10001100m.g	6161.05	-0.547975	0.0479593	0.585755	9029	4802	7080	5495	4217	6437	Ciclev10001100m.g	PF01842	PTHR31096,PTHR31096:SF5		2.7.7.59		GO:0016597,GO:0008152	AT1G76990.4	ACR3	ACT domain repeat 3
Ciclev10003052m.g	25.3859	1.00119	0.0479558	0.585755	27	10	12	36	32	41	Ciclev10003052m.g		PTHR33109,PTHR33109:SF2					AT2G30370.1	CHAL,EPFL6	allergen-related
Ciclev10005221m.g	1254.95	-0.43016	0.0479145	0.585755	1203	1370	1497	1079	981	1380	Ciclev10005221m.g	PF13639	PTHR22763,PTHR22763:SF65			K19043	GO:0008270,GO:0005515	AT4G14220.1	RHF1A	RING-H2 group F1A
Ciclev10006829m.g	36.3075	-1.04403	0.0478977	0.585755	39	36	62	15	24	37	Ciclev10006829m.g		PTHR18359	KOG2055		K14553		AT5G14050.1		Transducin/WD40 repeat-like superfamily protein
Ciclev10014567m.g	69.1863	0.733218	0.0479808	0.585755	59	60	31	113	63	104	Ciclev10014567m.g	PF13947,PF14380,PF00069	PTHR27009,PTHR27009:SF21	KOG1187	3.1.4.46		GO:0030247,GO:0006468,GO:0005524,GO:0004672	AT5G38260.1		Protein kinase superfamily protein
Ciclev10029468m.g	256.162	-0.544391	0.0478413	0.585755	277	241	340	206	185	280	Ciclev10029468m.g		PTHR36077,PTHR36077:SF1					AT5G58920.1
Ciclev10009352m.g	99.1383	3.73437	0.048048	0.58621	3	37	0	247	310	17	Ciclev10009352m.g	PF13639	PTHR14155				GO:0008270,GO:0005515	AT3G20395.1		RING/U-box superfamily protein
Ciclev10004217m.g	1358.95	-0.337146	0.0481231	0.586396	1555	1227	1527	1314	1220	1313	Ciclev10004217m.g	PF03810	PTHR10997,PTHR10997:SF29				GO:0008536,GO:0006886	AT3G17340.1		ARM repeat superfamily protein
Ciclev10032448m.g	6.30156	2.33637	0.0481117	0.586396	4	0	2	5	17	11	Ciclev10032448m.g	PF01554	PTHR11206,PTHR11206:SF154			K03327	GO:0055085,GO:0016020,GO:0015297,GO:0015238,GO:0006855	AT5G17700.1		MATE efflux family protein
Ciclev10015475m.g	1243.24	-0.481424	0.0484174	0.589615	1383	1083	1626	1089	961	1287	Ciclev10015475m.g	PF08164,PF13339	PTHR15565,PTHR15565:SF0	KOG2773		K14782	GO:0005634	AT5G61330.1		rRNA processing protein-related
Ciclev10018026m.g	1615.3	-0.39777	0.0485103	0.590379	1961	1424	1838	1623	1208	1661	Ciclev10018026m.g		PTHR23019,PTHR23019:SF0			K14314		AT5G40480.1	EMB3012	embryo defective 3012
Ciclev10001639m.g	1453.56	-0.19113	0.0487487	0.591444	1560	1504	1356	1525	1367	1458	Ciclev10001639m.g	PF09377,PF01172	PTHR10927,PTHR10927:SF1	KOG2917		K14574	GO:0042254	AT1G43860.1		sequence-specific DNA binding transcription factors
Ciclev10001693m.g	23.2816	1.94255	0.0487352	0.591444	4	1	21	41	31	47	Ciclev10001693m.g	PF13520	PTHR11785,PTHR11785:SF355	KOG1287			GO:0016020,GO:0015171,GO:0003333	AT1G31830.1		Amino acid permease family protein
Ciclev10003897m.g	317.729	-1.06793	0.0487412	0.591444	287	192	706	230	172	260	NA
Ciclev10011650m.g	11221.4	-0.718282	0.0486634	0.591444	8292	12083	18443	9265	8041	9952	Ciclev10011650m.g	PF14531,PF03822	PTHR24347,PTHR24347:SF215	KOG0583	2.7.11.1	K07198	GO:0007165	AT5G58380.1	CIPK10,PKS2,SIP1,SNRK3.8	SOS3-interacting protein 1
Ciclev10028774m.g	445.356	0.569314	0.048635	0.591444	289	459	274	590	614	491	Ciclev10028774m.g	PF01063	PTHR11825,PTHR11825:SF53	KOG0975	2.6.1.88,2.6.1.42	K00826	GO:0008152,GO:0003824	AT1G10070.1	ATBCAT-2,BCAT-2	branched-chain amino acid transaminase 2
Ciclev10031749m.g	406.565	0.402052	0.0489324	0.593306	311	303	376	508	464	511	Ciclev10031749m.g	PF11900,PF12313	PTHR24413,PTHR24413:SF78			K14508		AT5G45110.1	ATNPR3,NPR3	NPR1-like protein 3
Ciclev10017148m.g	6650.79	-0.315081	0.0489841	0.593416	7640	6028	7295	6225	6065	6697	Ciclev10017148m.g	PF01655	PTHR23413	KOG0878		K02912	GO:0006412,GO:0005840,GO:0005622,GO:0003735	AT4G18100.1		Ribosomal protein L32e
Ciclev10030749m.g	3956.3	0.491005	0.0490021	0.593416	3450	3911	2107	4953	4078	5864	Ciclev10030749m.g	PF02728,PF01179	PTHR10638,PTHR10638:SF34		1.4.3.21	K00276	GO:0055114,GO:0048038,GO:0009308,GO:0008131,GO:0005507	AT2G42490.1		Copper amine oxidase family protein
Ciclev10003286m.g	1003.75	-0.659989	0.0490909	0.593896	722	1419	1309	825	850	810	Ciclev10003286m.g	PF12708	PTHR31339,PTHR31339:SF4					AT4G33440.1		Pectin lyase-like superfamily protein
Ciclev10011596m.g	5269.16	-0.383938	0.0491023	0.593896	7133	5199	4800	4961	3895	5892	Ciclev10011596m.g	PF01490	PTHR22950,PTHR22950:SF256	KOG1303		K13946		AT2G38120.1	AUX1,MAP1,PIR1,WAV5	Transmembrane amino acid transporter family protein
Ciclev10033757m.g	42.8738	-2.251	0.0491649	0.594285	3	37	149	9	21	17	Ciclev10033757m.g		PTHR13871,PTHR13871:SF51					AT2G16050.1		Cysteine/Histidine-rich C1 domain family protein
Ciclev10000412m.g	424.666	1.044	0.0493485	0.594598	498	230	92	647	653	523	Ciclev10000412m.g	PF00924	PTHR31618,PTHR31618:SF5	KOG4629			GO:0055085,GO:0016020	AT5G12080.1	ATMSL10,MSL10	mechanosensitive channel of small conductance-like 10
Ciclev10006326m.g	132.3	0.917758	0.0493211	0.594598	59	61	134	167	215	167	NA
Ciclev10020388m.g	3957.57	-0.217568	0.0493225	0.594598	4427	3952	3764	3885	3453	4423	Ciclev10020388m.g	PF04177	PTHR10933,PTHR10933:SF9	KOG2830			GO:0009966	AT5G53000.1	TAP46	2A phosphatase associated protein of 46 kD
Ciclev10023366m.g	34.0174	1.16604	0.0493728	0.594598	14	35	11	51	62	36	Ciclev10023366m.g							AT1G48745.1
Ciclev10029179m.g	6286.27	-0.453366	0.0492882	0.594598	6935	5511	8082	5946	4778	6356	Ciclev10029179m.g		PTHR35508,PTHR35508:SF1					AT5G16550.1
Ciclev10029344m.g	429.947	-0.65099	0.0492914	0.594598	455	359	660	371	282	426	Ciclev10029344m.g							AT2G27775.1
Ciclev10005978m.g	399.854	-0.428706	0.0495113	0.594804	452	372	477	367	298	433	Ciclev10005978m.g		PTHR36759,PTHR36759:SF1					AT3G21400.1
Ciclev10020027m.g	1567.3	0.319913	0.0494801	0.594804	1420	1242	1307	1993	1893	1672	Ciclev10020027m.g	PF00571	PTHR13780,PTHR13780:SF36	KOG1764				AT3G48530.1	KING1	SNF1-related protein kinase regulatory subunit gamma 1
Ciclev10023614m.g	10.1654	1.67851	0.049503	0.594804	4	9	1	23	13	14	Ciclev10023614m.g	PF04548	PTHR10903,PTHR10903:SF65				GO:0005525	AT1G33970.5		P-loop containing nucleoside triphosphate hydrolases superfamily protein
Ciclev10023857m.g	73.0428	1.25218	0.0494728	0.594804	61	57	9	113	81	139	Ciclev10023857m.g	PF00847	PTHR31985,PTHR31985:SF17				GO:0006355,GO:0003700	AT1G71450.1		Integrase-type DNA-binding superfamily protein
Ciclev10004521m.g	2136.58	-0.396568	0.0495796	0.595259	2396	1932	2553	1985	1678	2273	Ciclev10004521m.g	PF13181,PF07719	PTHR11246,PTHR11246:SF11				GO:0005515	AT3G17040.1	HCF107	high chlorophyll fluorescent 107
Ciclev10023140m.g	111.34	0.722058	0.0496416	0.595638	108	93	43	166	113	169	Ciclev10023140m.g				2.5.1.16			AT1G70310.1	SPDS2	spermidine synthase 2
Ciclev10011809m.g	3670.67	-0.246788	0.049904	0.598054	3707	3899	3715	3609	3211	3963	Ciclev10011809m.g	PF01467	PTHR10739,PTHR10739:SF29	KOG2803	2.7.7.14	K00967	GO:0009058,GO:0003824	AT2G38670.1	PECT1	phosphorylethanolamine cytidylyltransferase 1
Ciclev10012382m.g	1563.53	-0.820426	0.0499021	0.598054	1228	1557	2758	1379	1315	904	Ciclev10012382m.g	PF00230	PTHR19139,PTHR19139:SF142	KOG0223		K09874	GO:0016020,GO:0006810,GO:0005215	AT5G37820.1	NIP4;2,NLM5	NOD26-like intrinsic protein 4;2
Ciclev10002848m.g	125.555	-0.930897	0.0500406	0.598911	120	92	245	101	76	101	Ciclev10002848m.g	PF15490	PTHR33905,PTHR33905:SF1				GO:0070188,GO:0003697	AT1G56260.1
Ciclev10017835m.g	14.5447	-1.07998	0.0500672	0.598911	18	18	20	14	8	8	Ciclev10017835m.g	PF05212	PTHR31210,PTHR31210:SF8					AT4G12840.1		Protein of unknown function (DUF707)
Ciclev10029754m.g	252.436	-0.842641	0.0500575	0.598911	487	156	291	184	217	174	Ciclev10029754m.g		PTHR36346,PTHR36346:SF1					AT2G15960.1
Ciclev10008687m.g	13284.9	-0.284663	0.0501041	0.598987	15076	12143	14274	13266	11895	13249	Ciclev10008687m.g	PF03088	PTHR10426,PTHR10426:SF35	KOG1520	4.3.3.2		GO:0016844,GO:0009058	AT3G51440.1		Calcium-dependent phosphotriesterase superfamily protein
Ciclev10005230m.g	13.7037	1.09928	0.0502759	0.599943	9	10	6	25	18	17	Ciclev10005230m.g	PF08100,PF00891	PTHR11746,PTHR11746:SF106	KOG3178	2.1.1.68	K13066	GO:0046983,GO:0008171	AT5G54160.1	ATOMT1,OMT1	O-methyltransferase 1
Ciclev10025698m.g	3302.42	-0.260947	0.0502176	0.599943	3403	3381	3442	3187	2866	3598	Ciclev10025698m.g	PF13639	PTHR14155,PTHR14155:SF94	KOG1493			GO:0008270,GO:0005515	AT1G72220.1		RING/U-box superfamily protein
Ciclev10028781m.g	525.828	-0.256588	0.0502716	0.599943	579	519	532	537	486	512	Ciclev10028781m.g	PF00248	PTHR11732,PTHR11732:SF226	KOG1575	1.1.1.317			AT1G60680.1		NAD(P)-linked oxidoreductase superfamily protein
Ciclev10004137m.g	8940.27	-0.395396	0.0509031	0.600272	9469	8479	10786	8440	8482	7735	Ciclev10004137m.g	PF01493,PF04898,PF01645,PF00310	PTHR11938,PTHR11938:SF94		1.4.7.1		GO:0055114,GO:0016491,GO:0008152,GO:0015930,GO:0006807,GO:0016638,GO:0006537	AT5G04140.1	FD-GOGAT,GLS1,GLU1,GLUS	glutamate synthase 1
Ciclev10007429m.g	3113.2	-0.322486	0.0508639	0.600272	3362	2968	3485	3011	2541	3347	Ciclev10007429m.g	PF00560,PF07714,PF13855	PTHR27000,PTHR27000:SF35	KOG1187	2.7.11.1		GO:0005515,GO:0006468,GO:0004672	AT2G24230.1		Leucine-rich repeat protein kinase family protein
Ciclev10008560m.g	124.84	0.761229	0.0506343	0.600272	53	95	111	190	163	149	Ciclev10008560m.g	PF00153	PTHR24089,PTHR24089:SF348	KOG0752		K14684		AT4G32400.1	ATBT1,EMB104,EMB42,SHS1	Mitochondrial substrate carrier family protein
Ciclev10011029m.g	250.151	-0.512614	0.0508298	0.600272	286	232	315	247	162	257	Ciclev10011029m.g	PF05199	PTHR11552	KOG2624	1.1.3.20		GO:0055114,GO:0016614	AT4G28570.1		Long-chain fatty alcohol dehydrogenase family protein
Ciclev10013164m.g	8224.08	-0.29442	0.0506531	0.600272	9291	7657	8817	7887	6951	8906	Ciclev10013164m.g	PF01247	PTHR10902	KOG0887		K02917	GO:0006412,GO:0005840,GO:0005622,GO:0003735	AT1G07070.1		Ribosomal protein L35Ae family protein
Ciclev10014351m.g	98.3694	1.05083	0.0509304	0.600272	43	113	28	132	130	164	Ciclev10014351m.g	PF05922,PF02225,PF00082	PTHR10795,PTHR10795:SF423		3.4.14.10		GO:0006508,GO:0004252	AT2G04160.1	AIR3	Subtilisin-like serine endopeptidase family protein
Ciclev10014868m.g	31.578	-1.06383	0.0508854	0.600272	49	21	51	30	15	21	Ciclev10014868m.g	PF00069	PTHR27009,PTHR27009:SF21	KOG1187	3.1.4.46	K04730	GO:0006468,GO:0005524,GO:0004672	AT1G70250.1		receptor serine/threonine kinase, putative
Ciclev10015430m.g	1931.29	0.570163	0.050548	0.600272	1614	1938	928	2480	1954	3013	Ciclev10015430m.g	PF03097	PTHR23032,PTHR23032:SF4					AT1G73390.2		Endosomal targeting BRO1-like domain-containing protein
Ciclev10016276m.g	4778.13	0.342895	0.0509412	0.600272	3559	4657	3750	5662	5303	6172	Ciclev10016276m.g	PF00847	PTHR31677				GO:0006355,GO:0003700	AT5G44210.1	ATERF-9,ATERF9,ERF9	erf domain protein 9
Ciclev10016614m.g	937.116	-0.385256	0.0506461	0.600272	1236	812	985	882	756	975	Ciclev10016614m.g	PF00254	PTHR10516,PTHR10516:SF313	KOG0544	5.2.1.8		GO:0006457	AT4G19830.1		FKBP-like peptidyl-prolyl cis-trans isomerase family protein
Ciclev10019918m.g	94.7662	-0.703472	0.0508427	0.600272	85	102	142	85	79	66	Ciclev10019918m.g	PF07690	PTHR23500,PTHR23500:SF112	KOG0254		K08145	GO:0055085,GO:0016021	AT2G48020.1		Major facilitator superfamily protein
Ciclev10022582m.g	1054	0.266155	0.0509499	0.600272	1017	972	752	1210	1205	1269	Ciclev10022582m.g		PTHR37257,PTHR37257:SF1					AT5G24314.1	PDE225,PTAC7	plastid transcriptionally active7
Ciclev10022710m.g	8472.19	-0.197332	0.0509476	0.600272	9598	8323	7925	8926	7336	9114	Ciclev10022710m.g	PF00179	PTHR24068		6.3.2.19	K06689		AT5G41700.3	ATUBC8,UBC8	ubiquitin conjugating enzyme 8
Ciclev10024457m.g	34.8399	-1.02024	0.050548	0.600272	34	32	64	19	29	25	Ciclev10024457m.g	PF01263	PTHR10091,PTHR10091:SF3	KOG1604	5.1.3.3	K01785	GO:0016853,GO:0005975	AT3G47800.1		Galactose mutarotase-like superfamily protein
Ciclev10024854m.g	672.345	-0.397451	0.0508189	0.600272	738	676	756	613	490	769	Ciclev10024854m.g	PF13855,PF00931	PTHR23155,PTHR23155:SF639			K13459	GO:0005515,GO:0043531	AT1G12220.2	RPS5	Disease resistance protein (CC-NBS-LRR class) family
Ciclev10025893m.g	25.2155	-2.14797	0.0509756	0.600272	13	5	92	9	7	14	Ciclev10025893m.g	PF00657					GO:0016788	AT5G40990.1	GLIP1	GDSL lipase 1
Ciclev10026239m.g	468.663	0.300975	0.050341	0.600272	473	400	331	557	544	555	Ciclev10026239m.g	PF01583	PTHR11055,PTHR11055:SF21		2.7.1.25	K00860	GO:0005524,GO:0004020,GO:0000103	AT4G39940.1	AKN2,APK2	APS-kinase 2
Ciclev10026940m.g	46.6659	-0.745968	0.0508636	0.600272	65	37	64	39	32	41	Ciclev10026940m.g	PF00411	PTHR11759,PTHR11759:SF12	KOG0407			GO:0006412,GO:0005840,GO:0003735	AT3G52580.1		Ribosomal protein S11 family protein
Ciclev10027591m.g	2246.35	-0.519514	0.0509775	0.600272	2537	1877	3053	1985	1655	2304	Ciclev10027591m.g	PF04068,PF04034	PTHR20426,PTHR20426:SF0	KOG3154		K09140		AT5G10070.1		RNase L inhibitor protein-related
Ciclev10027836m.g	6331.38	-0.15281	0.0506123	0.600272	7007	6315	5722	6627	5883	6728	Ciclev10027836m.g	PF04499	PTHR12634,PTHR12634:SF8			K15501		AT1G07990.1		SIT4 phosphatase-associated family protein
Ciclev10030392m.g	17.776	1.90414	0.0509511	0.600272	9	13	0	23	37	29	Ciclev10030392m.g	PF00860	PTHR11119,PTHR11119:SF51			K14611	GO:0055085,GO:0016020,GO:0006810,GO:0005215	AT1G49960.1		Xanthine/uracil permease family protein
Ciclev10031832m.g	573.093	-0.462404	0.0508895	0.600272	575	560	738	477	478	591	Ciclev10031832m.g	PF14968	PTHR31198					AT4G24900.1
Ciclev10024246m.g	104.977	-1.29308	0.0510135	0.600336	68	78	261	76	75	42	Ciclev10024246m.g	PF03634	PTHR31072,PTHR31072:SF6					AT3G18550.1	ATTCP18,BRC1,TCP18	TCP family transcription factor
Ciclev10031859m.g	1195.49	-0.371068	0.0510795	0.600751	1343	1086	1395	1127	967	1258	Ciclev10031859m.g	PF15249	PTHR15572					AT5G17510.1
Ciclev10010845m.g	110.899	-0.42879	0.0512428	0.60206	126	113	123	111	84	109	NA
Ciclev10011669m.g	8849.4	-0.277965	0.0512522	0.60206	9372	8592	9568	9090	7421	9206	Ciclev10011669m.g	PF03222	PTHR22950,PTHR22950:SF237	KOG1305		K14207	GO:0003333	AT3G30390.2		Transmembrane amino acid transporter family protein
Ciclev10001125m.g	7.75903	-2.03251	0.0512935	0.60213	22	12	3	4	1	5	Ciclev10001125m.g	PF02458	PTHR31623,PTHR31623:SF6		2.3.1.150		GO:0016747	AT3G26040.1		HXXXD-type acyl-transferase family protein
Ciclev10030868m.g	477.651	0.439833	0.0513196	0.60213	516	325	325	674	492	604	Ciclev10030868m.g	PF00005,PF01061	PTHR19241,PTHR19241:SF303				GO:0016887,GO:0005524,GO:0016020	AT3G25620.2		ABC-2 type transporter family protein
Ciclev10029789m.g	9.61144	2.02835	0.05139	0.602594	7	1	3	21	4	26	Ciclev10029789m.g	PF02298	PTHR34052,PTHR34052:SF1				GO:0009055	AT2G15780.1		Cupredoxin superfamily protein
Ciclev10025224m.g	6298	-0.265723	0.0514726	0.603202	6778	6024	6731	6528	5412	6433	Ciclev10025224m.g	PF05602	PTHR21347,PTHR21347:SF0				GO:0016021	AT5G08500.1		Transmembrane CLPTM1 family protein
Ciclev10013395m.g	36.4583	0.854257	0.0515212	0.603411	17	27	29	51	57	41	Ciclev10013395m.g	PF02458	PTHR31625,PTHR31625:SF5		2.3.1.172		GO:0016747	AT3G29590.1	AT5MAT	HXXXD-type acyl-transferase family protein
Ciclev10005863m.g	2587.04	0.76969	0.051583	0.603773	1786	2153	1523	3245	1777	5634	Ciclev10005863m.g	PF00847	PTHR31677,PTHR31677:SF24				GO:0006355,GO:0003700	AT5G07580.1		Integrase-type DNA-binding superfamily protein
Ciclev10002211m.g	401.909	0.293791	0.0518466	0.605557	388	311	331	475	461	481	Ciclev10002211m.g	PF05648	PTHR12652,PTHR12652:SF10	KOG4186			GO:0016559,GO:0005779	AT1G47750.1	PEX11A	peroxin 11A
Ciclev10009453m.g	548.428	0.376141	0.0518104	0.605557	403	472	476	677	662	641	Ciclev10009453m.g	PF08534	PTHR10681	KOG0855	1.11.1.15	K03564	GO:0016491	AT3G26060.1	ATPRX Q	Thioredoxin superfamily protein
Ciclev10010680m.g	482.243	-0.305517	0.051859	0.605557	566	541	420	455	403	529	Ciclev10010680m.g	PF09258	PTHR11062,PTHR11062:SF94		2.4.1.223		GO:0016021,GO:0015012,GO:0006024	AT1G80290.2		Nucleotide-diphospho-sugar transferases superfamily protein
Ciclev10030004m.g	374.946	-0.794307	0.0518505	0.605557	408	261	659	270	277	332	Ciclev10030004m.g	PF00333,PF03719	PTHR13718,PTHR13718:SF69	KOG0877		K02981	GO:0006412,GO:0005840,GO:0003735,GO:0003723	AT3G57490.1		Ribosomal protein S5 family protein
Ciclev10001916m.g	92.0376	1.19774	0.0519579	0.60599	30	105	25	147	158	102	Ciclev10001916m.g	PF00917		KOG1987	3.4.19.12		GO:0005515	AT3G17380.1		TRAF-like family protein
Ciclev10029515m.g	1302.32	0.70219	0.05194	0.60599	859	1216	755	2002	2055	1053	Ciclev10029515m.g		PTHR36311,PTHR36311:SF1		1.97.1.12	K14332		AT1G08380.1	PSAO	photosystem I subunit O
Ciclev10001597m.g	5065.89	-0.22182	0.0520133	0.606161	5235	5172	5102	5084	4458	5481	Ciclev10001597m.g	PF00004	PTHR11669,PTHR11669:SF9	KOG0990		K10756	GO:0005524	AT1G77470.1	RFC3,RFC5	replication factor C subunit 3
Ciclev10011436m.g	254.293	-0.702061	0.0520574	0.606161	268	203	411	206	174	243	Ciclev10011436m.g	PF12854,PF01535,PF13041	PTHR24015,PTHR24015:SF820					AT5G15300.1		Pentatricopeptide repeat (PPR) superfamily protein
Ciclev10012584m.g	358.102	-0.531639	0.0520963	0.606161	365	326	500	321	273	347	Ciclev10012584m.g	PF10294	PTHR14614,PTHR14614:SF42					AT5G01470.2		S-adenosyl-L-methionine-dependent methyltransferases superfamily protein
Ciclev10019718m.g	255.345	0.454581	0.0520785	0.606161	271	183	166	309	265	377	Ciclev10019718m.g	PF00560	PTHR27004,PTHR27004:SF1				GO:0005515	AT3G05660.1	AtRLP33,RLP33	receptor like protein 33
Ciclev10000855m.g	166.705	-0.39341	0.0522844	0.606638	209	180	153	168	154	139	Ciclev10000855m.g	PF01554	PTHR11206,PTHR11206:SF75	KOG1347		K03327	GO:0055085,GO:0016020,GO:0015297,GO:0015238,GO:0006855	AT1G71870.1		MATE efflux family protein
Ciclev10010197m.g	25.0769	1.01849	0.0522044	0.606638	21	18	9	51	23	35	Ciclev10010197m.g	PF00917			3.4.19.12		GO:0005515	AT3G17380.1		TRAF-like family protein
Ciclev10015556m.g	1445.06	-0.422462	0.0522312	0.606638	2031	1206	1502	1408	1232	1319	Ciclev10015556m.g	PF13639	PTHR14155,PTHR14155:SF128	KOG1493			GO:0008270,GO:0005515	AT5G40250.1		RING/U-box superfamily protein
Ciclev10016107m.g	9063.18	-0.319816	0.0522921	0.606638	10182	8632	9795	8589	7227	10145	Ciclev10016107m.g	PF00861	PTHR23410	KOG0875			GO:0006412,GO:0005840,GO:0005622,GO:0003735,GO:0008097	AT5G39740.2	OLI7,RPL5B	ribosomal protein L5 B
Ciclev10016695m.g	2373.68	-0.532451	0.0522765	0.606638	3328	2128	2571	1991	1485	2807	Ciclev10016695m.g	PF04520	PTHR33083,PTHR33083:SF11					AT1G11700.1		Protein of unknown function, DUF584
Ciclev10002661m.g	195.151	-0.368224	0.0524483	0.607371	205	200	219	192	160	195	Ciclev10002661m.g	PF00011	PTHR34661,PTHR34661:SF3					AT1G54850.1		HSP20-like chaperones superfamily protein
Ciclev10007805m.g	50.8397	1.34904	0.0524103	0.607371	9	52	20	95	87	50	Ciclev10007805m.g	PF13912	PTHR26374,PTHR26374:SF176					AT5G56200.1		C2H2 type zinc finger transcription factor family
Ciclev10009011m.g	569.339	0.845769	0.052424	0.607371	583	377	225	886	971	456	Ciclev10009011m.g	PF00249	PTHR12374,PTHR12374:SF19					AT5G56840.1		myb-like transcription factor family protein
Ciclev10007818m.g	1581.61	0.214283	0.0524857	0.607445	1482	1477	1224	1872	1601	1986	Ciclev10007818m.g	PF00117,PF00977	PTHR21235,PTHR21235:SF2			K01663	GO:0000105	AT4G26900.1	AT-HF,HISN4	HIS HF
Ciclev10031172m.g	1277.88	-0.317813	0.0525386	0.607699	1516	1186	1339	1223	1033	1405	Ciclev10031172m.g	PF00249	PTHR22970,PTHR22970:SF28					AT1G26580.1
Ciclev10012763m.g	2305.66	-0.314175	0.0526198	0.60792	2790	2642	1904	2223	2199	2150	Ciclev10012763m.g		PTHR34054,PTHR34054:SF1					AT3G52480.1
Ciclev10023687m.g	443.039	0.461694	0.0525985	0.60792	396	317	349	531	636	463	Ciclev10023687m.g				2.8.1.8			AT2G20860.1	LIP1	lipoic acid synthase 1
Ciclev10008089m.g	2110.48	0.359582	0.0526916	0.608391	2151	1870	1302	2538	2252	2832	Ciclev10008089m.g	PF01585	PTHR23329,PTHR23329:SF2	KOG2185			GO:0003676	AT2G24830.1		zinc finger (CCCH-type) family protein / D111/G-patch domain-containing protein
Ciclev10024715m.g	37.1034	-0.89321	0.0527432	0.608628	49	28	59	32	27	24	Ciclev10024715m.g	PF08370,PF00005,PF01061	PTHR19241,PTHR19241:SF219				GO:0016887,GO:0005524,GO:0016020	AT1G15520.1	ABCG40,ATABCG40,ATPDR12,PDR12	pleiotropic drug resistance 12
Ciclev10003355m.g	554.626	-0.253521	0.0528844	0.608823	619	536	563	564	505	553	Ciclev10003355m.g	PF00533
Ciclev10008416m.g	1527.65	-0.358809	0.0528001	0.608823	1619	1430	1810	1531	1279	1488	Ciclev10008416m.g	PF13593	PTHR10361,PTHR10361:SF35	KOG2718		K03453	GO:0016020	AT2G26900.1		Sodium Bile acid symporter family
Ciclev10015945m.g	160.705	0.453921	0.0528804	0.608823	129	109	146	213	186	196	Ciclev10015945m.g	PF07816	PTHR33095,PTHR33095:SF3					AT1G23710.1		Protein of unknown function (DUF1645)
Ciclev10022807m.g	422.954	-1.0782	0.0528504	0.608823	585	188	832	242	235	400	Ciclev10022807m.g	PF01282	PTHR10496	KOG3424		K02974	GO:0006412,GO:0005840,GO:0005622,GO:0003735	AT5G28060.1		Ribosomal protein S24e family protein
Ciclev10007184m.g	440.629	0.364797	0.0531013	0.610959	423	412	272	565	485	542	Ciclev10007184m.g	PF12740	PTHR23024,PTHR23024:SF219	KOG1515	3.1.1.1		GO:0047746,GO:0015996	AT5G62180.1	AtCXE20,CXE20	carboxyesterase 20
Ciclev10020049m.g	1789.71	0.864035	0.0531329	0.610959	1208	1800	653	2686	3111	1501	Ciclev10020049m.g	PF03372	PTHR12121,PTHR12121:SF44	KOG2338				AT1G02270.1		Calcium-binding endonuclease/exonuclease/phosphatase family
Ciclev10020503m.g	1547.62	-1.24016	0.0531635	0.610959	1075	766	4073	1022	867	1069	Ciclev10020503m.g	PF00743	PTHR23023,PTHR23023:SF142		1.14.13.168		GO:0055114,GO:0050661,GO:0050660,GO:0004499	AT4G28720.1	YUC8	Flavin-binding monooxygenase family protein
Ciclev10013940m.g	18.9289	1.02074	0.0532737	0.611623	13	16	7	35	20	27	Ciclev10013940m.g	PF10250	PTHR31741,PTHR31741:SF1					AT1G22460.1		O-fucosyltransferase family protein
Ciclev10016402m.g	2995.24	-0.315968	0.0532862	0.611623	3023	3011	3374	3105	2616	2838	Ciclev10016402m.g							AT1G66140.1	ZFP4	zinc finger protein 4
Ciclev10019600m.g	3114.03	0.323854	0.0533461	0.611623	2528	2774	2557	4002	3734	3324	Ciclev10019600m.g	PF01699	PTHR11878	KOG1306		K03452	GO:0055085,GO:0016021	AT2G47600.1	ATMHX,ATMHX1,MHX,MHX1	magnesium/proton exchanger
Ciclev10021657m.g	698.909	0.77052	0.0533326	0.611623	617	671	215	920	874	1033	Ciclev10021657m.g	PF00307,PF03271	PTHR10623,PTHR10623:SF15	KOG3000		K10436	GO:0005515,GO:0008017	AT5G62500.1	ATEB1,ATEB1B,EB1B	end binding protein 1B
Ciclev10003084m.g	320.356	-0.47432	0.0534217	0.611773	374	286	396	317	222	326	Ciclev10003084m.g							AT3G11591.1
Ciclev10028909m.g	10728.1	0.444624	0.0534151	0.611773	6800	9144	9655	13720	12178	13775	Ciclev10028909m.g	PF04674	PTHR31279,PTHR31279:SF12					AT5G64260.1	EXL2	EXORDIUM like 2
Ciclev10005507m.g	234.162	0.492389	0.0535302	0.612067	209	226	125	328	271	279	Ciclev10005507m.g	PF01612	PTHR13620		3.6.4.12		GO:0008408,GO:0006139,GO:0003676	AT4G13870.2	ATWEX,ATWRNEXO,WEX,WRNEXO	Werner syndrome-like exonuclease
Ciclev10030882m.g	429.81	0.271849	0.0535314	0.612067	407	394	313	521	484	501	Ciclev10030882m.g	PF02732	PTHR13451,PTHR13451:SF0	KOG2379		K08991	GO:0004518,GO:0003677	AT4G30870.1	ATMUS81,MUS81	Restriction endonuclease, type II-like superfamily protein
Ciclev10031010m.g	590.84	0.367446	0.053541	0.612067	548	558	375	722	601	820	Ciclev10031010m.g	PF04715,PF00425	PTHR11236,PTHR11236:SF20		2.1.1.148,4.1.3.27	K01657	GO:0016833,GO:0009058	AT5G05730.1	AMT1,ASA1,JDL1,TRP5,WEI2	anthranilate synthase alpha subunit 1
Ciclev10014930m.g	67.5583	-2.09439	0.0536859	0.613365	224	16	81	25	51	3	Ciclev10014930m.g	PF00067	PTHR24296,PTHR24296:SF1	KOG0157			GO:0055114,GO:0020037,GO:0016705,GO:0005506	AT2G23180.1	CYP96A1	cytochrome P450, family 96, subfamily A, polypeptide 1
Ciclev10011842m.g	6550.8	0.302183	0.0537414	0.613462	5490	6056	5159	8024	7957	7114	Ciclev10011842m.g	PF02915	PTHR31053,PTHR31053:SF2		1.14.13.81	K04035	GO:0055114,GO:0046872,GO:0016491	AT3G56940.1	ACSF,CHL27,CRD1	dicarboxylate diiron protein, putative (Crd1)
Ciclev10016165m.g	4522.27	-0.225635	0.0537818	0.613462	4650	5056	4190	4407	4193	4765	Ciclev10016165m.g	PF00481	PTHR13832,PTHR13832:SF372		3.1.3.16		GO:0003824,GO:0006470,GO:0004722	AT4G28400.1		Protein phosphatase 2C family protein
Ciclev10029290m.g	65.4337	0.608012	0.0537883	0.613462	44	65	39	95	73	86	NA
Ciclev10014074m.g	55.6999	1.0214	0.0538643	0.613615	43	51	13	87	55	100	Ciclev10014074m.g	PF07725,PF13676,PF00931	PTHR11017,PTHR11017:SF162	KOG4658			GO:0007165,GO:0005515,GO:0043531	AT4G12010.1		Disease resistance protein (TIR-NBS-LRR class) family
Ciclev10021225m.g	864.919	0.478082	0.0538475	0.613615	760	862	459	1098	920	1222	Ciclev10021225m.g	PF04072	PTHR13600,PTHR13600:SF22				GO:0032259,GO:0008168	AT4G02405.1		S-adenosyl-L-methionine-dependent methyltransferases superfamily protein
Ciclev10002550m.g	710.918	0.277797	0.0539101	0.61378	636	570	621	908	761	830	Ciclev10002550m.g		PTHR35998,PTHR35998:SF1					AT1G32260.1
Ciclev10003091m.g	33.6613	0.962885	0.0540002	0.614051	27	28	11	40	60	41	Ciclev10003091m.g		PTHR34666,PTHR34666:SF1					AT1G71910.1
Ciclev10008496m.g	597.968	-0.258845	0.0540279	0.614051	632	601	619	606	552	586	Ciclev10008496m.g		PTHR35834,PTHR35834:SF2
Ciclev10011696m.g	2010.09	0.312426	0.054003	0.614051	2099	1640	1410	2443	2384	2292	Ciclev10011696m.g	PF00266	PTHR11601,PTHR11601:SF47	KOG1549	5.1.1.17			AT5G26600.1		Pyridoxal phosphate (PLP)-dependent transferases superfamily protein
Ciclev10004883m.g	2042.36	0.181393	0.0541238	0.614783	1991	1833	1643	2406	2058	2509	Ciclev10004883m.g	PF00400	PTHR19847	KOG0266		K11801	GO:0005515	AT4G03020.1		transducin family protein / WD-40 repeat family protein
Ciclev10028230m.g	976.969	-0.791952	0.0542411	0.615759	1245	746	1500	839	939	485	Ciclev10028230m.g	PF01490	PTHR22950,PTHR22950:SF205	KOG1303				AT5G09220.1	AAP2	amino acid permease 2
Ciclev10005440m.g	440.128	0.580568	0.0543088	0.61617	424	397	200	669	516	507	Ciclev10005440m.g	PF07714	PTHR27005,PTHR27005:SF38	KOG1187	2.7.11.1		GO:0006468,GO:0004672	AT3G57710.1		Protein kinase superfamily protein
Ciclev10004554m.g	3327.52	-0.255328	0.054437	0.616554	3396	3888	3041	3312	3042	3371	Ciclev10004554m.g		PTHR34113,PTHR34113:SF2					AT3G55760.2
Ciclev10021733m.g	28.8262	1.27286	0.0543894	0.616554	10	27	11	42	62	24	Ciclev10021733m.g	PF00320	PTHR10071,PTHR10071:SF207	KOG1601			GO:0043565,GO:0008270,GO:0006355,GO:0003700	AT2G45050.1	GATA2	GATA transcription factor 2
Ciclev10027779m.g	6057.66	0.268295	0.0544355	0.616554	5462	5604	4624	7157	5913	8245	Ciclev10027779m.g	PF02209,PF00626	PTHR11977,PTHR11977:SF25				GO:0007010,GO:0003779,GO:0051017	AT2G29890.1	ATVLN1,VLN1	villin-like 1
Ciclev10013130m.g	82.9963	0.499262	0.054567	0.616733	81	58	58	95	97	120	Ciclev10013130m.g		PTHR34201,PTHR34201:SF2
Ciclev10019291m.g	2295.21	-0.189061	0.0546656	0.616733	2528	2219	2224	2357	2101	2424	Ciclev10019291m.g	PF07500,PF01426	PTHR15141,PTHR15141:SF38	KOG1886			GO:0006351,GO:0003682	AT4G11560.1		bromo-adjacent homology (BAH) domain-containing protein
Ciclev10020577m.g	348.307	-0.33685	0.0546731	0.616733	374	347	383	372	284	333	Ciclev10020577m.g	PF02548	PTHR20881		2.1.2.11	K00606	GO:0015940,GO:0003864	AT3G61530.2	PANB2	Phosphoenolpyruvate carboxylase family protein
Ciclev10023027m.g	118.691	0.650258	0.0546495	0.616733	113	61	90	155	113	201	NA
Ciclev10031325m.g	423.514	0.258036	0.0546485	0.616733	413	342	346	506	452	522	Ciclev10031325m.g	PF00856,PF09273	PTHR13271,PTHR13271:SF29	KOG1337	2.1.1.127	K00592	GO:0005515	AT1G14030.1		Rubisco methyltransferase family protein
Ciclev10031958m.g	13.2839	-3.76971	0.0546725	0.616733	0	3	62	3	0	3	Ciclev10031958m.g	PF14226,PF03171	PTHR10209,PTHR10209:SF107	KOG0143	1.14.11.23		GO:0055114,GO:0016491	AT5G20400.1		2-oxoglutarate (2OG) and Fe(II)-dependent oxygenase superfamily protein
Ciclev10032893m.g	5162.54	-0.315913	0.054498	0.616733	6037	4637	5614	5049	4804	4865	Ciclev10032893m.g	PF00808	PTHR11064,PTHR11064:SF45	KOG0869				AT2G37060.1	NF-YB8	nuclear factor Y, subunit B8
Ciclev10001914m.g	296.731	0.546556	0.0547183	0.616887	195	220	265	392	274	473	Ciclev10001914m.g	PF00643	PTHR31832,PTHR31832:SF6				GO:0008270,GO:0005622	AT1G75540.1	STH2	salt tolerance homolog2
Ciclev10004509m.g	307.925	-0.347826	0.0549126	0.617314	362	289	331	287	252	332	Ciclev10004509m.g	PF07944	PTHR31151,PTHR31151:SF0			K09955		AT5G12950.1		Putative glycosyl hydrolase of unknown function (DUF1680)
Ciclev10009304m.g	1331.98	-0.285359	0.0549075	0.617314	1601	1222	1352	1308	1133	1417	Ciclev10009304m.g	PF00578	PTHR11592,PTHR11592:SF11	KOG1651	1.11.1.12	K00432	GO:0055114,GO:0016491,GO:0016209,GO:0006979,GO:0004602	AT4G31870.1	ATGPX7,GPX7	glutathione peroxidase 7
Ciclev10010403m.g	902.368	-1.35038	0.0548025	0.617314	2907	562	405	667	619	328	Ciclev10010403m.g	PF02362	PTHR31140,PTHR31140:SF13			K09287	GO:0003677	AT1G51120.1		AP2/B3 transcription factor family protein
Ciclev10012464m.g	261.888	-1.25422	0.0549393	0.617314	384	119	530	160	71	276	Ciclev10012464m.g	PF03959	PTHR22778,PTHR22778:SF22	KOG2551	1.5.1.3			AT4G24380.1
Ciclev10019244m.g	115.24	-0.660053	0.0549601	0.617314	109	115	172	105	73	110	Ciclev10019244m.g	PF01535,PF13041	PTHR24015,PTHR24015:SF860					AT2G13600.1		Pentatricopeptide repeat (PPR) superfamily protein
Ciclev10022532m.g	8268.3	-0.230698	0.0550082	0.617314	8282	9269	7863	8306	7472	8632	Ciclev10022532m.g	PF01592	PTHR10093	KOG3361			GO:0051536,GO:0016226,GO:0005506	AT4G22220.1	ATISU1,ISU1	SufE/NifU family protein
Ciclev10029019m.g	1154.7	-0.521692	0.0549105	0.617314	1146	1085	1597	1040	813	1204	Ciclev10029019m.g	PF00249	PTHR10641,PTHR10641:SF484					AT3G46130.4	ATMYB48,ATMYB48-1,ATMYB48-2,ATMYB48-3,MYB48	myb domain protein 48
Ciclev10032946m.g	46.394	0.874853	0.0549803	0.617314	39	42	14	59	59	75	Ciclev10032946m.g	PF13639	PTHR14155,PTHR14155:SF100				GO:0008270,GO:0005515	AT3G11110.1		RING/U-box superfamily protein
Ciclev10003524m.g	9.75707	-6.82245	0.0550498	0.617427	0	0	51	0	0	0	Ciclev10003524m.g		PTHR33076,PTHR33076:SF14					AT2G38540.1	ATLTP1,LP1,LTP1	lipid transfer protein 1
Ciclev10000955m.g	330.003	-0.590638	0.0551925	0.617915	397	262	461	254	252	340	Ciclev10000955m.g	PF00472,PF03462	PTHR11075,PTHR11075:SF6	KOG2726		K02836	GO:0006415,GO:0003747,GO:0016149,GO:0005737	AT1G56350.1		Peptide chain release factor 2
Ciclev10003867m.g	114.037	-0.723189	0.0551668	0.617915	129	195	84	81	103	90	Ciclev10003867m.g		PTHR32487,PTHR32487:SF0		1.3.1.3			AT4G24220.2	AWI31,VEP1	NAD(P)-binding Rossmann-fold superfamily protein
Ciclev10014991m.g	282.773	0.967856	0.0551496	0.617915	221	255	80	517	447	225	Ciclev10014991m.g	PF00067	PTHR24286,PTHR24286:SF49	KOG0157		K10528	GO:0055114,GO:0020037,GO:0016705,GO:0005506	AT4G15440.1	CYP74B2,HPL1	hydroperoxide lyase 1
Ciclev10031094m.g	1238.92	-0.605783	0.0552194	0.617915	1133	1148	1901	1076	888	1198	Ciclev10031094m.g	PF00069	PTHR11584,PTHR11584:SF316	KOG0594	2.7.11.1		GO:0006468,GO:0005524,GO:0004672	AT1G68830.1	STN7	STT7 homolog STN7
Ciclev10018919m.g	2424.52	-0.541176	0.0554986	0.620684	2473	2130	3472	2163	1750	2448	Ciclev10018919m.g		PTHR21596,PTHR21596:SF19					AT5G53020.1		Ribonuclease P protein subunit P38-related
Ciclev10010109m.g	146.083	-0.906118	0.0555713	0.621143	129	117	282	91	101	134	NA
Ciclev10001701m.g	400.897	-0.645451	0.0556692	0.621548	349	409	610	321	269	418	Ciclev10001701m.g	PF07651	PTHR22951,PTHR22951:SF24				GO:0005543	AT4G40080.1		ENTH/ANTH/VHS superfamily protein
Ciclev10005422m.g	872.388	0.35709	0.0556999	0.621548	667	719	779	1089	882	1182	Ciclev10005422m.g	PF00291	PTHR10314,PTHR10314:SF101	KOG1252	2.5.1.47	K01738		AT4G14880.1	ATCYS-3A,CYTACS1,OASA1,OLD3	O-acetylserine (thiol) lyase (OAS-TL) isoform A1
Ciclev10007334m.g	66.3341	0.645617	0.0557026	0.621548	48	63	37	104	84	71	Ciclev10007334m.g	PF08263,PF00560,PF13855	PTHR27004	KOG0472	2.7.11.1		GO:0005515	AT2G34930.1		disease resistance family protein / LRR family protein
Ciclev10011342m.g	157.403	-0.499339	0.055781	0.621714	200	154	172	129	108	184	Ciclev10011342m.g	PF13041	PTHR24015,PTHR24015:SF279					AT5G38730.1		Tetratricopeptide repeat (TPR)-like superfamily protein
Ciclev10031526m.g	257.642	0.472367	0.0557565	0.621714	257	230	136	342	287	333	Ciclev10031526m.g	PF12056	PTHR31963,PTHR31963:SF2					AT1G67570.1		Protein of unknown function (DUF3537)
Ciclev10028385m.g	309.762	-0.504764	0.0558143	0.621728	489	279	280	305	257	259	Ciclev10028385m.g	PF01490	PTHR22950,PTHR22950:SF319	KOG1303				AT1G08230.2	ATGAT1,GAT1	Transmembrane amino acid transporter family protein
Ciclev10029880m.g	42.9173	-1.19038	0.0558457	0.621728	29	39	96	24	24	36	Ciclev10029880m.g	PF00125	PTHR23428	KOG1744		K11252	GO:0003677,GO:0000786	AT1G08170.1		Histone superfamily protein
Ciclev10033102m.g	560.851	-0.255722	0.0559501	0.622537	631	572	539	550	472	622	NA
Ciclev10023490m.g	116.305	-0.852407	0.0560817	0.623646	108	93	215	95	87	83	Ciclev10023490m.g	PF00067	PTHR24298,PTHR24298:SF120	KOG0156			GO:0055114,GO:0020037,GO:0016705,GO:0005506	AT3G48280.1	CYP71A25	cytochrome P450, family 71, subfamily A, polypeptide 25
Ciclev10027690m.g	1604.23	-0.502312	0.0561649	0.624217	1584	1504	2201	1474	1448	1318	Ciclev10027690m.g	PF02181,PF10409	PTHR23213,PTHR23213:SF232					AT5G58160.1		actin binding
Ciclev10005376m.g	53.5207	-1.32921	0.056248	0.624507	63	36	114	36	11	53	Ciclev10005376m.g	PF00249	PTHR10641,PTHR10641:SF595			K09422		AT5G49330.1	ATMYB111,MYB111,PFG3	myb domain protein 111
Ciclev10017669m.g	121.415	-0.533089	0.0563185	0.624507	124	119	162	111	89	119	Ciclev10017669m.g	PF14432,PF13041	PTHR24015,PTHR24015:SF897					AT3G24000.1		Tetratricopeptide repeat (TPR)-like superfamily protein
Ciclev10020390m.g	1682.77	-0.422365	0.0563129	0.624507	1801	1552	2095	1526	1292	1812	Ciclev10020390m.g	PF02812,PF00208	PTHR11606,PTHR11606:SF12		1.4.1.3	K00261	GO:0055114,GO:0016491,GO:0006520	AT5G07440.1	GDH2	glutamate dehydrogenase 2
Ciclev10029316m.g	70856.9	-0.453808	0.0563094	0.624507	65600	72447	92416	63965	55554	72784	Ciclev10029316m.g	PF00412	PTHR24206,PTHR24206:SF29	KOG1700		K09377	GO:0008270	AT1G10200.1	WLIM1	GATA type zinc finger transcription factor family protein
Ciclev10016555m.g	8307.24	-0.558461	0.0563607	0.624622	8501	7251	12040	7067	5888	8699	Ciclev10016555m.g	PF13855,PF08263	PTHR27001,PTHR27001:SF1		2.7.11.1,2.7.10.1		GO:0005515	AT5G21090.1		Leucine-rich repeat (LRR) family protein
Ciclev10023180m.g	14.9654	-1.38626	0.0564528	0.625289	11	20	29	7	13	6	NA
Ciclev10008567m.g	1836.6	-0.209472	0.0565122	0.625593	2100	1921	1615	1964	1669	1832	Ciclev10008567m.g	PF02485	PTHR31042,PTHR31042:SF1				GO:0016020,GO:0008375	AT2G19160.1		Core-2/I-branching beta-1,6-N-acetylglucosaminyltransferase family protein
Ciclev10008000m.g	473.73	0.92333	0.0567157	0.627492	404	193	336	601	316	1113	Ciclev10008000m.g		PTHR31250,PTHR31250:SF13					AT4G33050.3	EDA39	calmodulin-binding family protein
Ciclev10030613m.g	4721.39	-0.281226	0.0567703	0.627741	5085	4531	5095	4616	3971	5117	Ciclev10030613m.g	PF07990,PF00806	PTHR12537,PTHR12537:SF74	KOG1488		K17943	GO:0003723	AT3G20250.1	APUM5,PUM5	pumilio 5
Ciclev10031251m.g	140.195	-0.628835	0.0568892	0.628701	163	114	203	113	101	140	Ciclev10031251m.g	PF01535,PF13041	PTHR24015,PTHR24015:SF513					AT1G13040.1		Pentatricopeptide repeat (PPR-like) superfamily protein
Ciclev10003565m.g	406.447	-0.597253	0.0569254	0.628747	473	318	588	359	283	400	Ciclev10003565m.g	PF15491	PTHR14865				GO:0000723	AT4G09680.1	ATCTC1,CTC1	conserved telomere maintenance component 1
Ciclev10018804m.g	1637.77	-0.546749	0.0569767	0.628959	2026	1231	2240	1480	1261	1535	Ciclev10018804m.g	PF08625,PF00400	PTHR19854,PTHR19854:SF15			K14555	GO:0032040,GO:0006364,GO:0005515	AT5G16750.1	TOZ	Transducin family protein / WD-40 repeat family protein
Ciclev10032699m.g	699.644	0.894599	0.0570568	0.629488	396	445	538	929	416	1638	Ciclev10032699m.g	PF02893	PTHR31969,PTHR31969:SF1					AT5G08350.1		GRAM domain-containing protein / ABA-responsive protein-related
Ciclev10031645m.g	1457.59	-0.71227	0.057098	0.629588	1140	1478	2418	1251	1236	1037	Ciclev10031645m.g	PF00069	PTHR27001,PTHR27001:SF160		2.7.11.1	K04733	GO:0006468,GO:0005524,GO:0004672	AT2G02800.1	APK2B	protein kinase 2B
Ciclev10004463m.g	242.064	0.425761	0.0572274	0.63066	227	225	142	337	268	286	Ciclev10004463m.g	PF08030,PF05684	PTHR34289,PTHR34289:SF2		1.16.1.7		GO:0055114,GO:0016491	AT5G24000.1		Protein of unknown function (DUF819)
Ciclev10025916m.g	3827.3	-0.274973	0.0573491	0.631646	4185	3573	4146	3761	3394	3958	Ciclev10025916m.g	PF07714	PTHR24343,PTHR24343:SF169		2.7.11.1	K14498	GO:0006468,GO:0004672	AT5G66880.1	SNRK2-3,SNRK2.3,SRK2I	sucrose nonfermenting 1(SNF1)-related protein kinase 2.3
Ciclev10008686m.g	19420	-0.575378	0.0574237	0.631761	20371	15890	28973	16469	14525	19160	Ciclev10008686m.g	PF00956	PTHR11875,PTHR11875:SF73			K11279	GO:0006334,GO:0005634	AT2G19480.3	NAP1;2,NFA02,NFA2	nucleosome assembly protein 1;2
Ciclev10022288m.g	5006.87	0.210608	0.057424	0.631761	4515	4370	4320	6224	5082	5948	Ciclev10022288m.g	PF04852	PTHR31165,PTHR31165:SF13					AT5G28490.1	LSH1	Protein of unknown function (DUF640)
Ciclev10027827m.g	101.244	-0.680682	0.0574757	0.631975	90	103	156	89	70	91	Ciclev10027827m.g	PF01535,PF13041	PTHR24015,PTHR24015:SF622					AT2G17210.1		Tetratricopeptide repeat (TPR)-like superfamily protein
Ciclev10000355m.g	8888.81	0.617869	0.0579141	0.632049	5726	9704	4638	12549	12233	9520	Ciclev10000355m.g	PF14310,PF00933,PF01915	PTHR30620,PTHR30620:SF40		3.2.1.37,3.2.1.55	K15920	GO:0005975,GO:0004553	AT5G64570.1	ATBXL4,XYL4	beta-D-xylosidase 4
Ciclev10004207m.g	340.792	-0.330827	0.0577538	0.632049	401	335	347	378	271	322	Ciclev10004207m.g	PF13713,PF16457,PF01363,PF08381,PF00415	PTHR22870,PTHR22870:SF87	KOG1427			GO:0046872	AT3G23270.1		Regulator of chromosome condensation (RCC1) family with FYVE zinc finger domain
Ciclev10005901m.g	1843.4	-0.249937	0.0576093	0.632049	2061	2032	1634	1918	1510	1993	Ciclev10005901m.g	PF04852	PTHR31165,PTHR31165:SF13					AT2G31160.1	LSH3	Protein of unknown function (DUF640)
Ciclev10008248m.g	78.3174	0.735777	0.0577892	0.632049	59	73	37	94	75	148	Ciclev10008248m.g	PF07714	PTHR27001,PTHR27001:SF15	KOG1187	2.7.11.1		GO:0006468,GO:0004672	AT2G05940.1		Protein kinase superfamily protein
Ciclev10010065m.g	139.098	-0.759124	0.0578547	0.632049	102	171	215	94	105	132	Ciclev10010065m.g							AT2G19320.1
Ciclev10010217m.g	103.113	1.47463	0.0579511	0.632049	45	16	90	148	55	296	Ciclev10010217m.g	PF03330	PTHR22595,PTHR22595:SF33					AT4G30380.1		Barwin-related endoglucanase
Ciclev10011473m.g	405.128	0.383205	0.0575164	0.632049	391	372	248	529	408	540	Ciclev10011473m.g	PF13579,PF00534	PTHR12526,PTHR12526:SF340	KOG1111		K06119		AT5G01220.1	SQD2	sulfoquinovosyldiacylglycerol 2
Ciclev10012918m.g	144.263	0.582069	0.0578191	0.632049	133	112	87	156	143	260	Ciclev10012918m.g	PF00657	PTHR14209,PTHR14209:SF8				GO:0016788	AT3G11210.1		SGNH hydrolase-type esterase superfamily protein
Ciclev10015689m.g	383.171	-0.354873	0.0576078	0.632049	412	373	435	395	299	388	Ciclev10015689m.g	PF04305	PTHR21496,PTHR21496:SF8					AT1G06240.1		Protein of unknown function DUF455
Ciclev10016727m.g	1073.44	0.25488	0.0577496	0.632049	968	864	950	1290	1166	1288	Ciclev10016727m.g		PTHR36703,PTHR36703:SF1					AT1G04985.1
Ciclev10018789m.g	4500.81	-0.329843	0.0579027	0.632049	4709	4256	5228	4380	4063	4333	Ciclev10018789m.g		PTHR23163,PTHR23163:SF3		6.3.2.19			AT2G44950.1	HUB1,RDO4	histone mono-ubiquitination 1
Ciclev10027523m.g	260.39	-0.420111	0.0576728	0.632049	376	243	238	235	219	261	Ciclev10027523m.g	PF00295	PTHR31375,PTHR31375:SF4		3.2.1.15		GO:0005975,GO:0004650	AT1G80170.1		Pectin lyase-like superfamily protein
Ciclev10027999m.g	35707.6	-0.27974	0.0576852	0.632049	38253	34212	38706	34855	30216	38614	Ciclev10027999m.g	PF00658,PF00076	PTHR24012,PTHR24012:SF366	KOG0123		K13126	GO:0003723,GO:0003676	AT4G34110.1	ATPAB2,PAB2,PABP2	poly(A) binding protein 2
Ciclev10029223m.g	13757.6	-0.205264	0.0577542	0.632049	14231	13996	13682	14135	13121	13669	Ciclev10029223m.g	PF00638	PTHR23138,PTHR23138:SF93	KOG0864		K15306	GO:0046907	AT2G30060.1		Pleckstrin homology (PH) domain superfamily protein
Ciclev10031562m.g	57.8903	-0.649635	0.0579663	0.632049	77	50	74	59	39	47	Ciclev10031562m.g	PF07690	PTHR23504,PTHR23504:SF35	KOG2816			GO:0055085,GO:0016021	AT2G16980.2		Major facilitator superfamily protein
Ciclev10005170m.g	457.638	-0.56993	0.0582088	0.632421	545	353	645	402	390	386	Ciclev10005170m.g	PF01471	PTHR15852,PTHR15852:SF16					AT4G13670.1	PTAC5	plastid transcriptionally active 5
Ciclev10010250m.g	746.568	-0.266235	0.0582264	0.632421	895	710	724	705	668	802	Ciclev10010250m.g	PF00931	PTHR23155,PTHR23155:SF563	KOG4658			GO:0043531	AT3G14470.1		NB-ARC domain-containing disease resistance protein
Ciclev10015311m.g	3333.44	0.371791	0.0581512	0.632421	3524	2426	2393	3988	3329	4798	Ciclev10015311m.g		PTHR14699,PTHR14699:SF3					AT3G19990.1
Ciclev10016092m.g	2349.74	-0.407874	0.0581002	0.632421	2560	2073	2942	2173	1975	2333	Ciclev10016092m.g	PF14608,PF00013,PF00642	PTHR10288,PTHR10288:SF154				GO:0003723,GO:0046872	AT5G06770.1		KH domain-containing protein / zinc finger (CCCH type) family protein
Ciclev10022933m.g	306.489	0.346835	0.0581053	0.632421	289	287	198	365	357	377	Ciclev10022933m.g							AT2G21195.1
Ciclev10027450m.g	3257.44	0.399988	0.0582209	0.632421	2805	3125	2114	3986	3082	4897	Ciclev10027450m.g	PF00651,PF03000	PTHR32370,PTHR32370:SF26				GO:0005515	AT2G14820.1	NPY2	Phototropic-responsive NPH3 family protein
Ciclev10031784m.g	1143.5	0.390079	0.0582093	0.632421	1045	1038	754	1386	1527	1216	Ciclev10031784m.g	PF03405	PTHR31155		1.14.19.2	K03921	GO:0055114,GO:0045300,GO:0006631	AT3G02630.1		Plant stearoyl-acyl-carrier-protein desaturase family protein
Ciclev10005453m.g	465.828	-0.717186	0.0582745	0.632593	539	321	764	384	325	424	Ciclev10005453m.g	PF07224	PTHR33428,PTHR33428:SF1		3.1.1.14	K08099	GO:0047746,GO:0015996	AT5G43860.1	ATCLH2,CLH2	chlorophyllase 2
Ciclev10016117m.g	305.166	-0.717086	0.0583844	0.633084	341	230	493	276	181	289	Ciclev10016117m.g	PF09139	PTHR13619,PTHR13619:SF0	KOG2986	2.7.7.41	K17807		AT3G47630.2
Ciclev10028259m.g	4232.62	-0.511933	0.0583706	0.633084	4419	3683	5898	3803	3817	3523	Ciclev10028259m.g	PF00847	PTHR32467,PTHR32467:SF29			K09284	GO:0006355,GO:0003700,GO:0007275	AT2G28550.3	RAP2.7,TOE1	related to AP2.7
Ciclev10030071m.g	18.0723	2.37903	0.0584692	0.633653	5	12	0	33	55	6	Ciclev10030071m.g	PF02519	PTHR31929				GO:0009733	AT4G38840.1		SAUR-like auxin-responsive protein family
Ciclev10004251m.g	31.8525	-1.98633	0.0586186	0.634186	21	9	107	9	6	27	Ciclev10004251m.g	PF00560,PF08263,PF13855	PTHR27004,PTHR27004:SF27	KOG0472			GO:0005515	AT2G34930.1		disease resistance family protein / LRR family protein
Ciclev10021063m.g	508.09	0.398769	0.0586478	0.634186	500	439	321	601	504	758	Ciclev10021063m.g	PF00069	PTHR27008,PTHR27008:SF25	KOG1187	2.7.11.1,2.7.10.2,2.7.10.1		GO:0006468,GO:0005524,GO:0004672	AT5G58300.1		Leucine-rich repeat protein kinase family protein
Ciclev10028078m.g	13783.7	-0.294831	0.0586414	0.634186	16926	12780	13679	13725	11057	15080	Ciclev10028078m.g	PF12481,PF00733	PTHR11772,PTHR11772:SF13		6.3.5.4	K01953	GO:0006529,GO:0004066	AT3G47340.1	ASN1,AT-ASN1,DIN6	glutamine-dependent asparagine synthase 1
Ciclev10032920m.g	2579.71	-0.592332	0.0586294	0.634186	2477	2511	3718	2200	1590	2868	Ciclev10032920m.g		PTHR33919,PTHR33919:SF2					AT5G07330.1
Ciclev10026364m.g	4902.66	-0.417585	0.0587089	0.634496	5840	4462	5632	4529	3449	5580	Ciclev10026364m.g		PTHR31717,PTHR31717:SF11					AT3G21150.1	BBX32	B-box 32
Ciclev10014125m.g	4545.33	0.216494	0.0587481	0.63457	3943	4331	3699	5417	4769	5491	Ciclev10014125m.g	PF07714,PF11721	PTHR27006,PTHR27006:SF8	KOG1187	2.7.11.1		GO:0006468,GO:0004672	AT1G29750.2	RKF1	receptor-like kinase in flowers 1
Ciclev10005306m.g	491.67	0.588871	0.0588052	0.634837	465	413	255	748	679	454	Ciclev10005306m.g	PF02535	PTHR11040,PTHR11040:SF59	KOG1558		K14709	GO:0055085,GO:0046873,GO:0030001,GO:0016020	AT3G12750.1	ZIP1	zinc transporter 1 precursor
Ciclev10004021m.g	6.70285	1.71266	0.0588845	0.634993	2	6	1	12	10	11	Ciclev10004021m.g	PF01501	PTHR11183,PTHR11183:SF51	KOG1950	2.4.1.17		GO:0016757	AT1G54940.1	PGSIP4	plant glycogenin-like starch initiation protein 4
Ciclev10010507m.g	1407.24	1.04223	0.0588544	0.634993	321	1407	852	2184	2422	1396	Ciclev10010507m.g	PF00520	PTHR10217,PTHR10217:SF476				GO:0055085,GO:0016020,GO:0006811,GO:0005216	AT5G54250.2	ATCNGC4,CNGC4,DND2,HLM1	cyclic nucleotide-gated cation channel 4
Ciclev10002768m.g	322.509	-1.03334	0.0591361	0.63584	253	280	663	210	126	354	Ciclev10002768m.g	PF00403	PTHR22814,PTHR22814:SF84				GO:0046872,GO:0030001	AT4G08570.1		Heavy metal transport/detoxification superfamily protein
Ciclev10003621m.g	460.795	-0.337472	0.0590751	0.63584	581	415	473	463	416	425	Ciclev10003621m.g							AT5G45610.1	SUV2	protein dimerizations
Ciclev10003917m.g	70.9287	-0.675434	0.0590088	0.63584	93	55	99	65	54	56	Ciclev10003917m.g	PF12848,PF00005	PTHR19211,PTHR19211:SF52		3.6.1.3	K06185	GO:0016887,GO:0005524	AT5G60790.1	ATGCN1,GCN1	ABC transporter family protein
Ciclev10005830m.g	1750.26	-0.267458	0.0591137	0.63584	1940	2049	1484	1785	1583	1725	Ciclev10005830m.g		PTHR15960					AT5G53330.1		Ubiquitin-associated/translation elongation factor EF1B protein
Ciclev10010014m.g	517.306	-0.287072	0.0591577	0.63584	624	519	483	492	510	487	Ciclev10010014m.g		PTHR36385,PTHR36385:SF1					AT4G27380.1
Ciclev10025536m.g	3272.91	-0.190857	0.0590839	0.63584	3489	3202	3241	3400	2974	3435	Ciclev10025536m.g	PF08243	PTHR22691,PTHR22691:SF8			K15193		AT2G22720.3		SPT2 chromatin protein
Ciclev10004839m.g	3811.02	0.687629	0.0592092	0.636045	4086	3091	1345	5299	4935	4809	Ciclev10004839m.g	PF07690	PTHR23500,PTHR23500:SF62	KOG0254			GO:0055085,GO:0016021	AT5G18840.1		Major facilitator superfamily protein
Ciclev10013666m.g	574.958	0.366166	0.0592449	0.636079	541	525	375	666	739	660	Ciclev10013666m.g	PF01471,PF04819	PTHR16007,PTHR16007:SF9		3.4.24.24			AT3G01360.1		Family of unknown function (DUF716)
Ciclev10019115m.g	1749.05	-0.497721	0.0593194	0.636489	2014	1404	2363	1571	1445	1634	Ciclev10019115m.g	PF07995	PTHR19328,PTHR19328:SF34		1.1.99.35,1.1.5.2		GO:0048038,GO:0016901,GO:0005975	AT1G74790.1		catalytics
Ciclev10019197m.g	2361.67	0.211486	0.0593481	0.636489	2338	2182	1748	2820	2468	2846	Ciclev10019197m.g	PF08616	PTHR13677,PTHR13677:SF0					AT1G73930.1
Ciclev10033492m.g	3319.18	-0.310888	0.0593969	0.636665	3695	3083	3661	3167	2752	3608	Ciclev10033492m.g	PF01194	PTHR23431,PTHR23431:SF2	KOG3497	2.7.7.6	K03007	GO:0006351,GO:0003899,GO:0003677	AT1G61700.1		RNA polymerases N / 8 kDa subunit
Ciclev10016383m.g	2315.24	-0.171845	0.0595094	0.637178	2417	2427	2149	2417	2140	2428	Ciclev10016383m.g	PF00170	PTHR22952,PTHR22952:SF174			K14432	GO:0043565,GO:0006355,GO:0003700	AT3G56850.1	AREB3,DPBF3	ABA-responsive element binding protein 3
Ciclev10027028m.g	513.781	0.312357	0.0595098	0.637178	448	476	384	662	603	555	Ciclev10027028m.g	PF01529	PTHR22883,PTHR22883:SF41	KOG1311	2.3.1.225	K16675	GO:0008270	AT4G24630.1		DHHC-type zinc finger family protein
Ciclev10003326m.g	111.106	-0.864085	0.0595852	0.637636	143	209	63	82	93	76	Ciclev10003326m.g	PF00690,PF00702,PF00122,PF00689	PTHR24093,PTHR24093:SF304		3.6.3.8	K01537	GO:0046872,GO:0000166	AT3G63380.1		ATPase E1-E2 type family protein / haloacid dehalogenase-like hydrolase family protein
Ciclev10009940m.g	13834.7	-0.597176	0.0597658	0.638523	15326	10751	20728	11409	9965	14074	NA
Ciclev10025026m.g	8327.28	-0.302141	0.0597646	0.638523	8215	9236	8651	8010	6749	9247	Ciclev10025026m.g	PF00628		KOG1844			GO:0005515	AT1G33420.1		RING/FYVE/PHD zinc finger superfamily protein
Ciclev10028304m.g	123.83	0.84572	0.059717	0.638523	102	80	72	190	75	256	Ciclev10028304m.g	PF00004,PF14363	PTHR23070,PTHR23070:SF32			K08900	GO:0005524	AT3G50930.1	BCS1	cytochrome BC1 synthesis
Ciclev10002914m.g	1204.27	-0.362063	0.0598475	0.638834	1384	1061	1399	1126	1014	1244	Ciclev10002914m.g	PF02229	PTHR13215	KOG2712			GO:0006355,GO:0003713,GO:0003677	AT5G09250.1	KIWI	ssDNA-binding transcriptional regulator
Ciclev10017325m.g	31.3795	-0.757577	0.0598601	0.638834	37	39	36	20	31	23	NA
Ciclev10015407m.g	10368.3	-0.524935	0.0600053	0.639339	11045	8772	14606	9180	7537	10670	Ciclev10015407m.g	PF00076	PTHR24012,PTHR24012:SF333	KOG0131			GO:0003676	AT1G11650.1	ATRBP45B,RBP45B	RNA-binding (RRM/RBD/RNP motifs) family protein
Ciclev10022934m.g	4021.78	-0.66584	0.0599851	0.639339	4137	3121	6539	3296	2730	3995	Ciclev10022934m.g	PF01423	PTHR23338	KOG3428		K11087	GO:0006396	AT4G02840.1		Small nuclear ribonucleoprotein family protein
Ciclev10025041m.g	96.3035	-0.660856	0.0599961	0.639339	106	83	143	75	67	98	Ciclev10025041m.g	PF12854,PF01535,PF13041	PTHR24015,PTHR24015:SF585					AT3G49740.1		Tetratricopeptide repeat (TPR)-like superfamily protein
Ciclev10033857m.g	15.4722	1.16432	0.0600404	0.639365	5	14	8	19	26	23	Ciclev10033857m.g				5.3.4.1
Ciclev10026102m.g	2298.81	-0.358714	0.0600737	0.639372	3064	1979	2346	2160	2089	2200	Ciclev10026102m.g	PF05687	PTHR31506,PTHR31506:SF3			K14503		AT1G75080.1	BZR1	Brassinosteroid signalling positive regulator (BZR1) family protein
Ciclev10016680m.g	113.008	0.726252	0.0601127	0.63944	56	122	64	162	152	136	NA
Ciclev10025254m.g	1204.82	-0.876602	0.0601559	0.639553	875	1023	2403	1042	851	829	Ciclev10025254m.g	PF08263,PF13855,PF07714	PTHR27001,PTHR27001:SF114	KOG1187	2.7.11.1,2.7.10.1		GO:0005515,GO:0006468,GO:0004672	AT5G63710.1		Leucine-rich repeat protein kinase family protein
Ciclev10023965m.g	24.2599	-1.36548	0.0601952	0.639623	61	18	23	19	18	6	Ciclev10023965m.g	PF08100,PF00891	PTHR11746,PTHR11746:SF103	KOG3178	2.1.1.111	K13066	GO:0046983,GO:0008171	AT5G54160.1	ATOMT1,OMT1	O-methyltransferase 1
Ciclev10004736m.g	26.7211	0.934298	0.0604084	0.639644	21	22	10	52	31	30	Ciclev10004736m.g	PF08541,PF08392	PTHR31561,PTHR31561:SF25		2.3.1.199,2.3.1.119	K15397	GO:0016747,GO:0008610,GO:0016020,GO:0006633	AT1G04220.1	KCS2	3-ketoacyl-CoA synthase 2
Ciclev10004948m.g	3602.09	0.485136	0.0606647	0.639644	3034	3586	2005	4793	4799	3798	Ciclev10004948m.g	PF05637	PTHR31311,PTHR31311:SF6	KOG4748	2.4.2.39	K08238	GO:0016757,GO:0016021	AT4G02500.1	ATXT2,XT2,XXT2	UDP-xylosyltransferase 2
Ciclev10007331m.g	6565.28	0.388562	0.0606869	0.639644	4863	5969	5299	8638	8282	6827	Ciclev10007331m.g	PF05183	PTHR23079,PTHR23079:SF13	KOG0988	2.7.7.48	K11699	GO:0003968	AT2G19910.1		RNA-dependent RNA polymerase family protein
Ciclev10011780m.g	457.867	0.278525	0.0605252	0.639644	456	405	325	525	502	583	Ciclev10011780m.g	PF00646	PTHR32133,PTHR32133:SF103				GO:0005515	AT5G15710.1		Galactose oxidase/kelch repeat superfamily protein
Ciclev10012837m.g	1831.78	-0.61347	0.0603702	0.639644	1503	3007	1778	1562	1225	1885	Ciclev10012837m.g	PF00293	PTHR12629,PTHR12629:SF14	KOG2839	3.6.1.22,3.6.1.13		GO:0016787	AT1G73540.1	atnudt21,NUDT21	nudix hydrolase homolog 21
Ciclev10014025m.g	3167.31	-0.386521	0.0605271	0.639644	3470	2814	3871	3079	2817	2895	Ciclev10014025m.g	PF00867,PF00752	PTHR11081,PTHR11081:SF1		3.1.11.1		GO:0004518,GO:0006281,GO:0006289,GO:0005634,GO:0004519,GO:0003697	AT3G28030.1	UVH3,UVR1	5\'-3\' exonuclease family protein
Ciclev10017164m.g	2823.62	-0.386905	0.0606762	0.639644	3323	2437	3322	2568	2300	2998	Ciclev10017164m.g	PF01920	PTHR21431,PTHR21431:SF0	KOG3478		K04798	GO:0051082,GO:0016272,GO:0006457	AT1G29990.1	PFD6	prefoldin 6
Ciclev10017775m.g	33.1161	-1.02806	0.0604498	0.639644	24	47	53	16	29	24	Ciclev10017775m.g	PF01040	PTHR11048,PTHR11048:SF25		2.5.1.115	K09833	GO:0016021,GO:0004659	AT2G18950.1	ATHPT,HPT1,TPT1,VTE2	homogentisate phytyltransferase 1
Ciclev10020061m.g	4432.91	0.507932	0.0606285	0.639644	3840	4232	2453	5925	6199	4429	Ciclev10020061m.g	PF07992	PTHR10617,PTHR10617:SF116		1.3.1.83	K10960	GO:0055114,GO:0016491	AT1G74470.1		Pyridine nucleotide-disulphide oxidoreductase family protein
Ciclev10021911m.g	9.95312	-1.9574	0.0604693	0.639644	7	6	30	7	4	2	Ciclev10021911m.g	PF00319,PF01486	PTHR11945,PTHR11945:SF146	KOG0014		K09264	GO:0046983,GO:0003677,GO:0006355,GO:0005634,GO:0003700	AT2G45650.1	AGL6	AGAMOUS-like 6
Ciclev10022701m.g	403.381	0.247566	0.0603639	0.639644	393	357	305	499	422	485	Ciclev10022701m.g	PF14712	PTHR31305				GO:0031083,GO:0006886	AT1G79070.1		SNARE-associated protein-related
Ciclev10027096m.g	105.496	1.35694	0.0605083	0.639644	19	125	25	193	153	140	Ciclev10027096m.g	PF03171,PF14226	PTHR10209,PTHR10209:SF196	KOG0143	1.14.11.9		GO:0055114,GO:0016491	AT5G24530.1	DMR6	2-oxoglutarate (2OG) and Fe(II)-dependent oxygenase superfamily protein
Ciclev10028174m.g	744.467	0.564128	0.0604871	0.639644	478	606	613	988	622	1272	Ciclev10028174m.g	PF00083	PTHR23500,PTHR23500:SF109	KOG0254			GO:0055085,GO:0022857,GO:0016021	AT3G18830.1	ATPLT5,ATPMT5,PMT5	polyol/monosaccharide transporter 5
Ciclev10032158m.g	157.588	-0.504163	0.0604699	0.639644	172	142	208	135	127	156	Ciclev10032158m.g	PF02620	PTHR34374					AT3G19810.1		Protein of unknown function (DUF177)
Ciclev10033771m.g	354.4	-0.373113	0.0605916	0.639644	363	353	416	313	316	360	Ciclev10033771m.g		PTHR24031,PTHR24031:SF283		3.6.4.13			AT2G28600.1		P-loop containing nucleoside triphosphate hydrolases superfamily protein
Ciclev10000151m.g	43.6895	0.892723	0.0609237	0.640705	18	36	32	66	71	43	Ciclev10000151m.g	PF01637	PTHR23155,PTHR23155:SF554	KOG4658			GO:0005524	AT4G27190.1		NB-ARC domain-containing disease resistance protein
Ciclev10013491m.g	7.07089	-2.75922	0.0608243	0.640705	11	1	22	2	0	4	Ciclev10013491m.g	PF00106	PTHR24322,PTHR24322:SF354	KOG0725			GO:0016491,GO:0008152	AT1G07440.1		NAD(P)-binding Rossmann-fold superfamily protein
Ciclev10016186m.g	2080.45	-0.181047	0.0608576	0.640705	2211	2069	2017	2196	1923	2135	Ciclev10016186m.g	PF04739,PF16561	PTHR10343,PTHR10343:SF51	KOG1616		K07199	GO:0005515,GO:0043562,GO:0009744	AT5G21170.1	AKINBETA1	5\'-AMP-activated protein kinase beta-2 subunit protein
Ciclev10029981m.g	41.5756	-1.15735	0.060951	0.640705	63	26	73	28	13	43	Ciclev10029981m.g		PTHR24365,PTHR24365:SF276					AT5G22320.1		Leucine-rich repeat (LRR) family protein
Ciclev10031946m.g	30.9142	-1.71071	0.0609261	0.640705	19	14	95	24	8	15	Ciclev10031946m.g	PF00249	PTHR10641,PTHR10641:SF641	KOG0048		K09422		AT1G08810.1	AtMYB60,MYB60	myb domain protein 60
Ciclev10017637m.g	48.2458	1.52492	0.0610494	0.641395	20	45	7	84	114	26	Ciclev10017637m.g	PF07944	PTHR31151,PTHR31151:SF0			K09955		AT5G12950.1		Putative glycosyl hydrolase of unknown function (DUF1680)
Ciclev10013116m.g	1013.71	-0.375303	0.0611793	0.642416	1157	943	1151	842	865	1126	Ciclev10013116m.g	PF02201	PTHR13844,PTHR13844:SF12				GO:0005515	AT2G35605.1		SWIB/MDM2 domain superfamily protein
Ciclev10000428m.g	1260.02	0.186904	0.0616471	0.642682	1179	1136	1045	1526	1277	1505	Ciclev10000428m.g		PTHR34194,PTHR34194:SF2					AT1G77270.1
Ciclev10001620m.g	15.3504	-1.373	0.0620088	0.642682	33	12	19	13	3	12	Ciclev10001620m.g	PF14226,PF03171	PTHR10209,PTHR10209:SF168	KOG0143	1.14.11.32		GO:0055114,GO:0016491	AT1G17020.1	ATSRG1,SRG1	senescence-related gene 1
Ciclev10004623m.g	1752.71	-0.600366	0.061893	0.642682	1967	1355	2616	1524	1197	1771	Ciclev10004623m.g	PF01979	PTHR22642,PTHR22642:SF2			K07047	GO:0016787	AT3G55850.1	LAF3,LAF3 ISF1,LAF3 ISF2	Amidohydrolase family
Ciclev10005466m.g	36.081	-1.36943	0.0623905	0.642682	36	28	80	9	17	39	Ciclev10005466m.g	PF00249	PTHR31314,PTHR31314:SF10					AT1G14600.1		Homeodomain-like superfamily protein
Ciclev10005750m.g	2007.47	0.767117	0.0615441	0.642682	1141	1060	1950	2570	1681	3971	Ciclev10005750m.g	PF00847	PTHR31677,PTHR31677:SF8			K09286	GO:0006355,GO:0003700	AT5G51190.1		Integrase-type DNA-binding superfamily protein
Ciclev10005872m.g	1058.53	0.24448	0.0622951	0.642682	959	929	873	1278	1030	1387	Ciclev10005872m.g	PF00010	PTHR23042,PTHR23042:SF72				GO:0046983	AT4G14410.1	bHLH104	basic helix-loop-helix (bHLH) DNA-binding superfamily protein
Ciclev10005899m.g	7027.13	-0.541085	0.0623712	0.642682	8504	7891	7363	6587	7422	4114	Ciclev10005899m.g	PF03763,PF03766	PTHR31775					AT5G23750.2		Remorin family protein
Ciclev10006194m.g	317.369	0.901076	0.0615491	0.642682	99	225	290	484	500	329	Ciclev10006194m.g	PF01282	PTHR10496	KOG3424		K02974	GO:0006412,GO:0005840,GO:0005622,GO:0003735	AT5G28060.1		Ribosomal protein S24e family protein
Ciclev10006262m.g	833.936	0.717061	0.0613669	0.642682	575	930	314	1129	930	1280	Ciclev10006262m.g	PF05498	PTHR33136,PTHR33136:SF3					AT4G14010.1	RALFL32	ralf-like 32
Ciclev10007648m.g	951.931	-0.834607	0.0615963	0.642682	1999	594	948	753	835	585	Ciclev10007648m.g	PF00249,PF00072	PTHR26402,PTHR26402:SF558			K14491	GO:0000160	AT2G25180.1	ARR12,RR12	response regulator 12
Ciclev10009399m.g	1289.13	-0.546883	0.0616988	0.642682	1456	1021	1834	1066	1020	1277	Ciclev10009399m.g	PF02466	PTHR10485,PTHR10485:SF0	KOG1652		K17795	GO:0015450,GO:0006886,GO:0005744	AT2G37410.1	ATTIM17-2,TIM17,TIM17-2	translocase inner membrane subunit 17-2
Ciclev10009804m.g	3271.6	0.502175	0.0615548	0.642682	2285	3297	2136	4539	4402	3275	Ciclev10009804m.g	PF04398	PTHR31676,PTHR31676:SF3					AT5G19590.1		Protein of unknown function, DUF538
Ciclev10010775m.g	84.0239	-0.667059	0.0620614	0.642682	95	77	119	73	48	89	Ciclev10010775m.g	PF01842	PTHR31096,PTHR31096:SF21		2.7.7.59		GO:0016597,GO:0008152	AT5G25320.1		ACT-like superfamily protein
Ciclev10010814m.g	20.0316	-1.0584	0.0619403	0.642682	18	29	29	10	19	12	Ciclev10010814m.g	PF13812,PF01535,PF13041	PTHR24015,PTHR24015:SF539					AT5G55740.1	CRR21	Tetratricopeptide repeat (TPR)-like superfamily protein
Ciclev10011109m.g	8096.61	-0.442506	0.0613549	0.642682	12422	8262	6305	7225	6983	7787	Ciclev10011109m.g	PF10358	PTHR31182,PTHR31182:SF2					AT3G11760.1
Ciclev10012678m.g	720.833	0.692621	0.0623887	0.642682	406	570	577	913	563	1423	Ciclev10012678m.g	PF03168	PTHR31415,PTHR31415:SF4					AT2G35980.1	ATNHL10,NHL10,YLS9	Late embryogenesis abundant (LEA) hydroxyproline-rich glycoprotein family
Ciclev10013214m.g	178.78	-0.469172	0.061336	0.642682	243	157	193	173	164	142	NA
Ciclev10014159m.g	606.054	-0.794111	0.0614727	0.642682	675	392	1079	470	392	566	Ciclev10014159m.g	PF00575,PF03726,PF03725,PF01138	PTHR11252,PTHR11252:SF3		2.7.7.8	K00962	GO:0003676,GO:0006396,GO:0003723,GO:0000175,GO:0006402,GO:0004654	AT5G14580.1		polyribonucleotide nucleotidyltransferase, putative
Ciclev10016786m.g	512.909	-0.483225	0.0612751	0.642682	625	433	638	417	396	563	Ciclev10016786m.g	PF13350	PTHR31126,PTHR31126:SF15	KOG1572	3.1.3.48	K18045		AT1G05000.1		Phosphotyrosine protein phosphatases superfamily protein
Ciclev10018485m.g	138.335	-0.369906	0.062136	0.642682	159	139	146	123	129	134	Ciclev10018485m.g	PF00612,PF01843,PF00063	PTHR13140,PTHR13140:SF390		3.6.4.1	K10357	GO:0005515,GO:0016459,GO:0005524,GO:0003774	AT1G54560.1	ATXIE,XIE	Myosin family protein with Dil domain
Ciclev10019267m.g	5714.18	-0.213099	0.0618568	0.642682	6112	5590	5755	5727	5503	5711	Ciclev10019267m.g	PF04004	PTHR23146,PTHR23146:SF0	KOG2428		K15177	GO:0016593,GO:0016570,GO:0006368	AT5G61150.1	VIP4	leo1-like family protein
Ciclev10019797m.g	51.6321	-0.729919	0.062139	0.642682	77	55	53	38	27	61	Ciclev10019797m.g	PF00067	PTHR24298,PTHR24298:SF179		1.14.13.120		GO:0055114,GO:0020037,GO:0016705,GO:0005506	AT3G48280.1	CYP71A25	cytochrome P450, family 71, subfamily A, polypeptide 25
Ciclev10019943m.g	119.019	-0.745044	0.0622367	0.642682	99	125	192	78	90	117	Ciclev10019943m.g	PF00249,PF00072	PTHR26402,PTHR26402:SF565			K14491	GO:0000160	AT3G16857.1	ARR1,RR1	response regulator 1
Ciclev10020440m.g	173.961	-1.44868	0.0613838	0.642682	147	59	487	109	54	141	Ciclev10020440m.g	PF00643,PF06203	PTHR31874,PTHR31874:SF5	KOG1601			GO:0008270,GO:0005622,GO:0005515	AT1G25440.1		B-box type zinc finger protein with CCT domain
Ciclev10020746m.g	92.217	0.458126	0.0620516	0.642682	80	79	63	123	117	101	Ciclev10020746m.g	PF00892	PTHR31218,PTHR31218:SF10				GO:0016021,GO:0016020,GO:0022857	AT3G30340.1		nodulin MtN21 /EamA-like transporter family protein
Ciclev10022285m.g	219.538	-1.2067	0.062319	0.642682	119	159	555	116	138	171	Ciclev10022285m.g	PF04043	PTHR31080,PTHR31080:SF2		3.1.1.11		GO:0004857	AT4G12390.1	PME1	pectin methylesterase inhibitor 1
Ciclev10022313m.g	3821.71	-0.283127	0.0622766	0.642682	4057	4437	3481	3735	3083	4284	Ciclev10022313m.g	PF04043	PTHR31080,PTHR31080:SF8		3.1.1.11		GO:0004857	AT1G62760.1		Plant invertase/pectin methylesterase inhibitor superfamily protein
Ciclev10025048m.g	1526.31	-0.394759	0.0619889	0.642682	1658	1399	1850	1488	1150	1611	Ciclev10025048m.g	PF04801	PTHR12069	KOG2354		K14721	GO:0006351,GO:0005634,GO:0003899	AT5G49530.1		SIN-like family protein
Ciclev10025481m.g	2306.85	0.495661	0.0622908	0.642682	2144	2240	1143	3058	2878	2693	Ciclev10025481m.g	PF07690	PTHR23500,PTHR23500:SF43	KOG0254		K08145	GO:0055085,GO:0016021	AT1G75220.1		Major facilitator superfamily protein
Ciclev10026487m.g	87.3075	0.849504	0.0617517	0.642682	46	92	40	127	143	86	Ciclev10026487m.g	PF13639	PTHR14155,PTHR14155:SF106			K19040	GO:0008270,GO:0005515	AT1G49230.1		RING/U-box superfamily protein
Ciclev10027580m.g	143.698	-0.713444	0.0622416	0.642682	199	104	203	114	85	153	Ciclev10027580m.g	PF12854,PF01535,PF13041	PTHR24015,PTHR24015:SF573					AT5G66631.1		Tetratricopeptide repeat (TPR)-like superfamily protein
Ciclev10028454m.g	28281.2	-0.568582	0.0621467	0.642682	29048	23926	41837	24733	19524	29204	Ciclev10028454m.g	PF00076	PTHR24012,PTHR24012:SF403	KOG0145,KOG0131			GO:0003676	AT3G19130.1	ATRBP47B,RBP47B	RNA-binding protein 47B
Ciclev10029971m.g	50.6064	1.30939	0.0618178	0.642682	48	33	5	60	85	85	Ciclev10029971m.g	PF03754	PTHR31541,PTHR31541:SF22					AT2G32645.1		Domain of unknown function (DUF313)
Ciclev10031489m.g	1250.36	-0.620959	0.0622353	0.642682	2197	1368	848	1106	1106	931	Ciclev10031489m.g	PF02458	PTHR31642,PTHR31642:SF9		2.3.1.196		GO:0016747	AT5G17540.1		HXXXD-type acyl-transferase family protein
Ciclev10031682m.g	14338.2	-0.226318	0.0615453	0.642682	17538	14179	12600	14341	13218	14811	Ciclev10031682m.g	PF00481	PTHR13832,PTHR13832:SF219	KOG0698	3.1.3.16	K14497	GO:0003824,GO:0006470,GO:0004722	AT3G11410.1	AHG3,ATPP2CA,PP2CA	protein phosphatase 2CA
Ciclev10032149m.g	2741.34	-0.585652	0.0624183	0.642682	2658	2411	4147	2368	1895	2805	Ciclev10032149m.g	PF12695	PTHR11614,PTHR11614:SF92	KOG1455	2.3.1.22			AT2G39420.1		alpha/beta-Hydrolases superfamily protein
Ciclev10033651m.g	6.19958	-1.58283	0.0621854	0.642682	14	7	6	3	3	4	Ciclev10033651m.g	PF00400	PTHR22847	KOG0279,KOG0265,KOG0316		K14963	GO:0005515	AT3G49660.1		Transducin/WD40 repeat-like superfamily protein
Ciclev10003706m.g	29.9688	1.26089	0.0628769	0.643926	29	19	4	61	32	44	Ciclev10003706m.g	PF06404	PTHR33285,PTHR33285:SF2				GO:0008283,GO:0008083,GO:0005576	AT3G44735.1	ATPSK3,PSK1,PSK3	PHYTOSULFOKINE 3 PRECURSOR
Ciclev10004560m.g	13417.3	-0.192845	0.0632023	0.643926	13971	14636	12218	13762	12791	13554	Ciclev10004560m.g	PF03141	PTHR10108,PTHR10108:SF906		2.1.1.103		GO:0008168	AT1G04430.1		S-adenosyl-L-methionine-dependent methyltransferases superfamily protein
Ciclev10005544m.g	2494.75	-0.331537	0.0628035	0.643926	3337	2533	2125	2435	1990	2687	Ciclev10005544m.g	PF02309	PTHR31734,PTHR31734:SF6			K14484	GO:0006355,GO:0005634	AT2G33310.3	IAA13	auxin-induced protein 13
Ciclev10005781m.g	25.174	-1.08965	0.0629738	0.643926	46	17	35	13	13	26	Ciclev10005781m.g	PF06884	PTHR31360,PTHR31360:SF0					AT1G05510.1		Protein of unknown function (DUF1264)
Ciclev10006626m.g	504.191	-1.07568	0.0631093	0.643926	371	461	1053	317	169	575	Ciclev10006626m.g	PF00027,PF00520	PTHR10217,PTHR10217:SF465			K05391	GO:0055085,GO:0016020,GO:0006811,GO:0005216	AT5G53130.1	ATCNGC1,CNGC1	cyclic nucleotide gated channel 1
Ciclev10008146m.g	170.242	0.407661	0.0632292	0.643926	132	136	147	199	179	246	Ciclev10008146m.g	PF01554	PTHR11206,PTHR11206:SF78	KOG1347			GO:0055085,GO:0016020,GO:0015297,GO:0015238,GO:0006855	AT3G23560.1	ALF5	MATE efflux family protein
Ciclev10008671m.g	366.998	-0.353772	0.0627748	0.643926	459	331	385	333	308	394	Ciclev10008671m.g	PF02631	PTHR33602,PTHR33602:SF1				GO:0006282	AT3G13226.1		regulatory protein RecX family protein
Ciclev10010208m.g	116.835	1.3709	0.062681	0.643926	65	111	14	160	83	309	Ciclev10010208m.g	PF00026,PF14541	PTHR13683,PTHR13683:SF298	KOG1339	3.4.23.12		GO:0006508,GO:0004190	AT5G33340.1	CDR1	Eukaryotic aspartyl protease family protein
Ciclev10011041m.g	97.2519	-0.767198	0.0630664	0.643926	154	63	132	68	71	92	Ciclev10011041m.g	PF14432,PF01535,PF13041	PTHR24015,PTHR24015:SF52					AT3G02330.1		Pentatricopeptide repeat (PPR) superfamily protein
Ciclev10012969m.g	655.859	1.08216	0.0628565	0.643926	375	720	126	978	1172	669	NA
Ciclev10013799m.g	729.834	0.255799	0.0627715	0.643926	648	688	562	903	820	820	Ciclev10013799m.g	PF07714,PF00139	PTHR27007,PTHR27007:SF27	KOG1187	2.7.11.1		GO:0006468,GO:0004672,GO:0030246	AT3G55550.1		Concanavalin A-like lectin protein kinase family protein
Ciclev10018808m.g	13969.4	0.229987	0.0631858	0.643926	13947	12953	9967	16611	14870	16892	Ciclev10018808m.g	PF01433,PF11940	PTHR11533,PTHR11533:SF152	KOG1046	3.4.11.14	K01256	GO:0008270,GO:0008237,GO:0006508	AT1G63770.3		Peptidase M1 family protein
Ciclev10020221m.g	3701.59	-0.246601	0.0632234	0.643926	3767	3859	3787	3807	3525	3503	Ciclev10020221m.g	PF09412	PTHR12439,PTHR12439:SF11				GO:0016788	AT4G17100.1
Ciclev10020742m.g	3143.65	0.296771	0.0626266	0.643926	2882	3013	2183	3778	3758	3537	Ciclev10020742m.g	PF07145,PF00076	PTHR24012	KOG0131			GO:0003676	AT1G32790.1	CID11	CTC-interacting domain 11
Ciclev10025185m.g	2011.6	0.506013	0.062607	0.643926	1402	1836	1483	2701	2895	1900	Ciclev10025185m.g	PF13193,PF00501	PTHR24095,PTHR24095:SF52	KOG1176	6.2.1.3	K18660	GO:0008152,GO:0003824	AT3G16170.1		AMP-dependent synthetase and ligase family protein
Ciclev10026137m.g	471.266	0.486417	0.0628872	0.643926	344	387	382	592	412	777	Ciclev10026137m.g	PF02362	PTHR31920				GO:0003677	AT5G66980.1		AP2/B3-like transcriptional factor family protein
Ciclev10026939m.g	80.384	-0.873035	0.0629858	0.643926	96	52	143	69	55	58	Ciclev10026939m.g	PF13855,PF00931	PTHR23155,PTHR23155:SF478			K13459	GO:0005515,GO:0043531	AT1G12210.1	RFL1	RPS5-like 1
Ciclev10027802m.g	2445.51	-0.372892	0.0627028	0.643926	2686	2454	2698	2373	1718	2795	Ciclev10027802m.g	PF07714,PF00069	PTHR24351,PTHR24351:SF73		2.7.11.1		GO:0006468,GO:0004672,GO:0005524	AT5G03640.1		Protein kinase superfamily protein
Ciclev10028361m.g	92.3344	0.876701	0.0632289	0.643926	59	101	28	144	122	117	Ciclev10028361m.g	PF12327,PF00091	PTHR30314,PTHR30314:SF13		3.6.5.6	K03531	GO:0003924	AT2G36250.1	ATFTSZ2-1,FTSZ2-1	Tubulin/FtsZ family protein
Ciclev10030361m.g	467.185	-0.235606	0.0629406	0.643926	510	477	453	476	442	456	Ciclev10030361m.g	PF13041	PTHR24015					AT1G12700.1		ATP binding;nucleic acid binding;helicases
Ciclev10030697m.g	189.524	-0.492229	0.0630177	0.643926	220	173	235	203	128	177	Ciclev10030697m.g	PF01535,PF13041	PTHR24015,PTHR24015:SF342					AT5G08310.1		Tetratricopeptide repeat (TPR)-like superfamily protein
Ciclev10002623m.g	59.7617	0.56587	0.0633366	0.643927	48	40	49	79	59	92	Ciclev10002623m.g		PTHR35998,PTHR35998:SF1					AT1G32260.1
Ciclev10013966m.g	42.8412	0.864859	0.0633607	0.643927	32	32	23	86	56	35	Ciclev10013966m.g	PF13855,PF00931	PTHR23155,PTHR23155:SF478				GO:0005515,GO:0043531	AT4G10780.1		LRR and NB-ARC domains-containing disease resistance protein
Ciclev10014309m.g	21.4963	-2.11292	0.0633062	0.643927	7	7	79	5	7	14	Ciclev10014309m.g	PF08263,PF00560,PF13855	PTHR27004,PTHR27004:SF3	KOG0472			GO:0005515	AT1G45616.1	AtRLP6,RLP6	receptor like protein 6
Ciclev10018723m.g	804.187	-0.619502	0.0633125	0.643927	1355	653	800	779	726	515	Ciclev10018723m.g	PF08263,PF00069	PTHR27000,PTHR27000:SF224	KOG1187	2.7.11.1		GO:0006468,GO:0005524,GO:0004672	AT5G49660.1		Leucine-rich repeat transmembrane protein kinase family protein
Ciclev10021133m.g	514.901	-0.371884	0.0634673	0.644007	569	466	611	481	432	528	Ciclev10021133m.g	PF15985	PTHR21321,PTHR21321:SF4	KOG3013		K03679	GO:0003723,GO:0000178	AT1G03360.1	ATRRP4,RRP4	ribosomal RNA processing 4
Ciclev10022750m.g	2892.24	0.434236	0.0634635	0.644007	2423	2721	1895	3962	3809	2818	Ciclev10022750m.g	PF02427	PTHR34549,PTHR34549:SF2			K02693	GO:0015979,GO:0009538,GO:0009522	AT2G20260.1	PSAE-2	photosystem I subunit E-2
Ciclev10027110m.g	34.0266	1.95885	0.0634129	0.644007	17	24	0	46	83	41	Ciclev10027110m.g	PF03641	PTHR31223,PTHR31223:SF21			K06966		AT4G35190.1		Putative lysine decarboxylase family protein
Ciclev10007226m.g	5400.59	-0.253809	0.0635102	0.644109	6002	5020	5685	5297	4799	5716	Ciclev10007226m.g	PF04357	PTHR34457,PTHR34457:SF1					AT2G25660.1	emb2410	embryo defective 2410
Ciclev10024514m.g	176.387	-0.473067	0.0636732	0.645428	190	168	222	166	125	185	Ciclev10024514m.g	PF08659	PTHR24322,PTHR24322:SF429	KOG0725		K00059		AT4G13180.1		NAD(P)-binding Rossmann-fold superfamily protein
Ciclev10015115m.g	1262.15	-0.599314	0.0637936	0.64598	1395	957	1918	1098	946	1181	Ciclev10015115m.g	PF08154,PF00400	PTHR19848,PTHR19848:SF0			K14855	GO:0005515	AT5G52820.1		WD-40 repeat family protein / notchless protein, putative
Ciclev10018758m.g	21.2797	-1.09574	0.0637761	0.64598	35	21	27	25	8	11	Ciclev10018758m.g	PF07719,PF06424	PTHR11246,PTHR11246:SF1			K12855	GO:0005634,GO:0000398	AT4G03430.1	EMB2770,STA1	pre-mRNA splicing factor-related
Ciclev10000511m.g	1443.58	-0.26519	0.0639487	0.646882	1594	1686	1230	1454	1241	1518	Ciclev10000511m.g	PF07714	PTHR27005,PTHR27005:SF16	KOG1187	2.7.11.1		GO:0006468,GO:0004672	AT2G23450.1		Protein kinase superfamily protein
Ciclev10011903m.g	1341.11	0.296089	0.0639254	0.646882	1321	1223	911	1708	1322	1729	Ciclev10011903m.g	PF01218	PTHR10755,PTHR10755:SF7		1.3.3.3	K00228	GO:0055114,GO:0006779,GO:0004109	AT1G03475.1	ATCPO-I,HEMF1,LIN2	Coproporphyrinogen III oxidase
Ciclev10006929m.g	198.969	-1.20896	0.0641492	0.646906	185	136	445	163	164	52	Ciclev10006929m.g	PF05055	PTHR31113,PTHR31113:SF6					AT3G49070.1		Protein of unknown function (DUF677)
Ciclev10011507m.g	176.096	-0.590589	0.064137	0.646906	206	151	241	149	112	193	Ciclev10011507m.g	PF01535,PF13041	PTHR24015,PTHR24015:SF36					AT2G36730.1		Pentatricopeptide repeat (PPR) superfamily protein
Ciclev10012046m.g	1972.09	0.186142	0.0640543	0.646906	1977	1703	1592	2242	2127	2358	Ciclev10012046m.g	PF16543	PTHR12681,PTHR12681:SF4	KOG1763				AT2G20280.1		Zinc finger C-x8-C-x5-C-x3-H type family protein
Ciclev10014470m.g	2115.97	-0.788625	0.0641234	0.646906	2447	1328	3717	1562	1338	2104	Ciclev10014470m.g	PF04410	PTHR31633			K14763	GO:0042254,GO:0001522	AT1G03530.1	ATNAF1,NAF1	nuclear assembly factor 1
Ciclev10030128m.g	776.875	-0.288735	0.064127	0.646906	856	760	814	818	725	695	Ciclev10030128m.g	PF00856,PF13414	PTHR12197,PTHR12197:SF173	KOG2084			GO:0005515	AT1G33400.1		Tetratricopeptide repeat (TPR)-like superfamily protein
Ciclev10031206m.g	4417.62	-0.273186	0.0640536	0.646906	4918	4586	4284	4509	3406	4987	Ciclev10031206m.g	PF04601	PTHR31205,PTHR31205:SF2					AT1G27100.1		Actin cross-linking protein
Ciclev10012132m.g	830.646	-0.431626	0.0642588	0.647445	865	749	1077	751	710	806	Ciclev10012132m.g	PF00472,PF03462	PTHR11075,PTHR11075:SF46	KOG2726		K02836	GO:0006415,GO:0003747,GO:0016149,GO:0005737	AT5G36170.1	ATPRFB,HCF109	high chlorophyll fluorescent 109
Ciclev10012628m.g	602.898	0.315974	0.0643017	0.647445	534	451	540	693	681	768	Ciclev10012628m.g	PF00230	PTHR19139,PTHR19139:SF128	KOG0223		K09875	GO:0016020,GO:0006810,GO:0005215	AT3G56950.2	SIP2,SIP2;1	small and basic intrinsic protein 2;1
[truncated: 20,241 more rows]
