# Supplementary material for: Dissection of transcriptional events in graft incompatible reactions of “Bearss” lemon (Citrus limon) and “Valencia” sweet orange (C. sinensis) on a novel citrandarin (C. reticulata × Poncirus trifoliata) rootstock
Source: Front Plant Sci. 2024 Jun 20;15:1421734. doi: 10.3389/fpls.2024.1421734 (PMC11222572; doi:10.3389/fpls.2024.1421734)
Supplement: Supplementary file 5 [file Table3.xlsx]

## Sheet: Sheet1
Table S3. RNA-Seq analysis based on the Citrus clementina (Phytozome genome 182) v1.0 genome of US-1283 grafted with ‘Valencia’ sweet orange below the graft union (VL/US-1283 BGU, incompatible treatment) compared to US-812 grafted with ‘Valencia’ sweet orange below the graft union (VL/US-812 BGU, compatible control).
					Control(mapped reads)			Treatment (mapped reads)				Gene_def
Gene_ID	BaseMean	log2FoldChange	p_value	p_adj	55B_S24	59B_S22	83B_S23	4B_S17	18B_S18	29B_S16	Gene_ID	Pfam_info	Pather_info	KOG	KEGG/ec	KO_#	GO_term	Best_arabi_ID	arabi-symbol	arabi_def	clamy_ID	clamy_def	rice_ID	rice_def
Ciclev10030832m.g	982.802	6.75305	3.94068e-116	8.45513e-112	12	18	19	2152	2074	2240	Ciclev10030832m.g					K16547		AT5G05970.2	NEDD1	Transducin/WD40 repeat-like superfamily protein
Ciclev10002333m.g	501.503	-5.10028	1.74909e-114	1.87642e-110	1093	808	786	25	36	34	Ciclev10002333m.g		PTHR12606,PTHR12606:SF19	KOG0381
Ciclev10002547m.g	2187.83	6.62262	5.5243e-103	3.95098e-99	56	34	32	4663	3590	6161	NA
Ciclev10006117m.g	788.403	3.88416	9.37189e-103	5.02708e-99	97	81	95	1432	1807	1694	NA
Ciclev10018487m.g	1089.32	4.86648	3.78166e-82	1.62278e-78	63	85	49	2206	2574	2231	Ciclev10018487m.g	PF14510,PF08370,PF00005,PF01061	PTHR19241,PTHR19241:SF219		3.6.3.25		GO:0016887,GO:0005524,GO:0016020	AT1G15520.1	ABCG40,ATABCG40,ATPDR12,PDR12	pleiotropic drug resistance 12
Ciclev10006836m.g	1174.39	4.02946	9.75963e-77	3.49004e-73	145	91	135	2088	2665	2651	Ciclev10006836m.g	PF13962,PF12796	PTHR24177,PTHR24177:SF36	KOG4412				AT4G03500.1		Ankyrin repeat family protein
Ciclev10021626m.g	957.588	6.73463	3.66904e-75	1.12461e-71	30	7	13	1946	2134	2245	Ciclev10021626m.g	PF00731	PTHR11609,PTHR11609:SF5		5.4.99.18		GO:0006189	AT2G37690.1		phosphoribosylaminoimidazole carboxylase, putative / AIR carboxylase, putative
Ciclev10024698m.g	2328.37	2.55821	3.26795e-73	8.76465e-70	660	616	570	3735	5018	4565	Ciclev10024698m.g	PF12807,PF13424	PTHR12601,PTHR12601:SF18			K03255		AT1G15290.1		Tetratricopeptide repeat (TPR)-like superfamily protein
Ciclev10014227m.g	528.549	5.34518	6.86941e-71	1.63767e-67	21	23	25	858	1173	1439	Ciclev10014227m.g	PF00497,PF13458,PF00060	PTHR18966,PTHR18966:SF233	KOG1052			GO:0016020,GO:0004970	AT2G29120.1	ATGLR2.7,GLR2.7	glutamate receptor 2.7
Ciclev10018507m.g	662.826	3.46471	5.41733e-69	1.16234e-65	122	93	88	1298	1204	1543	Ciclev10018507m.g	PF00931	PTHR23155,PTHR23155:SF563	KOG4658			GO:0043531	AT3G14460.1		LRR and NB-ARC domains-containing disease resistance protein
Ciclev10020069m.g	544.537	3.11983	8.31274e-67	1.62144e-63	112	91	104	1055	1106	1085	Ciclev10020069m.g	PF00646,PF08387	PTHR32212,PTHR32212:SF126				GO:0005515	AT3G49150.1		F-box/RNI-like superfamily protein
Ciclev10014861m.g	1347.67	-5.7015	4.39966e-64	7.86659e-61	2756	1563	2885	39	67	65	Ciclev10014861m.g	PF00067	PTHR24298,PTHR24298:SF136	KOG0156			GO:0055114,GO:0020037,GO:0016705,GO:0005506	AT4G12320.1	CYP706A6	cytochrome P450, family 706, subfamily A, polypeptide 6
Ciclev10000577m.g	283.151	5.56158	5.84973e-64	9.65475e-61	9	10	13	576	668	602	Ciclev10000577m.g	PF00082	PTHR10795,PTHR10795:SF399		3.4.21.25		GO:0006508,GO:0004252	AT5G59100.1		Subtilisin-like serine endopeptidase family protein
Ciclev10007147m.g	287.233	-4.48422	1.11721e-62	1.7122e-59	668	436	422	25	25	32	Ciclev10007147m.g	PF07690	PTHR23500,PTHR23500:SF30				GO:0055085,GO:0016021	AT5G61520.1		Major facilitator superfamily protein
Ciclev10002858m.g	318.979	-6.71254	1.06462e-61	1.52283e-58	584	582	552	9	3	8	NA
Ciclev10005470m.g	4003.78	-3.22888	3.76864e-60	5.05374e-57	6168	6449	6929	734	880	967	Ciclev10005470m.g	PF00011	PTHR11527,PTHR11527:SF158					AT1G07400.1		HSP20-like chaperones superfamily protein
Ciclev10006312m.g	255.073	4.82578	4.29096e-60	5.41569e-57	22	15	11	462	563	625	Ciclev10006312m.g							AT3G05545.1		RING/U-box superfamily protein
Ciclev10010830m.g	912.966	8.08518	4.3486e-58	5.18353e-55	15	1	3	1899	2076	2084	Ciclev10010830m.g	PF00076	PTHR24012,PTHR24012:SF333				GO:0003676	AT4G27000.1	ATRBP45C	RNA-binding (RRM/RBD/RNP motifs) family protein
Ciclev10032468m.g	350.178	-5.92672	3.62505e-57	4.09364e-54	635	520	711	8	12	18	Ciclev10032468m.g	PF03141	PTHR10108,PTHR10108:SF844				GO:0008168	AT1G31850.3		S-adenosyl-L-methionine-dependent methyltransferases superfamily protein
Ciclev10013186m.g	253.342	3.80016	3.03606e-55	3.25709e-52	33	35	25	450	541	590	Ciclev10013186m.g							AT2G45990.4
Ciclev10005049m.g	694.972	-6.71139	2.06977e-53	2.11472e-50	1296	1309	1146	22	16	5	Ciclev10005049m.g	PF03140	PTHR31549					AT3G50170.1		Plant protein of unknown function (DUF247)
Ciclev10024837m.g	339.354	7.26824	2.74707e-53	2.67915e-50	5	2	5	749	786	703	Ciclev10024837m.g	PF01637,PF13855				K13459	GO:0005524,GO:0005515	AT5G63020.1		Disease resistance protein (CC-NBS-LRR class) family
Ciclev10024838m.g	508.822	8.28513	9.79942e-50	9.14158e-47	6	1	2	1127	1310	929	Ciclev10024838m.g	PF00931	PTHR23155,PTHR23155:SF639			K13459	GO:0043531	AT5G63020.1		Disease resistance protein (CC-NBS-LRR class) family
Ciclev10005696m.g	1108.47	-4.90289	9.07576e-49	8.11373e-46	2074	1635	2122	95	91	50	NA
Ciclev10032585m.g	336.5	7.68516	1.15737e-46	9.93299e-44	6	3	0	650	855	733	Ciclev10032585m.g	PF05056	PTHR33103					AT5G01150.1		Protein of unknown function (DUF674)
Ciclev10005671m.g	884.968	-4.64576	1.30762e-46	1.07909e-43	1514	1307	1777	68	54	105	NA
Ciclev10005690m.g	146.243	-4.46755	4.33128e-44	3.44192e-41	283	257	226	16	15	11	Ciclev10005690m.g	PF06632	PTHR28559			K10886	GO:0006310,GO:0006302,GO:0005634,GO:0003677	AT3G23100.1	XRCC4	homolog of human DNA ligase iv-binding protein XRCC4
Ciclev10028170m.g	4478.93	2.48082	6.2203e-43	4.76652e-40	1666	1070	1042	7293	8206	9906	Ciclev10028170m.g	PF00083	PTHR23500,PTHR23500:SF109	KOG0254			GO:0055085,GO:0022857,GO:0016021	AT3G18830.1	ATPLT5,ATPMT5,PMT5	polyol/monosaccharide transporter 5
Ciclev10004051m.g	196.47	5.86465	3.91915e-42	2.89963e-39	3	9	6	422	402	459	Ciclev10004051m.g	PF07500	PTHR11477			K03145	GO:0006351	AT2G42730.1		F-box family protein
Ciclev10003477m.g	208.922	3.16697	6.45986e-42	4.62009e-39	44	41	30	401	409	441	Ciclev10003477m.g	PF13401	PTHR23155,PTHR23155:SF554					AT4G27190.1		NB-ARC domain-containing disease resistance protein
Ciclev10010515m.g	596.8	-3.94952	6.30918e-41	4.36677e-38	822	1066	1115	72	95	75	Ciclev10010515m.g	PF08263,PF00560,PF12799	PTHR27004	KOG0472			GO:0005515	AT2G34930.1		disease resistance family protein / LRR family protein
Ciclev10010197m.g	142.297	4.64506	7.95894e-41	5.33647e-38	12	7	11	281	305	326	Ciclev10010197m.g	PF00917			3.4.19.12		GO:0005515	AT3G17380.1		TRAF-like family protein
Ciclev10003591m.g	174.495	-3.3464	1.09716e-39	7.13352e-37	315	267	285	33	40	31	Ciclev10003591m.g		PTHR31346,PTHR31346:SF5					AT4G20020.1
Ciclev10005684m.g	293.381	-8.11414	1.45149e-38	9.15973e-36	510	479	590	4	0	3	NA
Ciclev10015471m.g	454.661	-2.95777	7.29418e-38	4.47154e-35	737	782	672	127	103	113	Ciclev10015471m.g	PF02996	PTHR15111,PTHR15111:SF0	KOG3047,KOG3048		K17560		AT1G03760.1		Prefoldin chaperone subunit family protein
Ciclev10020065m.g	480.384	2.28825	8.3687e-38	4.98774e-35	192	131	128	869	889	893	Ciclev10020065m.g	PF08387	PTHR32212,PTHR32212:SF126					AT4G26340.1		F-box/RNI-like/FBD-like domains-containing protein
Ciclev10007064m.g	708.014	2.61662	1.65106e-37	9.57436e-35	219	141	185	1176	1320	1574	Ciclev10007064m.g		PTHR33709,PTHR33709:SF1					AT1G78880.1		Ubiquitin-specific protease family C19-related protein
Ciclev10003439m.g	362.671	-4.61447	2.22838e-37	1.25821e-34	685	636	582	46	22	25	Ciclev10003439m.g		PTHR24115,PTHR24115:SF533				GO:0007018,GO:0005871,GO:0003777	AT1G01950.3	ARK2	armadillo repeat kinesin 2
Ciclev10023524m.g	393.822	2.36983	5.30872e-37	2.92061e-34	148	117	88	660	792	751	Ciclev10023524m.g	PF05699,PF14291	PTHR11697				GO:0046983	AT1G19260.1		TTF-type zinc finger protein with HAT dimerisation domain
Ciclev10006337m.g	186.212	6.82256	1.80202e-36	9.66604e-34	5	3	1	340	422	475	Ciclev10006337m.g	PF13499	PTHR10891,PTHR10891:SF629					AT5G49480.1	ATCP1,CP1	Ca2+-binding protein 1
Ciclev10024835m.g	404.027	2.68465	3.81656e-36	1.99727e-33	104	82	110	740	796	790	Ciclev10024835m.g	PF00931	PTHR23155,PTHR23155:SF478			K13459	GO:0043531	AT5G63020.1		Disease resistance protein (CC-NBS-LRR class) family
Ciclev10008765m.g	21757.9	-3.32494	2.17904e-35	1.11318e-32	54875	30227	26136	4658	4527	3877	Ciclev10008765m.g	PF01946	PTHR10617,PTHR10617:SF115	KOG2960		K03146		AT5G54770.1	THI1,THI4,TZ	thiazole biosynthetic enzyme, chloroplast (ARA6) (THI1) (THI4)
Ciclev10010397m.g	742.741	-4.46527	1.18297e-33	5.90273e-31	1006	1337	1455	60	103	52	Ciclev10010397m.g	PF08263,PF00560,PF12799,PF13855	PTHR27004	KOG0472			GO:0005515	AT2G34930.1		disease resistance family protein / LRR family protein
Ciclev10028174m.g	2179.24	2.07382	4.44478e-33	2.16744e-30	915	792	600	3143	4134	4536	Ciclev10028174m.g	PF00083	PTHR23500,PTHR23500:SF109	KOG0254			GO:0055085,GO:0022857,GO:0016021	AT3G18830.1	ATPLT5,ATPMT5,PMT5	polyol/monosaccharide transporter 5
Ciclev10013618m.g	232.294	7.13219	5.93936e-33	2.77718e-30	2	7	0	536	554	437	Ciclev10013618m.g	PF14510,PF08370,PF00005,PF01061	PTHR19241,PTHR19241:SF259		3.6.3.36		GO:0016887,GO:0005524,GO:0016020	AT3G53480.1	ABCG37,ATPDR9,PDR9,PIS1	pleiotropic drug resistance 9
Ciclev10019042m.g	759.078	-1.86481	5.95406e-33	2.77718e-30	1273	1059	942	353	332	403	Ciclev10019042m.g	PF11961,PF05003	PTHR31371,PTHR31371:SF5		2.7.11.1,2.7.10.1			AT3G23160.1		Protein of unknown function (DUF668)
Ciclev10029853m.g	248.026	8.08511	9.73837e-33	4.44567e-30	2	3	0	496	573	580	Ciclev10029853m.g		PTHR35744,PTHR35744:SF2					AT4G12240.1		zinc finger (C2H2 type) family protein
Ciclev10013465m.g	137.025	3.75361	1.37137e-32	6.13003e-30	20	20	12	285	266	296	Ciclev10013465m.g							AT2G27880.1	AGO5	Argonaute family protein
Ciclev10024821m.g	243.846	7.81586	1.85539e-32	8.12434e-30	6	0	0	514	498	605	Ciclev10024821m.g	PF13855,PF00931	PTHR23155,PTHR23155:SF497	KOG4658		K13459	GO:0005515,GO:0043531	AT1G12280.1		LRR and NB-ARC domains-containing disease resistance protein
Ciclev10013518m.g	199.55	-6.08047	2.86386e-32	1.22894e-29	371	321	376	12	2	5	Ciclev10013518m.g	PF01637	PTHR23155,PTHR23155:SF554				GO:0005524	AT4G27190.1		NB-ARC domain-containing disease resistance protein
Ciclev10027225m.g	278.627	-2.75948	9.06201e-32	3.81244e-29	575	349	418	66	84	90	Ciclev10027225m.g	PF13855,PF00931	PTHR23155,PTHR23155:SF639			K13459	GO:0005515,GO:0043531	AT5G63020.1		Disease resistance protein (CC-NBS-LRR class) family
Ciclev10007998m.g	2659.97	4.50057	1.27784e-31	5.27258e-29	231	239	149	7977	3910	4667	Ciclev10007998m.g	PF00067	PTHR24298,PTHR24298:SF182	KOG0156	3.6.1.1		GO:0055114,GO:0020037,GO:0016705,GO:0005506	AT3G48310.1	CYP71A22	cytochrome P450, family 71, subfamily A, polypeptide 22
Ciclev10023418m.g	339.685	2.57265	1.55673e-31	6.30213e-29	107	84	78	528	617	805	Ciclev10023418m.g	PF07725,PF13676,PF00931	PTHR11017,PTHR11017:SF162	KOG4658			GO:0007165,GO:0005515,GO:0043531	AT5G17680.1		disease resistance protein (TIR-NBS-LRR class), putative
Ciclev10009342m.g	1231.25	-1.61077	9.53694e-31	3.78934e-28	1824	1709	1536	562	718	753	Ciclev10009342m.g	PF13578	PTHR10509,PTHR10509:SF29	KOG1663	2.1.1.104	K00588	GO:0008171	AT4G26220.1		S-adenosyl-L-methionine-dependent methyltransferases superfamily protein
Ciclev10010660m.g	154.781	-5.88577	1.13993e-30	4.44697e-28	261	296	267	8	8	1	Ciclev10010660m.g	PF00069	PTHR27009,PTHR27009:SF17	KOG1187	2.7.11.1		GO:0006468,GO:0005524,GO:0004672	AT5G38240.1		Protein kinase family protein
Ciclev10013892m.g	188.954	-6.57118	1.65031e-30	6.32304e-28	370	265	382	6	7	0	Ciclev10013892m.g	PF03101,PF10551	PTHR31669				GO:0006355	AT4G38180.1	FRS5	FAR1-related sequence 5
Ciclev10003686m.g	426.383	-9.88939	1.73116e-30	6.51647e-28	822	737	762	0	0	3	Ciclev10003686m.g							AT3G03360.1		F-box/RNI-like superfamily protein
Ciclev10027055m.g	146.518	6.02508	2.24557e-30	8.30707e-28	2	4	6	356	284	312	Ciclev10027055m.g	PF04005	PTHR12900,PTHR12900:SF0	KOG3999		K10903	GO:0030896,GO:0006281,GO:0000077	AT1G52530.1
Ciclev10005841m.g	172.2	-4.16708	8.33888e-30	3.03252e-27	365	335	203	25	15	20	Ciclev10005841m.g	PF00043,PF13417	PTHR11260,PTHR11260:SF227	KOG0406	2.5.1.18	K00799	GO:0005515	AT2G29420.1	ATGSTU7,GST25,GSTU7	glutathione S-transferase tau 7
Ciclev10005005m.g	203.971	4.29533	2.59896e-29	9.29389e-27	21	10	23	431	349	509	Ciclev10005005m.g	PF03140	PTHR31549					AT3G50120.1		Plant protein of unknown function (DUF247)
Ciclev10030413m.g	129.444	3.12858	3.21363e-29	1.13036e-26	30	19	24	240	280	254	Ciclev10030413m.g	PF00069,PF00139	PTHR27007,PTHR27007:SF7	KOG1187	2.7.11.1		GO:0006468,GO:0005524,GO:0004672,GO:0030246	AT3G53810.1		Concanavalin A-like lectin protein kinase family protein
Ciclev10010292m.g	892.075	1.45673	3.65573e-29	1.26512e-26	476	408	418	1345	1475	1537	Ciclev10010292m.g	PF02535	PTHR11040,PTHR11040:SF23	KOG1558		K14709	GO:0055085,GO:0046873,GO:0030001,GO:0016020	AT1G55910.1	ZIP11	zinc transporter 11 precursor
Ciclev10018458m.g	687.628	-2.78677	4.17176e-29	1.42078e-26	1081	1003	1169	188	157	234	Ciclev10018458m.g	PF13676,PF13855,PF00931	PTHR11017,PTHR11017:SF162				GO:0007165,GO:0005515,GO:0043531	AT4G12010.1		Disease resistance protein (TIR-NBS-LRR class) family
Ciclev10010205m.g	2130.76	-4.30752	4.98212e-29	1.67026e-26	2959	2937	4908	258	160	258	Ciclev10010205m.g	PF08263,PF13855,PF00069	PTHR27000,PTHR27000:SF196	KOG1187	2.7.11.1		GO:0005515,GO:0006468,GO:0005524,GO:0004672	AT4G08850.1		Leucine-rich repeat receptor-like protein kinase family protein
Ciclev10002876m.g	456.681	2.6584	1.18231e-28	3.90272e-26	166	104	79	753	935	950	NA
Ciclev10018835m.g	337.418	-6.07248	3.83436e-28	1.24651e-25	854	737	278	10	5	18	Ciclev10018835m.g	PF13855,PF00931	PTHR11017,PTHR11017:SF163	KOG4579			GO:0005515,GO:0043531	AT4G12010.1		Disease resistance protein (TIR-NBS-LRR class) family
Ciclev10024689m.g	1444.37	1.51356	2.83247e-27	9.07068e-25	722	660	661	2102	2638	2402	Ciclev10024689m.g	PF15044,PF12807,PF13424	PTHR12601,PTHR12601:SF18					AT1G15290.1		Tetratricopeptide repeat (TPR)-like superfamily protein
Ciclev10018190m.g	233.55	3.03234	2.9719e-27	9.37723e-25	60	30	50	455	458	470	Ciclev10018190m.g	PF01637	PTHR23155,PTHR23155:SF554	KOG4658			GO:0005524	AT4G27190.1		NB-ARC domain-containing disease resistance protein
Ciclev10004087m.g	129.293	-3.91336	1.9174e-26	5.96228e-24	254	183	226	24	15	14	NA
Ciclev10027396m.g	958.57	1.49158	2.96509e-26	9.08841e-24	545	436	402	1537	1506	1658	Ciclev10027396m.g	PF00069	PTHR24348,PTHR24348:SF24	KOG0583	2.7.11.1	K08269	GO:0006468,GO:0005524,GO:0004672	AT1G49180.1		protein kinase family protein
Ciclev10027469m.g	1624.84	-1.17108	3.33804e-26	1.00875e-23	2309	2028	1830	972	1206	1160	Ciclev10027469m.g	PF15044,PF13424,PF12807	PTHR12601,PTHR12601:SF18			K03255		AT1G15290.1		Tetratricopeptide repeat (TPR)-like superfamily protein
Ciclev10018550m.g	286.757	9.03839	8.10141e-26	2.41422e-23	3	0	0	595	652	660	Ciclev10018550m.g	PF13676,PF00931	PTHR11017,PTHR11017:SF174	KOG4658			GO:0007165,GO:0005515,GO:0043531	AT5G17680.1		disease resistance protein (TIR-NBS-LRR class), putative
Ciclev10014410m.g	294.865	5.43598	9.69658e-26	2.85e-23	9	17	10	613	348	959	Ciclev10014410m.g	PF08263,PF00560,PF13855	PTHR27000,PTHR27000:SF196	KOG0472	2.7.11.1		GO:0005515	AT4G08850.1		Leucine-rich repeat receptor-like protein kinase family protein
Ciclev10006382m.g	443.428	2.92126	1.33358e-25	3.86667e-23	126	71	89	994	770	818	NA
Ciclev10027240m.g	138.161	-4.07915	3.53003e-25	1.00987e-22	320	232	174	21	20	10	Ciclev10027240m.g	PF02801,PF00109			2.3.1.179	K09458		AT1G74960.3	ATKAS2,FAB1,KAS2	fatty acid biosynthesis 1
Ciclev10017562m.g	197.65	-5.54379	5.10375e-25	1.44087e-22	414	241	402	16	4	7	Ciclev10017562m.g							AT1G51172.1
Ciclev10025222m.g	4459.67	1.23783	5.53865e-25	1.54334e-22	2641	2300	2313	6281	6917	7701	Ciclev10025222m.g	PF09731						AT4G39690.1
Ciclev10003986m.g	332.547	-4.30869	1.00651e-24	2.76869e-22	886	440	453	30	21	56	NA
Ciclev10002065m.g	2389.81	5.48649	1.42983e-24	3.88335e-22	210	51	44	4619	4043	6961	Ciclev10002065m.g	PF14299	PTHR32278,PTHR32278:SF6					AT2G02360.1	AtPP2-B10,PP2-B10	phloem protein 2-B10
Ciclev10006044m.g	277.065	-5.16393	1.89806e-24	5.09059e-22	548	442	483	26	5	18	Ciclev10006044m.g				4.2.1.91			AT3G07630.1	ADT2	arogenate dehydratase 2
Ciclev10027428m.g	103.9	6.34176	2.99913e-24	7.84748e-22	4	3	0	182	249	258	Ciclev10027428m.g	PF13855,PF00931	PTHR23155,PTHR23155:SF478			K13459	GO:0005515,GO:0043531	AT5G63020.1		Disease resistance protein (CC-NBS-LRR class) family
Ciclev10032637m.g	541.609	10.5396	2.9888e-24	7.84748e-22	2	0	0	1102	1278	1229	Ciclev10032637m.g	PF00319	PTHR11945,PTHR11945:SF157				GO:0046983,GO:0003677	AT5G60440.1	AGL62	AGAMOUS-like 62
Ciclev10003529m.g	439.076	12.0842	4.05034e-24	1.04704e-21	0	0	0	887	992	1050	Ciclev10003529m.g	PF00246	PTHR11532,PTHR11532:SF54	KOG2649	3.4.17.22	K07752	GO:0008270,GO:0006508,GO:0004181	AT1G71696.2	SOL1	carboxypeptidase D, putative
Ciclev10026883m.g	92.3983	4.00585	4.13006e-24	1.05494e-21	14	11	5	194	182	202	NA
Ciclev10027464m.g	144.978	5.39352	4.4735e-24	1.12922e-21	13	2	4	354	263	318	Ciclev10027464m.g	PF00931	PTHR23155,PTHR23155:SF639			K13459	GO:0043531	AT5G63020.1		Disease resistance protein (CC-NBS-LRR class) family
Ciclev10003258m.g	238.614	-3.84877	5.7232e-24	1.42787e-21	523	415	300	35	19	49	Ciclev10003258m.g	PF13041,PF01535	PTHR24015,PTHR24015:SF803					AT3G03580.1		Tetratricopeptide repeat (TPR)-like superfamily protein
Ciclev10029862m.g	215.144	-5.14514	6.62317e-24	1.63341e-21	417	208	508	16	15	8	Ciclev10029862m.g	PF07714	PTHR27000,PTHR27000:SF114	KOG1187	2.7.11.1		GO:0006468,GO:0004672	AT3G47570.1		Leucine-rich repeat protein kinase family protein
Ciclev10010251m.g	209.91	-8.86821	1.25005e-23	3.04785e-21	514	304	344	0	0	3	Ciclev10010251m.g	PF13963	PTHR10775,PTHR10775:SF96
Ciclev10021719m.g	2045.87	3.77221	1.37344e-23	3.31107e-21	358	282	142	2427	5208	5304	Ciclev10021719m.g	PF07722	PTHR11315	KOG1559	3.4.19.9	K01307	GO:0016787,GO:0006541,GO:0008242,GO:0003824	AT1G78680.1	ATGGH2,GGH2	gamma-glutamyl hydrolase 2
Ciclev10031231m.g	363.58	5.01706	2.5118e-23	5.98812e-21	20	34	6	594	790	988	Ciclev10031231m.g	PF00854	PTHR11654,PTHR11654:SF165	KOG1237		K14638	GO:0016020,GO:0006810,GO:0005215	AT3G25280.1		Major facilitator superfamily protein
Ciclev10021347m.g	574.393	3.6296	3.88018e-23	9.14871e-21	68	53	109	908	1194	1469	Ciclev10021347m.g							AT2G20142.1		Toll-Interleukin-Resistance (TIR) domain family protein
Ciclev10003176m.g	295.057	2.37912	5.54584e-23	1.29339e-20	113	75	75	527	469	652	Ciclev10003176m.g	PF01637	PTHR23155,PTHR23155:SF554	KOG4658			GO:0005524	AT4G27190.1		NB-ARC domain-containing disease resistance protein
Ciclev10025171m.g	95.8518	5.31447	1.39077e-22	3.20864e-20	7	2	4	241	172	203	Ciclev10025171m.g	PF00560,PF13855,PF00069	PTHR27000,PTHR27000:SF31	KOG1187	2.7.11.1		GO:0005515,GO:0006468,GO:0005524,GO:0004672	AT3G47570.1		Leucine-rich repeat protein kinase family protein
Ciclev10004056m.g	87.937	3.66599	2.02179e-22	4.61484e-20	12	8	15	161	178	205	NA
Ciclev10031749m.g	382.986	1.49893	3.44357e-22	7.7774e-20	211	165	173	550	677	663	Ciclev10031749m.g	PF11900,PF12313	PTHR24413,PTHR24413:SF78			K14508		AT5G45110.1	ATNPR3,NPR3	NPR1-like protein 3
Ciclev10003086m.g	247.585	2.23722	3.81398e-22	8.52425e-20	91	60	86	408	459	496	NA
Ciclev10025019m.g	223.246	3.04633	4.38871e-22	9.70765e-20	68	36	31	377	400	557	Ciclev10025019m.g	PF15044,PF12807	PTHR12601,PTHR12601:SF18			K03255		AT1G15290.1		Tetratricopeptide repeat (TPR)-like superfamily protein
Ciclev10009684m.g	826.67	-1.21196	5.41591e-22	1.18575e-19	1240	954	977	516	569	576	Ciclev10009684m.g	PF00692	PTHR11241,PTHR11241:SF0	KOG3370	3.6.1.23	K01520	GO:0046080,GO:0016787	AT3G46940.1	DUT1	DUTP-PYROPHOSPHATASE-LIKE 1
Ciclev10031432m.g	173.309	-2.44226	5.77414e-22	1.25141e-19	291	227	280	50	71	59	Ciclev10031432m.g	PF11900,PF12313	PTHR24413,PTHR24413:SF78			K14508		AT5G45110.1	ATNPR3,NPR3	NPR1-like protein 3
Ciclev10024661m.g	100.893	4.5687	8.08082e-22	1.73382e-19	15	5	3	193	242	212	Ciclev10024661m.g		PTHR10315,PTHR10315:SF43				GO:0007275,GO:0006511,GO:0005634	AT5G37930.1		Protein with RING/U-box and TRAF-like domains
Ciclev10022534m.g	393.617	11.9262	8.3837e-22	1.781e-19	0	0	0	1120	824	630	Ciclev10022534m.g	PF00685	PTHR11783,PTHR11783:SF74				GO:0008146	AT5G07010.1	ATST2A,ST2A	sulfotransferase 2A
Ciclev10031102m.g	2273.21	-2.62933	1.08053e-21	2.27293e-19	4749	2764	3325	842	601	636	Ciclev10031102m.g	PF00067	PTHR24298		1.14.13.120		GO:0055114,GO:0020037,GO:0016705,GO:0005506	AT3G26310.1	CYP71B35	cytochrome P450, family 71, subfamily B, polypeptide 35
Ciclev10003250m.g	133.233	-3.88331	1.266e-21	2.61185e-19	317	223	157	22	11	23	Ciclev10003250m.g							AT2G21520.2		Sec14p-like phosphatidylinositol transfer family protein
Ciclev10010668m.g	283.146	-11.7378	1.25815e-21	2.61185e-19	652	346	559	0	0	0	Ciclev10010668m.g	PF14365,PF03080	PTHR31589,PTHR31589:SF18					AT5G25950.1		Protein of Unknown Function (DUF239)
Ciclev10024386m.g	419.138	-2.03891	1.88709e-21	3.85612e-19	588	630	608	179	197	169	Ciclev10024386m.g	PF01780		KOG0402		K02921	GO:0006412,GO:0005840,GO:0005622,GO:0003735	AT3G10950.1		Zinc-binding ribosomal protein family protein
Ciclev10023258m.g	350.9	-1.89166	5.39902e-21	1.08263e-18	592	436	488	173	152	169	Ciclev10023258m.g	PF00931,PF01582	PTHR11017,PTHR11017:SF162	KOG4658			GO:0043531,GO:0007165,GO:0005515	AT5G36930.2		Disease resistance protein (TIR-NBS-LRR class) family
Ciclev10025841m.g	67.3304	-4.49403	5.36687e-21	1.08263e-18	124	94	132	7	6	6	Ciclev10025841m.g	PF00646	PTHR32212,PTHR32212:SF101				GO:0005515	AT5G41840.1		F-box/RNI-like superfamily protein
Ciclev10023280m.g	173.198	5.64557	6.7497e-21	1.34094e-18	11	3	5	509	206	393	Ciclev10023280m.g	PF12796	PTHR24128,PTHR24128:SF24					AT5G54620.1		Ankyrin repeat family protein
Ciclev10024040m.g	1181.39	-1.04766	9.41364e-21	1.85302e-18	1701	1370	1303	809	877	879	Ciclev10024040m.g		PTHR10110,PTHR10110:SF119				GO:0016021,GO:0015299,GO:0006812	AT1G79610.1	ATNHX6,NHX6	Na+/H+ antiporter 6
Ciclev10024833m.g	319.352	3.17964	9.58719e-21	1.87003e-18	98	35	46	584	681	654	Ciclev10024833m.g	PF00931	PTHR23155,PTHR23155:SF478			K13459	GO:0043531	AT5G63020.1		Disease resistance protein (CC-NBS-LRR class) family
Ciclev10029778m.g	114.661	-4.74949	2.72769e-20	5.27256e-18	180	273	147	13	9	5	NA
Ciclev10017728m.g	120.076	5.65855	3.18813e-20	6.10755e-18	7	4	2	172	202	423	Ciclev10017728m.g	PF13947,PF07714	PTHR27009		2.7.11.1		GO:0030247,GO:0006468,GO:0004672	AT5G38280.1	PR5K	PR5-like receptor kinase
Ciclev10006736m.g	71.3126	5.57758	3.28419e-20	6.23589e-18	2	4	2	120	179	170	NA
Ciclev10024877m.g	209.932	5.48546	3.51234e-20	6.6106e-18	8	10	7	275	268	851	Ciclev10024877m.g	PF08263,PF13855,PF11721,PF07714	PTHR27003,PTHR27003:SF71	KOG1187	2.7.11.1		GO:0005515,GO:0006468,GO:0004672	AT2G37050.3		Leucine-rich repeat protein kinase family protein
Ciclev10027613m.g	61.3949	4.2451	6.70798e-20	1.25153e-17	8	6	3	120	138	131	Ciclev10027613m.g		PTHR31669,PTHR31669:SF15				GO:0006355	AT1G52520.1	FRS6	FAR1-related sequence 6
Ciclev10019154m.g	424.924	-5.92169	6.81734e-20	1.26097e-17	1045	455	813	30	9	5	Ciclev10019154m.g							AT1G51172.1
Ciclev10030216m.g	985.048	1.7716	7.37524e-20	1.35251e-17	395	387	427	1664	1619	1779	Ciclev10030216m.g	PF00004	PTHR23155,PTHR23155:SF554				GO:0005524	AT1G12220.1	RPS5	Disease resistance protein (CC-NBS-LRR class) family
Ciclev10013895m.g	183.152	3.00878	8.15892e-20	1.48354e-17	53	38	22	270	377	450	Ciclev10013895m.g	PF06697	PTHR33512,PTHR33512:SF1					AT3G08600.1		Protein of unknown function (DUF1191)
Ciclev10003295m.g	232.796	11.1684	9.19037e-20	1.65705e-17	0	0	0	573	570	393	Ciclev10003295m.g	PF13637,PF13962	PTHR24177,PTHR24177:SF39					AT3G18670.1		Ankyrin repeat family protein
Ciclev10024854m.g	328.074	-4.10303	1.19789e-19	2.14183e-17	793	412	519	62	30	25	Ciclev10024854m.g	PF13855,PF00931	PTHR23155,PTHR23155:SF639			K13459	GO:0005515,GO:0043531	AT1G12220.2	RPS5	Disease resistance protein (CC-NBS-LRR class) family
Ciclev10006746m.g	122.587	-6.30013	1.3068e-19	2.31725e-17	167	247	233	7	3	0	Ciclev10006746m.g	PF13041,PF12854	PTHR24015					AT3G22470.1		Pentatricopeptide repeat (PPR) superfamily protein
Ciclev10033797m.g	98.7802	4.09858	1.3849e-19	2.43561e-17	13	7	10	209	146	265	Ciclev10033797m.g		PTHR32387,PTHR32387:SF3			K17592		AT3G48770.1		DNA binding;ATP binding
Ciclev10004085m.g	128.469	3.45303	1.55169e-19	2.70675e-17	17	15	26	269	217	294	NA
Ciclev10007645m.g	87.9515	6.32417	1.69946e-19	2.94062e-17	4	0	2	219	170	184	Ciclev10007645m.g	PF01453,PF08276,PF00954,PF07714	PTHR27002,PTHR27002:SF9	KOG0984,KOG0580	2.7.11.1		GO:0048544,GO:0006468,GO:0004672	AT4G27300.1		S-locus lectin protein kinase family protein
Ciclev10003446m.g	95.9284	6.43866	1.83518e-19	3.15004e-17	2	3	1	180	158	297	Ciclev10003446m.g	PF03094	PTHR31942,PTHR31942:SF11			K08472	GO:0016021,GO:0006952	AT2G39200.1	ATMLO12,MLO12	Seven transmembrane MLO family protein
Ciclev10011671m.g	89.4492	-5.58374	1.91754e-19	3.2653e-17	235	108	146	7	4	1	Ciclev10011671m.g	PF03140	PTHR31549,PTHR31549:SF2					AT2G28580.1		Plant protein of unknown function (DUF247)
Ciclev10020659m.g	418.027	1.37352	1.99054e-19	3.36292e-17	240	202	196	585	747	683	Ciclev10020659m.g	PF13450	PTHR16128,PTHR16128:SF5		1.3.3.4			AT1G55980.1		FAD/NAD(P)-binding oxidoreductase family protein
Ciclev10024820m.g	102.949	5.80512	2.31552e-19	3.88139e-17	4	6	0	257	163	247	Ciclev10024820m.g	PF13855,PF00931	PTHR23155,PTHR23155:SF497	KOG4658		K13459	GO:0005515,GO:0043531	AT4G27190.1		NB-ARC domain-containing disease resistance protein
Ciclev10033908m.g	58.0088	-4.54366	2.51923e-19	4.19012e-17	112	92	100	3	4	9	Ciclev10033908m.g	PF11900,PF12313	PTHR24413,PTHR24413:SF78			K14508		AT4G19660.1	ATNPR4,NPR4	NPR1-like protein 4
Ciclev10004733m.g	1961.92	2.05781	3.72638e-19	6.15024e-17	820	555	708	3745	3748	2970	Ciclev10004733m.g	PF00067	PTHR24298,PTHR24298:SF114	KOG0156			GO:0055114,GO:0020037,GO:0016705,GO:0005506	AT4G12300.1	CYP706A4	cytochrome P450, family 706, subfamily A, polypeptide 4
Ciclev10003075m.g	140.386	-8.2643	5.08662e-19	8.33118e-17	213	232	304	3	0	0	NA
Ciclev10028964m.g	88605.1	2.81925	6.48295e-19	1.05377e-16	24621	11895	23697	137037	175042	208821	Ciclev10028964m.g	PF00182	PTHR22595,PTHR22595:SF34	KOG4742	3.2.1.14	K01183	GO:0016998,GO:0006032,GO:0004568	AT3G12500.1	ATHCHIB,B-CHI,CHI-B,HCHIB,PR-3,PR3	basic chitinase
Ciclev10020041m.g	289.299	-2.18449	6.72182e-19	1.08439e-16	489	368	439	127	120	98	Ciclev10020041m.g	PF11107	PTHR14449,PTHR14449:SF2					AT5G44010.1
Ciclev10004573m.g	1905.71	-4.51681	6.9026e-19	1.10524e-16	4091	2839	3124	299	130	82	Ciclev10004573m.g	PF00520	PTHR10217,PTHR10217:SF465				GO:0055085,GO:0016020,GO:0006811,GO:0005216	AT5G53130.1	ATCNGC1,CNGC1	cyclic nucleotide gated channel 1
Ciclev10000988m.g	694.55	-4.1852	9.29485e-19	1.47726e-16	566	1710	1192	76	75	90	Ciclev10000988m.g	PF13041,PF01535	PTHR24015,PTHR24015:SF873					AT3G18970.1	MEF20	mitochondrial editing factor 20
Ciclev10007572m.g	220.666	6.56514	1.18221e-18	1.86511e-16	7	6	0	431	228	802	Ciclev10007572m.g	PF11883,PF08276,PF00954,PF01453,PF07714	PTHR27002,PTHR27002:SF9	KOG1187	2.7.11.1		GO:0004674,GO:0048544,GO:0006468,GO:0004672	AT4G21380.1	ARK3,RK3	receptor kinase 3
Ciclev10017173m.g	123.429	3.4871	1.33114e-18	2.08473e-16	25	18	13	309	201	234	Ciclev10017173m.g	PF03106	PTHR31221				GO:0043565,GO:0006355,GO:0003700	AT2G47260.1	ATWRKY23,WRKY23	WRKY DNA-binding protein 23
Ciclev10024500m.g	95.569	2.91385	1.62106e-18	2.52039e-16	29	15	18	180	170	212	Ciclev10024500m.g	PF13041	PTHR24015					AT1G12300.1		Tetratricopeptide repeat (TPR)-like superfamily protein
Ciclev10027056m.g	159.837	10.626	1.75544e-18	2.70969e-16	0	0	0	358	315	388	Ciclev10027056m.g	PF04005	PTHR12900,PTHR12900:SF0	KOG3999		K10903	GO:0030896,GO:0006281,GO:0000077	AT1G52530.1
Ciclev10006920m.g	1447.08	1.83631	2.05156e-18	3.14416e-16	645	522	564	2766	2503	2195	Ciclev10006920m.g	PF00067	PTHR24298,PTHR24298:SF114				GO:0055114,GO:0020037,GO:0016705,GO:0005506	AT4G12300.1	CYP706A4	cytochrome P450, family 706, subfamily A, polypeptide 4
Ciclev10012511m.g	520.22	3.72512	2.38383e-18	3.62749e-16	86	89	29	876	878	1491	Ciclev10012511m.g	PF13410,PF13417	PTHR11260,PTHR11260:SF294	KOG0406	2.5.1.18	K00799	GO:0005515	AT5G02790.1	GSTL3	Glutathione S-transferase family protein
Ciclev10015684m.g	142.457	3.90036	2.81535e-18	4.25395e-16	21	6	22	300	268	318	Ciclev10015684m.g	PF03140	PTHR31549,PTHR31549:SF2					AT4G31980.1
Ciclev10005382m.g	57.3714	-4.51004	3.07416e-18	4.61254e-16	91	94	111	6	6	4	Ciclev10005382m.g	PF00201	PTHR11926,PTHR11926:SF276		2.4.1.203	K13495	GO:0016758,GO:0008152	AT4G34135.1	UGT73B2	UDP-glucosyltransferase 73B2
Ciclev10006757m.g	218.04	9.23024	3.26978e-18	4.87197e-16	2	0	0	359	538	568	Ciclev10006757m.g	PF03140	PTHR31549					AT3G50120.1		Plant protein of unknown function (DUF247)
Ciclev10033409m.g	128.816	3.43043	3.35386e-18	4.96278e-16	20	30	10	253	271	260	Ciclev10033409m.g		PTHR37181					AT1G18850.1
Ciclev10029566m.g	288.184	-2.38821	3.61723e-18	5.31585e-16	536	446	353	118	109	78	Ciclev10029566m.g	PF00011
Ciclev10018750m.g	2196.02	0.915633	3.69946e-18	5.3997e-16	1539	1383	1244	2913	3376	3281	Ciclev10018750m.g	PF02862	PTHR23509,PTHR23509:SF10				GO:0046872	AT1G31480.1	SGR2	shoot gravitropism 2 (SGR2)
Ciclev10025047m.g	123.231	7.03765	4.28241e-18	6.19382e-16	0	2	3	237	168	413	Ciclev10025047m.g	PF13947,PF00069	PTHR27005,PTHR27005:SF7	KOG1187	2.7.11.1		GO:0030247,GO:0006468,GO:0005524,GO:0004672	AT1G69730.1		Wall-associated kinase family protein
Ciclev10032657m.g	526.778	1.44141	4.30126e-18	6.19382e-16	279	276	221	717	940	920	Ciclev10032657m.g	PF00383	PTHR11086,PTHR11086:SF18	KOG3127	3.5.4.12	K01493	GO:0008270	AT3G48540.1		Cytidine/deoxycytidylate deaminase family protein
Ciclev10031310m.g	81.7844	-6.7612	5.24498e-18	7.50241e-16	225	128	103	1	4	0	Ciclev10031310m.g	PF00651,PF11900,PF12313	PTHR24413,PTHR24413:SF78			K14508	GO:0005515	AT4G19660.1	ATNPR4,NPR4	NPR1-like protein 4
Ciclev10021154m.g	53.8244	-4.00194	7.9046e-18	1.12319e-15	113	83	83	8	9	4	Ciclev10021154m.g	PF00294	PTHR10584,PTHR10584:SF169	KOG2855	2.7.1.4	K00847		AT4G10260.1		pfkB-like carbohydrate kinase family protein
Ciclev10003452m.g	208.982	3.1535	8.28509e-18	1.16951e-15	56	37	25	257	494	522	Ciclev10003452m.g	PF00690,PF00122,PF00702,PF00689	PTHR24093,PTHR24093:SF292		3.6.3.8	K01537	GO:0046872,GO:0000166	AT3G22910.1		ATPase E1-E2 type family protein / haloacid dehalogenase-like hydrolase family protein
Ciclev10006659m.g	57.4592	-3.50618	1.08423e-17	1.52048e-15	94	106	87	9	10	12	Ciclev10006659m.g	PF03140	PTHR31549					AT3G50170.1		Plant protein of unknown function (DUF247)
Ciclev10023710m.g	331.068	-6.02561	1.21553e-17	1.69354e-15	669	530	584	22	1	9	Ciclev10023710m.g	PF04852	PTHR31165,PTHR31165:SF10					AT2G42610.2	LSH10	Protein of unknown function (DUF640)
Ciclev10033783m.g	330.397	-2.64996	1.40072e-17	1.93895e-15	698	445	439	128	88	82	Ciclev10033783m.g		PTHR12606,PTHR12606:SF19
Ciclev10001930m.g	39466.7	2.58619	1.62869e-17	2.24008e-15	16245	7934	7592	80062	60168	83721	Ciclev10001930m.g	PF00917		KOG1987	3.4.19.12		GO:0005515	AT3G17380.1		TRAF-like family protein
Ciclev10027451m.g	186.18	-3.43658	1.70879e-17	2.33528e-15	232	412	271	23	44	39	Ciclev10027451m.g	PF00736	PTHR11595,PTHR11595:SF27	KOG1668		K03232	GO:0006414,GO:0005853,GO:0003746	AT2G18110.1		Translation elongation factor EF1B/ribosomal protein S6 family protein
Ciclev10006430m.g	159.552	-2.74641	2.11049e-17	2.86599e-15	212	313	224	41	50	47	Ciclev10006430m.g	PF00004	PTHR19241,PTHR19241:SF259	KOG0065	3.4.22.66,3.6.1.15,2.7.7.48		GO:0005524	AT4G15215.1	ATPDR13,PDR13	pleiotropic drug resistance 13
Ciclev10008463m.g	624.631	2.03175	2.2879e-17	3.08737e-15	321	205	160	1003	1037	1312	Ciclev10008463m.g	PF13450	PTHR10961,PTHR10961:SF7	KOG2820	1.5.3.1	K00306		AT2G24580.1		FAD-dependent oxidoreductase family protein
Ciclev10005017m.g	173.509	8.89391	2.47499e-17	3.31897e-15	1	1	0	352	365	438	Ciclev10005017m.g	PF03140	PTHR31549					AT3G50120.1		Plant protein of unknown function (DUF247)
Ciclev10017543m.g	95.7802	-2.37999	2.55606e-17	3.40639e-15	150	158	130	30	35	38	Ciclev10017543m.g		PTHR22814,PTHR22814:SF79	KOG1603				AT4G16380.1		Heavy metal transport/detoxification superfamily protein
Ciclev10024850m.g	195.023	2.4925	3.08574e-17	4.08689e-15	75	35	53	350	338	415	Ciclev10024850m.g	PF13855,PF00931	PTHR23155,PTHR23155:SF478			K13459	GO:0005515,GO:0043531	AT5G63020.1		Disease resistance protein (CC-NBS-LRR class) family
Ciclev10033090m.g	105.06	-10.307	3.78419e-17	4.9812e-15	218	153	203	0	0	0	Ciclev10033090m.g	PF12313				K14508		AT4G19660.1	ATNPR4,NPR4	NPR1-like protein 4
Ciclev10033985m.g	158.809	-3.69605	3.85568e-17	5.04435e-15	335	266	214	30	34	11	Ciclev10033985m.g	PF11698	PTHR10698			K02144	GO:0016820,GO:0015991,GO:0000221	AT3G42050.1		vacuolar ATP synthase subunit H family protein
Ciclev10002076m.g	389.16	1.63932	4.19422e-17	5.45401e-15	217	158	147	655	591	711	Ciclev10002076m.g	PF09808	PTHR15131					AT3G53270.1		Small nuclear RNA activating complex (SNAPc), subunit SNAP43 protein
Ciclev10019903m.g	202.795	2.41052	4.77571e-17	6.13579e-15	74	49	54	355	303	480	Ciclev10019903m.g	PF00067	PTHR24298,PTHR24298:SF120		1.14.13.102		GO:0055114,GO:0020037,GO:0016705,GO:0005506	AT3G48270.1	CYP71A26	cytochrome P450, family 71, subfamily A, polypeptide 26
Ciclev10027465m.g	193.961	-10.2301	4.76695e-17	6.13579e-15	508	308	268	0	0	1	Ciclev10027465m.g	PF00109,PF02801	PTHR11712,PTHR11712:SF287	KOG1394	2.3.1.179,2.3.1.41	K09458		AT1G74960.3	ATKAS2,FAB1,KAS2	fatty acid biosynthesis 1
Ciclev10013191m.g	432.699	2.68011	4.86701e-17	6.21586e-15	109	141	70	656	1065	790	Ciclev10013191m.g	PF14368	PTHR33214					AT3G18280.1		Bifunctional inhibitor/lipid-transfer protein/seed storage 2S albumin superfamily protein
Ciclev10027216m.g	142.651	-8.31761	5.05645e-17	6.41959e-15	451	230	132	0	0	3	Ciclev10027216m.g	PF14009
Ciclev10006670m.g	185.867	-6.7053	5.13858e-17	6.48549e-15	606	369	87	1	4	7	Ciclev10006670m.g	PF07690	PTHR23500,PTHR23500:SF30				GO:0055085,GO:0016021	AT1G11260.1	ATSTP1,STP1	sugar transporter 1
Ciclev10026893m.g	59.8443	3.73956	5.64225e-17	7.07954e-15	11	4	8	123	119	128	NA
Ciclev10003685m.g	122.418	2.6789	6.5918e-17	8.22288e-15	38	22	31	179	237	296	Ciclev10003685m.g	PF13191	PTHR23155,PTHR23155:SF554	KOG4658				AT4G27190.1		NB-ARC domain-containing disease resistance protein
Ciclev10013564m.g	178.052	4.08455	8.29747e-17	1.02908e-14	22	26	7	293	543	292	Ciclev10013564m.g	PF00657	PTHR22835,PTHR22835:SF150		3.1.1.3		GO:0016788	AT5G37690.1		SGNH hydrolase-type esterase superfamily protein
Ciclev10030131m.g	1460.46	-2.56532	8.65634e-17	1.06742e-14	2431	2105	2272	609	418	353	Ciclev10030131m.g		PTHR10795,PTHR10795:SF360		3.4.21.25			AT4G26330.1	ATSBT3.18,UNE17	Subtilisin-like serine endopeptidase family protein
Ciclev10031561m.g	125.277	2.55246	1.45732e-16	1.78676e-14	51	29	22	222	256	236	Ciclev10031561m.g	PF00646,PF13964	PTHR24414,PTHR24414:SF35				GO:0005515	AT1G23390.1		Kelch repeat-containing F-box family protein
Ciclev10027645m.g	191.794	10.8894	1.51477e-16	1.84664e-14	0	0	0	296	226	774	Ciclev10027645m.g	PF08263,PF00560	PTHR27004,PTHR27004:SF27	KOG0472	2.7.11.1		GO:0005515	AT2G34930.1		disease resistance family protein / LRR family protein
Ciclev10014347m.g	2814.32	0.926645	2.14884e-16	2.60483e-14	1930	1740	1634	3569	4271	4485	Ciclev10014347m.g	PF02225,PF00082	PTHR10795,PTHR10795:SF375		3.4.14.10		GO:0006508,GO:0004252	AT5G45650.1		subtilase family protein
Ciclev10026665m.g	928.655	1.72804	2.47388e-16	2.982e-14	555	340	306	1509	1733	1506	Ciclev10026665m.g	PF16987	PTHR33137,PTHR33137:SF4					AT1G15780.1
Ciclev10004156m.g	4579.33	1.68294	2.96498e-16	3.554e-14	2257	1647	2042	7884	6685	8601	Ciclev10004156m.g	PF00400	PTHR22844,PTHR22844:SF235		2.7.11.7		GO:0005515	AT3G06880.2		Transducin/WD40 repeat-like superfamily protein
Ciclev10031083m.g	2034.36	0.979719	3.03397e-16	3.61649e-14	1384	1183	1177	2863	2966	3154	Ciclev10031083m.g	PF05024	PTHR21329,PTHR21329:SF3	KOG1183	2.4.1.198		GO:0017176,GO:0016021,GO:0006506	AT3G57170.1		N-acetylglucosaminyl transferase component family protein / Gpi1 family protein
Ciclev10001675m.g	104.003	10.0066	3.14927e-16	3.73319e-14	0	0	0	198	205	293	Ciclev10001675m.g	PF04997,PF04998	PTHR19376,PTHR19376:SF37	KOG0260	2.7.7.6	K03006	GO:0006351,GO:0003899,GO:0003677	AT4G35800.1	NRPB1,RNA_POL_II_LS,RNA_POL_II_LSRNA_POL_II_LS,RPB1	RNA polymerase II large subunit
Ciclev10015331m.g	416.487	6.02061	5.21954e-16	6.15332e-14	26	11	0	856	977	899	Ciclev10015331m.g	PF03140	PTHR31549,PTHR31549:SF2					AT4G31980.1
Ciclev10010848m.g	176.416	2.80506	5.61768e-16	6.5865e-14	57	38	28	373	391	256	NA
Ciclev10011359m.g	301.631	2.04242	5.90156e-16	6.88173e-14	140	112	75	441	521	666	Ciclev10011359m.g	PF00560,PF07714	PTHR27000,PTHR27000:SF114	KOG1187	2.7.11.1	K04730	GO:0005515,GO:0006468,GO:0004672	AT3G47570.1		Leucine-rich repeat protein kinase family protein
Ciclev10001844m.g	9264.96	3.14948	6.05745e-16	7.02533e-14	2162	1801	1239	16055	28916	10608	Ciclev10001844m.g	PF01370	PTHR10366,PTHR10366:SF295	KOG1502	1.2.1.44		GO:0050662,GO:0003824	AT2G02400.1		NAD(P)-binding Rossmann-fold superfamily protein
Ciclev10001981m.g	2830.16	3.32724	6.22585e-16	7.18182e-14	338	314	703	5499	5205	6421	Ciclev10001981m.g	PF07649	PTHR13871,PTHR13871:SF43		2.7.1.107		GO:0055114,GO:0047134	AT1G20990.1		Cysteine/Histidine-rich C1 domain family protein
Ciclev10023649m.g	723.715	-1.07424	9.74896e-16	1.11858e-13	992	839	852	493	524	534	Ciclev10023649m.g		PTHR10984,PTHR10984:SF37					AT4G27080.1	ATPDI7,ATPDIL5-4,PDI7,PDIL5-4	PDI-like 5-4
Ciclev10031844m.g	346.324	1.85648	1.2292e-15	1.40285e-13	145	116	147	582	532	691	Ciclev10031844m.g		PTHR16193					AT5G17270.1		Protein prenylyltransferase superfamily protein
Ciclev10023537m.g	572.084	-1.24448	1.50214e-15	1.70529e-13	884	658	671	371	359	399	Ciclev10023537m.g	PF01088	PTHR10589	KOG1415	3.4.19.12	K05609	GO:0006511,GO:0005622,GO:0004843	AT4G17510.1	UCH3	ubiquitin C-terminal hydrolase 3
Ciclev10014404m.g	2102.2	1.33405	1.62409e-15	1.83403e-13	1403	939	960	2963	3868	3219	Ciclev10014404m.g	PF00501	PTHR24095,PTHR24095:SF153		6.2.1.1		GO:0008152,GO:0003824	AT1G55320.1	AAE18	acyl-activating enzyme 18
Ciclev10005808m.g	1434.34	3.2238	1.76329e-15	1.98079e-13	439	147	201	2657	2098	3890	Ciclev10005808m.g	PF13417	PTHR11260,PTHR11260:SF233	KOG0406	2.5.1.18	K00799	GO:0005515	AT3G09270.1	ATGSTU8,GSTU8	glutathione S-transferase TAU 8
Ciclev10008448m.g	152.598	-2.34089	1.88907e-15	2.1001e-13	246	272	180	41	58	70	Ciclev10008448m.g	PF00155	PTHR11751,PTHR11751:SF387			K00815	GO:0030170,GO:0009058	AT5G53970.1		Tyrosine transaminase family protein
Ciclev10018540m.g	173.877	2.82592	1.87991e-15	2.1001e-13	27	44	44	362	329	316	Ciclev10018540m.g	PF00931	PTHR23155,PTHR23155:SF563	KOG4658			GO:0043531	AT3G14470.1		NB-ARC domain-containing disease resistance protein
Ciclev10015145m.g	106.023	7.6075	2.08552e-15	2.30654e-13	2	1	0	122	301	295	Ciclev10015145m.g	PF00201	PTHR11926,PTHR11926:SF331	KOG1192		K13691	GO:0016758,GO:0008152	AT1G05680.1	UGT74E2	Uridine diphosphate glycosyltransferase 74E2
Ciclev10007596m.g	94.6516	5.58122	2.32525e-15	2.55849e-13	8	2	1	267	123	217	Ciclev10007596m.g	PF11883,PF00954,PF08276,PF01453,PF07714	PTHR27002,PTHR27002:SF101	KOG1187	2.7.11.1		GO:0004674,GO:0048544,GO:0006468,GO:0004672	AT4G21380.1	ARK3,RK3	receptor kinase 3
Ciclev10015605m.g	11773.8	-2.20906	2.64992e-15	2.88612e-13	14040	18840	18974	4207	5669	4085	Ciclev10015605m.g	PF07714	PTHR27003,PTHR27003:SF68	KOG1187	2.7.11.1		GO:0006468,GO:0004672	AT3G26700.1		Protein kinase superfamily protein
Ciclev10017651m.g	107.799	-3.25987	2.63843e-15	2.88612e-13	216	133	187	11	31	27	Ciclev10017651m.g	PF03140	PTHR31549,PTHR31549:SF2					AT4G31980.1
Ciclev10005580m.g	543.451	-1.08149	3.22836e-15	3.49836e-13	751	654	616	331	408	427	Ciclev10005580m.g	PF05057	PTHR12482,PTHR12482:SF14					AT5G51180.1		alpha/beta-Hydrolases superfamily protein
Ciclev10024450m.g	77.502	9.58156	3.82035e-15	4.11907e-13	0	0	0	169	175	171	Ciclev10024450m.g	PF00121	PTHR21139,PTHR21139:SF6		5.3.1.1	K01803	GO:0008152,GO:0004807	AT3G55440.1	ATCTIMC,CYTOTPI,TPI	triosephosphate isomerase
Ciclev10023325m.g	80.6132	9.63938	3.90782e-15	4.19231e-13	0	0	0	143	177	221	Ciclev10023325m.g	PF12906	PTHR23012,PTHR23012:SF82				GO:0008270	AT2G45530.1		RING/U-box superfamily protein
Ciclev10029499m.g	4279.85	-0.789752	3.92968e-15	4.19478e-13	5927	4692	4309	3067	3670	3741	Ciclev10029499m.g	PF00111	PTHR19370,PTHR19370:SF127			K02639	GO:0051536,GO:0009055	AT2G27510.1	ATFD3,FD3	ferredoxin 3
Ciclev10030278m.g	80.3469	9.63475	4.04566e-15	4.29721e-13	0	0	0	137	188	215	Ciclev10030278m.g	PF02362					GO:0003677	AT3G18990.1	REM39,VRN1	AP2/B3-like transcriptional factor family protein
Ciclev10003824m.g	99.1186	-2.93466	4.79296e-15	5.0659e-13	182	115	181	27	29	20	Ciclev10003824m.g				2.1.1.12			AT5G49810.1	MMT	methionine S-methyltransferase
Ciclev10024079m.g	79.3244	9.61534	5.14931e-15	5.41587e-13	0	0	0	169	151	208	Ciclev10024079m.g	PF13041,PF01535	PTHR24015					AT2G20540.1	MEF21	mitochondrial editing factor 21
Ciclev10003586m.g	687.814	3.53122	5.67957e-15	5.94443e-13	107	49	140	1684	1022	1455	Ciclev10003586m.g		PTHR34285,PTHR34285:SF1					AT3G57990.1
Ciclev10011288m.g	174.285	3.66353	6.16395e-15	6.42008e-13	36	10	25	267	303	518	Ciclev10011288m.g	PF00069	PTHR27000,PTHR27000:SF114	KOG0984	2.7.11.1		GO:0006468,GO:0005524,GO:0004672	AT3G47570.1		Leucine-rich repeat protein kinase family protein
Ciclev10012089m.g	1260.1	-1.66266	6.53265e-15	6.77124e-13	1894	1458	1864	523	703	805	Ciclev10012089m.g	PF13921	PTHR10641,PTHR10641:SF457	KOG0048		K09422	GO:0010338,GO:0006351,GO:0005634	AT2G37630.1	AS1,ATMYB91,ATPHAN,MYB91	myb-like HTH transcriptional regulator family protein
Ciclev10013440m.g	126.45	-10.5749	6.67971e-15	6.89038e-13	238	380	80	0	0	0	Ciclev10013440m.g	PF00443,PF04780	PTHR22975,PTHR22975:SF9	KOG1887	3.4.19.12		GO:0036459,GO:0016579	AT3G47890.1		Ubiquitin carboxyl-terminal hydrolase-related protein
Ciclev10024502m.g	199.486	-2.01952	7.40957e-15	7.60669e-13	333	334	214	75	84	105	Ciclev10024502m.g	PF13499,PF07714	PTHR24349,PTHR24349:SF160	KOG0032	2.7.11.1	K13412	GO:0006468,GO:0004672	AT2G31500.1	CPK24	calcium-dependent protein kinase 24
Ciclev10023613m.g	714.438	1.61046	8.75262e-15	8.94268e-13	360	341	266	1187	1013	1376	Ciclev10023613m.g	PF00931	PTHR23155,PTHR23155:SF563	KOG4658			GO:0043531	AT3G14460.1		LRR and NB-ARC domains-containing disease resistance protein
Ciclev10027357m.g	60.0383	-7.0371	8.86251e-15	9.01204e-13	131	103	94	3	0	0	NA
Ciclev10033935m.g	181.5	-4.89314	9.1632e-15	9.27385e-13	545	256	198	24	9	5	Ciclev10033935m.g	PF00999	PTHR32468,PTHR32468:SF32	KOG1650			GO:0055085,GO:0016021,GO:0015299,GO:0006812	AT2G13620.1	ATCHX15,CHX15	cation/hydrogen exchanger 15
Ciclev10023289m.g	58.1587	5.67277	9.49576e-15	9.5653e-13	0	2	4	135	104	138	Ciclev10023289m.g							AT3G03305.1		Calcineurin-like metallo-phosphoesterase superfamily protein
Ciclev10006434m.g	54.9306	5.39446	9.72636e-15	9.75182e-13	3	1	3	116	86	155	Ciclev10006434m.g	PF03140	PTHR31549					AT3G50170.1		Plant protein of unknown function (DUF247)
Ciclev10002462m.g	1366.14	2.80272	1.27261e-14	1.27001e-12	523	267	183	2417	2095	3465	Ciclev10002462m.g	PF00917			3.4.19.12		GO:0005515	AT3G17380.1		TRAF-like family protein
Ciclev10024814m.g	128.705	4.66558	1.28068e-14	1.27214e-12	19	6	3	365	202	242	Ciclev10024814m.g	PF13855,PF00931	PTHR23155,PTHR23155:SF497	KOG4658		K13459	GO:0005515,GO:0043531	AT4G27190.1		NB-ARC domain-containing disease resistance protein
Ciclev10011605m.g	136.157	-2.66046	1.3629e-14	1.34757e-12	201	176	256	45	42	36	Ciclev10011605m.g	PF00450	PTHR11802,PTHR11802:SF43		3.4.16.6	K16297	GO:0006508,GO:0004185	AT3G02110.1	scpl25	serine carboxypeptidase-like 25
Ciclev10024504m.g	82.5284	9.67243	2.05013e-14	2.01778e-12	0	0	0	186	122	240	Ciclev10024504m.g	PF13676,PF13855,PF00931	PTHR11017,PTHR11017:SF162				GO:0007165,GO:0005515,GO:0043531	AT5G17680.1		disease resistance protein (TIR-NBS-LRR class), putative
Ciclev10002971m.g	71.2561	-5.23531	3.22933e-14	3.16386e-12	174	107	105	8	0	4	NA
Ciclev10024834m.g	223.541	2.88044	3.26185e-14	3.1812e-12	86	40	26	366	469	484	Ciclev10024834m.g	PF00931	PTHR23155,PTHR23155:SF478			K13459	GO:0043531	AT5G63020.1		Disease resistance protein (CC-NBS-LRR class) family
Ciclev10033389m.g	40.824	-3.91647	3.50286e-14	3.40078e-12	86	76	50	4	6	7	Ciclev10033389m.g	PF02365	PTHR31719,PTHR31719:SF10				GO:0006355,GO:0003677	AT3G18400.1	anac058,NAC058	NAC domain containing protein 58
Ciclev10005285m.g	1458.89	-2.12655	3.9675e-14	3.83453e-12	1921	1764	2683	540	678	596	Ciclev10005285m.g	PF00011						AT1G07400.1		HSP20-like chaperones superfamily protein
Ciclev10027606m.g	90.0906	-2.11116	5.60685e-14	5.39465e-12	159	134	110	34	45	34	NA
Ciclev10012734m.g	176.709	3.83746	6.13256e-14	5.87411e-12	29	15	20	293	198	619	Ciclev10012734m.g	PF13561	PTHR24322,PTHR24322:SF425	KOG1611,KOG1204	1.1.1.206	K08081		AT5G06060.1		NAD(P)-binding Rossmann-fold superfamily protein
Ciclev10013303m.g	364.079	2.19027	6.81491e-14	6.4987e-12	150	104	107	667	477	840	Ciclev10013303m.g		PTHR33727,PTHR33727:SF4					AT1G31335.1
Ciclev10028648m.g	1043.4	4.36378	8.21803e-14	7.80204e-12	150	108	19	1551	2871	2285	Ciclev10028648m.g	PF00450	PTHR11802,PTHR11802:SF29	KOG1282		K16296	GO:0006508,GO:0004185	AT3G12203.1	scpl17	serine carboxypeptidase-like 17
Ciclev10020806m.g	1296.37	-6.5983	8.53341e-14	8.06577e-12	2366	2205	2395	70	8	4	Ciclev10020806m.g	PF13920,PF07002	PTHR10857,PTHR10857:SF47	KOG4172		K16280		AT1G79380.1		Ca(2)-dependent phospholipid-binding protein (Copine) family
Ciclev10013135m.g	10198	-2.56335	9.02247e-14	8.49062e-12	15454	10758	20733	3648	3409	2679	Ciclev10013135m.g	PF14368	PTHR33122,PTHR33122:SF6					AT3G53980.2		Bifunctional inhibitor/lipid-transfer protein/seed storage 2S albumin superfamily protein
Ciclev10000738m.g	935.978	-0.954828	1.04972e-13	9.83525e-12	1315	1068	1009	599	791	741	Ciclev10000738m.g	PF07690	PTHR11654,PTHR11654:SF94			K14638	GO:0055085,GO:0016021,GO:0016020,GO:0006810,GO:0005215	AT1G22540.1		Major facilitator superfamily protein
Ciclev10028422m.g	790.179	0.969122	1.08818e-13	1.01513e-11	575	483	412	1005	1247	1245	Ciclev10028422m.g	PF00201	PTHR11926,PTHR11926:SF102	KOG1192			GO:0016758,GO:0008152	AT3G46670.1	UGT76E11	UDP-glucosyl transferase 76E11
Ciclev10024618m.g	51.3492	6.10081	1.18023e-13	1.09624e-11	0	2	2	90	141	108	NA
Ciclev10024190m.g	44.1069	4.14782	1.39173e-13	1.28711e-11	6	3	4	70	89	122	Ciclev10024190m.g	PF13855,PF00931	PTHR11017,PTHR11017:SF162	KOG4658			GO:0005515,GO:0043531	AT5G17680.1		disease resistance protein (TIR-NBS-LRR class), putative
Ciclev10015301m.g	3944.92	-0.882278	1.43146e-13	1.31817e-11	5183	4303	4497	2707	3369	3192	Ciclev10015301m.g	PF00564	PTHR31066,PTHR31066:SF4				GO:0005515	AT4G05150.1		Octicosapeptide/Phox/Bem1p family protein
Ciclev10001800m.g	153.935	1.56676	1.50219e-13	1.3774e-11	79	74	60	243	265	258	Ciclev10001800m.g		PTHR33133,PTHR33133:SF8					AT1G31130.1
Ciclev10033901m.g	310.854	2.88076	1.54491e-13	1.41053e-11	52	87	61	462	483	896	Ciclev10033901m.g	PF03000	PTHR32370,PTHR32370:SF15					AT3G19850.1		Phototropic-responsive NPH3 family protein
Ciclev10020552m.g	190.372	4.49966	1.63043e-13	1.46985e-11	26	17	3	215	465	561	Ciclev10020552m.g	PF00560,PF13855	PTHR27004,PTHR27004:SF1				GO:0005515	AT3G05660.1	AtRLP33,RLP33	receptor like protein 33
Ciclev10021732m.g	3131.44	-1.05316	1.62102e-13	1.46985e-11	4066	3560	3880	1989	2438	2375	Ciclev10021732m.g	PF00076					GO:0003676	AT4G17720.1		RNA-binding (RRM/RBD/RNP motifs) family protein
Ciclev10027535m.g	53.8513	3.10252	1.62999e-13	1.46985e-11	14	8	9	111	93	116	Ciclev10027535m.g	PF13855,PF00931	PTHR23155,PTHR23155:SF639			K13459	GO:0005515,GO:0043531	AT5G63020.1		Disease resistance protein (CC-NBS-LRR class) family
Ciclev10025742m.g	322.277	-1.99079	1.76357e-13	1.58323e-11	688	413	342	133	169	130	Ciclev10025742m.g	PF00583	PTHR23091,PTHR23091:SF195		2.3.1.82		GO:0008080	AT4G37580.1	COP3,HLS1,UNS2	Acyl-CoA N-acyltransferases (NAT) superfamily protein
Ciclev10029998m.g	154.755	2.02314	1.80118e-13	1.61025e-11	57	45	64	264	255	307	Ciclev10029998m.g	PF00931	PTHR23155,PTHR23155:SF554	KOG4658			GO:0043531	AT1G12210.1	RFL1	RPS5-like 1
Ciclev10000315m.g	485.249	2.00198	1.90546e-13	1.69641e-11	200	149	181	916	650	1005	Ciclev10000315m.g	PF00931	PTHR23155,PTHR23155:SF554	KOG4658		K13459	GO:0043531	AT4G27190.1		NB-ARC domain-containing disease resistance protein
Ciclev10003293m.g	132.904	-2.16301	2.19367e-13	1.94493e-11	208	160	222	46	64	52	Ciclev10003293m.g	PF00931	PTHR11017,PTHR11017:SF174	KOG4658			GO:0043531	AT5G36930.2		Disease resistance protein (TIR-NBS-LRR class) family
Ciclev10006498m.g	109.773	9.12112	2.40534e-13	2.12382e-11	1	0	0	154	257	331	Ciclev10006498m.g	PF00702,PF00122	PTHR24093,PTHR24093:SF296		3.6.3.8	K01537	GO:0046872,GO:0000166	AT2G41560.1	ACA4	autoinhibited Ca(2+)-ATPase, isoform 4
Ciclev10027245m.g	64.5491	9.31895	2.49629e-13	2.1951e-11	0	0	0	98	125	213	Ciclev10027245m.g	PF05699,PF14291	PTHR11697				GO:0046983	AT1G19260.1		TTF-type zinc finger protein with HAT dimerisation domain
Ciclev10015630m.g	58.9377	6.02629	2.54765e-13	2.23112e-11	4	1	0	152	141	89	Ciclev10015630m.g	PF08241,PF08100	PTHR11746,PTHR11746:SF99	KOG3178			GO:0008168,GO:0008152,GO:0046983	AT4G35160.1		O-methyltransferase family protein
Ciclev10030973m.g	992.516	1.73295	2.8651e-13	2.49893e-11	621	365	301	1475	1714	1913	Ciclev10030973m.g	PF08418,PF04042	PTHR23061,PTHR23061:SF12	KOG1625		K02321	GO:0006260,GO:0003887,GO:0003677	AT1G67630.1	POLA2	DNA polymerase alpha 2
Ciclev10006627m.g	291.255	-2.11173	2.8861e-13	2.50705e-11	544	297	460	112	108	145	Ciclev10006627m.g	PF05890	PTHR13028,PTHR13028:SF0	KOG3080		K14823		AT3G22660.1		rRNA processing protein-related
Ciclev10033685m.g	162.924	1.68222	3.30687e-13	2.86097e-11	88	57	68	270	266	290	Ciclev10033685m.g	PF02184	PTHR11246,PTHR11246:SF14			K12869	GO:0006396,GO:0005622	AT5G41770.1		crooked neck protein, putative / cell cycle protein, putative
Ciclev10013997m.g	63.6158	-7.10886	3.39029e-13	2.92137e-11	117	80	144	3	0	0	Ciclev10013997m.g	PF01637	PTHR23155,PTHR23155:SF554				GO:0005524	AT1G61310.1		LRR and NB-ARC domains-containing disease resistance protein
Ciclev10003010m.g	150.74	2.28898	3.42812e-13	2.94215e-11	41	39	58	225	312	301	NA
Ciclev10002724m.g	94.2725	-2.44497	3.81987e-13	3.26531e-11	207	110	127	27	31	40	NA
Ciclev10007586m.g	37.4728	-3.60053	4.91449e-13	4.18434e-11	61	70	57	6	6	7	Ciclev10007586m.g	PF03552	PTHR13301,PTHR13301:SF57		2.4.1.12		GO:0030244,GO:0016760,GO:0016020	AT1G55850.1	ATCSLE1,CSLE1	cellulose synthase like E1
Ciclev10006105m.g	4518.65	9.5108	5.43966e-13	4.61317e-11	35	2	1	10039	3951	16019	Ciclev10006105m.g	PF00407	PTHR31213,PTHR31213:SF17				GO:0009607,GO:0006952	AT1G24020.2	MLP423	MLP-like protein 423
Ciclev10024358m.g	201.172	-3.97667	5.65511e-13	4.77701e-11	282	586	161	18	26	37	Ciclev10024358m.g	PF00248	PTHR11732,PTHR11732:SF239	KOG1577	1.1.1.247			AT1G59960.1		NAD(P)-linked oxidoreductase superfamily protein
Ciclev10032670m.g	85.3795	8.75668	5.93866e-13	4.99686e-11	1	0	0	188	186	192	Ciclev10032670m.g	PF05056	PTHR33103					AT5G01150.1		Protein of unknown function (DUF674)
Ciclev10013740m.g	50.8105	6.51844	6.20585e-13	5.19872e-11	1	0	2	102	124	109	Ciclev10013740m.g	PF06775	PTHR21212,PTHR21212:SF0	KOG4200				AT5G16460.1		Putative adipose-regulatory protein (Seipin)
Ciclev10030734m.g	508.7	1.86745	6.22703e-13	5.19872e-11	189	240	166	736	820	1119	Ciclev10030734m.g		PTHR10887,PTHR10887:SF331			K18422		AT1G05460.1	SDE3	P-loop containing nucleoside triphosphate hydrolases superfamily protein
Ciclev10003522m.g	553.713	1.71482	6.92556e-13	5.75949e-11	296	182	234	868	813	1150	Ciclev10003522m.g	PF01637	PTHR23155,PTHR23155:SF554	KOG4658		K13459	GO:0005524	AT4G27220.1		NB-ARC domain-containing disease resistance protein
Ciclev10030345m.g	491.325	-1.41121	7.39317e-13	6.12463e-11	779	692	499	282	334	278	Ciclev10030345m.g		PTHR11785,PTHR11785:SF411				GO:0016020,GO:0015171,GO:0003333	AT1G58030.1	CAT2	cationic amino acid transporter 2
Ciclev10014463m.g	177.161	-2.90678	7.54839e-13	6.22916e-11	469	168	245	51	41	46	Ciclev10014463m.g	PF00005,PF01061	PTHR19241,PTHR19241:SF247		3.6.3.44		GO:0016887,GO:0005524,GO:0016020	AT3G21090.1		ABC-2 type transporter family protein
Ciclev10004043m.g	59.7588	4.35168	7.98081e-13	6.56078e-11	2	9	4	108	103	170	Ciclev10004043m.g	PF07500	PTHR11477			K03145	GO:0006351	AT2G42730.1		F-box family protein
Ciclev10029886m.g	74.5703	-2.71711	8.4244e-13	6.89901e-11	131	141	84	17	20	29	Ciclev10029886m.g	PF01494	PTHR10835,PTHR10835:SF1		1.14.99.7,1.14.13.132	K00511	GO:0071949	AT1G58440.1	SQE1,XF1	FAD/NAD(P)-binding oxidoreductase family protein
Ciclev10028154m.g	708.492	-2.0372	8.58815e-13	7.00636e-11	1492	925	770	292	239	394	Ciclev10028154m.g	PF00262	PTHR11073,PTHR11073:SF1	KOG0675		K08054	GO:0051082,GO:0006457,GO:0005783,GO:0005509	AT5G61790.1	ATCNX1,CNX1	calnexin 1
Ciclev10005927m.g	49.5076	6.49227	8.76543e-13	7.1239e-11	2	0	1	91	118	119	Ciclev10005927m.g	PF13499						AT4G13440.1		Calcium-binding EF-hand family protein
Ciclev10007620m.g	182.099	2.73881	1.13683e-12	9.16986e-11	69	45	20	284	383	396	Ciclev10007620m.g	PF05786	PTHR13108	KOG2328		K06676	GO:0007076,GO:0000796	AT2G32590.1
Ciclev10017326m.g	309.697	1.64398	1.1345e-12	9.16986e-11	161	157	96	510	514	536	NA
Ciclev10002058m.g	264.231	3.72159	1.30301e-12	1.04397e-10	47	38	19	781	548	264	Ciclev10002058m.g	PF01565	PTHR32448		1.3.3.8		GO:0055114,GO:0050660,GO:0016491	AT4G20820.1		FAD-binding Berberine family protein
Ciclev10013519m.g	650.751	0.987303	1.30399e-12	1.04397e-10	428	375	388	876	995	1013	Ciclev10013519m.g	PF00139	PTHR27007,PTHR27007:SF24				GO:0030246	AT5G10530.1		Concanavalin A-like lectin protein kinase family protein
Ciclev10024164m.g	79.8798	2.47706	1.36629e-12	1.08978e-10	20	23	23	133	132	187	Ciclev10024164m.g	PF01965	PTHR11019,PTHR11019:SF100	KOG2764		K03152		AT1G53280.1		Class I glutamine amidotransferase-like superfamily protein
Ciclev10017239m.g	48.3977	8.90186	1.40479e-12	1.11634e-10	0	0	0	115	118	87	Ciclev10017239m.g	PF01434	PTHR23076,PTHR23076:SF60				GO:0006508,GO:0005524,GO:0004222	AT1G06430.1	FTSH8	FTSH protease 8
Ciclev10020568m.g	1324.95	1.28885	1.48151e-12	1.17296e-10	907	577	643	1719	2154	2428	Ciclev10020568m.g		PTHR32487,PTHR32487:SF5		1.3.1.3			AT4G24220.1	AWI31,VEP1	NAD(P)-binding Rossmann-fold superfamily protein
Ciclev10017011m.g	48.4103	-4.07396	1.50392e-12	1.18633e-10	127	56	73	7	8	3	Ciclev10017011m.g	PF03435	PTHR12286,PTHR12286:SF7				GO:0055114,GO:0016491	AT1G50450.1		Saccharopine dehydrogenase
Ciclev10006672m.g	322.775	-6.44831	1.70804e-12	1.33751e-10	938	720	163	3	1	21	Ciclev10006672m.g	PF07690	PTHR23500,PTHR23500:SF30	KOG0254			GO:0055085,GO:0016021	AT5G61520.1		Major facilitator superfamily protein
Ciclev10031627m.g	190.747	-2.14503	1.7038e-12	1.33751e-10	366	214	279	54	80	103	Ciclev10031627m.g	PF11900,PF12313	PTHR24413,PTHR24413:SF78			K14508		AT5G45110.1	ATNPR3,NPR3	NPR1-like protein 3
Ciclev10013528m.g	335.565	1.34464	1.75993e-12	1.37313e-10	230	143	152	473	561	575	Ciclev10013528m.g		PTHR30007,PTHR30007:SF19			K07053		AT2G13840.1		Polymerase/histidinol phosphatase-like
Ciclev10024565m.g	1140.65	-0.875044	1.91797e-12	1.49101e-10	1460	1283	1288	799	954	933	Ciclev10024565m.g	PF00160	PTHR11071,PTHR11071:SF200	KOG0879,KOG0881	5.2.1.8		GO:0006457,GO:0003755,GO:0000413	AT3G66654.1		Cyclophilin-like peptidyl-prolyl cis-trans isomerase family protein
Ciclev10005168m.g	75.4202	-5.20933	2.01327e-12	1.55945e-10	196	174	45	7	3	3	Ciclev10005168m.g	PF03140	PTHR31549					AT4G31980.1
Ciclev10009663m.g	4076.31	-0.906005	2.19081e-12	1.69086e-10	5215	4807	4493	3018	3360	3058	Ciclev10009663m.g	PF13639	PTHR14155				GO:0008270,GO:0005515	AT5G20885.1		RING/U-box superfamily protein
Ciclev10013856m.g	132.301	4.40964	2.39722e-12	1.84354e-10	23	2	9	306	209	321	Ciclev10013856m.g	PF03145	PTHR10315,PTHR10315:SF43	KOG3002	6.3.2.19	K04506	GO:0007275,GO:0006511,GO:0005634	AT5G37930.1		Protein with RING/U-box and TRAF-like domains
Ciclev10004982m.g	1193.93	-1.70082	2.4808e-12	1.901e-10	1503	1829	1602	588	531	752	Ciclev10004982m.g	PF03140	PTHR31549					AT4G31980.1
Ciclev10003349m.g	99.1367	2.69361	2.96895e-12	2.26697e-10	26	33	14	148	189	240	Ciclev10003349m.g	PF05032	PTHR36747					AT3G02120.1		hydroxyproline-rich glycoprotein family protein
Ciclev10031838m.g	524.01	1.22231	3.03355e-12	2.30808e-10	369	282	220	713	884	855	Ciclev10031838m.g	PF13242,PF13344	PTHR14269,PTHR14269:SF15	KOG1618				AT3G45740.1		hydrolase family protein / HAD-superfamily protein
Ciclev10011381m.g	2570.9	-1.5137	3.34413e-12	2.53539e-10	3336	3331	3636	1253	1826	1381	Ciclev10011381m.g	PF00854	PTHR11654,PTHR11654:SF125		3.6.3.43	K14638	GO:0016020,GO:0006810,GO:0005215	AT3G54140.1	ATPTR1,PTR1	peptide transporter 1
Ciclev10003073m.g	69.3314	7.55972	3.39791e-12	2.5671e-10	0	2	0	114	159	191	NA
Ciclev10005754m.g	2385.1	-1.70799	3.44758e-12	2.587e-10	3671	2439	3827	1169	1172	1382	NA
Ciclev10024411m.g	73.7075	8.54377	3.44837e-12	2.587e-10	0	1	0	156	190	143	Ciclev10024411m.g	PF04434,PF10551	PTHR31973,PTHR31973:SF0				GO:0008270	AT1G49920.1		MuDR family transposase
Ciclev10011171m.g	172.131	-3.63102	3.82694e-12	2.86101e-10	301	368	203	47	20	16	Ciclev10011171m.g	PF00560,PF13855,PF00069	PTHR27000,PTHR27000:SF171	KOG1187	2.7.11.1		GO:0005515,GO:0006468,GO:0005524,GO:0004672	AT4G08850.1		Leucine-rich repeat receptor-like protein kinase family protein
Ciclev10028601m.g	1988.67	-1.08694	3.89112e-12	2.89888e-10	2778	2203	2415	1431	1354	1439	Ciclev10028601m.g	PF00249	PTHR21717,PTHR21717:SF22					AT5G58340.2		myb-like HTH transcriptional regulator family protein
Ciclev10006433m.g	100.821	-2.48081	4.03825e-12	2.99556e-10	221	158	100	25	40	38	Ciclev10006433m.g	PF00481	PTHR13832,PTHR13832:SF283	KOG0700	3.1.3.16		GO:0003824,GO:0006470,GO:0004722	AT3G23360.1		Protein phosphatase 2C family protein
Ciclev10027808m.g	295.183	1.65506	4.04882e-12	2.99556e-10	181	114	101	453	453	590	Ciclev10027808m.g	PF08263,PF13855	PTHR27004	KOG0472			GO:0005515	AT2G34930.1		disease resistance family protein / LRR family protein
Ciclev10013310m.g	67.4862	-4.12265	4.1262e-12	3.04233e-10	167	91	98	12	10	2	Ciclev10013310m.g	PF01873	PTHR23001,PTHR23001:SF3			K03238	GO:0006413,GO:0003743	AT5G20920.1	EIF2 BETA,EMB1401	eukaryotic translation initiation factor 2 beta subunit
Ciclev10026977m.g	48.0896	6.4434	4.83968e-12	3.55617e-10	1	2	0	109	120	86	NA
Ciclev10002650m.g	2237.63	2.60265	4.97175e-12	3.64075e-10	978	356	458	4149	3172	5464	Ciclev10002650m.g	PF00917			3.4.19.12		GO:0005515	AT3G17380.1		TRAF-like family protein
Ciclev10022756m.g	7958.6	1.10334	5.41742e-12	3.95361e-10	6165	4092	3782	11430	12514	12210	Ciclev10022756m.g		PTHR33474,PTHR33474:SF2
Ciclev10018865m.g	31620.7	1.02002	5.73463e-12	4.17092e-10	22304	20248	14966	40760	49698	51125	Ciclev10018865m.g		PTHR11731,PTHR11731:SF117					AT2G47390.1		Prolyl oligopeptidase family protein
Ciclev10018385m.g	192.07	4.00188	6.13404e-12	4.44635e-10	26	13	23	429	152	617	Ciclev10018385m.g	PF14380,PF13947	PTHR27009,PTHR27009:SF6				GO:0030247	AT1G18390.2		Protein kinase superfamily protein
Ciclev10003604m.g	57.3006	3.57846	6.41038e-12	4.63101e-10	6	11	7	71	137	150	Ciclev10003604m.g		PTHR35998,PTHR35998:SF1					AT1G32260.1
Ciclev10032689m.g	200.916	3.83649	6.93852e-12	4.99574e-10	23	18	30	300	208	759	Ciclev10032689m.g	PF03819	PTHR14552,PTHR14552:SF17		3.6.1.12	K16904		AT3G25400.1
Ciclev10025625m.g	79.9728	2.60723	7.27397e-12	5.21974e-10	18	21	22	176	138	138	Ciclev10025625m.g		PTHR23155,PTHR23155:SF639			K13459		AT1G12220.2	RPS5	Disease resistance protein (CC-NBS-LRR class) family
Ciclev10009308m.g	176.448	1.33794	8.1405e-12	5.82209e-10	100	95	79	250	292	302	Ciclev10009308m.g		PTHR20371,PTHR20371:SF1			K16054		AT5G53850.2		haloacid dehalogenase-like hydrolase family protein
Ciclev10030771m.g	4317.95	-2.45266	8.56553e-12	6.10571e-10	4851	6010	8528	1233	1974	1256	Ciclev10030771m.g	PF00432	PTHR11764,PTHR11764:SF16		5.4.99.39	K15813	GO:0003824	AT1G78950.1		Terpenoid cyclases family protein
Ciclev10000819m.g	152.413	3.06213	8.74912e-12	6.21593e-10	41	15	34	249	228	436	Ciclev10000819m.g	PF07690	PTHR24064,PTHR24064:SF210			K08176	GO:0055085,GO:0016021	AT1G76430.1	PHT1;9	phosphate transporter 1;9
Ciclev10022823m.g	66.2954	3.15187	8.81296e-12	6.24062e-10	16	11	10	170	109	111	Ciclev10022823m.g				5.99.1.2
Ciclev10014787m.g	7861.15	-1.38081	1.03496e-11	7.30464e-10	10177	9967	10642	3784	5858	4999	Ciclev10014787m.g	PF04043,PF01095	PTHR31707,PTHR31707:SF32		3.1.1.11	K01051	GO:0004857,GO:0042545,GO:0030599,GO:0005618	AT1G11580.1	ATPMEPCRA,PMEPCRA	methylesterase PCR A
Ciclev10027949m.g	582.275	1.64988	1.18326e-11	8.32393e-10	312	186	274	976	893	1064	Ciclev10027949m.g	PF00503	PTHR10218,PTHR10218:SF222				GO:0031683,GO:0019001,GO:0007186,GO:0004871,GO:0003924	AT2G23460.1	ATXLG1,XLG1	extra-large G-protein 1
Ciclev10004101m.g	58.5668	-3.77755	1.26047e-11	8.83811e-10	134	71	97	14	8	4	Ciclev10004101m.g	PF13401	PTHR23155,PTHR23155:SF554	KOG4658				AT4G27190.1		NB-ARC domain-containing disease resistance protein
Ciclev10005668m.g	459.596	-4.46333	1.32993e-11	9.2948e-10	906	713	786	88	24	14	Ciclev10005668m.g		PTHR10217,PTHR10217:SF465					AT2G46430.1	ATCNGC3,CNGC3,CNGC3.C	cyclic nucleotide gated channel 3
Ciclev10006840m.g	53.832	-8.37553	1.36375e-11	9.5002e-10	94	102	95	0	1	0	Ciclev10006840m.g	PF00888	PTHR11932,PTHR11932:SF84			K03347	GO:0031625,GO:0006511	AT4G02570.1	ATCUL1,AXR6,CUL1	cullin 1
Ciclev10027583m.g	241.693	1.38324	1.55948e-11	1.08285e-09	154	97	118	352	391	423	Ciclev10027583m.g	PF00931	PTHR23155,PTHR23155:SF577				GO:0043531	AT4G19050.1		NB-ARC domain-containing disease resistance protein
Ciclev10003779m.g	60.4866	-7.65892	1.56926e-11	1.08613e-09	178	93	70	0	0	2	Ciclev10003779m.g		PTHR34115
Ciclev10002794m.g	52.9382	-6.86481	1.6294e-11	1.12413e-09	95	144	49	1	2	0	NA
Ciclev10005120m.g	1298.5	-1.30914	1.7764e-11	1.22162e-09	1907	1862	1316	661	864	980	Ciclev10005120m.g	PF03140	PTHR31549					AT3G50120.1		Plant protein of unknown function (DUF247)
Ciclev10022156m.g	73.1497	9.49863	2.12721e-11	1.45819e-09	0	0	0	154	49	285	Ciclev10022156m.g	PF00197	PTHR33107				GO:0004866	AT1G17860.1		Kunitz family trypsin and protease inhibitor protein
Ciclev10023579m.g	52.1487	-3.26208	2.30015e-11	1.57172e-09	110	57	93	8	16	9	Ciclev10023579m.g	PF03141	PTHR10108,PTHR10108:SF844				GO:0008168	AT1G31850.1		S-adenosyl-L-methionine-dependent methyltransferases superfamily protein
Ciclev10010811m.g	47.5147	8.87583	2.37952e-11	1.6208e-09	0	0	0	111	56	148	Ciclev10010811m.g	PF08263,PF00560,PF13855	PTHR27004	KOG0472			GO:0005515	AT2G34930.1		disease resistance family protein / LRR family protein
Ciclev10023777m.g	144.269	-2.65283	2.43053e-11	1.64844e-09	197	192	278	55	34	41	NA
Ciclev10025967m.g	879.185	1.00221	2.43548e-11	1.64844e-09	643	452	514	1137	1395	1387	Ciclev10025967m.g	PF00010	PTHR31945,PTHR31945:SF6				GO:0046983	AT5G65640.1	bHLH093	beta HLH protein 93
Ciclev10026680m.g	414.273	-1.01054	2.53973e-11	1.7136e-09	588	461	470	297	310	307	Ciclev10026680m.g		PTHR10110,PTHR10110:SF111				GO:0016021,GO:0015299,GO:0006812	AT1G79610.1	ATNHX6,NHX6	Na+/H+ antiporter 6
Ciclev10022175m.g	764.577	-1.03678	2.69736e-11	1.81425e-09	1105	864	855	539	509	619	Ciclev10022175m.g	PF01281	PTHR21368,PTHR21368:SF21	KOG4607		K02939	GO:0006412,GO:0005840,GO:0005622,GO:0003735	AT5G53070.1		Ribosomal protein L9/RNase H1
Ciclev10018721m.g	794.486	1.45657	2.84836e-11	1.90983e-09	489	412	275	1173	1191	1523	Ciclev10018721m.g	PF13855,PF07714,PF11721	PTHR27006,PTHR27006:SF35	KOG1187	2.7.11.1		GO:0005515,GO:0006468,GO:0004672	AT1G53440.1		Leucine-rich repeat transmembrane protein kinase
Ciclev10027953m.g	116.147	6.40698	3.17307e-11	2.12092e-09	8	0	0	291	129	338	Ciclev10027953m.g	PF00005,PF01061	PTHR19241,PTHR19241:SF301	KOG0061	3.6.3.36		GO:0016887,GO:0005524,GO:0016020	AT1G17840.1	ABCG11,ATWBC11,COF1,DSO,WBC11	white-brown complex homolog protein 11
Ciclev10004522m.g	524.121	-5.49158	3.39287e-11	2.26079e-09	1309	931	627	58	8	5	Ciclev10004522m.g	PF00520	PTHR10217,PTHR10217:SF527	KOG0498		K05391	GO:0055085,GO:0016020,GO:0006811,GO:0005216	AT5G53130.1	ATCNGC1,CNGC1	cyclic nucleotide gated channel 1
Ciclev10005289m.g	35.2888	4.0335	3.43133e-11	2.27934e-09	3	2	6	70	83	68	Ciclev10005289m.g	PF00011
Ciclev10021095m.g	148.539	2.02516	3.69506e-11	2.44695e-09	62	52	47	172	319	315	Ciclev10021095m.g	PF12695	PTHR33428,PTHR33428:SF2		3.1.1.14	K08099		AT1G19670.1	ATCLH1,ATHCOR1,CLH1,CORI1	chlorophyllase 1
Ciclev10009014m.g	1466.05	-2.89858	3.75032e-11	2.4759e-09	1810	3513	1651	350	553	252	Ciclev10009014m.g	PF00561	PTHR10992,PTHR10992:SF731	KOG1454	3.7.1.8			AT5G21950.1		alpha/beta-Hydrolases superfamily protein
Ciclev10030791m.g	246.179	2.01904	4.36264e-11	2.87131e-09	129	57	85	440	475	396	Ciclev10030791m.g		PTHR10887,PTHR10887:SF331		6.1.1.26	K18422		AT1G05460.1	SDE3	P-loop containing nucleoside triphosphate hydrolases superfamily protein
Ciclev10013132m.g	11078.8	-1.77625	4.85302e-11	3.18429e-09	19859	12659	14801	6410	5897	4174	Ciclev10013132m.g	PF14368	PTHR33122,PTHR33122:SF6					AT3G53980.2		Bifunctional inhibitor/lipid-transfer protein/seed storage 2S albumin superfamily protein
Ciclev10010235m.g	236.713	2.19866	5.83683e-11	3.81814e-09	67	109	54	383	418	497	Ciclev10010235m.g	PF07649,PF13905	PTHR13871	KOG2501	1.8.1.8	K17609	GO:0055114,GO:0047134	AT1G60420.1		DC1 domain-containing protein
Ciclev10002125m.g	154.508	2.30176	6.00738e-11	3.91776e-09	44	47	50	323	204	320	Ciclev10002125m.g	PF00931	PTHR23155,PTHR23155:SF554				GO:0043531	AT1G61190.1		LRR and NB-ARC domains-containing disease resistance protein
Ciclev10010785m.g	809.801	0.929012	6.23474e-11	4.05371e-09	595	516	423	1037	1183	1328	Ciclev10010785m.g		PTHR13308,PTHR13308:SF17					AT3G15390.1	SDE5	silencing defective 5
Ciclev10005670m.g	43.4491	6.29207	6.36361e-11	4.12365e-09	1	1	1	83	68	136	Ciclev10005670m.g	PF14299	PTHR32278,PTHR32278:SF6					AT2G02360.1	AtPP2-B10,PP2-B10	phloem protein 2-B10
Ciclev10017300m.g	193.459	4.0132	6.38074e-11	4.12365e-09	24	20	18	227	185	828	Ciclev10017300m.g	PF12609	PTHR33090					AT4G10270.1		Wound-responsive family protein
Ciclev10000356m.g	41.6691	6.22154	6.64682e-11	4.28271e-09	0	3	0	91	78	104	Ciclev10000356m.g		PTHR11731,PTHR11731:SF117	KOG2100	3.4.21.26,3.4.14.5			AT2G47390.1		Prolyl oligopeptidase family protein
Ciclev10032594m.g	43.6508	-4.21451	7.06301e-11	4.53724e-09	64	83	76	3	2	10	Ciclev10032594m.g		PTHR16193					AT5G17270.1		Protein prenylyltransferase superfamily protein
Ciclev10027468m.g	209.153	1.4921	7.27468e-11	4.65927e-09	120	97	85	305	305	421	Ciclev10027468m.g	PF11883,PF01453,PF00954,PF07714	PTHR27002,PTHR27002:SF84	KOG1187	2.7.11.1		GO:0004674,GO:0048544,GO:0006468,GO:0004672	AT1G11330.2		S-locus lectin protein kinase family protein
Ciclev10006635m.g	671.343	1.24073	7.56522e-11	4.83094e-09	473	288	342	944	1166	1038	NA
Ciclev10001547m.g	147.009	3.67372	8.25337e-11	5.25473e-09	42	14	6	227	324	367	Ciclev10001547m.g	PF00190	PTHR31189,PTHR31189:SF0				GO:0045735	AT1G07750.1		RmlC-like cupins superfamily protein
Ciclev10029965m.g	175.217	1.88823	8.91835e-11	5.66131e-09	104	59	46	282	297	342	Ciclev10029965m.g	PF03140	PTHR31549,PTHR31549:SF3					AT5G22540.1		Plant protein of unknown function (DUF247)
Ciclev10010537m.g	28.4237	4.21017	9.7543e-11	6.17369e-09	3	3	2	54	59	67	Ciclev10010537m.g		PTHR13789,PTHR13789:SF213	KOG2614				AT5G11330.1		FAD/NAD(P)-binding oxidoreductase family protein
Ciclev10012554m.g	6319.5	1.58571	1.02398e-10	6.4619e-09	2869	3513	2234	8093	12818	10930	Ciclev10012554m.g	PF00141	PTHR31356,PTHR31356:SF10		1.11.1.11	K00434	GO:0055114,GO:0020037,GO:0006979,GO:0004601	AT3G09640.2	APX1B,APX2	ascorbate peroxidase 2
Ciclev10004088m.g	29.2696	8.17772	1.13751e-10	7.1573e-09	0	0	0	54	75	67	Ciclev10004088m.g	PF04998	PTHR19376,PTHR19376:SF37		2.7.7.6	K03006	GO:0006351,GO:0003899,GO:0003677	AT4G35800.1	NRPB1,RNA_POL_II_LS,RNA_POL_II_LSRNA_POL_II_LS,RPB1	RNA polymerase II large subunit
Ciclev10012620m.g	141.875	-2.43243	1.15298e-10	7.23342e-09	192	207	245	28	57	65	Ciclev10012620m.g	PF14144	PTHR22952,PTHR22952:SF145				GO:0043565,GO:0006351	AT1G09950.1	RAS1	RESPONSE TO ABA AND SALT 1
Ciclev10031784m.g	4301.62	0.732835	1.18689e-10	7.42446e-09	3273	2821	2748	5125	6588	6245	Ciclev10031784m.g	PF03405	PTHR31155		1.14.19.2	K03921	GO:0055114,GO:0045300,GO:0006631	AT3G02630.1		Plant stearoyl-acyl-carrier-protein desaturase family protein
Ciclev10002802m.g	51.0661	8.01301	1.20016e-10	7.48564e-09	1	0	0	120	96	121	Ciclev10002802m.g							AT3G20750.1	GATA29	GATA transcription factor 29
Ciclev10008410m.g	259.998	1.28571	1.21136e-10	7.52056e-09	159	114	141	396	413	417	Ciclev10008410m.g	PF05834	PTHR13789,PTHR13789:SF207		5.5.1.18	K06444	GO:0016705,GO:0016117	AT5G57030.1	LUT2	Lycopene beta/epsilon cyclase protein
Ciclev10024402m.g	34.8464	8.42932	1.21277e-10	7.52056e-09	0	0	0	62	57	115	Ciclev10024402m.g	PF14291	PTHR11697,PTHR11697:SF74					AT1G19260.1		TTF-type zinc finger protein with HAT dimerisation domain
Ciclev10007685m.g	641.935	-2.58296	1.24894e-10	7.72253e-09	1150	1247	639	187	123	303	Ciclev10007685m.g	PF08276,PF00954,PF07714	PTHR27002,PTHR27002:SF95	KOG1187	2.7.11.1		GO:0048544,GO:0006468,GO:0004672	AT4G21380.1	ARK3,RK3	receptor kinase 3
Ciclev10015120m.g	1599.99	1.66022	1.31438e-10	8.10382e-09	734	696	666	1813	2723	3675	Ciclev10015120m.g	PF07687,PF01546	PTHR32494,PTHR32494:SF7		3.5.3.9	K02083	GO:0016787,GO:0008152	AT4G20070.1	AAH,ATAAH	allantoate amidohydrolase
Ciclev10023938m.g	3039.2	1.76897	1.47658e-10	9.07781e-09	1998	1061	836	4715	5691	5272	Ciclev10023938m.g	PF13676,PF00931	PTHR11017,PTHR11017:SF174	KOG4658			GO:0007165,GO:0005515,GO:0043531	AT5G17680.1		disease resistance protein (TIR-NBS-LRR class), putative
Ciclev10020116m.g	14135	-0.92798	1.57505e-10	9.6555e-09	18186	17060	15373	10763	11397	10173	Ciclev10020116m.g	PF07690	PTHR24064,PTHR24064:SF113			K08150	GO:0055085,GO:0016021	AT2G43330.1	ATINT1,INT1	inositol transporter 1
Ciclev10025504m.g	275.682	4.00121	1.58288e-10	9.67586e-09	21	58	9	506	786	440	Ciclev10025504m.g	PF00201	PTHR11926,PTHR11926:SF269		2.4.1.324		GO:0016758,GO:0008152	AT1G22360.1	AtUGT85A2,UGT85A2	UDP-glucosyl transferase 85A2
Ciclev10007331m.g	4325.23	1.60049	1.63008e-10	9.93606e-09	2532	1363	2020	7521	7346	6678	Ciclev10007331m.g	PF05183	PTHR23079,PTHR23079:SF13	KOG0988	2.7.7.48	K11699	GO:0003968	AT2G19910.1		RNA-dependent RNA polymerase family protein
Ciclev10028465m.g	197.432	2.49104	1.70744e-10	1.03781e-08	40	66	54	283	310	534	Ciclev10028465m.g	PF00201	PTHR11926,PTHR11926:SF248			K13496	GO:0016758,GO:0008152	AT2G36760.1	UGT73C2	UDP-glucosyl transferase 73C2
Ciclev10003283m.g	41.063	-5.2175	1.74398e-10	1.05703e-08	75	50	91	5	0	2	Ciclev10003283m.g	PF01637	PTHR23155,PTHR23155:SF554	KOG4658			GO:0005524	AT4G27190.1		NB-ARC domain-containing disease resistance protein
Ciclev10017891m.g	44.6398	2.84565	1.77893e-10	1.07518e-08	13	6	11	75	104	83	Ciclev10017891m.g	PF03140	PTHR31549,PTHR31549:SF2					AT4G31980.1
Ciclev10019718m.g	152.13	2.93669	1.85339e-10	1.11703e-08	23	34	37	253	194	454	Ciclev10019718m.g	PF00560	PTHR27004,PTHR27004:SF1				GO:0005515	AT3G05660.1	AtRLP33,RLP33	receptor like protein 33
Ciclev10026235m.g	83.7336	-4.83897	1.8769e-10	1.12803e-08	182	167	99	14	2	2	Ciclev10026235m.g	PF02493			2.7.1.68			AT4G17080.1		Histone H3 K4-specific methyltransferase SET7/9 family protein
Ciclev10007841m.g	477.021	-1.15849	1.89563e-10	1.13611e-08	730	550	535	254	348	389	Ciclev10007841m.g	PF13962,PF12796	PTHR24177	KOG4412				AT4G03500.1		Ankyrin repeat family protein
Ciclev10000351m.g	156.344	-2.06344	1.90458e-10	1.13829e-08	229	200	254	71	49	80	Ciclev10000351m.g	PF00954,PF01453,PF00069	PTHR27002,PTHR27002:SF112	KOG1187	2.7.11.1		GO:0048544,GO:0006468,GO:0005524,GO:0004672	AT5G35370.1		S-locus lectin protein kinase family protein
Ciclev10006437m.g	35.9186	3.42458	1.936e-10	1.15385e-08	8	7	2	70	70	79	Ciclev10006437m.g	PF05691	PTHR31268,PTHR31268:SF8		2.4.1.67	K06611		AT4G01970.1	AtSTS,STS	stachyose synthase
Ciclev10011040m.g	2836.21	1.261	2.00209e-10	1.18994e-08	1949	1143	1513	4203	4549	4572	Ciclev10011040m.g	PF00702,PF00122	PTHR24093,PTHR24093:SF327		3.6.3.6	K01535	GO:0046872,GO:0000166	AT3G47950.1	AHA4,HA4	H(+)-ATPase 4
Ciclev10018950m.g	1302.98	-1.29697	2.01806e-10	1.19612e-08	2065	1491	1544	882	909	704	Ciclev10018950m.g	PF02727,PF02728,PF01179	PTHR10638,PTHR10638:SF34		1.4.3.21	K00276	GO:0055114,GO:0048038,GO:0009308,GO:0008131,GO:0005507	AT2G42490.1		Copper amine oxidase family protein
Ciclev10029217m.g	363.434	0.939571	2.03725e-10	1.20417e-08	253	219	210	477	540	577	Ciclev10029217m.g	PF02902	PTHR12606,PTHR12606:SF15	KOG3246	3.4.22.68	K08597	GO:0008234,GO:0006508	AT5G60190.1		Cysteine proteinases superfamily protein
Ciclev10028481m.g	213.942	-1.13111	2.23809e-10	1.31924e-08	294	274	236	137	155	155	Ciclev10028481m.g	PF13041	PTHR24015					AT3G22470.1		Pentatricopeptide repeat (PPR) superfamily protein
Ciclev10011720m.g	2780.28	1.04993	2.26722e-10	1.33275e-08	1835	1827	1308	3778	4110	4621	Ciclev10011720m.g	PF01699	PTHR31503,PTHR31503:SF1			K07300	GO:0055085,GO:0016021	AT2G38170.1	ATCAX1,CAX1,RCI4	cation exchanger 1
Ciclev10003042m.g	94.8177	5.51469	2.47822e-10	1.45281e-08	11	1	0	208	134	275	NA
Ciclev10003264m.g	28.1865	8.12343	2.5664e-10	1.5004e-08	0	0	0	50	80	59	Ciclev10003264m.g	PF13962	PTHR24177,PTHR24177:SF42					AT3G18670.1		Ankyrin repeat family protein
Ciclev10001615m.g	229.631	1.87654	2.58898e-10	1.50949e-08	130	70	74	453	365	373	Ciclev10001615m.g	PF07714	PTHR27005,PTHR27005:SF38	KOG1187	2.7.11.1		GO:0006468,GO:0004672	AT3G57730.1		Protein kinase superfamily protein
Ciclev10003660m.g	954.582	-1.79747	2.79311e-10	1.62409e-08	1429	1312	1300	436	335	652	Ciclev10003660m.g	PF00931	PTHR23155,PTHR23155:SF554	KOG4658		K13459	GO:0043531	AT1G12210.1	RFL1	RPS5-like 1
Ciclev10003253m.g	87.7268	2.86227	2.90801e-10	1.68633e-08	16	15	26	132	141	245	Ciclev10003253m.g	PF00917		KOG1987	3.4.19.12		GO:0005515	AT3G17380.1		TRAF-like family protein
Ciclev10006111m.g	41.8882	4.99387	3.15951e-10	1.82724e-08	2	5	0	77	66	129	Ciclev10006111m.g	PF01040	PTHR11048,PTHR11048:SF25		2.5.1.115	K09833	GO:0016021,GO:0004659	AT2G18950.1	ATHPT,HPT1,TPT1,VTE2	homogentisate phytyltransferase 1
Ciclev10028468m.g	1248.03	1.12524	3.20734e-10	1.84991e-08	916	728	531	1791	2014	1894	Ciclev10028468m.g		PTHR13890,PTHR13890:SF0	KOG2662		K16075		AT5G22830.1	ATMGT10,GMN10,MGT10,MRS2-11	magnesium (Mg) transporter 10
Ciclev10001697m.g	45.2987	6.34587	3.32415e-10	1.91214e-08	1	0	2	89	59	151	Ciclev10001697m.g	PF00069	PTHR27005,PTHR27005:SF38	KOG1187	2.7.11.1,2.7.10.1	K04733	GO:0006468,GO:0005524,GO:0004672	AT3G57730.1		Protein kinase superfamily protein
Ciclev10007528m.g	338.437	3.41115	3.40564e-10	1.95378e-08	57	72	31	551	320	1208	Ciclev10007528m.g	PF11883,PF08276,PF00954,PF01453,PF07714	PTHR27002,PTHR27002:SF97	KOG1187	2.7.11.1		GO:0004674,GO:0048544,GO:0006468,GO:0004672	AT4G21380.1	ARK3,RK3	receptor kinase 3
Ciclev10005397m.g	3344.11	-0.615483	3.61813e-10	2.07015e-08	4425	3454	3258	2689	3044	3074	Ciclev10005397m.g	PF00181	PTHR13691,PTHR13691:SF20	KOG0438			GO:0006412,GO:0005840,GO:0005622,GO:0003735	ATMG00560.1		Nucleic acid-binding, OB-fold-like protein
Ciclev10011232m.g	67.5641	4.78554	3.7547e-10	2.14257e-08	6	1	6	136	63	236	Ciclev10011232m.g	PF13947,PF14380,PF00069	PTHR27009,PTHR27009:SF21	KOG1187	3.1.4.46		GO:0030247,GO:0006468,GO:0005524,GO:0004672	AT5G38260.1		Protein kinase superfamily protein
Ciclev10003916m.g	233.574	1.28184	3.90371e-10	2.2217e-08	146	136	93	337	382	385	Ciclev10003916m.g		PTHR19857					AT1G71840.1		transducin family protein / WD-40 repeat family protein
Ciclev10010795m.g	121.44	-4.22037	4.0869e-10	2.3198e-08	102	363	147	6	22	14	Ciclev10010795m.g	PF08700	PTHR15954,PTHR15954:SF4					AT4G02030.1		Vps51/Vps67 family (components of vesicular transport) protein
Ciclev10027600m.g	151.94	4.77514	4.48173e-10	2.5372e-08	2	15	11	272	140	571	Ciclev10027600m.g	PF08276,PF01453,PF07714	PTHR27002,PTHR27002:SF5	KOG1187	2.7.11.1		GO:0006468,GO:0004672	AT3G16030.1	CES101	lectin protein kinase family protein
Ciclev10029497m.g	133.879	2.52831	4.67513e-10	2.63973e-08	34	33	40	321	172	254	Ciclev10029497m.g		PTHR22930,PTHR22930:SF35					AT5G41980.1
Ciclev10030817m.g	171.946	-2.68329	4.70124e-10	2.6475e-08	290	160	355	58	38	57	Ciclev10030817m.g	PF13414	PTHR16193	KOG1128				AT5G17270.1		Protein prenylyltransferase superfamily protein
Ciclev10018626m.g	1062.1	-1.24833	4.74634e-10	2.6659e-08	1271	1447	1327	673	660	760	Ciclev10018626m.g	PF13855,PF05729	PTHR23155,PTHR23155:SF554	KOG4658			GO:0005515	AT4G27220.1		NB-ARC domain-containing disease resistance protein
Ciclev10003511m.g	41.1296	-3.37533	4.96701e-10	2.78256e-08	65	53	84	8	11	5	Ciclev10003511m.g	PF00012	PTHR19375,PTHR19375:SF219			K09490		AT5G28540.1	BIP1	heat shock protein 70 (Hsp 70) family protein
Ciclev10012894m.g	332.33	-1.84723	5.03092e-10	2.81103e-08	698	323	431	163	144	173	NA
Ciclev10024392m.g	173.436	-5.43291	5.33854e-10	2.97516e-08	401	291	248	2	1	24	Ciclev10024392m.g	PF01965	PTHR11019,PTHR11019:SF100					AT1G53280.1		Class I glutamine amidotransferase-like superfamily protein
Ciclev10034007m.g	49.5452	2.5252	5.49367e-10	3.05368e-08	13	14	13	68	103	113	NA
Ciclev10000866m.g	580.437	1.29118	5.54438e-10	3.07391e-08	399	251	281	714	1073	980	Ciclev10000866m.g	PF00067	PTHR24298	KOG0156	1.14.13.121		GO:0055114,GO:0020037,GO:0016705,GO:0005506	AT3G26310.1	CYP71B35	cytochrome P450, family 71, subfamily B, polypeptide 35
Ciclev10020219m.g	1314.91	-1.29141	5.64806e-10	3.12332e-08	2203	1798	1186	742	873	934	Ciclev10020219m.g	PF03140	PTHR31549,PTHR31549:SF2					AT4G31980.1
Ciclev10027517m.g	75.2189	1.95289	5.76823e-10	3.18157e-08	34	29	22	140	132	124	Ciclev10027517m.g	PF00931	PTHR23155,PTHR23155:SF478				GO:0043531	AT5G63020.1		Disease resistance protein (CC-NBS-LRR class) family
Ciclev10018509m.g	527.496	1.13627	5.95091e-10	3.27391e-08	338	316	251	760	729	926	Ciclev10018509m.g	PF00931	PTHR23155,PTHR23155:SF563	KOG4658			GO:0043531	AT3G14460.1		LRR and NB-ARC domains-containing disease resistance protein
Ciclev10011237m.g	1478.47	-1.82524	6.29633e-10	3.45509e-08	2718	1983	1690	771	484	900	Ciclev10011237m.g	PF08276,PF00954,PF07714	PTHR27002,PTHR27002:SF95	KOG1187	2.7.11.1		GO:0048544,GO:0006468,GO:0004672	AT1G11340.1		S-locus lectin protein kinase family protein
Ciclev10003918m.g	56.1911	2.49203	6.71791e-10	3.67703e-08	15	12	19	109	92	115	Ciclev10003918m.g	PF00004	PTHR23155,PTHR23155:SF554				GO:0005524	AT4G27190.1		NB-ARC domain-containing disease resistance protein
Ciclev10012877m.g	66.42	8.39361	6.81821e-10	3.72243e-08	0	0	1	99	73	276	Ciclev10012877m.g	PF02902			3.4.22.68		GO:0008234,GO:0006508
Ciclev10012358m.g	832.202	1.36997	6.99527e-10	3.8094e-08	582	353	356	1020	1415	1599	Ciclev10012358m.g	PF01657	PTHR32080,PTHR32080:SF5					AT5G37660.2	PDLP7	plasmodesmata-located protein 7
Ciclev10008930m.g	985.687	2.57185	7.12374e-10	3.86954e-08	268	259	246	1354	1109	3229	Ciclev10008930m.g	PF03106	PTHR31429,PTHR31429:SF13				GO:0043565,GO:0006355,GO:0003700	AT1G80840.1	ATWRKY40,WRKY40	WRKY DNA-binding protein 40
Ciclev10002903m.g	25.0029	-4.13752	7.21488e-10	3.90915e-08	44	47	38	2	2	5	Ciclev10002903m.g		PTHR36896,PTHR36896:SF1
Ciclev10026188m.g	40.5691	6.80106	7.28084e-10	3.93495e-08	2	0	0	85	82	101	Ciclev10026188m.g	PF04005		KOG3999		K10903	GO:0030896,GO:0006281,GO:0000077	AT1G52530.1
Ciclev10006555m.g	24.607	7.92672	7.32268e-10	3.94763e-08	0	0	0	51	49	64	Ciclev10006555m.g	PF03931,PF01466	PTHR11165,PTHR11165:SF24	KOG1724		K03094	GO:0006511	AT2G25700.1	ASK3,SK3	SKP1-like 3
Ciclev10000141m.g	134.996	3.02598	7.56049e-10	4.06561e-08	37	23	22	195	159	457	Ciclev10000141m.g	PF08263,PF13855	PTHR27004,PTHR27004:SF3	KOG0472			GO:0005515	AT1G45616.1	AtRLP6,RLP6	receptor like protein 6
Ciclev10011167m.g	1198.06	1.54015	7.63985e-10	4.09197e-08	675	408	598	1956	2254	1710	Ciclev10011167m.g	PF00005,PF01061	PTHR19241,PTHR19241:SF258	KOG0061	3.6.3.29		GO:0016887,GO:0005524,GO:0016020	AT2G37360.1		ABC-2 type transporter family protein
Ciclev10013665m.g	107.376	-3.88351	7.64765e-10	4.09197e-08	174	305	73	9	24	13	Ciclev10013665m.g	PF13855	PTHR27000	KOG4579	2.7.11.1		GO:0005515	AT4G08850.1		Leucine-rich repeat receptor-like protein kinase family protein
Ciclev10027407m.g	25.4272	7.97299	7.82572e-10	4.17683e-08	0	0	0	62	47	59	Ciclev10027407m.g	PF04005	PTHR12900,PTHR12900:SF0	KOG3999		K10903	GO:0030896,GO:0006281,GO:0000077	AT1G52530.1
Ciclev10005453m.g	477.214	1.50705	7.97308e-10	4.24492e-08	302	165	220	741	900	709	Ciclev10005453m.g	PF07224	PTHR33428,PTHR33428:SF1		3.1.1.14	K08099	GO:0047746,GO:0015996	AT5G43860.1	ATCLH2,CLH2	chlorophyllase 2
Ciclev10013841m.g	113.47	3.29545	8.13681e-10	4.32137e-08	8	18	29	239	252	190	Ciclev10013841m.g	PF05773,PF01485	PTHR11685,PTHR11685:SF121	KOG1814		K11971	GO:0005515,GO:0016567,GO:0004842	AT1G32340.1	NHL8	NDR1/HIN1-like 8
Ciclev10028248m.g	161.378	2.29745	9.62255e-10	5.09781e-08	72	38	42	270	210	416	Ciclev10028248m.g	PF00201	PTHR11926,PTHR11926:SF248	KOG1192		K13496	GO:0016758,GO:0008152	AT2G36780.1		UDP-Glycosyltransferase superfamily protein
Ciclev10015149m.g	81.6973	4.14516	9.69733e-10	5.12477e-08	17	2	6	97	161	268	Ciclev10015149m.g	PF00201	PTHR11926,PTHR11926:SF331	KOG1192		K13691	GO:0016758,GO:0008152	AT1G05680.1	UGT74E2	Uridine diphosphate glycosyltransferase 74E2
Ciclev10031400m.g	284.655	1.80081	1.02862e-09	5.42262e-08	165	96	93	330	593	571	Ciclev10031400m.g	PF01554	PTHR11206,PTHR11206:SF154	KOG1347		K03327	GO:0055085,GO:0016020,GO:0015297,GO:0015238,GO:0006855	AT3G03620.1		MATE efflux family protein
Ciclev10032936m.g	96.0771	-2.39433	1.11279e-09	5.85195e-08	158	154	129	43	20	38	Ciclev10032936m.g	PF03224,PF11698	PTHR10698			K02144	GO:0046961,GO:0015991,GO:0000221,GO:0016820	AT3G42050.1		vacuolar ATP synthase subunit H family protein
Ciclev10031554m.g	1282.42	1.0365	1.1591e-09	6.08059e-08	1022	714	599	1674	1988	2101	Ciclev10031554m.g	PF04884	PTHR12770,PTHR12770:SF22					AT1G13770.1	RUS3	Protein of unknown function, DUF647
Ciclev10021199m.g	607.356	-0.9614	1.20208e-09	6.2907e-08	828	727	646	365	494	523	Ciclev10021199m.g		PTHR14898,PTHR14898:SF5			K11322	GO:0035267,GO:0032777,GO:0006357	AT1G16690.1		Enhancer of polycomb-like transcription factor protein
Ciclev10008229m.g	582.72	-1.54786	1.23265e-09	6.41938e-08	653	869	811	281	353	359	Ciclev10008229m.g	PF00566	PTHR22957,PTHR22957:SF288	KOG4567				AT4G13730.1		Ypt/Rab-GAP domain of gyp1p superfamily protein
Ciclev10021356m.g	154.141	1.67857	1.23233e-09	6.41938e-08	91	66	47	243	306	234	Ciclev10021356m.g		PTHR36038,PTHR36038:SF1					AT3G24750.1
Ciclev10001030m.g	2206.54	1.28118	1.28674e-09	6.68481e-08	1621	874	1078	3235	3659	3522	Ciclev10001030m.g	PF00676	PTHR11516,PTHR11516:SF33		1.2.4.4	K00166	GO:0016624,GO:0008152	AT1G21400.1		Thiamin diphosphate-binding fold (THDP-binding) superfamily protein
Ciclev10030116m.g	76.6993	-4.58574	1.29635e-09	6.71846e-08	100	79	210	1	9	11	Ciclev10030116m.g	PF08263,PF07714,PF13855	PTHR27000,PTHR27000:SF114		2.7.11.1		GO:0006468,GO:0004672,GO:0005515	AT3G47570.1		Leucine-rich repeat protein kinase family protein
Ciclev10033694m.g	1564.6	-2.42264	1.39233e-09	7.19852e-08	1856	1799	3347	530	697	407	Ciclev10033694m.g	PF14368	PTHR33044,PTHR33044:SF21					AT2G44290.1		Bifunctional inhibitor/lipid-transfer protein/seed storage 2S albumin superfamily protein
Ciclev10008060m.g	66.0493	5.3547	1.46953e-09	7.57939e-08	6	3	0	64	273	103	Ciclev10008060m.g	PF00067	PTHR24298,PTHR24298:SF118	KOG0156	1.14.13.89		GO:0055114,GO:0020037,GO:0016705,GO:0005506	AT4G37370.1	CYP81D8	cytochrome P450, family 81, subfamily D, polypeptide 8
Ciclev10033371m.g	99.4231	1.93298	1.48267e-09	7.62882e-08	33	48	31	173	172	178	Ciclev10033371m.g		PTHR11136,PTHR11136:SF6		6.3.2.17		GO:0009396,GO:0005524,GO:0004326	AT5G05980.1	ATDFB,DFB	DHFS-FPGS homolog B
Ciclev10025828m.g	256.578	-4.3235	1.49795e-09	7.68902e-08	653	339	374	56	13	8	Ciclev10025828m.g	PF13855	PTHR23155,PTHR23155:SF639				GO:0005515	AT5G63020.1		Disease resistance protein (CC-NBS-LRR class) family
Ciclev10004042m.g	633.669	1.55132	1.51114e-09	7.73819e-08	395	224	274	1080	858	1196	Ciclev10004042m.g	PF00931	PTHR23155,PTHR23155:SF494	KOG4658			GO:0043531	AT3G14470.1		NB-ARC domain-containing disease resistance protein
Ciclev10023893m.g	22.2179	7.78024	1.91474e-09	9.7816e-08	0	0	0	40	50	59	Ciclev10023893m.g	PF07714	PTHR27000,PTHR27000:SF9	KOG2345	2.7.11.1,2.7.10.1		GO:0006468,GO:0004672	AT2G31880.1	EVR,SOBIR1	Leucine-rich repeat protein kinase family protein
Ciclev10018317m.g	64.8189	-3.13327	2.06924e-09	1.05457e-07	148	67	108	7	14	24	Ciclev10018317m.g	PF08263,PF00560,PF13855	PTHR27004,PTHR27004:SF21	KOG0472	2.7.11.1		GO:0005515	AT2G34930.1		disease resistance family protein / LRR family protein
Ciclev10024812m.g	1617.45	1.07932	2.09968e-09	1.06755e-07	1126	750	973	2197	2469	2661	Ciclev10024812m.g		PTHR20938,PTHR20938:SF0	KOG2259		K13141		AT3G08800.1		ARM repeat superfamily protein
Ciclev10017588m.g	22.9918	7.82939	2.14248e-09	1.08674e-07	0	0	0	43	44	67	Ciclev10017588m.g	PF05699,PF14291	PTHR11697				GO:0046983	AT1G19260.1		TTF-type zinc finger protein with HAT dimerisation domain
Ciclev10003245m.g	38.5439	-2.9633	2.28909e-09	1.15837e-07	70	44	72	11	10	8	NA
Ciclev10015234m.g	487.015	3.13863	2.52449e-09	1.27448e-07	138	43	96	1029	464	1406	Ciclev10015234m.g	PF02458	PTHR31642,PTHR31642:SF36		2.3.1.232,2.3.1.196		GO:0016747	AT5G17540.1		HXXXD-type acyl-transferase family protein
Ciclev10013891m.g	84.2814	-4.60973	2.53355e-09	1.27605e-07	204	223	30	8	5	9	Ciclev10013891m.g	PF03140	PTHR31549,PTHR31549:SF2					AT2G28580.1		Plant protein of unknown function (DUF247)
Ciclev10019897m.g	188.173	2.57597	2.62894e-09	1.321e-07	48	54	45	230	263	598	Ciclev10019897m.g	PF00069	PTHR27000,PTHR27000:SF9	KOG1187	2.7.11.1,2.7.10.1		GO:0006468,GO:0005524,GO:0004672	AT2G31880.1	EVR,SOBIR1	Leucine-rich repeat protein kinase family protein
Ciclev10013967m.g	56.5383	-6.22486	2.73042e-09	1.36878e-07	118	29	155	1	4	0	Ciclev10013967m.g	PF10950	PTHR33731,PTHR33731:SF1
Ciclev10030657m.g	291.469	-2.13814	2.76662e-09	1.3837e-07	557	539	228	123	120	115	Ciclev10030657m.g	PF13855,PF00931	PTHR23155,PTHR23155:SF478			K13459	GO:0005515,GO:0043531	AT5G63020.1		Disease resistance protein (CC-NBS-LRR class) family
Ciclev10013598m.g	20.9543	7.69526	2.83626e-09	1.41523e-07	0	0	0	41	47	52	Ciclev10013598m.g	PF05699,PF14291	PTHR11697,PTHR11697:SF137				GO:0046983	AT1G19260.1		TTF-type zinc finger protein with HAT dimerisation domain
Ciclev10025676m.g	19.4924	-7.87976	2.92036e-09	1.45381e-07	51	31	27	0	0	0	Ciclev10025676m.g	PF02801,PF00109	PTHR11712,PTHR11712:SF287		2.3.1.179,2.3.1.41	K09458		AT1G74960.1	ATKAS2,FAB1,KAS2	fatty acid biosynthesis 1
Ciclev10003457m.g	1910.82	0.776208	2.93682e-09	1.45862e-07	1592	1222	1075	2571	2678	2779	Ciclev10003457m.g	PF10994	PTHR11532,PTHR11532:SF54	KOG2649	3.4.17.22	K07752		AT1G71696.2	SOL1	carboxypeptidase D, putative
Ciclev10024088m.g	2880.62	3.5729	2.97147e-09	1.47242e-07	577	120	535	8010	3186	6130	Ciclev10024088m.g	PF13962,PF12796	PTHR24128,PTHR24128:SF24	KOG4412				AT4G10720.2		Ankyrin repeat family protein
Ciclev10005186m.g	1397.15	2.33738	3.05235e-09	1.50901e-07	376	247	610	2395	2363	3018	Ciclev10005186m.g	PF12697	PTHR10992,PTHR10992:SF811	KOG4178	3.3.2.10			AT4G02340.1		alpha/beta-Hydrolases superfamily protein
Ciclev10003696m.g	23.8769	-8.16781	3.19792e-09	1.57734e-07	41	26	61	0	0	0	Ciclev10003696m.g	PF00931	PTHR23155,PTHR23155:SF554	KOG4658			GO:0043531	AT4G27190.1		NB-ARC domain-containing disease resistance protein
Ciclev10031994m.g	1703.07	1.23587	3.23693e-09	1.59293e-07	1201	683	918	2477	2625	2864	Ciclev10031994m.g	PF01370	PTHR10366,PTHR10366:SF332	KOG1502	1.1.1.195		GO:0050662,GO:0003824	AT5G19440.1		NAD(P)-binding Rossmann-fold superfamily protein
Ciclev10009145m.g	253.765	-1.51751	3.50044e-09	1.71866e-07	452	341	252	157	151	127	NA
Ciclev10010835m.g	1408.88	-2.95346	3.53407e-09	1.73121e-07	4242	2163	800	403	295	365	Ciclev10010835m.g	PF07172	PTHR33980
Ciclev10011912m.g	31415	-1.70731	3.54641e-09	1.7333e-07	46457	44197	40569	12900	23957	12526	Ciclev10011912m.g	PF00438,PF02772,PF02773	PTHR11964,PTHR11964:SF16		2.5.1.6	K00789	GO:0006556,GO:0004478,GO:0005524	AT3G17390.1	MAT4,MTO3,SAMS3	S-adenosylmethionine synthetase family protein
Ciclev10012062m.g	847.268	1.97473	3.67553e-09	1.79232e-07	423	213	315	1319	1102	2096	Ciclev10012062m.g	PF02535	PTHR11040,PTHR11040:SF35			K14709	GO:0055085,GO:0046873,GO:0030001,GO:0016020	AT3G12750.1	ZIP1	zinc transporter 1 precursor
Ciclev10033903m.g	117.417	-1.60879	3.70029e-09	1.8003e-07	157	157	165	68	62	62	Ciclev10033903m.g	PF13414	PTHR16193					AT5G17270.1		Protein prenylyltransferase superfamily protein
Ciclev10026718m.g	70.0832	-2.81305	3.86822e-09	1.87717e-07	115	86	131	28	14	15	NA
Ciclev10028639m.g	533.927	1.37718	3.87577e-09	1.87717e-07	315	276	225	898	966	688	Ciclev10028639m.g	PF00389,PF02826	PTHR10996,PTHR10996:SF169	KOG0069	1.1.1.29	K15893	GO:0055114,GO:0051287,GO:0016616,GO:0008152	AT1G68010.1	ATHPR1,HPR	hydroxypyruvate reductase
Ciclev10027853m.g	1031.5	1.46363	3.96301e-09	1.9151e-07	416	549	511	1661	1777	1589	Ciclev10027853m.g	PF00560,PF08263,PF07714	PTHR27008,PTHR27008:SF42	KOG1187	2.7.11.1		GO:0005515,GO:0006468,GO:0004672	AT4G34220.1		Leucine-rich repeat protein kinase family protein
Ciclev10024457m.g	69.0493	-3.25345	3.99414e-09	1.9258e-07	71	160	102	10	22	12	Ciclev10024457m.g	PF01263	PTHR10091,PTHR10091:SF3	KOG1604	5.1.3.3	K01785	GO:0016853,GO:0005975	AT3G47800.1		Galactose mutarotase-like superfamily protein
Ciclev10003756m.g	26.0032	-8.29189	4.12729e-09	1.98554e-07	33	78	29	0	0	0	NA
Ciclev10019727m.g	1394.9	2.84305	4.44287e-09	2.13258e-07	488	193	277	2538	1294	4338	Ciclev10019727m.g	PF00067	PTHR24298,PTHR24298:SF74	KOG0156		K17961	GO:0055114,GO:0020037,GO:0016705,GO:0005506	AT3G25180.1	CYP82G1	cytochrome P450, family 82, subfamily G, polypeptide 1
Ciclev10028879m.g	675.23	1.13164	4.461e-09	2.1365e-07	489	344	336	916	1241	938	Ciclev10028879m.g	PF11250	PTHR33155,PTHR33155:SF9					AT5G22390.1		Protein of unknown function (DUF3049)
Ciclev10025319m.g	306.294	-1.85556	4.50854e-09	2.15446e-07	404	359	528	147	173	120	Ciclev10025319m.g	PF00875,PF03441	PTHR11455,PTHR11455:SF9		4.1.99.13	K02295		AT3G15620.1	UVR3	DNA photolyase family protein
Ciclev10023971m.g	34.4808	3.76006	4.54927e-09	2.16909e-07	5	4	4	74	43	96	Ciclev10023971m.g	PF00069	PTHR27000,PTHR27000:SF9	KOG1187	2.7.11.1,2.7.10.1		GO:0006468,GO:0005524,GO:0004672	AT2G31880.1	EVR,SOBIR1	Leucine-rich repeat protein kinase family protein
Ciclev10009942m.g	4748.82	-1.89711	4.59862e-09	2.18776e-07	7704	5762	6993	2968	1892	1698	Ciclev10009942m.g		PTHR38934
Ciclev10004096m.g	33.5516	4.4431	5.14068e-09	2.44023e-07	2	3	3	59	43	113	Ciclev10004096m.g	PF13855	PTHR27004,PTHR27004:SF11		2.7.11.1		GO:0005515	AT1G58190.2	AtRLP9,RLP9	receptor like protein 9
Ciclev10015497m.g	3998.84	0.549777	5.43585e-09	2.57465e-07	3394	2880	2632	4912	5359	5560	Ciclev10015497m.g	PF06999	PTHR31902,PTHR31902:SF5					AT5G40510.1		Sucrase/ferredoxin-like family protein
Ciclev10003666m.g	2153.54	-1.91416	6.25554e-09	2.95636e-07	3345	2289	3611	1236	757	970	Ciclev10003666m.g		PTHR34285,PTHR34285:SF1					AT3G57990.1
Ciclev10030369m.g	50.2364	2.53065	6.3654e-09	3.00167e-07	17	15	9	67	96	126	Ciclev10030369m.g		PTHR35744,PTHR35744:SF2					AT4G12240.1		zinc finger (C2H2 type) family protein
Ciclev10000179m.g	342.522	2.31746	6.42296e-09	3.02217e-07	112	60	138	583	489	831	Ciclev10000179m.g	PF01637	PTHR23155,PTHR23155:SF554	KOG4658			GO:0005524	AT4G27220.1		NB-ARC domain-containing disease resistance protein
Ciclev10024848m.g	432.562	1.35402	7.3115e-09	3.43273e-07	285	237	153	642	788	642	Ciclev10024848m.g	PF00931	PTHR23155,PTHR23155:SF639			K13459	GO:0043531	AT4G10780.1		LRR and NB-ARC domains-containing disease resistance protein
Ciclev10009212m.g	37.5832	6.6756	7.34923e-09	3.4429e-07	1	0	1	85	52	110	Ciclev10009212m.g	PF00931	PTHR23155,PTHR23155:SF554				GO:0043531	AT1G12210.1	RFL1	RPS5-like 1
Ciclev10013004m.g	524.659	0.860111	7.96156e-09	3.72164e-07	400	302	321	715	738	799	Ciclev10013004m.g	PF01095	PTHR31707,PTHR31707:SF10		3.1.1.11		GO:0042545,GO:0030599,GO:0005618	AT4G33220.1	ATPME44,PME44	pectin methylesterase 44
Ciclev10033765m.g	212.52	-1.87523	8.20235e-09	3.82586e-07	425	301	207	119	100	81	Ciclev10033765m.g		PTHR31218,PTHR31218:SF61				GO:0022857,GO:0016021	AT1G70260.1		nodulin MtN21 /EamA-like transporter family protein
Ciclev10004786m.g	319.923	-3.21673	8.30121e-09	3.86357e-07	651	721	237	29	117	66	Ciclev10004786m.g	PF00083	PTHR24064,PTHR24064:SF242	KOG0255			GO:0055085,GO:0022857,GO:0016021	AT1G16390.1	3-Oct,ATOCT3	organic cation/carnitine transporter 3
Ciclev10029037m.g	465.853	-5.70651	8.416e-09	3.90852e-07	971	789	750	48	5	1	NA
Ciclev10012995m.g	749.164	1.13794	8.45299e-09	3.91722e-07	524	373	392	1150	1278	990	Ciclev10012995m.g	PF00407	PTHR31213,PTHR31213:SF19		4.2.1.78		GO:0009607,GO:0006952
Ciclev10029503m.g	552.415	1.22208	8.56398e-09	3.9601e-07	389	322	209	795	891	892	Ciclev10029503m.g	PF02221	PTHR11306,PTHR11306:SF13	KOG4680				AT3G11780.1		MD-2-related lipid recognition domain-containing protein / ML domain-containing protein
Ciclev10031274m.g	4080.82	1.10027	9.09031e-09	4.19444e-07	3202	1850	2149	5328	6394	6889	Ciclev10031274m.g	PF01554	PTHR11206,PTHR11206:SF79	KOG1347		K03327	GO:0055085,GO:0016020,GO:0015297,GO:0015238,GO:0006855	AT3G26590.1		MATE efflux family protein
Ciclev10023792m.g	377.01	-2.93944	9.32512e-09	4.29356e-07	265	878	610	73	123	96	Ciclev10023792m.g	PF00004	PTHR23077,PTHR23077:SF79		3.6.4.6	K13525	GO:0005524	AT5G03340.1		ATPase, AAA-type, CDC48 protein
Ciclev10030138m.g	333.909	1.50073	9.35388e-09	4.29758e-07	188	111	178	541	538	560	Ciclev10030138m.g	PF13450	PTHR16128,PTHR16128:SF8		1.3.3.4			AT3G04650.1		FAD/NAD(P)-binding oxidoreductase family protein
Ciclev10033219m.g	37.312	3.02653	9.66649e-09	4.43171e-07	14	5	4	69	79	74	NA
Ciclev10027610m.g	2426.39	1.65447	1.05046e-08	4.80571e-07	1564	715	985	4427	4153	3591	Ciclev10027610m.g	PF03552	PTHR13301,PTHR13301:SF53		2.4.1.12		GO:0030244,GO:0016760,GO:0016020	AT2G32530.1	ATCSLB03,ATCSLB3,CSLB03	cellulose synthase-like B3
Ciclev10030555m.g	27.8748	8.10502	1.06139e-08	4.84538e-07	0	0	0	95	31	54	Ciclev10030555m.g	PF08263,PF00560,PF00069,PF13855	PTHR27000,PTHR27000:SF31	KOG0472	2.7.11.1		GO:0005515,GO:0006468,GO:0005524,GO:0004672	AT3G47570.1		Leucine-rich repeat protein kinase family protein
Ciclev10017693m.g	78.3772	2.90262	1.06849e-08	4.86742e-07	16	13	21	136	93	233	Ciclev10017693m.g	PF08263,PF13855,PF00069	PTHR27000,PTHR27000:SF114	KOG1187	2.7.11.1		GO:0005515,GO:0006468,GO:0005524,GO:0004672	AT3G47570.1		Leucine-rich repeat protein kinase family protein
Ciclev10020241m.g	1333.39	1.05565	1.11335e-08	5.06102e-07	959	702	723	1827	1758	2422	Ciclev10020241m.g	PF16016	PTHR23319,PTHR23319:SF17					AT3G59660.1		C2 domain-containing protein / GRAM domain-containing protein
Ciclev10001154m.g	3021.3	0.603465	1.127e-08	5.11226e-07	2457	2176	1940	3542	4390	4242	Ciclev10001154m.g	PF01544	PTHR13890,PTHR13890:SF2	KOG2662		K16075	GO:0055085,GO:0046873,GO:0030001,GO:0016020	AT3G58970.1	MGT6,MRS2-4	magnesium transporter 6
Ciclev10006194m.g	207.151	1.64168	1.19737e-08	5.42e-07	93	78	102	244	410	403	Ciclev10006194m.g	PF01282	PTHR10496	KOG3424		K02974	GO:0006412,GO:0005840,GO:0005622,GO:0003735	AT5G28060.1		Ribosomal protein S24e family protein
Ciclev10011533m.g	1811.01	1.37126	1.22829e-08	5.54827e-07	1281	885	653	2289	2865	3617	Ciclev10011533m.g	PF00067	PTHR24296,PTHR24296:SF0	KOG0157			GO:0055114,GO:0020037,GO:0016705,GO:0005506	AT3G56630.1	CYP94D2	cytochrome P450, family 94, subfamily D, polypeptide 2
Ciclev10019257m.g	30.3867	2.86239	1.23225e-08	5.55443e-07	6	7	7	47	67	65	Ciclev10019257m.g	PF02309,PF02362,PF06507	PTHR31384,PTHR31384:SF25				GO:0006355,GO:0005634,GO:0003677,GO:0009725	AT5G62000.1	ARF1-BP,ARF2,HSS,ORE14	auxin response factor 2
Ciclev10004174m.g	350.682	1.73572	1.28829e-08	5.78967e-07	193	107	147	692	475	610	Ciclev10004174m.g	PF07725,PF13676,PF13855,PF00931	PTHR11017,PTHR11017:SF162	KOG4658			GO:0007165,GO:0005515,GO:0043531	AT5G17680.1		disease resistance protein (TIR-NBS-LRR class), putative
Ciclev10032688m.g	1495.34	-1.16876	1.28983e-08	5.78967e-07	1927	1598	2087	915	1141	1016	Ciclev10032688m.g	PF02410	PTHR21043					AT1G67620.1		Lojap-related protein
Ciclev10018552m.g	503.196	1.00112	1.30305e-08	5.8368e-07	360	265	295	677	699	863	Ciclev10018552m.g	PF07725,PF13676,PF00931	PTHR11017,PTHR11017:SF162	KOG4658			GO:0007165,GO:0005515,GO:0043531	AT5G17680.1		disease resistance protein (TIR-NBS-LRR class), putative
Ciclev10004064m.g	35.7523	7.49749	1.35152e-08	6.04131e-07	0	1	0	46	124	71	Ciclev10004064m.g	PF01151	PTHR11157,PTHR11157:SF13		2.3.1.199		GO:0016021	AT3G06470.1		GNS1/SUR4 membrane protein family
Ciclev10018315m.g	2878.52	-1.6331	1.36689e-08	6.0973e-07	6012	3420	2807	1750	1553	1326	Ciclev10018315m.g	PF08263,PF00069	PTHR27000,PTHR27000:SF114	KOG1187	2.7.11.1		GO:0006468,GO:0005524,GO:0004672	AT3G47570.1		Leucine-rich repeat protein kinase family protein
Ciclev10015137m.g	186.308	1.36336	1.4123e-08	6.28678e-07	117	83	87	319	266	303	Ciclev10015137m.g	PF03140	PTHR31549,PTHR31549:SF2					AT4G31980.1
Ciclev10009299m.g	647.754	-0.87198	1.41922e-08	6.30451e-07	913	748	646	451	488	590	Ciclev10009299m.g	PF00227	PTHR11599,PTHR11599:SF14		3.4.25.1	K02729	GO:0051603,GO:0005839,GO:0004298	AT3G14290.1	PAE2	20S proteasome alpha subunit E2
Ciclev10003669m.g	120.28	-1.35625	1.50853e-08	6.66281e-07	176	148	149	79	70	75	Ciclev10003669m.g	PF14604	PTHR10663,PTHR10663:SF147				GO:0005515	AT1G31440.1		SH3 domain-containing protein
Ciclev10021745m.g	35.7911	-6.89808	1.50885e-08	6.66281e-07	65	35	91	0	0	2	Ciclev10021745m.g	PF13561	PTHR24322,PTHR24322:SF498	KOG0725	1.1.1.145,1.1.1.51			AT2G47140.1		NAD(P)-binding Rossmann-fold superfamily protein
Ciclev10023303m.g	40.3517	8.64105	1.50919e-08	6.66281e-07	0	0	0	33	203	40	Ciclev10023303m.g	PF02037,PF05406,PF02877	PTHR10459,PTHR10459:SF59		2.4.2.30	K10798	GO:0006471,GO:0003950	AT4G02390.1	APP,ATPARP1,PARP1,PP	poly(ADP-ribose) polymerase
Ciclev10017430m.g	3071.13	-1.08189	1.52044e-08	6.68847e-07	4544	3102	3802	1765	2215	2629	Ciclev10017430m.g	PF01667	PTHR11594			K02978	GO:0006412,GO:0005840,GO:0005622,GO:0003735	AT3G61110.1	ARS27A,RS27A	ribosomal protein S27
Ciclev10029006m.g	3290.84	3.08636	1.52124e-08	6.68847e-07	1116	596	275	8944	7134	3076	Ciclev10029006m.g	PF03181	PTHR31236,PTHR31236:SF4					AT1G49320.1	ATUSPL1,USPL1	unknown seed protein like 1
Ciclev10011222m.g	53.4287	-2.61958	1.52598e-08	6.69558e-07	91	112	50	14	20	16	Ciclev10011222m.g	PF00069,PF00560,PF13855	PTHR27000,PTHR27000:SF64	KOG0472	2.7.11.1		GO:0006468,GO:0005524,GO:0004672,GO:0005515	AT4G08850.1		Leucine-rich repeat receptor-like protein kinase family protein
Ciclev10007131m.g	18.1341	7.48653	1.54735e-08	6.77549e-07	0	0	0	36	49	36	Ciclev10007131m.g	PF13962,PF12796	PTHR24177,PTHR24177:SF36	KOG4412				AT4G03500.1		Ankyrin repeat family protein
Ciclev10027390m.g	189.279	1.09193	1.55069e-08	6.77629e-07	129	104	99	258	277	325	NA
Ciclev10023722m.g	59.5887	-2.23599	1.56219e-08	6.81266e-07	105	82	83	18	17	35	Ciclev10023722m.g	PF00069	PTHR27000,PTHR27000:SF9	KOG1187	2.7.11.1,2.7.10.1		GO:0006468,GO:0005524,GO:0004672	AT2G31880.1	EVR,SOBIR1	Leucine-rich repeat protein kinase family protein
Ciclev10028092m.g	137.664	2.68169	1.57415e-08	6.8509e-07	62	27	17	266	189	337	Ciclev10028092m.g	PF03094	PTHR31942,PTHR31942:SF23			K08472	GO:0016021,GO:0006952	AT1G61560.1	ATMLO6,MLO6	Seven transmembrane MLO family protein
Ciclev10023605m.g	24.0516	4.98209	1.71347e-08	7.44215e-07	1	0	3	49	52	54	Ciclev10023605m.g	PF07500	PTHR11477	KOG1105		K03145	GO:0006351	AT2G38560.1	TFIIS	transcript elongation factor IIS
Ciclev10027447m.g	36.2346	-2.77055	1.73602e-08	7.52484e-07	81	61	35	9	11	11	Ciclev10027447m.g	PF02801,PF00109	PTHR11712,PTHR11712:SF287		2.3.1.179,2.3.1.41	K09458		AT1G74960.1	ATKAS2,FAB1,KAS2	fatty acid biosynthesis 1
Ciclev10023686m.g	104.162	5.25819	1.7835e-08	7.71506e-07	1	9	4	67	133	500	Ciclev10023686m.g	PF13676,PF00931	PTHR11017,PTHR11017:SF174				GO:0007165,GO:0005515,GO:0043531	AT1G69550.1		disease resistance protein (TIR-NBS-LRR class)
Ciclev10003049m.g	242.925	1.32102	1.8804e-08	8.11787e-07	136	102	140	381	378	393	Ciclev10003049m.g	PF00071	PTHR24073,PTHR24073:SF495			K07904	GO:0007264,GO:0005525	AT1G09630.1	ATRAB-A2A,ATRAB11C,ATRABA2A,RAB-A2A,RAB11c	RAB GTPase 11C
Ciclev10006986m.g	48.7506	-5.31651	1.89433e-08	8.16159e-07	46	66	136	2	0	6	Ciclev10006986m.g	PF02458	PTHR31623,PTHR31623:SF3		2.3.1.150	K13065	GO:0016747	AT1G24430.1		HXXXD-type acyl-transferase family protein
Ciclev10020962m.g	135.835	-1.96656	2.07702e-08	8.93078e-07	185	151	246	51	75	59	Ciclev10020962m.g		PTHR31348,PTHR31348:SF3	KOG1571				AT3G63060.1	EDL3	EID1-like 3
Ciclev10003600m.g	29.3116	-5.25875	2.09442e-08	8.98757e-07	29	82	41	1	1	3	Ciclev10003600m.g	PF05078	PTHR31621,PTHR31621:SF10					AT3G02430.1		Protein of unknown function (DUF679)
Ciclev10008642m.g	25039.6	-0.661332	2.13571e-08	9.14645e-07	30428	28455	25010	18350	23034	23509	Ciclev10008642m.g	PF11976	PTHR10666,PTHR10666:SF155	KOG0001		K08770		AT4G05320.2	UBQ10	polyubiquitin 10
Ciclev10008164m.g	41.1063	4.94702	2.17218e-08	9.28413e-07	1	6	0	110	63	88	Ciclev10008164m.g	PF13962,PF12796	PTHR24177,PTHR24177:SF17	KOG4412				AT5G51160.1		Ankyrin repeat family protein
Ciclev10004240m.g	11381.6	0.847288	2.43754e-08	1.03976e-06	9320	7391	5793	14837	15960	18000	Ciclev10004240m.g	PF05193,PF00675,PF16187	PTHR11851,PTHR11851:SF155		3.4.24.56	K01408		AT2G41790.1		Insulinase (Peptidase family M16) family protein
Ciclev10030383m.g	90.7308	1.77419	2.52538e-08	1.07509e-06	45	38	30	166	126	173	Ciclev10030383m.g	PF01535,PF13041	PTHR24015					AT1G62670.1	RPF2	rna processing factor 2
Ciclev10015442m.g	59.7723	-7.59097	2.5955e-08	1.10275e-06	229	100	20	2	0	0	Ciclev10015442m.g	PF03140	PTHR31549,PTHR31549:SF2					AT4G31980.1
Ciclev10014204m.g	25182.8	2.06227	2.67812e-08	1.13561e-06	11742	5709	9405	26415	44548	66943	Ciclev10014204m.g	PF00305	PTHR11771,PTHR11771:SF42		1.13.11.12	K00454	GO:0055114,GO:0046872,GO:0016702	AT3G45140.1	ATLOX2,LOX2	lipoxygenase 2
Ciclev10006223m.g	87.5348	-4.34945	2.71335e-08	1.14828e-06	191	144	126	19	6	1	Ciclev10006223m.g		PTHR13271,PTHR13271:SF11					AT3G55080.2		SET domain-containing protein
Ciclev10033631m.g	34.0027	4.52505	2.80047e-08	1.18281e-06	5	3	0	53	52	115	Ciclev10033631m.g	PF00847	PTHR31190,PTHR31190:SF30				GO:0006355,GO:0003700	AT5G61890.1		Integrase-type DNA-binding superfamily protein
Ciclev10013652m.g	426.169	2.36783	2.83226e-08	1.19389e-06	169	160	58	531	762	1120	Ciclev10013652m.g	PF08263,PF13855,PF07714	PTHR27000,PTHR27000:SF114	KOG1187	2.7.11.1		GO:0005515,GO:0006468,GO:0004672	AT3G47570.1		Leucine-rich repeat protein kinase family protein
Ciclev10032428m.g	346.617	1.07002	2.99393e-08	1.25956e-06	235	181	197	444	623	503	Ciclev10032428m.g	PF03798	PTHR13439,PTHR13439:SF18	KOG4561			GO:0016021	AT4G19645.2		TRAM, LAG1 and CLN8 (TLC) lipid-sensing domain containing protein
Ciclev10006202m.g	2458.13	1.3929	3.14674e-08	1.32126e-06	1556	867	1306	3976	4312	3524	Ciclev10006202m.g		PTHR35301,PTHR35301:SF1					AT4G13195.1	CLE44	CLAVATA3/ESR-RELATED 44
Ciclev10008274m.g	3505.45	-0.829054	3.18087e-08	1.33298e-06	4809	3447	4044	2632	2979	2797	Ciclev10008274m.g	PF00155	PTHR11879,PTHR11879:SF16		2.6.1.1		GO:0030170,GO:0009058,GO:0008483,GO:0006520	AT5G11520.1	ASP3,YLS4	aspartate aminotransferase 3
Ciclev10013538m.g	145.504	3.55515	3.21132e-08	1.34312e-06	50	8	9	343	278	263	Ciclev10013538m.g	PF15699	PTHR33669
Ciclev10024352m.g	47.1424	4.72885	3.48539e-08	1.45491e-06	9	0	1	70	118	119	Ciclev10024352m.g		PTHR12112,PTHR12112:SF22		3.6.1.1
Ciclev10033805m.g	53.91	-1.76008	3.57645e-08	1.49003e-06	91	70	68	25	26	31	Ciclev10033805m.g		PTHR31218,PTHR31218:SF61				GO:0022857,GO:0016021	AT1G70260.1		nodulin MtN21 /EamA-like transporter family protein
Ciclev10025636m.g	1171.84	-0.704991	3.65236e-08	1.5187e-06	1504	1299	1180	888	1113	972	Ciclev10025636m.g	PF10250	PTHR31741,PTHR31741:SF2					AT1G52630.1		O-fucosyltransferase family protein
Ciclev10027180m.g	82.8855	3.18894	3.79652e-08	1.57559e-06	26	4	16	157	127	214	Ciclev10027180m.g	PF13855,PF00931	PTHR23155,PTHR23155:SF639			K13459	GO:0005515,GO:0043531	AT5G63020.1		Disease resistance protein (CC-NBS-LRR class) family
Ciclev10026982m.g	224.055	3.54687	3.80582e-08	1.57641e-06	44	8	45	364	278	745	Ciclev10026982m.g	PF08263,PF13855,PF00069	PTHR27000,PTHR27000:SF114	KOG1187	2.7.11.1		GO:0005515,GO:0006468,GO:0005524,GO:0004672	AT3G47570.1		Leucine-rich repeat protein kinase family protein
Ciclev10021259m.g	499.106	-2.54652	3.83354e-08	1.58483e-06	987	611	752	258	101	111	Ciclev10021259m.g		PTHR12606,PTHR12606:SF19	KOG0381
Ciclev10013394m.g	291.196	1.49207	3.86516e-08	1.59483e-06	198	104	123	462	409	559	Ciclev10013394m.g		PTHR13593,PTHR13593:SF46					AT1G13680.1		PLC-like phosphodiesterases superfamily protein
Ciclev10016279m.g	968.466	1.01644	3.89447e-08	1.60383e-06	744	586	445	1177	1508	1660	Ciclev10016279m.g	PF13561	PTHR24314,PTHR24314:SF6	KOG0725	1.1.1.294	K13606		AT5G04900.1	NOL	NYC1-like
Ciclev10015901m.g	2953.43	-1.82273	3.92063e-08	1.61151e-06	4499	3905	4150	895	1252	2264	Ciclev10015901m.g	PF01370	PTHR10366,PTHR10366:SF244	KOG1502	1.1.1.195		GO:0050662,GO:0003824	AT5G19440.1		NAD(P)-binding Rossmann-fold superfamily protein
Ciclev10014665m.g	71.1775	5.53422	3.98894e-08	1.63646e-06	1	4	3	70	43	364	Ciclev10014665m.g	PF03106	PTHR31429,PTHR31429:SF10				GO:0043565,GO:0006355,GO:0003700	AT1G62300.1	ATWRKY6,WRKY6	WRKY family transcription factor
Ciclev10003746m.g	953.629	0.888633	4.02886e-08	1.64968e-06	691	574	567	1425	1358	1320	Ciclev10003746m.g	PF03195	PTHR31304					AT4G37540.1	LBD39	LOB domain-containing protein 39
Ciclev10013415m.g	43.205	-3.70738	4.08647e-08	1.67008e-06	83	74	63	11	8	1	Ciclev10013415m.g	PF00892	PTHR31218,PTHR31218:SF9				GO:0016021,GO:0016020,GO:0022857	AT5G07050.1		nodulin MtN21 /EamA-like transporter family protein
Ciclev10026984m.g	255.281	1.39252	4.18151e-08	1.70567e-06	156	142	91	431	367	427	Ciclev10026984m.g				3.1.26.11	K00784		AT1G74700.1	NUZ,TRZ1	tRNAse Z1
Ciclev10003310m.g	82.656	-3.88613	4.2005e-08	1.71017e-06	87	70	247	10	7	18	Ciclev10003310m.g	PF01247	PTHR10902	KOG0887		K02917	GO:0006412,GO:0005840,GO:0005622,GO:0003735	AT1G74270.1		Ribosomal protein L35Ae family protein
Ciclev10022724m.g	220.403	1.62481	4.21023e-08	1.71089e-06	151	82	70	308	355	453	Ciclev10022724m.g	PF03061	PTHR21660,PTHR21660:SF1	KOG3328	3.1.2.20	K17362		AT3G16175.1		Thioesterase superfamily protein
Ciclev10018035m.g	61.2387	-2.17045	4.22208e-08	1.71246e-06	83	118	71	24	27	23	Ciclev10018035m.g	PF07883	PTHR31238,PTHR31238:SF47					AT1G02335.1	GL22	germin-like protein subfamily 2 member 2 precursor
Ciclev10006350m.g	617.14	1.04727	4.31238e-08	1.74578e-06	473	369	274	779	953	1053	Ciclev10006350m.g		PTHR12626,PTHR12626:SF5
Ciclev10033417m.g	35.1291	-4.04741	4.32509e-08	1.74763e-06	45	71	61	8	4	1	Ciclev10033417m.g	PF00043,PF13417	PTHR11260,PTHR11260:SF251	KOG0406	2.5.1.18	K00799	GO:0005515	AT1G17180.1	ATGSTU25,GSTU25	glutathione S-transferase TAU 25
Ciclev10004284m.g	118.866	2.12445	4.34587e-08	1.75273e-06	44	54	24	206	267	170	Ciclev10004284m.g	PF13855,PF00931	PTHR23155,PTHR23155:SF563	KOG4658			GO:0005515,GO:0043531	AT3G14470.1		NB-ARC domain-containing disease resistance protein
Ciclev10024615m.g	23.4286	4.64054	4.36628e-08	1.75765e-06	3	0	2	54	55	40	Ciclev10024615m.g	PF00400	PTHR18763,PTHR18763:SF3	KOG1036,KOG1188,KOG0315,KOG0286		K14829	GO:0005515	AT3G49180.1	RID3	Transducin/WD40 repeat-like superfamily protein
Ciclev10015105m.g	642.393	1.93097	4.8884e-08	1.96415e-06	338	170	233	664	1580	1206	Ciclev10015105m.g	PF00201	PTHR11926,PTHR11926:SF250		2.4.1.185		GO:0016758,GO:0008152	AT2G16890.2		UDP-Glycosyltransferase superfamily protein
Ciclev10023917m.g	62.643	4.27182	4.91338e-08	1.97049e-06	1	4	11	135	180	79	Ciclev10023917m.g	PF05368	PTHR10366,PTHR10366:SF352					AT1G75280.1		NmrA-like negative transcriptional regulator family protein
Ciclev10024909m.g	760.328	0.81413	5.03716e-08	2.01637e-06	586	496	433	999	1011	1221	Ciclev10024909m.g	PF04564,PF07714	PTHR27003,PTHR27003:SF81	KOG1187	2.7.11.1		GO:0016567,GO:0004842,GO:0006468,GO:0004672	AT5G65500.1		U-box domain-containing protein kinase family protein
Ciclev10015310m.g	145.956	3.29226	5.0471e-08	2.01658e-06	27	25	22	231	109	551	Ciclev10015310m.g	PF03140	PTHR31549,PTHR31549:SF2					AT4G31980.1
Ciclev10026066m.g	650.256	1.24856	5.37867e-08	2.14507e-06	511	280	285	993	1054	996	Ciclev10026066m.g	PF01485	PTHR11685,PTHR11685:SF149			K11975	GO:0016567,GO:0004842	AT3G14250.1		RING/U-box superfamily protein
Ciclev10008846m.g	581.388	1.6395	5.45826e-08	2.17277e-06	377	159	251	798	1017	1136	Ciclev10008846m.g	PF01063	PTHR11825,PTHR11825:SF48	KOG0975	4.1.3.38	K18482	GO:0008152,GO:0003824	AT5G57850.1		D-aminoacid aminotransferase-like PLP-dependent enzymes superfamily protein
Ciclev10006580m.g	35.8028	-3.16629	5.62321e-08	2.23429e-06	42	53	76	6	7	11	Ciclev10006580m.g	PF03141	PTHR10108,PTHR10108:SF844				GO:0008168	AT1G31850.1		S-adenosyl-L-methionine-dependent methyltransferases superfamily protein
Ciclev10006218m.g	25.4487	6.11099	5.93762e-08	2.35485e-06	1	1	0	53	64	50	Ciclev10006218m.g	PF01693			3.1.26.4
Ciclev10033565m.g	855.532	0.990978	6.13334e-08	2.42799e-06	622	452	499	1105	1169	1531	Ciclev10033565m.g	PF13959,PF00271,PF00270	PTHR24031,PTHR24031:SF2		3.6.4.13	K14809	GO:0005524,GO:0003676	AT5G05450.1		P-loop containing nucleoside triphosphate hydrolases superfamily protein
Ciclev10010500m.g	801.616	-0.919543	6.23353e-08	2.4631e-06	1099	921	858	472	715	675	Ciclev10010500m.g	PF12554	PTHR28520			K18633		AT4G09550.1	ATGIP1,GIP1	AtGCP3 interacting protein 1
Ciclev10010812m.g	20.9062	-7.00528	6.25796e-08	2.46821e-06	43	41	30	1	0	0	NA
Ciclev10000123m.g	96.8367	-4.18633	6.51716e-08	2.56573e-06	201	109	192	23	7	2	Ciclev10000123m.g	PF01637	PTHR23155,PTHR23155:SF554	KOG4658			GO:0005524	AT4G27190.1		NB-ARC domain-containing disease resistance protein
Ciclev10003079m.g	78.8768	-3.6967	6.67613e-08	2.6235e-06	139	155	106	25	6	5	Ciclev10003079m.g							AT1G61800.1	ATGPT2,GPT2	glucose-6-phosphate/phosphate translocator 2
Ciclev10002395m.g	2021.15	2.66963	6.78971e-08	2.66325e-06	361	587	518	1973	7046	2855	Ciclev10002395m.g	PF00197	PTHR33107				GO:0004866	AT1G17860.1		Kunitz family trypsin and protease inhibitor protein
Ciclev10026733m.g	417.602	3.34957	6.85432e-08	2.68369e-06	79	18	105	816	520	1196	Ciclev10026733m.g	PF03106	PTHR31221,PTHR31221:SF5				GO:0043565,GO:0006355,GO:0003700	AT5G64810.1	ATWRKY51,WRKY51	WRKY DNA-binding protein 51
Ciclev10011156m.g	301.212	0.873894	6.88095e-08	2.68921e-06	217	178	187	384	444	473	Ciclev10011156m.g	PF10557,PF00888	PTHR11932,PTHR11932:SF84	KOG2167		K03347	GO:0031625,GO:0006511	AT4G02570.4	ATCUL1,AXR6,CUL1	cullin 1
Ciclev10009180m.g	12455.5	-1.10815	6.98712e-08	2.72574e-06	18206	13517	14957	9167	9693	7271	Ciclev10009180m.g	PF00335	PTHR32191,PTHR32191:SF2	KOG3882			GO:0016021	AT2G23810.1	TET8	tetraspanin8
Ciclev10003046m.g	3789.13	0.636991	7.04146e-08	2.74195e-06	3330	2526	2325	4499	5619	5289	Ciclev10003046m.g	PF08122	PTHR15082				GO:0022900,GO:0005747,GO:0005739	AT1G14450.1		NADH dehydrogenase (ubiquinone)s
Ciclev10023190m.g	228.263	1.18543	7.22073e-08	2.80666e-06	139	137	106	313	323	423	NA
Ciclev10018871m.g	34.4093	-3.64328	7.32237e-08	2.84103e-06	35	90	45	5	5	7	Ciclev10018871m.g	PF13855,PF00069	PTHR27000,PTHR27000:SF156	KOG1187	2.7.11.1		GO:0005515,GO:0006468,GO:0005524,GO:0004672	AT3G47570.1		Leucine-rich repeat protein kinase family protein
Ciclev10033394m.g	135.868	-2.74217	7.39696e-08	2.86479e-06	324	235	108	49	46	21	Ciclev10033394m.g	PF10163	PTHR12514,PTHR12514:SF1			K11368		AT3G27100.2
Ciclev10011946m.g	825.71	0.666117	7.6888e-08	2.97245e-06	648	558	541	1062	1170	1140	Ciclev10011946m.g	PF01648	PTHR12215,PTHR12215:SF10	KOG0945	2.7.8.7		GO:0008897,GO:0000287	AT3G11470.1		4\'-phosphopantetheinyl transferase superfamily
Ciclev10028928m.g	146.915	2.7923	8.22528e-08	3.17413e-06	67	28	12	233	354	274	Ciclev10028928m.g	PF14226,PF03171	PTHR10209,PTHR10209:SF206	KOG0143	1.14.11.13		GO:0055114,GO:0016491	AT5G58660.1		2-oxoglutarate (2OG) and Fe(II)-dependent oxygenase superfamily protein
Ciclev10011053m.g	331.771	1.0238	8.40308e-08	3.23692e-06	213	174	209	442	493	549	Ciclev10011053m.g	PF08276,PF00954,PF01453,PF00069	PTHR27002,PTHR27002:SF11	KOG1187	2.7.11.1		GO:0048544,GO:0006468,GO:0005524,GO:0004672	AT1G34300.1		lectin protein kinase family protein
Ciclev10026860m.g	1029.23	-0.952473	8.4259e-08	3.23989e-06	1220	1255	1208	777	783	768	NA
Ciclev10030929m.g	713.912	-0.942366	8.63641e-08	3.3149e-06	893	953	719	470	595	568	Ciclev10030929m.g	PF00651,PF11900,PF12313	PTHR24413,PTHR24413:SF78			K14508	GO:0005515	AT5G45110.1	ATNPR3,NPR3	NPR1-like protein 3
Ciclev10012170m.g	7213.22	0.922327	8.83708e-08	3.38587e-06	5804	3929	4038	10815	10609	9870	Ciclev10012170m.g	PF00141	PTHR31235,PTHR31235:SF11		1.11.1.7	K00430	GO:0055114,GO:0020037,GO:0006979,GO:0004601	AT2G37130.1		Peroxidase superfamily protein
Ciclev10010869m.g	131.393	4.25735	8.90908e-08	3.4071e-06	10	9	16	207	60	575	Ciclev10010869m.g	PF08263,PF00560,PF13855	PTHR27004,PTHR27004:SF3	KOG0472			GO:0005515	AT1G45616.1	AtRLP6,RLP6	receptor like protein 6
Ciclev10033839m.g	161.937	2.64436	8.92427e-08	3.4071e-06	40	18	62	217	349	375	Ciclev10033839m.g	PF01554	PTHR11206,PTHR11206:SF79	KOG1347		K03327	GO:0055085,GO:0016020,GO:0015297,GO:0015238,GO:0006855	AT3G26590.1		MATE efflux family protein
Ciclev10017820m.g	227.927	2.32396	9.07052e-08	3.45679e-06	133	47	38	430	432	399	Ciclev10017820m.g	PF00931	PTHR23155,PTHR23155:SF554	KOG4658			GO:0043531	AT4G27190.1		NB-ARC domain-containing disease resistance protein
Ciclev10003865m.g	428.263	2.67028	9.86825e-08	3.75413e-06	99	50	162	872	554	1025	Ciclev10003865m.g	PF01637	PTHR23155,PTHR23155:SF554	KOG4658			GO:0005524	AT4G27190.1		NB-ARC domain-containing disease resistance protein
Ciclev10006780m.g	25.1348	-7.27113	9.91237e-08	3.76425e-06	38	29	66	0	1	0	NA
Ciclev10033194m.g	227.793	-0.937105	1.03772e-07	3.93379e-06	320	273	230	162	171	188	Ciclev10033194m.g		PTHR35106					AT1G65000.1
Ciclev10022932m.g	16.5576	7.35483	1.04671e-07	3.96087e-06	0	0	0	37	24	49	NA
Ciclev10005899m.g	11467.5	-1.10751	1.06949e-07	4.03995e-06	16175	14038	12731	8054	9593	6475	Ciclev10005899m.g	PF03763,PF03766	PTHR31775					AT5G23750.2		Remorin family protein
Ciclev10015360m.g	164.004	1.52277	1.08104e-07	4.07643e-06	104	71	60	288	219	299	Ciclev10015360m.g	PF14416,PF13839	PTHR32285,PTHR32285:SF28					AT3G28150.1	TBL22	TRICHOME BIREFRINGENCE-LIKE 22
Ciclev10014274m.g	800.69	1.21841	1.09457e-07	4.1202e-06	592	338	404	1318	1218	1171	Ciclev10014274m.g	PF13802,PF16863,PF01055	PTHR22762,PTHR22762:SF82		3.2.1.20	K01187	GO:0005975,GO:0004553	AT5G11720.1		Glycosyl hydrolases family 31 protein
Ciclev10030470m.g	4310.84	0.505977	1.15726e-07	4.34855e-06	3614	3213	2927	5097	5903	5874	Ciclev10030470m.g	PF13245,PF13087	PTHR10887,PTHR10887:SF140			K10706		AT1G16800.1		P-loop containing nucleoside triphosphate hydrolases superfamily protein
Ciclev10014052m.g	33579.8	-0.870485	1.17763e-07	4.41736e-06	38588	40103	39021	25181	27688	26132	Ciclev10014052m.g	PF00564	PTHR31066,PTHR31066:SF7		2.7.10.2		GO:0005515	AT1G79570.1		Protein kinase superfamily protein with octicosapeptide/Phox/Bem1p domain
Ciclev10021613m.g	985.755	1.4155	1.22192e-07	4.57549e-06	716	458	333	1360	1975	1460	Ciclev10021613m.g	PF00106	PTHR24322,PTHR24322:SF442	KOG1208		K15095	GO:0016491,GO:0008152	AT3G61220.1		NAD(P)-binding Rossmann-fold superfamily protein
Ciclev10004218m.g	5070.52	0.525469	1.23613e-07	4.62061e-06	4521	3572	3344	5831	7147	7012	Ciclev10004218m.g	PF00512,PF01590,PF08446,PF00989,PF00360	PTHR24423,PTHR24423:SF563			K12121	GO:0007165,GO:0000155,GO:0005515,GO:0006355,GO:0018298,GO:0009584	AT2G18790.1	HY3,OOP1,PHYB	phytochrome B
Ciclev10017298m.g	1067.02	2.58341	1.259e-07	4.69794e-06	399	260	195	1423	1030	3725	Ciclev10017298m.g	PF12609	PTHR33090					AT4G10270.1		Wound-responsive family protein
Ciclev10004429m.g	4551.73	0.580321	1.26457e-07	4.71053e-06	3797	3388	2831	5380	6475	6358	Ciclev10004429m.g	PF16113,PF00725,PF02737	PTHR23309,PTHR23309:SF23	KOG1683	1.1.1.35,5.1.2.3,5.3.3.8,4.2.1.55,4.2.1.17	K10527	GO:0055114,GO:0016491,GO:0006631,GO:0003857	AT3G06860.1	ATMFP2,MFP2	multifunctional protein 2
Ciclev10005203m.g	905.569	1.60097	1.27281e-07	4.73301e-06	451	509	275	1024	1862	1711	Ciclev10005203m.g	PF03106	PTHR31221,PTHR31221:SF13				GO:0043565,GO:0006355,GO:0003700	AT5G49520.1	ATWRKY48,WRKY48	WRKY DNA-binding protein 48
Ciclev10003687m.g	20.4164	5.18568	1.28757e-07	4.77961e-06	1	2	0	44	42	46	Ciclev10003687m.g	PF01786	PTHR31803,PTHR31803:SF7		1.10.3.11	K17893	GO:0055114,GO:0009916	AT1G32350.1	AOX1D	alternative oxidase 1D
Ciclev10003825m.g	631.429	0.773296	1.34192e-07	4.97275e-06	488	375	414	764	947	952	Ciclev10003825m.g							AT1G09630.1	ATRAB-A2A,ATRAB11C,ATRABA2A,RAB-A2A,RAB11c	RAB GTPase 11C
Ciclev10028712m.g	855.54	-2.32813	1.34628e-07	4.98032e-06	1616	842	1457	468	233	219	Ciclev10028712m.g		PTHR27000,PTHR27000:SF167					AT4G06744.1		Leucine-rich repeat (LRR) family protein
Ciclev10015526m.g	4202.04	0.56685	1.39982e-07	5.16947e-06	3790	2894	2656	5033	5883	5823	Ciclev10015526m.g	PF03404,PF00174	PTHR19372,PTHR19372:SF8		1.8.3.1	K00387	GO:0055114,GO:0030151,GO:0016491,GO:0042128	AT3G01910.1	AT-SO,AtSO,SOX	sulfite oxidase
Ciclev10032281m.g	2022.89	0.951066	1.42603e-07	5.25721e-06	1395	1333	1053	2584	2719	3611	Ciclev10032281m.g	PF00072	PTHR26402,PTHR26402:SF526			K14492	GO:0000160	AT1G59940.1	ARR3	response regulator 3
Ciclev10003794m.g	24.8359	6.05812	1.48013e-07	5.44729e-06	0	2	0	57	45	60	Ciclev10003794m.g	PF03650	PTHR14154,PTHR14154:SF2	KOG1589			GO:0006850,GO:0005743	AT4G05590.2
Ciclev10027347m.g	268.939	1.10943	1.52108e-07	5.5884e-06	158	144	161	382	459	382	Ciclev10027347m.g	PF00931	PTHR23155,PTHR23155:SF639			K13459	GO:0043531	AT5G63020.1		Disease resistance protein (CC-NBS-LRR class) family
Ciclev10007171m.g	33.524	-2.42803	1.54769e-07	5.67645e-06	75	42	41	12	12	11	Ciclev10007171m.g	PF06632	PTHR28559			K10886	GO:0006310,GO:0006302,GO:0005634,GO:0003677	AT3G23100.1	XRCC4	homolog of human DNA ligase iv-binding protein XRCC4
Ciclev10001024m.g	9925.03	1.61672	1.66149e-07	6.08342e-06	6919	3843	3000	17078	19559	12953	Ciclev10001024m.g	PF00067	PTHR24286,PTHR24286:SF53	KOG0157		K07437	GO:0055114,GO:0020037,GO:0016705,GO:0005506	AT5G36110.1	CYP716A1	cytochrome P450, family 716, subfamily A, polypeptide 1
Ciclev10029296m.g	2092.65	-0.966383	1.6784e-07	6.13487e-06	2710	2717	2145	1323	1915	1502	Ciclev10029296m.g	PF08507	PTHR34965,PTHR34965:SF1					AT4G33625.1
Ciclev10030165m.g	13.2241	-7.31994	1.70615e-07	6.21513e-06	36	17	21	0	0	0	Ciclev10030165m.g	PF13041	PTHR24015,PTHR24015:SF344					AT1G11290.1	CRR22	Pentatricopeptide repeat (PPR) superfamily protein
Ciclev10033477m.g	129.711	-1.89504	1.70339e-07	6.21513e-06	252	207	112	51	80	53	Ciclev10033477m.g	PF05349	PTHR36771				GO:0045893,GO:0008270,GO:0005634,GO:0003677	AT3G56290.1
Ciclev10004574m.g	1100.63	-1.92125	1.72476e-07	6.27228e-06	1043	1617	1951	370	550	628	Ciclev10004574m.g	PF07918	PTHR33836,PTHR33836:SF1					AT5G52300.1	LTI65,RD29B	CAP160 protein
Ciclev10013995m.g	265.902	2.16503	1.75191e-07	6.36024e-06	81	56	123	526	360	551	Ciclev10013995m.g	PF01637	PTHR23155,PTHR23155:SF554	KOG4658			GO:0005524	AT4G27190.1		NB-ARC domain-containing disease resistance protein
Ciclev10033001m.g	7545.33	1.50979	1.7857e-07	6.47195e-06	4433	2957	3411	9737	9676	18114	Ciclev10033001m.g	PF00043	PTHR11260,PTHR11260:SF287		2.5.1.18	K00799		AT2G30870.1	ATGSTF10,ATGSTF4,ERD13,GSTF10	glutathione S-transferase PHI 10
Ciclev10013341m.g	22.3271	3.3572	1.80216e-07	6.52059e-06	5	4	2	34	46	57	Ciclev10013341m.g	PF07734	PTHR31790,PTHR31790:SF26					AT3G06240.1		F-box family protein
Ciclev10021527m.g	1335.28	0.876853	1.81084e-07	6.54096e-06	982	900	705	1562	2248	1984	Ciclev10021527m.g	PF04833	PTHR31673,PTHR31673:SF3				GO:0031225,GO:0016049,GO:0010215	AT5G60920.1	COB	COBRA-like extracellular glycosyl-phosphatidyl inositol-anchored protein family
Ciclev10006964m.g	713.035	-0.946692	1.8289e-07	6.5951e-06	965	908	704	534	487	598	Ciclev10006964m.g	PF01764	PTHR31403,PTHR31403:SF7	KOG4569	3.1.1.32,3.1.1.26,3.1.1.3		GO:0006629	AT2G30550.2		alpha/beta-Hydrolases superfamily protein
Ciclev10000851m.g	69.4334	3.70456	1.84186e-07	6.63071e-06	15	10	3	151	56	221	Ciclev10000851m.g	PF00067	PTHR24298,PTHR24298:SF102	KOG0156			GO:0055114,GO:0020037,GO:0016705,GO:0005506	AT4G31940.1	CYP82C4	cytochrome P450, family 82, subfamily C, polypeptide 4
Ciclev10001690m.g	1609.37	2.7216	1.88151e-07	6.75077e-06	368	341	435	1916	1507	6060	Ciclev10001690m.g	PF01073	PTHR10366,PTHR10366:SF308		5.1.3.2	K01784	GO:0055114,GO:0016616,GO:0006694,GO:0003854	AT4G10960.1	UGE5	UDP-D-glucose/UDP-D-galactose 4-epimerase 5
Ciclev10025693m.g	84.4422	1.78703	1.88125e-07	6.75077e-06	42	23	39	131	132	174	Ciclev10025693m.g	PF00931				K13459	GO:0043531	AT5G63020.1		Disease resistance protein (CC-NBS-LRR class) family
Ciclev10018614m.g	3070.38	-0.507924	1.89783e-07	6.79797e-06	3754	3248	2890	2506	3003	2955	Ciclev10018614m.g	PF00856,PF13831,PF00628,PF00855,PF13832	PTHR13793,PTHR13793:SF5		2.1.1.43		GO:0005515	AT5G53430.1	ATX5,SDG29,SET29	SET domain group 29
Ciclev10023412m.g	3407.92	1.35007	1.90693e-07	6.81918e-06	2166	1502	1623	4264	4538	7645	Ciclev10023412m.g	PF16884	PTHR11695,PTHR11695:SF564		1.1.1.54,1.3.1.102		GO:0055114,GO:0016491,GO:0008270	AT3G03080.1		Zinc-binding dehydrogenase family protein
Ciclev10011010m.g	685.455	1.4339	1.92925e-07	6.88752e-06	517	249	273	975	1031	1339	Ciclev10011010m.g	PF00690,PF00702,PF00122	PTHR24093,PTHR24093:SF264		3.6.3.6	K01535	GO:0046872,GO:0000166	AT3G47950.1	AHA4,HA4	H(+)-ATPase 4
Ciclev10017308m.g	33.1791	-5.36867	1.99146e-07	7.09782e-06	90	50	42	5	0	0	Ciclev10017308m.g	PF01466	PTHR11165,PTHR11165:SF24			K03094	GO:0006511	AT2G03170.1	ASK14,SK14	SKP1-like 14
Ciclev10003703m.g	68.9925	1.63947	2.10201e-07	7.47939e-06	35	31	26	114	132	101	Ciclev10003703m.g	PF01301	PTHR23421,PTHR23421:SF74		3.2.1.23		GO:0005975,GO:0004553	AT3G13750.1	BGAL1	beta galactosidase 1
Ciclev10003540m.g	90.6593	3.07324	2.11333e-07	7.50722e-06	23	10	20	154	85	304	Ciclev10003540m.g	PF08263,PF00560,PF13855	PTHR27004,PTHR27004:SF3	KOG0472			GO:0005515	AT1G71400.1	AtRLP12,RLP12	receptor like protein 12
Ciclev10002385m.g	338.988	-1.17323	2.17584e-07	7.71651e-06	417	500	361	192	253	252	Ciclev10002385m.g		PTHR36323					AT1G36940.1
Ciclev10032846m.g	426.054	-0.998408	2.19762e-07	7.78088e-06	589	440	524	291	360	296	Ciclev10032846m.g	PF02617	PTHR33473,PTHR33473:SF1				GO:0030163	AT1G68660.1		Ribosomal protein L12/ ATP-dependent Clp protease adaptor protein ClpS family protein
Ciclev10010020m.g	979.706	4.49736	2.20394e-07	7.79039e-06	98	116	19	545	773	5170	Ciclev10010020m.g	PF12609	PTHR33090					AT4G10265.1		Wound-responsive family protein
Ciclev10009911m.g	3699.91	0.8255	2.23685e-07	7.89372e-06	2683	2094	2506	4926	5632	5193	NA
Ciclev10006657m.g	20.1545	7.63997	2.25993e-07	7.96209e-06	0	0	0	26	25	86	Ciclev10006657m.g	PF04535	PTHR11615,PTHR11615:SF113					AT3G06390.1		Uncharacterised protein family (UPF0497)
Ciclev10002900m.g	912.301	1.92467	2.4703e-07	8.68898e-06	487	352	225	1384	2375	1064	NA
Ciclev10013253m.g	355.683	1.27759	2.49931e-07	8.77662e-06	167	191	202	548	509	616	NA
Ciclev10005738m.g	77.3211	4.95761	2.52893e-07	8.86614e-06	4	3	6	157	21	322	Ciclev10005738m.g	PF12695	PTHR17630,PTHR17630:SF52	KOG3043	3.1.1.45			AT3G23600.1		alpha/beta-Hydrolases superfamily protein
Ciclev10001805m.g	682.978	-0.714622	2.6662e-07	9.33213e-06	903	705	721	534	628	561	Ciclev10001805m.g		PTHR31509,PTHR31509:SF2					AT1G22030.1
Ciclev10029768m.g	14.4554	7.15769	2.68498e-07	9.38256e-06	0	0	0	38	34	23	Ciclev10029768m.g	PF02681	PTHR31446,PTHR31446:SF6					AT3G21610.2		Acid phosphatase/vanadium-dependent haloperoxidase-related protein
Ciclev10003017m.g	2616.7	-0.956366	2.75864e-07	9.62429e-06	3237	3628	2564	1898	2043	1979	NA
Ciclev10026081m.g	514.528	1.87475	2.78928e-07	9.71538e-06	337	169	120	948	1017	711	Ciclev10026081m.g	PF00702	PTHR18901,PTHR18901:SF30	KOG2914				AT4G39970.1		Haloacid dehalogenase-like hydrolase (HAD) superfamily protein
Ciclev10018492m.g	604.262	1.19891	2.85143e-07	9.91576e-06	374	374	259	947	780	1067	Ciclev10018492m.g	PF00931	PTHR23155,PTHR23155:SF563	KOG4658			GO:0043531	AT3G14460.1		LRR and NB-ARC domains-containing disease resistance protein
Ciclev10003246m.g	64.6065	-3.4768	2.88722e-07	1.0024e-05	63	153	99	7	6	23	Ciclev10003246m.g	PF08263,PF00560,PF13855	PTHR27000,PTHR27000:SF208	KOG0472	2.7.11.1		GO:0005515	AT1G72300.1		Leucine-rich receptor-like protein kinase family protein
Ciclev10027069m.g	31.0318	4.30924	2.90129e-07	1.00566e-05	2	1	5	50	109	39	Ciclev10027069m.g	PF13855,PF00931	PTHR23155,PTHR23155:SF639			K13459	GO:0005515,GO:0043531	AT1G12220.1	RPS5	Disease resistance protein (CC-NBS-LRR class) family
Ciclev10029254m.g	1359.75	2.46682	2.93204e-07	1.01467e-05	690	312	193	2005	4034	1682	Ciclev10029254m.g	PF05241	PTHR14207,PTHR14207:SF0			K01824	GO:0047750,GO:0016125,GO:0016021	AT1G20050.1	HYD1	C-8,7 sterol isomerase
Ciclev10003732m.g	234.69	0.877947	2.94031e-07	1.0159e-05	176	139	139	305	368	341	NA
Ciclev10033895m.g	42.2692	-8.99311	2.95357e-07	1.01884e-05	5	161	53	0	0	0	Ciclev10033895m.g	PF13561	PTHR24322,PTHR24322:SF552	KOG1014	1.1.1.330	K10251		AT1G24470.1	ATKCR2,KCR2	beta-ketoacyl reductase 2
Ciclev10006252m.g	1436.88	-0.716848	2.99026e-07	1.02984e-05	1961	1620	1344	1021	1254	1363	Ciclev10006252m.g	PF05498	PTHR33136,PTHR33136:SF3					AT4G14010.1	RALFL32	ralf-like 32
Ciclev10009425m.g	191.485	1.13813	3.0468e-07	1.04763e-05	132	116	82	291	284	300	Ciclev10009425m.g		PTHR10516,PTHR10516:SF250		5.2.1.8			AT4G26555.1		FKBP-like peptidyl-prolyl cis-trans isomerase family protein
Ciclev10029896m.g	52.2231	4.82098	3.08359e-07	1.05858e-05	6	0	4	72	48	222	Ciclev10029896m.g	PF01073	PTHR10366,PTHR10366:SF375				GO:0055114,GO:0016616,GO:0006694,GO:0003854	AT4G39230.1		NmrA-like negative transcriptional regulator family protein
Ciclev10009664m.g	892.541	0.746395	3.17302e-07	1.08754e-05	723	581	530	1120	1180	1433	Ciclev10009664m.g		PTHR37264,PTHR37264:SF1					AT5G55125.2		Ribosomal protein L31
Ciclev10013744m.g	30.0403	3.13596	3.32343e-07	1.13728e-05	7	8	2	56	46	78	Ciclev10013744m.g	PF00956	PTHR11875,PTHR11875:SF73	KOG1507		K11279	GO:0006334,GO:0005634	AT2G19480.1	NAP1;2,NFA02,NFA2	nucleosome assembly protein 1;2
Ciclev10003039m.g	207.637	2.74657	3.33732e-07	1.14021e-05	67	65	19	191	504	538	Ciclev10003039m.g		PTHR11315		3.4.19.9	K01307	GO:0008242,GO:0006541,GO:0003824	AT1G78680.1	ATGGH2,GGH2	gamma-glutamyl hydrolase 2
Ciclev10021254m.g	65.2351	2.37966	3.35132e-07	1.14318e-05	21	28	9	93	120	155	Ciclev10021254m.g	PF00069	PTHR27000,PTHR27000:SF9	KOG2345	2.7.11.1,2.7.10.1	K04733	GO:0006468,GO:0005524,GO:0004672	AT2G31880.1	EVR,SOBIR1	Leucine-rich repeat protein kinase family protein
Ciclev10004394m.g	1045.99	-1.18338	3.40975e-07	1.16126e-05	1400	1158	1393	545	684	920	Ciclev10004394m.g	PF03552	PTHR13301,PTHR13301:SF41		2.4.1.12		GO:0030244,GO:0016760,GO:0016020	AT4G24000.1	ATCSLG2,CSLG2	cellulose synthase like G2
Ciclev10033608m.g	97.6047	4.90563	3.46493e-07	1.17819e-05	0	3	13	162	129	344	Ciclev10033608m.g	PF00560,PF07714,PF13855	PTHR27000,PTHR27000:SF31	KOG1187	2.7.11.1		GO:0005515,GO:0006468,GO:0004672	AT5G20480.1	EFR	EF-TU receptor
Ciclev10019706m.g	493.718	2.92229	3.80658e-07	1.29231e-05	137	64	116	534	490	1946	Ciclev10019706m.g	PF00067	PTHR24298,PTHR24298:SF74			K17961	GO:0055114,GO:0020037,GO:0016705,GO:0005506	AT4G31970.1	CYP82C2	cytochrome P450, family 82, subfamily C, polypeptide 2
Ciclev10002010m.g	248.106	1.80322	3.8333e-07	1.29933e-05	100	64	134	440	410	428	Ciclev10002010m.g		PTHR33779,PTHR33779:SF1					AT1G02070.1
Ciclev10025077m.g	300.265	1.3522	3.8736e-07	1.31091e-05	194	126	146	359	453	640	Ciclev10025077m.g	PF13962,PF13857,PF12796	PTHR24177,PTHR24177:SF18	KOG4412				AT1G34050.1		Ankyrin repeat family protein
Ciclev10012561m.g	2133.52	1.69321	4.081e-07	1.37893e-05	1036	981	750	2279	3093	5667	Ciclev10012561m.g	PF13578	PTHR10509,PTHR10509:SF23	KOG1663	2.1.1.104	K00588	GO:0008171	AT4G34050.1	CCoAOMT1	S-adenosyl-L-methionine-dependent methyltransferases superfamily protein
Ciclev10007836m.g	870.319	1.05249	4.08935e-07	1.37958e-05	552	421	567	1243	1248	1417	Ciclev10007836m.g	PF00856	PTHR13271,PTHR13271:SF37		2.1.1.127,2.1.1.259	K19199	GO:0005515	AT2G18850.1		SET domain-containing protein
Ciclev10018281m.g	60.0427	1.81902	4.12397e-07	1.38907e-05	23	24	25	100	87	124	Ciclev10018281m.g		PTHR31669,PTHR31669:SF46				GO:0006355	AT3G07500.1		Far-red impaired responsive (FAR1) family protein
Ciclev10033310m.g	30.9365	-2.39231	4.15949e-07	1.39884e-05	68	38	39	11	12	10	Ciclev10033310m.g		PTHR10887,PTHR10887:SF331			K18422		AT1G05460.1	SDE3	P-loop containing nucleoside triphosphate hydrolases superfamily protein
Ciclev10000346m.g	918.942	-1.01111	4.36192e-07	1.46462e-05	1073	1276	987	572	716	751	Ciclev10000346m.g	PF00168,PF08372	PTHR10024,PTHR10024:SF197	KOG1030			GO:0005515	AT1G22610.1		C2 calcium/lipid-binding plant phosphoribosyltransferase family protein
Ciclev10024933m.g	2522.12	0.593249	4.45589e-07	1.49384e-05	2120	1660	1733	3117	3345	3648	Ciclev10024933m.g	PF00293	PTHR23422,PTHR23422:SF9		5.3.3.2		GO:0016787	AT1G79690.1	atnudt3,NUDT3	nudix hydrolase homolog 3
Ciclev10006710m.g	93.6139	-3.85756	4.57507e-07	1.52901e-05	289	112	100	22	15	2	Ciclev10006710m.g	PF03055	PTHR10543,PTHR10543:SF48		1.13.11.51	K09840		AT3G24220.1	ATNCED6,NCED6	nine-cis-epoxycarotenoid dioxygenase 6
Ciclev10017315m.g	685.345	2.54151	4.57401e-07	1.52901e-05	194	165	188	869	627	2462	Ciclev10017315m.g	PF12609	PTHR33090					AT4G10265.1		Wound-responsive family protein
Ciclev10001611m.g	3217.76	0.929925	4.71851e-07	1.5745e-05	2521	2031	1575	3812	5640	4690	Ciclev10001611m.g	PF01408	PTHR22604,PTHR22604:SF132	KOG2741	1.1.1.179		GO:0016491	AT4G09670.1		Oxidoreductase family protein
Ciclev10002424m.g	214.488	1.18655	4.83726e-07	1.61162e-05	170	104	91	315	334	344	Ciclev10002424m.g	PF00254	PTHR10516,PTHR10516:SF319	KOG0552	5.2.1.8		GO:0006457	AT1G20810.1		FKBP-like peptidyl-prolyl cis-trans isomerase family protein
Ciclev10006459m.g	352.108	4.75385	4.86346e-07	1.61784e-05	6	59	2	698	747	818	Ciclev10006459m.g	PF00153	PTHR24089,PTHR24089:SF397			K15119		AT2G46320.3		Mitochondrial substrate carrier family protein
Ciclev10013252m.g	47.3147	-1.76263	4.98156e-07	1.65456e-05	86	55	61	21	25	26	NA
Ciclev10015268m.g	712.59	1.19742	5.01955e-07	1.6646e-05	569	363	279	896	1171	1261	Ciclev10015268m.g		PTHR12655,PTHR12655:SF3	KOG2763	3.1.2.2,3.1.2.20	K17361		AT5G48370.2		Thioesterase/thiol ester dehydrase-isomerase superfamily protein
Ciclev10029401m.g	862.561	0.720211	5.16536e-07	1.71031e-05	735	542	520	1050	1182	1355	Ciclev10029401m.g	PF13499	PTHR10183,PTHR10183:SF323	KOG0027				AT3G50770.1	CML41	calmodulin-like 41
Ciclev10026503m.g	1521.12	1.15613	5.19686e-07	1.71809e-05	1200	662	759	2459	2245	2248	Ciclev10026503m.g		PTHR33167					AT5G67390.2
Ciclev10029791m.g	19.1256	6.58778	5.27228e-07	1.74034e-05	1	0	0	48	39	38	Ciclev10029791m.g	PF00156,PF13537	PTHR11907,PTHR11907:SF12		2.4.2.14	K00764	GO:0009116	AT2G16570.1	ASE1,ATASE,ATASE1	GLN phosphoribosyl pyrophosphate amidotransferase 1
Ciclev10033746m.g	48.9001	2.02432	5.30859e-07	1.74963e-05	22	13	18	98	83	78	Ciclev10033746m.g	PF00696	PTHR21499,PTHR21499:SF28		2.7.4.22			AT3G10030.2		aspartate/glutamate/uridylate kinase family protein
Ciclev10001178m.g	5828.42	0.518919	5.43309e-07	1.78792e-05	4903	4107	4104	6877	7714	8317	Ciclev10001178m.g	PF00396,PF08246,PF00112	PTHR12411,PTHR12411:SF387	KOG1543	3.4.22.14		GO:0008234,GO:0006508	AT1G09850.1	XBCP3	xylem bark cysteine peptidase 3
Ciclev10031429m.g	366.079	1.71879	5.47418e-07	1.79868e-05	111	169	175	521	800	557	Ciclev10031429m.g	PF00544	PTHR31683,PTHR31683:SF26		4.2.2.2	K01728		AT1G67750.1		Pectate lyase family protein
Ciclev10027846m.g	111.707	2.01234	5.66409e-07	1.85824e-05	37	58	26	157	182	262	Ciclev10027846m.g	PF08263,PF13855,PF07714	PTHR27000	KOG1187	2.7.11.1		GO:0005515,GO:0006468,GO:0004672	AT3G47110.1		Leucine-rich repeat protein kinase family protein
Ciclev10024705m.g	2112.46	1.82757	5.71648e-07	1.87256e-05	830	805	881	2122	3198	5873	Ciclev10024705m.g	PF00664,PF00005	PTHR24223,PTHR24223:SF108		3.6.3.44		GO:0055085,GO:0042626,GO:0016021,GO:0006810,GO:0005524,GO:0016887	AT3G21250.2	ATMRP6,MRP6	multidrug resistance-associated protein 6
Ciclev10014548m.g	224.681	-1.46907	5.76616e-07	1.88596e-05	377	252	281	135	95	166	Ciclev10014548m.g	PF13947,PF14380,PF00069	PTHR27009,PTHR27009:SF21	KOG1187	3.1.4.46		GO:0030247,GO:0006468,GO:0005524,GO:0004672	AT5G38260.1		Protein kinase superfamily protein
Ciclev10017611m.g	673.148	-1.40342	5.82217e-07	1.90138e-05	697	993	927	400	445	382	Ciclev10017611m.g	PF01733	PTHR10332,PTHR10332:SF38	KOG1479		K15014	GO:0016021,GO:0006810,GO:0005337	AT4G05120.1	ATENT3,ENT3,FUR1	Major facilitator superfamily protein
Ciclev10030559m.g	1246.69	-0.898895	5.85956e-07	1.91068e-05	1791	1570	1121	844	1102	962	Ciclev10030559m.g	PF00498,PF08797,PF06087	PTHR12415,PTHR12415:SF2		3.1.4.1		GO:0005515,GO:0016818,GO:0008270,GO:0003676,GO:0008081,GO:0006281,GO:0005634	AT5G07400.1		forkhead-associated domain-containing protein / FHA domain-containing protein
Ciclev10004049m.g	31.375	-3.06043	5.91928e-07	1.92722e-05	66	31	57	11	6	5	Ciclev10004049m.g	PF01637	PTHR23155,PTHR23155:SF554	KOG4658			GO:0005524	AT4G27190.1		NB-ARC domain-containing disease resistance protein
Ciclev10018741m.g	3694.77	-0.830491	5.94092e-07	1.92963e-05	5025	4069	3893	2502	2749	3652	Ciclev10018741m.g	PF01794,PF08022,PF08414,PF08030	PTHR11972,PTHR11972:SF69		1.6.3.1	K13447	GO:0055114,GO:0016491,GO:0050664,GO:0004601	AT1G64060.1	ATRBOH F,ATRBOHF,RBOH F,RBOHAP108,RBOHF	respiratory burst oxidase protein F
Ciclev10022741m.g	3386.05	1.02405	5.94465e-07	1.92963e-05	2659	1536	1973	4869	4779	5452	Ciclev10022741m.g		PTHR16223,PTHR16223:SF41					AT1G05710.5		basic helix-loop-helix (bHLH) DNA-binding superfamily protein
Ciclev10004053m.g	3693.57	2.25734	5.96458e-07	1.93317e-05	2032	1019	601	7584	8519	4033	Ciclev10004053m.g	PF02458	PTHR31623,PTHR31623:SF6		2.3.1.160		GO:0016747	AT3G26040.1		HXXXD-type acyl-transferase family protein
Ciclev10015171m.g	12.388	6.9373	5.99565e-07	1.94031e-05	0	0	0	23	24	36	Ciclev10015171m.g	PF02458	PTHR31623,PTHR31623:SF15		2.3.1.150		GO:0016747	AT3G26040.1		HXXXD-type acyl-transferase family protein
Ciclev10018143m.g	31.1561	2.55914	6.08243e-07	1.96543e-05	12	4	9	53	57	68	Ciclev10018143m.g	PF00931	PTHR23155,PTHR23155:SF554				GO:0043531	AT5G05400.1		LRR and NB-ARC domains-containing disease resistance protein
Ciclev10025730m.g	1774.96	0.965559	6.18795e-07	1.99652e-05	1198	1132	960	2110	2451	3313	Ciclev10025730m.g	PF14541,PF14543	PTHR13683,PTHR13683:SF303		3.4.23.12		GO:0006508,GO:0004190	AT5G10080.1		Eukaryotic aspartyl protease family protein
Ciclev10021702m.g	729.094	-1.04345	6.22182e-07	2.00443e-05	1004	834	849	394	672	535	Ciclev10021702m.g	PF04759	PTHR31696,PTHR31696:SF23					AT5G23100.1		Protein of unknown function, DUF617
Ciclev10031355m.g	850.476	0.646006	6.69835e-07	2.15472e-05	671	623	523	1056	1164	1240	Ciclev10031355m.g	PF02875,PF08245	PTHR23135,PTHR23135:SF3				GO:0016874,GO:0009058,GO:0005524,GO:0051301,GO:0008766,GO:0008360,GO:0005737
Ciclev10003715m.g	17.0797	3.87977	7.0766e-07	2.27299e-05	3	1	2	31	35	41	Ciclev10003715m.g	PF04564,PF00514	PTHR23315,PTHR23315:SF49		6.3.2.19		GO:0016567,GO:0004842,GO:0005515	AT5G42340.1	PUB15	Plant U-Box 15
Ciclev10001689m.g	6869.37	0.916523	7.25985e-07	2.32836e-05	5870	4040	3330	8697	11425	9883	Ciclev10001689m.g	PF00248	PTHR11732,PTHR11732:SF253	KOG1575	1.1.1.317			AT1G60690.1		NAD(P)-linked oxidoreductase superfamily protein
Ciclev10030115m.g	90.3522	1.35329	7.28509e-07	2.33297e-05	50	45	44	118	143	174	Ciclev10030115m.g	PF00076	PTHR24012,PTHR24012:SF403	KOG0121			GO:0003676	AT1G49600.1	ATRBP47A,RBP47A	RNA-binding protein 47A
Ciclev10028386m.g	344.522	0.73978	7.37727e-07	2.35897e-05	277	220	212	431	520	487	Ciclev10028386m.g	PF00232	PTHR10353,PTHR10353:SF29	KOG0626	3.2.1.21	K01188	GO:0005975,GO:0004553	AT1G02850.2	BGLU11	beta glucosidase 11
Ciclev10024739m.g	1306.46	-1.3108	7.53569e-07	2.40604e-05	2297	1254	1610	908	883	689	Ciclev10024739m.g	PF00512,PF02518,PF00072	PTHR24423,PTHR24423:SF436	KOG0519	2.7.13.3		GO:0007165,GO:0000155,GO:0000160	AT2G17820.1	AHK1,ATHK1,HK1	histidine kinase 1
Ciclev10010709m.g	19.8794	3.48746	7.68592e-07	2.45036e-05	4	3	2	30	37	56	Ciclev10010709m.g		PTHR13789,PTHR13789:SF213	KOG2614				AT5G11330.1		FAD/NAD(P)-binding oxidoreductase family protein
Ciclev10027601m.g	54.5497	2.84456	7.81226e-07	2.48694e-05	22	13	3	96	127	97	Ciclev10027601m.g	PF13855,PF00931	PTHR23155,PTHR23155:SF497	KOG4658		K13459	GO:0005515,GO:0043531	AT4G27220.1		NB-ARC domain-containing disease resistance protein
Ciclev10003601m.g	167.747	2.013	7.83939e-07	2.49188e-05	109	47	34	261	364	274	Ciclev10003601m.g				5.5.1.4			AT2G22240.1	ATIPS2,ATMIPS2,MIPS2	myo-inositol-1-phosphate synthase 2
Ciclev10010967m.g	34.2034	2.33434	7.94861e-07	2.52286e-05	12	9	10	73	62	53	Ciclev10010967m.g	PF08263,PF13855,PF00069	PTHR27000,PTHR27000:SF40	KOG1187	2.7.11.1		GO:0005515,GO:0006468,GO:0005524,GO:0004672	AT3G47570.1		Leucine-rich repeat protein kinase family protein
Ciclev10024113m.g	109.915	1.66156	8.18509e-07	2.59408e-05	47	39	57	134	196	232	Ciclev10024113m.g							AT3G13310.1		Chaperone DnaJ-domain superfamily protein
Ciclev10017485m.g	62.5853	-4.02078	8.41084e-07	2.6617e-05	35	215	61	9	9	6	Ciclev10017485m.g	PF00067	PTHR24298,PTHR24298:SF86	KOG0156			GO:0055114,GO:0020037,GO:0016705,GO:0005506	AT4G31500.1	ATR4,CYP83B1,RED1,RNT1,SUR2	cytochrome P450, family 83, subfamily B, polypeptide 1
Ciclev10005967m.g	353.243	1.68999	8.52587e-07	2.69413e-05	253	114	106	563	499	736	Ciclev10005967m.g		PTHR10217,PTHR10217:SF465					AT5G53130.1	ATCNGC1,CNGC1	cyclic nucleotide gated channel 1
Ciclev10000162m.g	45.1419	3.32834	8.56346e-07	2.70202e-05	13	4	6	74	48	154	Ciclev10000162m.g	PF08263,PF00560,PF13855	PTHR27004,PTHR27004:SF3	KOG0472			GO:0005515	AT1G45616.1	AtRLP6,RLP6	receptor like protein 6
Ciclev10024845m.g	374.97	0.931627	8.64672e-07	2.72429e-05	297	191	223	514	529	596	Ciclev10024845m.g	PF13855,PF00931	PTHR23155,PTHR23155:SF639			K13459	GO:0005515,GO:0043531	AT5G63020.1		Disease resistance protein (CC-NBS-LRR class) family
Ciclev10008089m.g	1979.46	0.628823	8.73822e-07	2.74908e-05	1724	1393	1171	2299	2873	2867	Ciclev10008089m.g	PF01585	PTHR23329,PTHR23329:SF2	KOG2185			GO:0003676	AT2G24830.1		zinc finger (CCCH-type) family protein / D111/G-patch domain-containing protein
Ciclev10011219m.g	99.7634	1.97344	8.77397e-07	2.75628e-05	46	22	43	208	162	153	Ciclev10011219m.g	PF01476,PF00069	PTHR27005,PTHR27005:SF19	KOG1187	2.7.11.1		GO:0006468,GO:0005524,GO:0004672	AT1G69730.1		Wall-associated kinase family protein
Ciclev10006384m.g	805.168	2.05808	8.82864e-07	2.76187e-05	503	150	233	1622	1124	1539	NA
Ciclev10009509m.g	57.1721	3.1924	8.81869e-07	2.76187e-05	7	8	15	156	123	56	Ciclev10009509m.g	PF13962	PTHR24177,PTHR24177:SF19					AT5G35810.1		Ankyrin repeat family protein
Ciclev10030974m.g	4032.29	0.907576	8.83037e-07	2.76187e-05	3477	2242	2079	5030	6769	5786	Ciclev10030974m.g	PF09127,PF01433	PTHR11533		3.3.2.6	K01254	GO:0019370,GO:0008270,GO:0008237,GO:0006508	AT5G13520.1		peptidase M1 family protein
Ciclev10014280m.g	6211.61	0.721841	8.91403e-07	2.78398e-05	5164	3746	3987	8264	8014	9452	Ciclev10014280m.g		PTHR13052,PTHR13052:SF2				GO:0031011	AT5G13950.3
Ciclev10027582m.g	660.33	0.790965	9.18634e-07	2.86486e-05	511	374	440	850	1007	933	Ciclev10027582m.g	PF00931				K13459	GO:0043531	AT4G10780.1		LRR and NB-ARC domains-containing disease resistance protein
Ciclev10002182m.g	1884.07	1.42425	9.59038e-07	2.98652e-05	1260	716	860	3728	2684	2595	Ciclev10002182m.g	PF02183,PF00046	PTHR24326,PTHR24326:SF196			K09338	GO:0043565,GO:0006355,GO:0003700,GO:0003677	AT5G65310.1	ATHB-5,ATHB5,HB5	homeobox protein 5
Ciclev10030365m.g	78.3915	2.20331	9.95647e-07	3.09603e-05	39	14	25	106	126	202	Ciclev10030365m.g	PF00642	PTHR12620,PTHR12620:SF12				GO:0046872,GO:0005634,GO:0003723	AT1G10320.1		Zinc finger C-x8-C-x5-C-x3-H type family protein
Ciclev10022187m.g	220.455	-1.79543	1.0172e-06	3.15848e-05	438	233	281	133	119	72	Ciclev10022187m.g	PF00847	PTHR31194,PTHR31194:SF14			K09286	GO:0006355,GO:0003700	AT5G19790.1	RAP2.11	related to AP2 11
Ciclev10017555m.g	488.749	-1.71384	1.06163e-06	3.29167e-05	458	731	799	205	301	259	Ciclev10017555m.g	PF04144	PTHR10687,PTHR10687:SF22	KOG3088			GO:0016021,GO:0015031	AT2G20840.1		Secretory carrier membrane protein (SCAMP) family protein
Ciclev10019338m.g	44.5449	2.18831	1.10087e-06	3.40841e-05	16	18	10	84	96	62	Ciclev10019338m.g	PF00010,PF14215	PTHR11514,PTHR11514:SF37				GO:0046983	AT5G41315.1	GL3,MYC6.2	basic helix-loop-helix (bHLH) DNA-binding superfamily protein
Ciclev10028883m.g	36.885	2.86699	1.13469e-06	3.50806e-05	6	10	8	58	110	49	Ciclev10028883m.g	PF00153	PTHR24089,PTHR24089:SF161	KOG0767		K15102		AT2G17270.1	PHT3;3	phosphate transporter 3;3
Ciclev10022931m.g	245.774	-1.11373	1.17791e-06	3.63642e-05	407	247	277	175	160	181	NA
Ciclev10032356m.g	858.909	1.1396	1.20042e-06	3.7006e-05	619	399	461	1445	1104	1354	Ciclev10032356m.g	PF00010	PTHR12565,PTHR12565:SF181				GO:0046983	AT2G40200.1		basic helix-loop-helix (bHLH) DNA-binding superfamily protein
Ciclev10013238m.g	173.508	1.86435	1.20812e-06	3.71739e-05	68	99	38	244	310	359	Ciclev10013238m.g		PTHR31503,PTHR31503:SF1					AT3G51860.1	ATCAX3,ATHCX1,CAX1-LIKE,CAX3	cation exchanger 3
Ciclev10015019m.g	107.835	1.12039	1.20933e-06	3.71739e-05	69	58	59	146	166	181	Ciclev10015019m.g	PF00201	PTHR11926,PTHR11926:SF392				GO:0016758,GO:0008152	AT5G12890.1		UDP-Glycosyltransferase superfamily protein
Ciclev10027049m.g	63.4733	-2.03568	1.24825e-06	3.83153e-05	112	56	111	25	29	29	Ciclev10027049m.g							AT1G12220.1	RPS5	Disease resistance protein (CC-NBS-LRR class) family
Ciclev10003798m.g	232.531	-1.0152	1.26816e-06	3.8871e-05	309	310	233	173	165	173	Ciclev10003798m.g	PF13724,PF04844	PTHR33057,PTHR33057:SF22				GO:0003677	AT5G01840.1	ATOFP1,OFP1	ovate family protein 1
Ciclev10029011m.g	5168.65	0.724028	1.27074e-06	3.88945e-05	4674	3194	2942	6733	7235	7474	Ciclev10029011m.g	PF04199	PTHR31118,PTHR31118:SF11		3.5.1.9		GO:0019441,GO:0004061	AT4G35220.1		Cyclase family protein
Ciclev10033587m.g	35.1459	-3.16979	1.28214e-06	3.91875e-05	52	67	52	11	10	2	Ciclev10033587m.g	PF00043,PF02798	PTHR11260,PTHR11260:SF251	KOG0406	2.5.1.18	K00799	GO:0005515	AT1G78380.1	ATGSTU19,GST8,GSTU19	glutathione S-transferase TAU 19
Ciclev10010083m.g	1111.98	-1.81026	1.30549e-06	3.98444e-05	1449	982	2202	544	487	608	Ciclev10010083m.g		PTHR36754,PTHR36754:SF1					AT3G13677.2
Ciclev10013081m.g	2657.85	0.865975	1.35843e-06	4.14011e-05	2327	1445	1459	3688	3689	4039	Ciclev10013081m.g	PF13098	PTHR10438,PTHR10438:SF243	KOG0907	1.6.5.4	K03671	GO:0045454,GO:0015035,GO:0006662	AT5G39950.1	ATH2,ATTRX2,ATTRXH2,TRX2,TRXH2	thioredoxin 2
Ciclev10008844m.g	338.116	-2.10969	1.42515e-06	4.33732e-05	474	376	627	167	174	77	Ciclev10008844m.g	PF03151	PTHR11132,PTHR11132:SF86	KOG1444		K15281		AT4G32272.1		Nucleotide/sugar transporter family protein
Ciclev10033920m.g	47.5215	-2.86519	1.43041e-06	4.34716e-05	130	49	58	14	18	6	Ciclev10033920m.g	PF05056	PTHR33103					AT5G01150.1		Protein of unknown function (DUF674)
Ciclev10003819m.g	165.852	3.47278	1.45918e-06	4.41942e-05	53	22	5	459	361	171	NA
Ciclev10028834m.g	85.6156	-4.83165	1.45979e-06	4.41942e-05	29	335	70	9	2	8	Ciclev10028834m.g	PF01370	PTHR10366,PTHR10366:SF307	KOG1502			GO:0050662,GO:0003824	AT4G35420.1	DRL1	dihydroflavonol 4-reductase-like1
Ciclev10032759m.g	322.791	0.918925	1.46037e-06	4.41942e-05	256	178	182	454	431	520	Ciclev10032759m.g		PTHR35284,PTHR35284:SF1					AT1G45170.1
Ciclev10012523m.g	20.1174	-5.00675	1.48342e-06	4.48285e-05	26	23	54	2	0	2	Ciclev10012523m.g	PF05368	PTHR10366,PTHR10366:SF375					AT4G39230.1		NmrA-like negative transcriptional regulator family protein
Ciclev10020371m.g	219.705	1.56391	1.49173e-06	4.50163e-05	121	120	66	294	314	494	Ciclev10020371m.g	PF00646,PF08268	PTHR31790,PTHR31790:SF9				GO:0005515	AT1G33530.1		F-box family protein
Ciclev10010036m.g	72883.4	1.2196	1.50975e-06	4.5496e-05	47190	28105	44475	92488	136285	112870	NA
Ciclev10023505m.g	2014.27	1.34965	1.54067e-06	4.63628e-05	1249	746	1117	2783	2651	4244	Ciclev10023505m.g	PF13676,PF00931	PTHR11017,PTHR11017:SF174	KOG0472			GO:0007165,GO:0005515,GO:0043531	AT5G44510.1	TAO1	target of AVRB operation1
Ciclev10006078m.g	3400.93	-0.657864	1.57626e-06	4.72242e-05	4041	3735	3581	2479	3320	3028	Ciclev10006078m.g	PF07019	PTHR20994,PTHR20994:SF0	KOG4455			GO:0072546,GO:0016021,GO:0005783	AT5G49540.1		Rab5-interacting family protein
Ciclev10013138m.g	320.858	1.41996	1.5781e-06	4.72242e-05	229	162	98	544	474	530	Ciclev10013138m.g		PTHR33228,PTHR33228:SF3					AT4G25760.1	ATGDU2,GDU2	glutamine dumper 2
Ciclev10018319m.g	30.3954	4.00389	1.57673e-06	4.72242e-05	6	1	3	79	27	82	Ciclev10018319m.g	PF00560,PF13855,PF00069	PTHR27000,PTHR27000:SF64	KOG1187	2.7.11.1		GO:0005515,GO:0006468,GO:0005524,GO:0004672	AT4G08850.1		Leucine-rich repeat receptor-like protein kinase family protein
Ciclev10018973m.g	49.9174	2.30572	1.57381e-06	4.72242e-05	16	18	12	62	139	79	Ciclev10018973m.g	PF05699,PF01582,PF14291	PTHR11697,PTHR11697:SF137				GO:0046983,GO:0007165,GO:0005515	AT1G19260.1		TTF-type zinc finger protein with HAT dimerisation domain
Ciclev10006981m.g	67.3241	-2.14664	1.60073e-06	4.78346e-05	134	101	71	15	43	26	Ciclev10006981m.g	PF00043,PF13417	PTHR11260,PTHR11260:SF227	KOG0406	2.5.1.18	K00799	GO:0005515	AT3G09270.1	ATGSTU8,GSTU8	glutathione S-transferase TAU 8
Ciclev10006782m.g	2158.27	0.826401	1.6182e-06	4.82894e-05	1797	1282	1222	3116	3245	2792	Ciclev10006782m.g	PF00067	PTHR24298,PTHR24298:SF114				GO:0055114,GO:0020037,GO:0016705,GO:0005506	AT4G12320.1	CYP706A6	cytochrome P450, family 706, subfamily A, polypeptide 6
Ciclev10006899m.g	504.965	1.18133	1.63507e-06	4.87251e-05	353	251	249	573	743	1044	Ciclev10006899m.g	PF13361,PF00580,PF13086,PF13087	PTHR10887,PTHR10887:SF372	KOG1801			GO:0016787,GO:0005524	AT1G65810.1		P-loop containing nucleoside triphosphate hydrolases superfamily protein
Ciclev10028274m.g	362.312	1.22535	1.69658e-06	5.0488e-05	270	199	136	442	576	687	Ciclev10028274m.g	PF00201	PTHR11926,PTHR11926:SF248	KOG1192		K13496	GO:0016758,GO:0008152	AT2G36800.1	DOGT1,UGT73C5	don-glucosyltransferase 1
Ciclev10015585m.g	23037.4	1.28811	1.71559e-06	5.0983e-05	17179	11585	8648	29951	31014	48614	Ciclev10015585m.g	PF00389,PF02826	PTHR10996,PTHR10996:SF171	KOG0069	1.2.1.2	K00122	GO:0055114,GO:0051287,GO:0016616,GO:0008152	AT5G14780.1	FDH	formate dehydrogenase
Ciclev10029240m.g	23985.8	1.04777	1.78403e-06	5.29435e-05	20060	13405	10235	36540	34251	36446	Ciclev10029240m.g	PF00042	PTHR22924				GO:0020037,GO:0019825	AT2G16060.1	AHB1,ARATH GLB1,ATGLB1,GLB1,HB1,NSHB1	hemoglobin 1
Ciclev10029604m.g	3422.78	-0.664922	1.79486e-06	5.31913e-05	4177	4051	3264	2628	2910	3301	Ciclev10029604m.g	PF08477	PTHR11711,PTHR11711:SF178			K07955	GO:0007264,GO:0005525	AT3G49870.1	ARLA1C,ATARLA1C	ADP-ribosylation factor-like A1C
Ciclev10029452m.g	715.823	-0.931696	1.79761e-06	5.31993e-05	966	700	899	526	520	592	Ciclev10029452m.g	PF00584	PTHR37247,PTHR37247:SF1				GO:0016020,GO:0006886,GO:0006605	AT4G38490.1
Ciclev10023027m.g	240.754	1.41356	1.80151e-06	5.32413e-05	175	79	112	389	361	413	NA
Ciclev10029027m.g	2882.38	0.965955	1.86375e-06	5.50051e-05	2515	1490	1439	4107	4486	4083	Ciclev10029027m.g	PF04199	PTHR31118,PTHR31118:SF11		3.5.1.9		GO:0019441,GO:0004061	AT4G35220.1		Cyclase family protein
Ciclev10008182m.g	1909.65	-3.68357	1.91403e-06	5.64113e-05	546	2089	6321	253	412	258	Ciclev10008182m.g	PF00450	PTHR11802,PTHR11802:SF87	KOG1282	3.4.16.6	K16297	GO:0006508,GO:0004185	AT4G30610.1	BRS1,SCPL24	alpha/beta-Hydrolases superfamily protein
Ciclev10001741m.g	115.976	1.44555	1.92696e-06	5.67144e-05	81	58	35	176	191	199	Ciclev10001741m.g	PF00069	PTHR27005,PTHR27005:SF38	KOG1187	2.7.11.1		GO:0006468,GO:0005524,GO:0004672	AT3G57730.1		Protein kinase superfamily protein
Ciclev10033173m.g	312.993	-1.31655	1.96612e-06	5.77878e-05	389	345	471	208	175	211	Ciclev10033173m.g							AT1G15280.2		CASC3/Barentsz eIF4AIII binding
Ciclev10004414m.g	4378.75	0.706371	1.97878e-06	5.80802e-05	3702	2716	2746	5754	5553	6766	Ciclev10004414m.g	PF07521,PF00753,PF10996	PTHR11203,PTHR11203:SF5			K14402	GO:0006379,GO:0006378,GO:0005847	AT5G23880.1	ATCPSF100,CPSF100,EMB1265,ESP5	cleavage and polyadenylation specificity factor 100
Ciclev10002759m.g	1116.5	-0.844535	2.00977e-06	5.88572e-05	1326	1202	1365	748	970	954	Ciclev10002759m.g		PTHR37237					AT4G08240.1
Ciclev10033420m.g	4270.83	1.22568	2.01073e-06	5.88572e-05	2960	1683	2402	6139	5563	8250	Ciclev10033420m.g	PF01486					GO:0006355,GO:0005634,GO:0003700	AT5G65060.1	AGL70,FCL3,MAF3	K-box region and MADS-box transcription factor family protein
Ciclev10032943m.g	642.982	1.74824	2.01588e-06	5.89273e-05	377	226	219	734	859	1758	Ciclev10032943m.g	PF03106	PTHR31221,PTHR31221:SF25				GO:0043565,GO:0006355,GO:0003700	AT5G13080.1	ATWRKY75,WRKY75	WRKY DNA-binding protein 75
Ciclev10013687m.g	25.4371	3.04226	2.10088e-06	6.13285e-05	5	4	6	33	76	44	Ciclev10013687m.g	PF04525	PTHR31087,PTHR31087:SF11					AT5G01750.2		Protein of unknown function (DUF567)
Ciclev10002084m.g	2540.62	2.45482	2.13025e-06	6.21015e-05	1465	338	467	4631	3134	6538	Ciclev10002084m.g	PF00917	PTHR26379,PTHR26379:SF162	KOG1987	3.4.19.12		GO:0005515	AT3G17380.1		TRAF-like family protein
Ciclev10002078m.g	288.111	2.6347	2.20632e-06	6.42316e-05	66	94	57	186	558	962	Ciclev10002078m.g	PF14144	PTHR22952,PTHR22952:SF130				GO:0043565,GO:0006351	AT3G14880.2
Ciclev10005603m.g	970.727	-1.49559	2.25561e-06	6.55776e-05	1689	779	1475	479	541	681	Ciclev10005603m.g	PF03479	PTHR31100,PTHR31100:SF3					AT4G14465.1	AHL20	AT-hook motif nuclear-localized protein 20
Ciclev10019416m.g	38.1299	3.03994	2.33272e-06	6.77277e-05	11	7	5	114	48	58	Ciclev10019416m.g	PF02892,PF05699,PF14372	PTHR23272	KOG1121			GO:0003677,GO:0046983	AT3G42170.1		BED zinc finger ;hAT family dimerisation domain
Ciclev10030391m.g	156.134	-2.26687	2.34e-06	6.78472e-05	243	206	253	39	107	35	Ciclev10030391m.g	PF08263,PF13855,PF07714,PF00069	PTHR27000,PTHR27000:SF114	KOG1187	2.7.11.1		GO:0005515,GO:0006468,GO:0004672,GO:0005524	AT3G47570.1		Leucine-rich repeat protein kinase family protein
Ciclev10022317m.g	783.611	-0.586949	2.40434e-06	6.96189e-05	934	839	798	643	722	722	Ciclev10022317m.g		PTHR36773					AT3G63390.1
Ciclev10025650m.g	488.904	1.45698	2.46134e-06	7.11733e-05	340	254	138	648	772	984	Ciclev10025650m.g	PF11883,PF07714	PTHR27002,PTHR27002:SF95	KOG1187	2.7.11.1	K04733	GO:0004674,GO:0006468,GO:0004672	AT1G11330.2		S-locus lectin protein kinase family protein
Ciclev10013168m.g	10800	-0.518183	2.47492e-06	7.14695e-05	13287	10875	10707	8743	9818	11099	Ciclev10013168m.g	PF03179	PTHR12713	KOG1772		K02152	GO:0016820,GO:0016471,GO:0015992	AT4G23710.1	VAG2,VATG2,VHA-G2	vacuolar ATP synthase subunit G2
Ciclev10007818m.g	2061.9	-0.541676	2.59024e-06	7.46991e-05	2458	2270	1964	1722	1879	1996	Ciclev10007818m.g	PF00117,PF00977	PTHR21235,PTHR21235:SF2			K01663	GO:0000105	AT4G26900.1	AT-HF,HISN4	HIS HF
Ciclev10009052m.g	514.44	-1.38574	2.64096e-06	7.60596e-05	805	726	521	228	454	276	Ciclev10009052m.g	PF00069	PTHR13902,PTHR13902:SF44	KOG0192	2.7.11.1	K08867	GO:0006468,GO:0005524,GO:0004672	AT5G55560.1		Protein kinase superfamily protein
Ciclev10027688m.g	51.4172	2.91642	2.6471e-06	7.61342e-05	13	10	10	162	61	69	Ciclev10027688m.g	PF00560,PF08263,PF13855,PF00069	PTHR27000,PTHR27000:SF114	KOG1187	2.7.11.1		GO:0005515,GO:0006468,GO:0005524,GO:0004672	AT3G47570.1		Leucine-rich repeat protein kinase family protein
Ciclev10015838m.g	1068.55	0.733302	2.68744e-06	7.71909e-05	736	720	725	1305	1538	1613	Ciclev10015838m.g	PF04227	PTHR10584,PTHR10584:SF201			K16329	GO:0016798	AT1G50510.1		indigoidine synthase A family protein
Ciclev10013619m.g	109.196	2.25873	2.70053e-06	7.74632e-05	51	18	36	133	168	310	Ciclev10013619m.g	PF02171,PF08699,PF02170	PTHR22891,PTHR22891:SF42			K11593	GO:0003676,GO:0005515	AT2G27040.1	AGO4,OCP11	Argonaute family protein
Ciclev10021039m.g	944.477	0.655366	2.74919e-06	7.87538e-05	765	682	567	1226	1369	1249	Ciclev10021039m.g	PF05623	PTHR31343,PTHR31343:SF7					AT1G73210.2		Protein of unknown function (DUF789)
Ciclev10024663m.g	667.509	-1.5541	2.86796e-06	8.20465e-05	1327	891	578	325	291	519	Ciclev10024663m.g	PF16884	PTHR11695,PTHR11695:SF564		1.1.1.54,1.3.1.102	K07119	GO:0055114,GO:0016491,GO:0008270	AT3G03080.1		Zinc-binding dehydrogenase family protein
Ciclev10031369m.g	1925.48	-0.923725	2.96532e-06	8.4719e-05	2347	1953	2537	1301	1589	1549	Ciclev10031369m.g	PF00651	PTHR24413				GO:0005515	AT3G56230.1		BTB/POZ domain-containing protein
Ciclev10008100m.g	2934.44	0.71218	2.98667e-06	8.52155e-05	2372	1915	1823	3449	3862	4884	Ciclev10008100m.g	PF00171	PTHR11699,PTHR11699:SF176		1.2.1.9	K00131	GO:0055114,GO:0016491,GO:0008152	AT2G24270.4	ALDH11A3	aldehyde dehydrogenase 11A3
Ciclev10024831m.g	124.978	-1.53656	3.04692e-06	8.68191e-05	228	165	124	86	66	59	Ciclev10024831m.g	PF00931				K13459	GO:0043531	AT4G10780.1		LRR and NB-ARC domains-containing disease resistance protein
Ciclev10030449m.g	721.845	0.762535	3.13041e-06	8.90796e-05	556	441	469	994	931	1093	Ciclev10030449m.g	PF16863,PF01055	PTHR22762,PTHR22762:SF82		3.2.1.20	K01187	GO:0005975,GO:0004553	AT5G11720.1		Glycosyl hydrolases family 31 protein
Ciclev10007260m.g	33.3406	3.2602	3.18539e-06	9.05242e-05	12	3	3	42	58	105	Ciclev10007260m.g	PF00664,PF00005	PTHR24223,PTHR24223:SF245		3.6.3.44		GO:0055085,GO:0042626,GO:0016021,GO:0006810,GO:0005524,GO:0016887	AT3G13080.1	ATMRP3,MRP3	multidrug resistance-associated protein 3
Ciclev10029594m.g	401.511	-1.29515	3.31211e-06	9.40007e-05	638	612	331	266	252	253	Ciclev10029594m.g		PTHR22847,PTHR22847:SF480					AT1G15750.3	TPL,WSIP1	Transducin family protein / WD-40 repeat family protein
Ciclev10024068m.g	235.533	-0.849734	3.33436e-06	9.45072e-05	294	260	272	164	204	193	Ciclev10024068m.g	PF01363	PTHR15629,PTHR15629:SF15				GO:0046872	AT1G29800.1		RING/FYVE/PHD-type zinc finger family protein
Ciclev10024633m.g	990.916	0.753746	3.40617e-06	9.64153e-05	794	589	642	1323	1274	1543	NA
Ciclev10024635m.g	9.82734	6.60363	3.43467e-06	9.7094e-05	0	0	0	17	24	25	NA
Ciclev10024067m.g	12.0018	6.89328	3.48119e-06	9.82795e-05	0	0	0	12	31	39	Ciclev10024067m.g	PF02458	PTHR31623,PTHR31623:SF3		2.3.1.160		GO:0016747	AT3G26040.1		HXXXD-type acyl-transferase family protein
Ciclev10024859m.g	20.0319	7.62805	3.51177e-06	9.90126e-05	0	0	0	89	24	13	Ciclev10024859m.g	PF00931	PTHR23155,PTHR23155:SF639			K13459	GO:0043531	AT5G63020.1		Disease resistance protein (CC-NBS-LRR class) family
Ciclev10007471m.g	358.293	1.77943	3.54669e-06	9.98659e-05	268	102	92	537	721	597	Ciclev10007471m.g	PF08276,PF00954,PF07714,PF01453	PTHR27002		2.7.11.1		GO:0048544,GO:0006468,GO:0004672	AT4G21380.1	ARK3,RK3	receptor kinase 3
Ciclev10013628m.g	60.6893	-1.67549	3.60073e-06	0.000101255	93	99	62	25	41	31	Ciclev10013628m.g	PF00400	PTHR14221,PTHR14221:SF7				GO:0005515	AT5G02430.1		Transducin/WD40 repeat-like superfamily protein
Ciclev10026261m.g	467.876	0.958849	3.70788e-06	0.000104131	379	287	216	692	707	652	Ciclev10026261m.g	PF01569	PTHR11247,PTHR11247:SF25	KOG3146	3.1.3.4	K07252		AT5G66450.1		Phosphatidic acid phosphatase (PAP2) family protein
Ciclev10023420m.g	1416.39	1.21632	3.80573e-06	0.0001066	1200	584	611	2185	2256	2136	Ciclev10023420m.g		PTHR10593,PTHR10593:SF34	KOG3576				AT3G50700.1	AtIDD2,IDD2	indeterminate(ID)-domain 2
Ciclev10031837m.g	1148.22	0.558137	3.80496e-06	0.0001066	1029	813	718	1351	1570	1646	Ciclev10031837m.g	PF01753	PTHR12197,PTHR12197:SF166					AT1G70150.1		zinc ion binding
Ciclev10013843m.g	78.5293	-1.2688	3.81986e-06	0.000106857	124	98	84	53	50	50	Ciclev10013843m.g		PTHR36352					AT2G36145.1
Ciclev10003668m.g	553.826	0.935134	3.84165e-06	0.000107186	349	350	335	841	727	841	Ciclev10003668m.g							AT5G19820.1	emb2734	ARM repeat superfamily protein
Ciclev10017777m.g	156.552	-1.9702	3.83974e-06	0.000107186	344	168	187	95	68	45	Ciclev10017777m.g	PF00232	PTHR10353,PTHR10353:SF81		3.2.1.21,3.2.1.117	K01188	GO:0005975,GO:0004553	AT5G44640.1	BGLU13	beta glucosidase 13
Ciclev10012735m.g	1624.38	0.596146	3.93352e-06	0.000109607	1415	1192	958	1971	2237	2315	Ciclev10012735m.g	PF09783	PTHR14534,PTHR14534:SF4					AT2G37680.1
Ciclev10000428m.g	1332.29	0.496645	4.05399e-06	0.000112818	1153	980	899	1529	1792	1887	Ciclev10000428m.g		PTHR34194,PTHR34194:SF2					AT1G77270.1
Ciclev10017576m.g	21.6796	3.79859	4.06861e-06	0.000113078	4	0	4	53	46	34	Ciclev10017576m.g	PF14432,PF01535,PF13041	PTHR24015,PTHR24015:SF806					AT2G41080.1		Tetratricopeptide repeat (TPR)-like superfamily protein
Ciclev10028492m.g	2443.03	-0.511921	4.11825e-06	0.000114309	3015	2571	2298	2030	2457	2230	Ciclev10028492m.g	PF01595	PTHR12064,PTHR12064:SF30			K16302		AT2G14520.1		CBS domain-containing protein with a domain of unknown function (DUF21)
Ciclev10020608m.g	7638.56	1.83293	4.14439e-06	0.000114886	4348	3502	1558	7643	15464	17373	Ciclev10020608m.g	PF07722	PTHR11315	KOG1559	3.4.19.9		GO:0016787,GO:0006541,GO:0008242,GO:0003824	AT1G78680.1	ATGGH2,GGH2	gamma-glutamyl hydrolase 2
Ciclev10029184m.g	886.224	0.884894	4.17422e-06	0.000115564	764	448	514	1218	1291	1318	Ciclev10029184m.g		PTHR11926,PTHR11926:SF347		2.4.1.128		GO:0016758,GO:0008152	AT4G34135.1	UGT73B2	UDP-glucosyltransferase 73B2
Ciclev10001187m.g	3902.75	-0.840242	4.18249e-06	0.000115644	4255	4875	4422	2884	3174	3262	Ciclev10001187m.g	PF13905	PTHR13871,PTHR13871:SF48	KOG2501	1.8.1.8	K17609		AT1G60420.1		DC1 domain-containing protein
Ciclev10012434m.g	534.68	-0.950677	4.25435e-06	0.000117479	755	507	668	390	384	439	Ciclev10012434m.g	PF11016	PTHR35551,PTHR35551:SF1					AT5G38660.1	APE1	acclimation of photosynthesis to environment
Ciclev10031003m.g	2439.25	1.12978	4.26646e-06	0.000117662	1488	1427	1263	4164	4024	2852	Ciclev10031003m.g	PF03055	PTHR10543,PTHR10543:SF46	KOG1285	1.14.99.42,1.13.11.51	K09840		AT4G19170.1	CCD4,NCED4	nine-cis-epoxycarotenoid dioxygenase 4
Ciclev10024583m.g	28.4038	5.30518	4.29451e-06	0.000118284	3	1	0	27	30	133	Ciclev10024583m.g	PF13676,PF00931	PTHR11017,PTHR11017:SF162				GO:0007165,GO:0005515,GO:0043531	AT5G17680.1		disease resistance protein (TIR-NBS-LRR class), putative
Ciclev10025148m.g	11844.7	-1.08236	4.35602e-06	0.000119824	14778	11653	17097	7501	9587	8276	Ciclev10025148m.g	PF07991,PF01842,PF00389	PTHR10996,PTHR10996:SF159		1.1.1.95	K00058	GO:0016597,GO:0008152,GO:0055114,GO:0051287,GO:0016616	AT1G17745.1	PGDH	D-3-phosphoglycerate dehydrogenase
Ciclev10013197m.g	10133.8	1.63116	4.38423e-06	0.000120446	6997	2364	4484	14704	16193	20341	Ciclev10013197m.g	PF06404	PTHR33285,PTHR33285:SF2				GO:0008283,GO:0008083,GO:0005576	AT3G44735.2	ATPSK3,PSK1,PSK3	PHYTOSULFOKINE 3 PRECURSOR
Ciclev10031141m.g	16.7873	4.89861	4.39695e-06	0.000120641	1	2	0	23	33	54	Ciclev10031141m.g	PF11926	PTHR10825,PTHR10825:SF4					AT5G18750.1		DNAJ heat shock N-terminal domain-containing protein
Ciclev10027166m.g	16.5736	7.35727	4.40379e-06	0.000120674	0	0	0	26	11	75	Ciclev10027166m.g	PF00560,PF08263,PF13855,PF00069	PTHR27000,PTHR27000:SF114	KOG1187	2.7.11.1		GO:0005515,GO:0006468,GO:0005524,GO:0004672	AT3G47570.1		Leucine-rich repeat protein kinase family protein
Ciclev10004728m.g	2849.29	1.42619	4.43131e-06	0.000121273	1636	1738	894	4055	3709	6120	Ciclev10004728m.g	PF07690	PTHR11662,PTHR11662:SF302	KOG2533	3.6.3.20	K13783	GO:0055085,GO:0016021	AT3G47420.1	ATPS3,PS3	phosphate starvation-induced gene 3
Ciclev10023361m.g	39.1573	3.00401	4.49011e-06	0.000122726	17	6	2	82	83	66	Ciclev10023361m.g	PF00107,PF16884	PTHR11695,PTHR11695:SF564		1.1.1.54,1.3.1.102	K07119	GO:0055114,GO:0016491,GO:0008270	AT5G16990.1		Zinc-binding dehydrogenase family protein
Ciclev10012862m.g	197.28	2.25538	4.51654e-06	0.000123291	73	80	36	161	408	546	NA
Ciclev10017857m.g	11.7035	-7.13685	4.52688e-06	0.000123416	11	17	33	0	0	0	NA
Ciclev10033391m.g	30.6298	-2.93402	4.55983e-06	0.000124157	54	61	34	4	5	15	Ciclev10033391m.g		PTHR31149,PTHR31149:SF4					AT3G03560.1
Ciclev10032327m.g	628.624	0.838498	4.61184e-06	0.000125414	471	380	385	762	1093	841	Ciclev10032327m.g	PF13602	PTHR11695,PTHR11695:SF552	KOG1198	1.3.1.74	K18980	GO:0055114,GO:0016491,GO:0008270	AT1G23740.1		Oxidoreductase, zinc-binding dehydrogenase family protein
Ciclev10019376m.g	34522.3	0.868296	4.63104e-06	0.000125777	24167	22871	19779	38778	62378	48536	Ciclev10019376m.g	PF04043,PF01095	PTHR31707,PTHR31707:SF8		3.1.1.11		GO:0004857,GO:0042545,GO:0030599,GO:0005618	AT5G53370.1	ATPMEPCRF,PMEPCRF	pectin methylesterase PCR fragment F
Ciclev10003239m.g	13.8283	6.11663	4.78508e-06	0.000129796	1	0	0	29	27	35	Ciclev10003239m.g		PTHR27005,PTHR27005:SF38	KOG1187	2.7.11.1,2.7.10.2			AT5G65240.1		Leucine-rich repeat protein kinase family protein
Ciclev10011534m.g	1816.76	0.954793	4.81284e-06	0.000130384	1137	1222	1008	2006	2783	3271	Ciclev10011534m.g	PF00291	PTHR10314,PTHR10314:SF21		4.2.1.122,4.2.1.20	K06001	GO:0030170,GO:0004834,GO:0000162	AT5G38530.1	TSBtype2	tryptophan synthase beta type 2
Ciclev10017007m.g	27.1099	3.95092	4.92895e-06	0.000133361	3	4	2	95	41	27	Ciclev10017007m.g		PTHR31707,PTHR31707:SF10		3.1.1.11			AT4G33220.1	ATPME44,PME44	pectin methylesterase 44
Ciclev10002406m.g	1378.93	1.06775	4.94853e-06	0.000133723	1021	894	555	1718	2029	2509	Ciclev10002406m.g	PF14497,PF02798	PTHR11260,PTHR11260:SF307	KOG0406	2.5.1.18	K00799	GO:0005515	AT2G29420.1	ATGSTU7,GST25,GSTU7	glutathione S-transferase tau 7
Ciclev10015337m.g	48.7829	2.10298	4.9674e-06	0.000134063	16	15	19	52	101	115	Ciclev10015337m.g	PF03140	PTHR31549,PTHR31549:SF2					AT4G31980.1
Ciclev10006451m.g	7676.55	-1.71894	5.01949e-06	0.000135299	12887	7562	11803	5426	3473	2746	Ciclev10006451m.g	PF08031,PF01565	PTHR32448,PTHR32448:SF11		1.3.3.8		GO:0055114,GO:0050660,GO:0016491	AT1G30760.1		FAD-binding Berberine family protein
Ciclev10030034m.g	15.5425	-5.68297	5.03885e-06	0.000135651	44	21	21	0	2	0	Ciclev10030034m.g	PF02362	PTHR31920,PTHR31920:SF18				GO:0003677	AT3G18990.1	REM39,VRN1	AP2/B3-like transcriptional factor family protein
Ciclev10032932m.g	2473.11	-0.60693	5.15201e-06	0.000138523	3312	2572	2345	1956	2467	2118	Ciclev10032932m.g		PTHR11639					AT1G64850.1		Calcium-binding EF hand family protein
Ciclev10000611m.g	6823.64	-0.614721	5.19195e-06	0.000139422	7756	7505	7209	5397	6515	6074	Ciclev10000611m.g	PF04597	PTHR21049,PTHR21049:SF1	KOG2291	2.4.99.18		GO:0016021,GO:0006486,GO:0005783,GO:0004579	AT1G76400.1		Ribophorin I
Ciclev10009335m.g	1544.87	-0.826449	5.31267e-06	0.000142308	1741	1776	1834	1044	1377	1306	Ciclev10009335m.g	PF01596	PTHR10509,PTHR10509:SF29				GO:0008171	AT4G26220.1		S-adenosyl-L-methionine-dependent methyltransferases superfamily protein
Ciclev10012763m.g	3045.79	-1.23069	5.30934e-06	0.000142308	3083	3881	4456	1693	2235	2164	Ciclev10012763m.g		PTHR34054,PTHR34054:SF1					AT3G52480.1
Ciclev10003956m.g	47.2482	2.97593	5.33771e-06	0.0001428	16	8	6	81	44	156	Ciclev10003956m.g	PF00917		KOG1987	3.4.19.12		GO:0005515	AT3G17380.1		TRAF-like family protein
Ciclev10029201m.g	193.633	1.30218	5.3479e-06	0.000142895	142	88	81	260	263	400	Ciclev10029201m.g		PTHR36897,PTHR36897:SF1
Ciclev10000338m.g	1517.63	1.50236	5.48095e-06	0.000146145	821	480	856	2807	1894	2700	Ciclev10000338m.g	PF01637	PTHR23155,PTHR23155:SF554	KOG4658		K13459	GO:0005524	AT4G26090.1	RPS2	NB-ARC domain-containing disease resistance protein
Ciclev10017638m.g	121.678	-1.31628	5.48317e-06	0.000146145	219	116	147	76	81	75	Ciclev10017638m.g	PF00407	PTHR31907				GO:0009607,GO:0006952	AT1G70830.2	MLP28	MLP-like protein 28
Ciclev10011665m.g	5043.31	-0.675759	5.5535e-06	0.000147653	5895	5641	5363	3620	4953	4422	Ciclev10011665m.g	PF01073	PTHR10366,PTHR10366:SF361		4.1.1.35	K08678	GO:0055114,GO:0016616,GO:0006694,GO:0003854	AT3G53520.1	ATUXS1,UXS1	UDP-glucuronic acid decarboxylase 1
Ciclev10022891m.g	1473.36	-0.677768	5.55104e-06	0.000147653	1809	1463	1675	1098	1333	1356	Ciclev10022891m.g	PF02290	PTHR12013	KOG1761		K03104	GO:0030942,GO:0008312,GO:0006614,GO:0005786	AT2G43640.2		Signal recognition particle, SRP9/SRP14 subunit
Ciclev10003285m.g	11.1086	6.78067	5.58591e-06	0.000148331	0	0	0	16	41	18	Ciclev10003285m.g	PF00931	PTHR23155,PTHR23155:SF554				GO:0043531	AT4G27190.1		NB-ARC domain-containing disease resistance protein
Ciclev10005226m.g	2849.77	1.56347	5.71324e-06	0.000151373	2190	1032	866	5065	5329	3684	Ciclev10005226m.g	PF14226,PF03171	PTHR10209,PTHR10209:SF123	KOG0143	1.14.11.20		GO:0055114,GO:0016491	AT5G59540.1		2-oxoglutarate (2OG) and Fe(II)-dependent oxygenase superfamily protein
Ciclev10015311m.g	2671.73	0.89023	5.7146e-06	0.000151373	2073	1295	1772	3504	3911	4162	Ciclev10015311m.g		PTHR14699,PTHR14699:SF3					AT3G19990.1
Ciclev10007599m.g	710.072	-0.761374	5.72235e-06	0.000151392	887	779	774	482	696	586	Ciclev10007599m.g	PF13414,PF00564	PTHR22904,PTHR22904:SF367	KOG4151			GO:0005515	AT2G25290.1		Octicosapeptide/Phox/Bem1p (PB1) domain-containing protein / tetratricopeptide repeat (TPR)-containing protein
Ciclev10004275m.g	1423.25	-0.8651	5.78481e-06	0.000152668	1902	1581	1551	1232	1076	1024	Ciclev10004275m.g	PF01156	PTHR12304,PTHR12304:SF6	KOG2938				AT5G18860.1		inosine-uridine preferring nucleoside hydrolase family protein
Ciclev10033005m.g	384.532	1.21949	5.78179e-06	0.000152668	250	176	208	498	804	498	Ciclev10033005m.g		PTHR13871,PTHR13871:SF51					AT2G16050.1		Cysteine/Histidine-rich C1 domain family protein
Ciclev10000420m.g	1107.91	1.38248	5.81233e-06	0.000153206	484	736	443	1534	1555	2268	Ciclev10000420m.g	PF13364,PF01301	PTHR23421,PTHR23421:SF73		3.2.1.23		GO:0005975,GO:0004553	AT5G63800.1	BGAL6,MUM2	Glycosyl hydrolase family 35 protein
Ciclev10032167m.g	1537.23	1.11464	5.88145e-06	0.000154837	1317	804	606	2013	2627	2392	Ciclev10032167m.g	PF00249	PTHR12374,PTHR12374:SF26					AT1G70000.2		myb-like transcription factor family protein
Ciclev10011353m.g	1261.19	-0.717633	5.94929e-06	0.000156431	1623	1504	1180	966	1204	1010	Ciclev10011353m.g	PF00067	PTHR24291,PTHR24291:SF46	KOG0157			GO:0055114,GO:0020037,GO:0016705,GO:0005506	AT4G15110.1	CYP97B3	cytochrome P450, family 97, subfamily B, polypeptide 3
Ciclev10003302m.g	459.615	0.733652	5.99895e-06	0.000157544	370	271	306	571	635	710	Ciclev10003302m.g	PF01201	PTHR10394			K02995	GO:0006412,GO:0005840,GO:0005622,GO:0003735	AT5G59240.1		Ribosomal protein S8e family protein
Ciclev10006999m.g	10.3248	6.6757	6.01431e-06	0.000157754	0	0	0	14	21	35	Ciclev10006999m.g	PF01535,PF13041,PF12854	PTHR24015					AT3G22470.1		Pentatricopeptide repeat (PPR) superfamily protein
Ciclev10013701m.g	3444.89	-2.47151	6.04373e-06	0.000158332	8476	5184	2881	1725	1222	457	Ciclev10013701m.g	PF08244,PF00251	PTHR31953		3.2.1.26	K01193		AT2G36190.1	AtcwINV4,cwINV4	cell wall invertase 4
Ciclev10029804m.g	23.7967	-4.06343	6.07213e-06	0.000158883	49	29	45	2	7	0	NA
Ciclev10027629m.g	5485.91	1.37432	6.09046e-06	0.000159168	4315	1815	2440	9211	9306	7694	Ciclev10027629m.g	PF03552	PTHR13301,PTHR13301:SF53		2.4.1.12		GO:0030244,GO:0016760,GO:0016020	AT2G32540.1	ATCSLB04,ATCSLB4,CSLB04	cellulose synthase-like B4
Ciclev10001639m.g	2570.04	-0.48385	6.15551e-06	0.000160672	3113	2507	2589	2158	2500	2490	Ciclev10001639m.g	PF09377,PF01172	PTHR10927,PTHR10927:SF1	KOG2917		K14574	GO:0042254	AT1G43860.1		sequence-specific DNA binding transcription factors
Ciclev10013868m.g	30694.9	-0.602661	6.27204e-06	0.000163515	39846	29547	32207	25705	26153	29282	Ciclev10013868m.g	PF00179	PTHR24068	KOG0417	6.3.2.19	K06689		AT1G64230.2	UBC28	ubiquitin-conjugating enzyme 28
Ciclev10010171m.g	22.6601	-3.09213	6.34432e-06	0.000164999	35	24	50	3	5	8	Ciclev10010171m.g	PF00560,PF13855	PTHR27004				GO:0005515	AT2G34930.1		disease resistance family protein / LRR family protein
Ciclev10019998m.g	19.9169	4.15132	6.33997e-06	0.000164999	4	2	0	58	31	34	Ciclev10019998m.g	PF00201	PTHR11926,PTHR11926:SF310		2.4.1.273		GO:0016758,GO:0008152	AT2G22590.1		UDP-Glycosyltransferase superfamily protein
Ciclev10011663m.g	39.7481	3.75516	6.37214e-06	0.000165521	12	4	0	57	113	80	Ciclev10011663m.g	PF03547	PTHR31419,PTHR31419:SF2	KOG2722			GO:0055085,GO:0016021	AT1G71090.1		Auxin efflux carrier family protein
Ciclev10006533m.g	34.389	3.60802	6.3905e-06	0.000165797	11	1	3	46	114	55	Ciclev10006533m.g	PF07690	PTHR23500,PTHR23500:SF30	KOG0254			GO:0055085,GO:0016021	AT5G61520.1		Major facilitator superfamily protein
Ciclev10004896m.g	620.091	-0.793436	6.44788e-06	0.000167084	927	707	547	465	526	522	Ciclev10004896m.g	PF02458	PTHR31625,PTHR31625:SF5		2.3.1.115		GO:0016747	AT3G29635.1		HXXXD-type acyl-transferase family protein
Ciclev10028542m.g	2263.6	-0.54282	6.45702e-06	0.000167119	3040	2312	2060	1857	2170	2120	Ciclev10028542m.g	PF02148	PTHR10625		3.5.1.98		GO:0008270	AT2G14830.2		Regulator of Vps4 activity in the MVB pathway protein
Ciclev10009956m.g	3811.33	-0.975219	6.52317e-06	0.000168628	5302	3699	4816	2742	3324	2479	Ciclev10009956m.g	PF00240	PTHR10666			K08770	GO:0005515	AT1G65350.1	UBQ13	ubiquitin 13
Ciclev10000997m.g	1666.15	-0.562773	6.7831e-06	0.000175136	2083	1759	1611	1323	1693	1475	Ciclev10000997m.g	PF03016	PTHR11062,PTHR11062:SF60	KOG1021	2.4.2.41			AT1G34270.1		Exostosin family protein
Ciclev10031266m.g	156.437	-2.64395	6.92066e-06	0.000178473	153	201	355	55	66	21	Ciclev10031266m.g	PF00067	PTHR24298,PTHR24298:SF51		1.14.13.21		GO:0055114,GO:0020037,GO:0016705,GO:0005506	AT5G07990.1	CYP75B1,D501,TT7	Cytochrome P450 superfamily protein
Ciclev10022449m.g	105.694	2.13871	7.21634e-06	0.000185702	40	49	19	106	263	216	Ciclev10022449m.g	PF00168	PTHR32246,PTHR32246:SF20				GO:0005515	AT2G45760.1	BAL,BAP2	BON association protein 2
Ciclev10024076m.g	347.257	1.12853	7.21829e-06	0.000185702	247	143	209	494	483	611	Ciclev10024076m.g	PF13947,PF07714	PTHR27005,PTHR27005:SF7	KOG1187	2.7.11.1		GO:0030247,GO:0006468,GO:0004672	AT1G69730.1		Wall-associated kinase family protein
Ciclev10012144m.g	1777	-0.750428	7.27543e-06	0.000186795	2189	2049	1851	1425	1662	1317	Ciclev10012144m.g	PF13417	PTHR11260,PTHR11260:SF166		2.5.1.18		GO:0005515	AT5G03880.1		Thioredoxin family protein
Ciclev10029850m.g	48.6293	-2.15844	7.27818e-06	0.000186795	72	62	81	20	28	11	Ciclev10029850m.g	PF14570,PF03552	PTHR13301,PTHR13301:SF40		2.4.2.24		GO:0030244,GO:0016760,GO:0016020	AT4G38190.1	ATCSLD4,CSLD4	cellulose synthase like D4
Ciclev10031875m.g	55.7452	-2.37372	7.31213e-06	0.000187442	136	39	87	20	18	22	Ciclev10031875m.g	PF00067	PTHR24298,PTHR24298:SF102				GO:0055114,GO:0020037,GO:0016705,GO:0005506	AT4G31940.1	CYP82C4	cytochrome P450, family 82, subfamily C, polypeptide 4
Ciclev10017683m.g	16.4475	-6.65387	7.33654e-06	0.000187844	11	39	35	0	1	0	Ciclev10017683m.g	PF08100,PF00891	PTHR11746,PTHR11746:SF106	KOG3178	2.1.1.68	K13066	GO:0046983,GO:0008171	AT5G54160.1	ATOMT1,OMT1	O-methyltransferase 1
Ciclev10020602m.g	165.83	-2.95534	7.5925e-06	0.000194165	284	107	400	53	55	16	Ciclev10020602m.g	PF01554	PTHR11206,PTHR11206:SF129	KOG1347		K03327	GO:0055085,GO:0016020,GO:0015297,GO:0015238,GO:0006855	AT1G71140.1		MATE efflux family protein
Ciclev10006671m.g	6842.22	1.37199	7.94118e-06	0.000202841	5220	2542	2920	10585	8214	14052	Ciclev10006671m.g	PF14497,PF13417	PTHR11260,PTHR11260:SF233	KOG0406	2.5.1.18	K00799	GO:0005515	AT3G09270.1	ATGSTU8,GSTU8	glutathione S-transferase TAU 8
Ciclev10016998m.g	6993.53	0.439662	8.0048e-06	0.000204222	6294	4963	5030	8035	9529	9301	Ciclev10016998m.g	PF12681	PTHR34109,PTHR34109:SF2					AT5G48480.1		Lactoylglutathione lyase / glyoxalase I family protein
Ciclev10004595m.g	526.107	-0.837963	8.28389e-06	0.000210954	631	676	533	381	398	480	Ciclev10004595m.g	PF07731,PF07732,PF00394	PTHR11709,PTHR11709:SF123	KOG1263	1.10.3.3		GO:0055114,GO:0016491,GO:0005507	AT4G25240.1	SKS1	SKU5 similar 1
Ciclev10025383m.g	5794.83	0.634301	8.28831e-06	0.000210954	5328	3719	3520	7344	7649	8485	Ciclev10025383m.g	PF00013,PF10469	PTHR13360,PTHR13360:SF1	KOG2814		K18666	GO:0003723	AT3G16230.2		Predicted eukaryotic LigT
Ciclev10024666m.g	8.98628	6.47369	8.30805e-06	0.000211206	0	0	0	18	17	25	NA
Ciclev10017246m.g	130.767	1.69784	8.41769e-06	0.000213739	75	70	27	217	217	231	Ciclev10017246m.g	PF03650	PTHR14154,PTHR14154:SF19	KOG1589			GO:0006850,GO:0005743	AT5G20090.2		Uncharacterised protein family (UPF0041)
Ciclev10030627m.g	1871.81	1.03005	8.6617e-06	0.000219675	1256	825	1272	2427	2982	2989	Ciclev10030627m.g	PF09261,PF01074,PF07748	PTHR11607,PTHR11607:SF18		3.2.1.24	K01191	GO:0008270,GO:0004553,GO:0005975,GO:0004559,GO:0015923,GO:0006013	AT5G13980.2		Glycosyl hydrolase family 38 protein
Ciclev10010829m.g	20.4152	4.17406	8.68969e-06	0.000220125	3	3	0	22	39	71	NA
Ciclev10027436m.g	27.6032	3.56386	8.92989e-06	0.000225943	5	7	0	52	42	76	Ciclev10027436m.g							AT1G12290.1		Disease resistance protein (CC-NBS-LRR class) family
Ciclev10026840m.g	1520.88	-0.535027	8.97297e-06	0.000226766	1867	1683	1390	1273	1407	1460	Ciclev10026840m.g							AT5G65495.1
Ciclev10027495m.g	47.3323	2.31704	9.1125e-06	0.000230021	15	12	16	118	56	83	Ciclev10027495m.g		PTHR12560,PTHR12560:SF12				GO:0016021,GO:0005783	AT3G19260.1	LAG1 HOMOLOG 2,LOH2	LAG1 homologue 2
Ciclev10026000m.g	1804.01	-0.585154	9.24616e-06	0.000233121	2152	1799	1957	1447	1662	1705	Ciclev10026000m.g	PF12874	PTHR13278	KOG3032				AT3G02860.2		zinc ion binding
Ciclev10010465m.g	14.7036	-5.60174	9.25717e-06	0.000233124	38	28	15	0	2	0	Ciclev10010465m.g	PF09285	PTHR30053,PTHR30053:SF3				GO:0043043,GO:0005737	AT3G08740.1		elongation factor P (EF-P) family protein
Ciclev10006296m.g	517.395	-0.673679	9.33218e-06	0.000234738	705	508	537	425	443	459	Ciclev10006296m.g		PTHR10774,PTHR10774:SF61					AT3G08550.1	ABI8,ELD1,KOB1	elongation defective 1 protein / ELD1 protein
Ciclev10019560m.g	867.97	-0.767549	9.58881e-06	0.000240629	1129	940	926	735	633	762	Ciclev10019560m.g	PF05028	PTHR12837		3.2.1.143		GO:0005975,GO:0004649	AT2G31870.2	TEJ	Poly (ADP-ribose) glycohydrolase (PARG)
Ciclev10026928m.g	39.2056	3.15538	9.58751e-06	0.000240629	5	3	13	65	52	119	Ciclev10026928m.g	PF08263,PF07714,PF00560,PF13855	PTHR27000,PTHR27000:SF31	KOG0472	2.7.11.1		GO:0006468,GO:0004672,GO:0005515	AT5G20480.1	EFR	EF-TU receptor
Ciclev10011934m.g	1989.81	0.498345	9.69243e-06	0.000242945	1777	1494	1268	2288	2736	2758	Ciclev10011934m.g	PF02770,PF02771	PTHR10909,PTHR10909:SF331		1.3.3.6	K00232	GO:0055114,GO:0003995,GO:0050660,GO:0016627,GO:0008152	AT3G51840.1	ACX4,ATG6,ATSCX	acyl-CoA oxidase 4
Ciclev10015491m.g	818.782	-1.39725	9.90402e-06	0.000247959	846	1281	1057	459	636	406	Ciclev10015491m.g	PF01733	PTHR10332,PTHR10332:SF38	KOG1479		K15014	GO:0016021,GO:0006810,GO:0005337	AT4G05120.1	ATENT3,ENT3,FUR1	Major facilitator superfamily protein
Ciclev10000339m.g	22421.7	-1.71112	9.95878e-06	0.000249039	29581	21235	41442	13798	12623	8051	Ciclev10000339m.g	PF02225,PF05922,PF00082	PTHR10795,PTHR10795:SF328		3.4.14.10		GO:0006508,GO:0004252	AT1G20160.1	ATSBT5.2	Subtilisin-like serine endopeptidase family protein
Ciclev10014355m.g	35988.6	1.0995	1.01284e-05	0.000252986	31428	16533	16289	47796	64876	51216	Ciclev10014355m.g	PF02225,PF05922,PF00082	PTHR10795,PTHR10795:SF423		3.4.14.10		GO:0006508,GO:0004252	AT2G04160.1	AIR3	Subtilisin-like serine endopeptidase family protein
Ciclev10011940m.g	572.471	1.86023	1.0241e-05	0.000255502	310	115	258	1064	675	1233	Ciclev10011940m.g	PF02535	PTHR11040,PTHR11040:SF35	KOG1558		K14709	GO:0055085,GO:0046873,GO:0030001,GO:0016020	AT3G12750.1	ZIP1	zinc transporter 1 precursor
Ciclev10021043m.g	5025.6	-0.750953	1.04106e-05	0.000259429	5932	5434	5777	3554	4900	4072	Ciclev10021043m.g	PF01380	PTHR11911,PTHR11911:SF62		5.3.1.13	K06041	GO:0030246,GO:0005975	AT3G54690.1		Sugar isomerase (SIS) family protein
Ciclev10003940m.g	174.41	-1.27584	1.05428e-05	0.000262421	262	196	219	80	156	107	NA
Ciclev10000928m.g	21.3201	2.93164	1.0682e-05	0.000265577	9	3	2	33	44	50	Ciclev10000928m.g	PF00201	PTHR11926,PTHR11926:SF162		2.4.1.324		GO:0016758,GO:0008152	AT3G02100.1		UDP-Glycosyltransferase superfamily protein
Ciclev10010929m.g	314.608	-2.44404	1.0898e-05	0.000270634	279	470	648	127	145	49	Ciclev10010929m.g	PF08370,PF00005,PF01061	PTHR19241,PTHR19241:SF259		3.6.3.19		GO:0016887,GO:0005524,GO:0016020	AT3G53480.1	ABCG37,ATPDR9,PDR9,PIS1	pleiotropic drug resistance 9
Ciclev10023138m.g	50.0582	-2.31001	1.09347e-05	0.00027123	80	102	47	9	26	22	NA
Ciclev10027573m.g	1555.96	-0.743954	1.1006e-05	0.000272686	1970	1522	1826	1273	1293	1299	Ciclev10027573m.g	PF00332,PF14413,PF04446	PTHR32227,PTHR32227:SF53	KOG2721	2.7.7.79,4.3.1.24	K10761	GO:0005975,GO:0004553,GO:0008193,GO:0006400,GO:0000287	AT2G32320.1		tRNAHis guanylyltransferase
Ciclev10000192m.g	293.847	3.53008	1.11006e-05	0.000274711	32	60	34	177	204	1486	Ciclev10000192m.g	PF07714,PF14381	PTHR23257,PTHR23257:SF349		2.7.11.1		GO:0006468,GO:0004672	AT4G24480.1		Protein kinase superfamily protein
Ciclev10016137m.g	939.375	-0.691192	1.11159e-05	0.000274773	1156	1040	976	632	903	875	Ciclev10016137m.g	PF02265	PTHR33146,PTHR33146:SF2		3.1.30.1		GO:0006308,GO:0004519,GO:0003676	AT4G21585.1	ENDO4	endonuclease 4
Ciclev10002218m.g	276.888	1.01779	1.13735e-05	0.000280817	234	145	131	342	480	420	Ciclev10002218m.g	PF00291	PTHR10314,PTHR10314:SF97		2.5.1.47	K01738		AT5G28020.4	ATCYSD2,CYSD2	cysteine synthase D2
Ciclev10024452m.g	35.0412	-2.94072	1.14132e-05	0.000281472	51	69	48	7	17	3	Ciclev10024452m.g	PF11744	PTHR31086,PTHR31086:SF4	KOG4711			GO:0015743	AT4G00910.1		Aluminium activated malate transporter family protein
Ciclev10000152m.g	7429.77	0.724413	1.15176e-05	0.000283397	5526	5690	4129	8740	11296	10930	Ciclev10000152m.g	PF13802,PF01055	PTHR22762,PTHR22762:SF7	KOG1065	3.2.1.20	K01187	GO:0005975,GO:0004553	AT3G23640.1	HGL1	heteroglycan glucosidase 1
Ciclev10010532m.g	21.4316	6.75333	1.15175e-05	0.000283397	0	0	1	17	23	106	Ciclev10010532m.g	PF11883,PF00954,PF08276,PF01453,PF07714	PTHR27002,PTHR27002:SF95	KOG1187	2.7.11.1		GO:0004674,GO:0048544,GO:0006468,GO:0004672	AT1G65800.1	ARK2,RK2	receptor kinase 2
Ciclev10009650m.g	334.505	3.11546	1.15577e-05	0.000284057	56	120	14	449	439	1140	Ciclev10009650m.g	PF10604	PTHR33789,PTHR33789:SF3					AT2G25770.1		Polyketide cyclase/dehydrase and lipid transport superfamily protein
Ciclev10005624m.g	1922.77	-1.30676	1.17325e-05	0.000288025	2144	2866	2373	887	1689	1149	Ciclev10005624m.g	PF07714	PTHR24349,PTHR24349:SF122		2.7.11.1,4.1.1.49	K08794	GO:0006468,GO:0004672	AT3G04530.1	ATPPCK2,PEPCK2,PPCK2	phosphoenolpyruvate carboxylase kinase 2
Ciclev10024891m.g	36167.8	-0.55235	1.18017e-05	0.000289392	43525	40642	33675	31347	33939	32249	Ciclev10024891m.g	PF00046,PF08670,PF01852	PTHR24326,PTHR24326:SF217			K09338	GO:0003677,GO:0008289	AT1G52150.1	ATHB-15,ATHB15,CNA,ICU4	Homeobox-leucine zipper family protein / lipid-binding START domain-containing protein
Ciclev10023518m.g	547.877	0.635604	1.20804e-05	0.000295886	458	360	360	686	713	823	NA
Ciclev10003198m.g	29.0723	-2.93014	1.20957e-05	0.000295924	72	48	25	12	5	5	Ciclev10003198m.g	PF13637,PF13962	PTHR24177,PTHR24177:SF39					AT5G04690.1		Ankyrin repeat family protein
Ciclev10027772m.g	396.153	0.759223	1.23854e-05	0.000302666	321	279	211	519	595	545	Ciclev10027772m.g	PF04851,PF00271	PTHR10799		3.6.4.12	K10875	GO:0016787,GO:0005524,GO:0003677	AT3G19210.1	ATRAD54,CHR25,RAD54	homolog of RAD54
Ciclev10016219m.g	645.411	0.609198	1.24118e-05	0.000302966	559	462	387	770	878	956	Ciclev10016219m.g	PF00005	PTHR24220,PTHR24220:SF511		3.6.3.25		GO:0016887,GO:0005524	AT5G14100.1	ATNAP14,NAP14	non-intrinsic ABC protein 14
Ciclev10016255m.g	59.753	3.02935	1.24647e-05	0.000303911	17	4	15	131	51	170	Ciclev10016255m.g	PF00069	PTHR27009,PTHR27009:SF20	KOG2345	3.1.4.46	K04733	GO:0006468,GO:0005524,GO:0004672	AT1G66980.1	SNC4	suppressor of npr1-1 constitutive 4
Ciclev10009896m.g	425.326	-0.812465	1.25107e-05	0.000304688	552	450	480	317	400	311	Ciclev10009896m.g	PF00085	PTHR10438,PTHR10438:SF242	KOG0907	1.6.5.4	K03671	GO:0045454,GO:0015035,GO:0006662	AT1G11530.1	ATCXXS1,CXXS1	C-terminal cysteine residue is changed to a serine 1
Ciclev10033003m.g	4539.61	-1.00788	1.29103e-05	0.000314064	5092	6248	5077	3186	3940	2904	NA
Ciclev10015274m.g	4282.21	-0.739722	1.2935e-05	0.000314307	5016	5363	4228	3217	4045	3437	Ciclev10015274m.g	PF11891	PTHR31620,PTHR31620:SF9					AT5G12470.1		Protein of unknown function (DUF3411)
Ciclev10018376m.g	248.372	1.56277	1.30327e-05	0.000316323	167	95	89	516	401	299	Ciclev10018376m.g		PTHR31218,PTHR31218:SF48				GO:0022857,GO:0016021	AT5G40230.1		nodulin MtN21 /EamA-like transporter family protein
Ciclev10018090m.g	95.8762	-2.05244	1.30864e-05	0.000317268	257	94	91	48	39	36	Ciclev10018090m.g	PF07716	PTHR13690,PTHR13690:SF80				GO:0043565,GO:0006355,GO:0003700	AT2G31370.4		Basic-leucine zipper (bZIP) transcription factor family protein
Ciclev10005971m.g	120.078	1.41415	1.31576e-05	0.000318634	64	77	39	153	222	211	Ciclev10005971m.g	PF13302	PTHR13256,PTHR13256:SF47				GO:0008080	AT2G32030.1		Acyl-CoA N-acyltransferases (NAT) superfamily protein
Ciclev10022349m.g	605.128	0.993768	1.31758e-05	0.000318715	446	357	312	676	852	1182	Ciclev10022349m.g	PF00067	PTHR24282,PTHR24282:SF53		1.14.13.173		GO:0055114,GO:0020037,GO:0016705,GO:0005506	AT3G14630.1	CYP72A9	cytochrome P450, family 72, subfamily A, polypeptide 9
Ciclev10015596m.g	1413.29	-1.27348	1.32019e-05	0.000318987	2203	1875	1439	1008	1096	626	Ciclev10015596m.g	PF16913	PTHR31376,PTHR31376:SF3				GO:0016021,GO:0005215	AT1G30840.1	ATPUP4,PUP4	purine permease 4
Ciclev10017625m.g	449.44	-1.27966	1.32454e-05	0.000319678	467	676	567	308	254	306	Ciclev10017625m.g	PF02458	PTHR31642,PTHR31642:SF10		2.3.1.188	K15400	GO:0016747	AT5G41040.1		HXXXD-type acyl-transferase family protein
Ciclev10008419m.g	995.491	0.739919	1.33005e-05	0.000320647	837	707	517	1186	1512	1467	Ciclev10008419m.g	PF02535	PTHR11040,PTHR11040:SF52	KOG1558		K14709	GO:0055085,GO:0046873,GO:0030001,GO:0016020	AT1G10970.1	ATZIP4,ZIP4	zinc transporter 4 precursor
Ciclev10022988m.g	1298.42	0.879282	1.34312e-05	0.000323268	988	729	794	1749	1579	2278	Ciclev10022988m.g	PF03226	PTHR13848,PTHR13848:SF11	KOG3399				AT4G27740.1		Yippee family putative zinc-binding protein
Ciclev10030786m.g	3033.46	0.683604	1.34394e-05	0.000323268	2445	2310	1650	3749	4327	4399	Ciclev10030786m.g	PF00176	PTHR10799,PTHR10799:SF660		3.6.4.12	K10875	GO:0005524	AT5G20420.1	CHR42	chromatin remodeling 42
Ciclev10026979m.g	493.543	0.829961	1.35411e-05	0.00032535	383	259	332	670	696	736	NA
Ciclev10014926m.g	1742	-1.12257	1.36232e-05	0.000326956	3317	1806	1589	978	1410	1289	Ciclev10014926m.g	PF01554	PTHR11206,PTHR11206:SF143	KOG1347		K03327	GO:0055085,GO:0016020,GO:0015297,GO:0015238,GO:0006855	AT3G21690.1		MATE efflux family protein
Ciclev10029883m.g	48.9851	2.1307	1.36616e-05	0.00032741	21	9	20	62	83	124	NA
Ciclev10032705m.g	1177.07	0.594552	1.36726e-05	0.00032741	971	895	709	1487	1599	1629	Ciclev10032705m.g	PF00466	PTHR11560,PTHR11560:SF8			K02864	GO:0042254,GO:0005622	AT5G13510.1		Ribosomal protein L10 family protein
Ciclev10003062m.g	18.1504	3.13548	1.37654e-05	0.000329264	2	4	4	23	40	47	NA
Ciclev10017452m.g	256.177	1.32014	1.40133e-05	0.000334525	149	109	142	292	562	377	Ciclev10017452m.g	PF04398	PTHR31676,PTHR31676:SF32					AT5G46230.1		Protein of unknown function, DUF538
Ciclev10030224m.g	220.059	-1.16348	1.40165e-05	0.000334525	317	249	267	167	115	167	NA
Ciclev10024479m.g	857.226	-0.565145	1.41546e-05	0.000337071	1017	885	892	723	776	803	Ciclev10024479m.g	PF08263,PF00069,PF13855	PTHR27000,PTHR27000:SF196	KOG1187	2.7.11.1		GO:0006468,GO:0005524,GO:0004672,GO:0005515	AT4G08850.1		Leucine-rich repeat receptor-like protein kinase family protein
Ciclev10024485m.g	4096.82	1.18652	1.41533e-05	0.000337071	2669	1745	2430	6105	4820	8019	Ciclev10024485m.g	PF13676,PF00931	PTHR11017,PTHR11017:SF174	KOG4658			GO:0007165,GO:0005515,GO:0043531	AT5G17680.1		disease resistance protein (TIR-NBS-LRR class), putative
Ciclev10023129m.g	9.01527	6.47991	1.46596e-05	0.000348709	0	0	0	13	18	30	Ciclev10023129m.g		PTHR27000,PTHR27000:SF9		2.7.11.1,2.7.10.1			AT2G31880.1	EVR,SOBIR1	Leucine-rich repeat protein kinase family protein
Ciclev10033983m.g	253.422	0.832989	1.47063e-05	0.000349433	216	146	142	345	350	386	Ciclev10033983m.g	PF14227			2.7.7.49
Ciclev10005557m.g	626.682	1.20957	1.47991e-05	0.00035125	531	251	280	766	1036	1136	Ciclev10005557m.g	PF14299	PTHR31960,PTHR31960:SF5					AT3G61060.1	AtPP2-A13,PP2-A13	phloem protein 2-A13
Ciclev10028699m.g	508.277	1.91831	1.52337e-05	0.000361165	309	136	154	603	615	1500	Ciclev10028699m.g	PF03171,PF14226	PTHR10209,PTHR10209:SF98	KOG0143	1.14.11.32		GO:0055114,GO:0016491	AT3G19000.1		2-oxoglutarate (2OG) and Fe(II)-dependent oxygenase superfamily protein
Ciclev10014209m.g	307.217	4.67099	1.5317e-05	0.000362738	4	47	10	242	109	1683	Ciclev10014209m.g	PF01477,PF00305	PTHR11771,PTHR11771:SF42		1.13.11.12	K00454	GO:0005515,GO:0055114,GO:0046872,GO:0016702	AT3G45140.1	ATLOX2,LOX2	lipoxygenase 2
Ciclev10005694m.g	3555.21	-0.95517	1.54096e-05	0.00036453	4189	3574	4912	2516	2722	2820	NA
Ciclev10029670m.g	8.64503	6.41847	1.55246e-05	0.000366846	0	0	0	15	27	16	Ciclev10029670m.g	PF00450	PTHR11802,PTHR11802:SF29				GO:0006508,GO:0004185	AT1G73280.1	scpl3	serine carboxypeptidase-like 3
Ciclev10009875m.g	13.9511	5.25647	1.55605e-05	0.00036729	2	0	0	27	35	29	Ciclev10009875m.g		PTHR15852,PTHR15852:SF23					AT3G47650.1		DnaJ/Hsp40 cysteine-rich domain superfamily protein
Ciclev10000948m.g	96396.3	0.86266	1.56076e-05	0.000367997	73844	67725	47080	140825	147761	123787	Ciclev10000948m.g	PF00199	PTHR11465,PTHR11465:SF15		1.11.1.6		GO:0055114,GO:0020037,GO:0004096,GO:0006979	AT4G35090.1	CAT2	catalase 2
Ciclev10005859m.g	1129.35	-0.669311	1.58076e-05	0.000372302	1570	1277	987	852	1046	1015	Ciclev10005859m.g	PF09764	PTHR13035,PTHR13035:SF0				GO:0016811	AT2G41760.1
Ciclev10011877m.g	413.256	0.813127	1.58411e-05	0.000372682	297	300	224	581	602	566	Ciclev10011877m.g	PF00646,PF07734	PTHR32133,PTHR32133:SF121				GO:0005515	AT4G12560.1	CPR30	F-box and associated interaction domains-containing protein
Ciclev10020077m.g	165.249	1.2784	1.5966e-05	0.000375211	113	81	73	171	290	330	Ciclev10020077m.g	PF00201	PTHR11926,PTHR11926:SF162		2.4.1.203		GO:0016758,GO:0008152	AT3G02100.1		UDP-Glycosyltransferase superfamily protein
Ciclev10014177m.g	2671.84	-1.07201	1.59841e-05	0.000375223	3870	3614	2496	1482	2558	1741	Ciclev10014177m.g		PTHR31008,PTHR31008:SF6					AT1G61100.1		disease resistance protein (TIR class), putative
Ciclev10024613m.g	14.9724	4.77958	1.60016e-05	0.000375224	3	0	0	27	41	29	Ciclev10024613m.g	PF14368	PTHR33044,PTHR33044:SF34					AT2G48140.1	EDA4	Bifunctional inhibitor/lipid-transfer protein/seed storage 2S albumin superfamily protein
Ciclev10003965m.g	43.8136	-2.39889	1.608e-05	0.000376652	40	67	87	18	14	14	Ciclev10003965m.g	PF00560,PF13855,PF00069	PTHR27000,PTHR27000:SF114	KOG1187	2.7.11.1		GO:0005515,GO:0006468,GO:0005524,GO:0004672	AT3G47570.1		Leucine-rich repeat protein kinase family protein
Ciclev10014642m.g	157.694	2.38205	1.61715e-05	0.00037838	67	59	17	184	233	480	Ciclev10014642m.g	PF03106	PTHR31429,PTHR31429:SF16				GO:0043565,GO:0006355,GO:0003700	AT4G04450.1	AtWRKY42,WRKY42	WRKY family transcription factor
Ciclev10011846m.g	505.402	0.661688	1.65719e-05	0.000387328	422	315	338	591	706	774	Ciclev10011846m.g	PF13450	PTHR13847,PTHR13847:SF206	KOG2665	1.1.99.2			AT3G56840.1		FAD-dependent oxidoreductase family protein
Ciclev10004714m.g	2319.6	-0.575781	1.66582e-05	0.000388922	3124	2221	2306	1824	2290	2107	Ciclev10004714m.g	PF03763	PTHR31471,PTHR31471:SF1					AT2G02170.1		Remorin family protein
Ciclev10021884m.g	2536.37	-2.96798	1.70866e-05	0.000398488	3373	1965	6579	832	877	166	Ciclev10021884m.g	PF03330,PF01357	PTHR31692,PTHR31692:SF10					AT4G17030.1	AT-EXPR,ATEXLB1,ATEXPR1,ATHEXP BETA 3.1,EXLB1,EXPR	expansin-like B1
Ciclev10030485m.g	2112.93	1.01589	1.71245e-05	0.00039894	1742	894	1240	2650	3280	3534	Ciclev10030485m.g		PTHR32387,PTHR32387:SF3			K17592		AT3G48770.1		DNA binding;ATP binding
Ciclev10009021m.g	500.743	-0.981232	1.73524e-05	0.000403811	778	616	450	284	391	457	Ciclev10009021m.g	PF01370	PTHR10366,PTHR10366:SF390	KOG1502	1.2.1.44		GO:0050662,GO:0003824	AT2G23910.1		NAD(P)-binding Rossmann-fold superfamily protein
Ciclev10010009m.g	14.8117	3.39312	1.78046e-05	0.000413885	2	2	3	21	40	30	NA
Ciclev10000852m.g	523.581	0.816376	1.80111e-05	0.000417779	406	276	357	672	741	815	Ciclev10000852m.g	PF00067	PTHR24298,PTHR24298:SF111	KOG0156			GO:0055114,GO:0020037,GO:0016705,GO:0005506	AT4G31940.1	CYP82C4	cytochrome P450, family 82, subfamily C, polypeptide 4
Ciclev10010411m.g	629.316	0.941989	1.80074e-05	0.000417779	508	409	279	846	848	1067	Ciclev10010411m.g		PTHR13308,PTHR13308:SF17					AT3G15390.1	SDE5	silencing defective 5
Ciclev10015882m.g	1429.08	-0.643958	1.83454e-05	0.000425074	1718	1430	1604	1063	1306	1360	Ciclev10015882m.g	PF07542	PTHR21013	KOG3015		K07556	GO:0043461	AT5G40660.1		ATP12 protein-related
Ciclev10018482m.g	12465.2	1.21412	1.87056e-05	0.000432954	7550	4883	7990	14353	19564	24713	Ciclev10018482m.g	PF00005,PF00664	PTHR24223,PTHR24223:SF246		3.6.3.44		GO:0016887,GO:0005524,GO:0055085,GO:0042626,GO:0016021,GO:0006810	AT2G47800.1	ATMRP4,EST3,MRP4	multidrug resistance-associated protein 4
Ciclev10003498m.g	19.7089	4.35536	1.87717e-05	0.000434015	2	0	3	41	19	65	Ciclev10003498m.g	PF07714	PTHR27005,PTHR27005:SF38	KOG1187	2.7.11.1		GO:0006468,GO:0004672	AT3G57730.1		Protein kinase superfamily protein
Ciclev10007796m.g	519.1	2.04084	1.88042e-05	0.000434297	368	106	112	792	724	1281	Ciclev10007796m.g	PF13962,PF13857,PF12796	PTHR24177,PTHR24177:SF27	KOG4412				AT1G10340.1		Ankyrin repeat family protein
Ciclev10014212m.g	15189.8	2.32951	1.88278e-05	0.000434376	7360	3292	3566	11066	20842	55016	Ciclev10014212m.g	PF00305	PTHR11771,PTHR11771:SF42		1.13.11.12	K00454	GO:0055114,GO:0046872,GO:0016702	AT3G45140.1	ATLOX2,LOX2	lipoxygenase 2
Ciclev10008350m.g	1184.54	0.462611	1.95819e-05	0.000451288	1029	873	828	1422	1572	1579	Ciclev10008350m.g	PF00641	PTHR23111,PTHR23111:SF40	KOG4198			GO:0008270	AT1G48570.1		zinc finger (Ran-binding) family protein
Ciclev10001046m.g	3393.55	0.739398	1.98499e-05	0.000456973	2707	1867	2388	4261	4737	5164	Ciclev10001046m.g	PF13679,PF05253,PF11722	PTHR12998,PTHR12998:SF0	KOG2811	2.1.1.225	K15446	GO:0008168	AT4G01880.1		methyltransferases
Ciclev10026708m.g	2833.12	-0.925864	2.01371e-05	0.000463088	3008	3377	3613	1915	2439	2170	Ciclev10026708m.g		PTHR11043,PTHR11043:SF9					AT1G15370.1		SNARE-like superfamily protein
Ciclev10012342m.g	332.281	1.01881	2.03975e-05	0.000468575	194	174	226	433	480	573	Ciclev10012342m.g	PF13837	PTHR10032,PTHR10032:SF215				GO:0006351,GO:0005634,GO:0003700	AT5G01380.1		Homeodomain-like superfamily protein
Ciclev10032279m.g	5041.31	1.28243	2.04404e-05	0.000469059	4231	2369	1700	8488	7939	7203	Ciclev10032279m.g	PF02183,PF00046	PTHR24326,PTHR24326:SF176	KOG0483		K09338	GO:0043565,GO:0006355,GO:0003700,GO:0003677	AT1G69780.1	ATHB13	Homeobox-leucine zipper protein family
Ciclev10030757m.g	1694.86	0.559995	2.08204e-05	0.000477267	1453	1113	1191	2041	2204	2492	Ciclev10030757m.g	PF00004,PF02861	PTHR11638,PTHR11638:SF118			K03696	GO:0005524,GO:0019538	AT5G51070.1	CLPD,ERD1,SAG15	Clp ATPase
Ciclev10032927m.g	134.635	1.68914	2.09406e-05	0.00047951	84	68	27	210	209	267	Ciclev10032927m.g	PF01486,PF00319	PTHR11945,PTHR11945:SF234	KOG0014			GO:0006355,GO:0005634,GO:0003700,GO:0046983,GO:0003677	AT2G03710.1	AGL3,SEP4	K-box region and MADS-box transcription factor family protein
Ciclev10012501m.g	1589.38	0.715545	2.11883e-05	0.000484666	1400	1088	845	1988	2450	2152	Ciclev10012501m.g	PF13410,PF13417	PTHR11260,PTHR11260:SF171	KOG1422	1.8.5.1		GO:0005515	AT5G16710.1	DHAR3	dehydroascorbate reductase 1
Ciclev10008220m.g	1407.09	-0.607092	2.12606e-05	0.000485801	1893	1549	1247	1189	1262	1260	Ciclev10008220m.g	PF00160	PTHR11071,PTHR11071:SF174		5.2.1.8		GO:0006457,GO:0003755,GO:0000413	AT3G15520.1		Cyclophilin-like peptidyl-prolyl cis-trans isomerase family protein
Ciclev10011134m.g	697.634	-1.38132	2.15234e-05	0.000491284	716	879	1096	301	514	489	Ciclev10011134m.g	PF00221	PTHR10362,PTHR10362:SF19		4.3.1.24	K10775		AT2G37040.1	ATPAL1,PAL1	PHE ammonia lyase 1
Ciclev10008031m.g	150.498	1.05442	2.15557e-05	0.000491497	97	95	76	169	247	267	Ciclev10008031m.g	PF00083	PTHR23500,PTHR23500:SF170	KOG0254			GO:0055085,GO:0022857,GO:0016021	AT3G18830.1	ATPLT5,ATPMT5,PMT5	polyol/monosaccharide transporter 5
Ciclev10025568m.g	231.979	1.09931	2.16053e-05	0.000492106	195	125	93	294	374	392	Ciclev10025568m.g	PF00642,PF02037	PTHR13119,PTHR13119:SF24				GO:0046872	AT5G66840.1		SAP domain-containing protein
Ciclev10030075m.g	20.4539	2.56339	2.16917e-05	0.000493548	4	6	6	32	35	50	Ciclev10030075m.g	PF00004	PTHR23155,PTHR23155:SF554				GO:0005524	AT1G12220.1	RPS5	Disease resistance protein (CC-NBS-LRR class) family
Ciclev10020631m.g	946.947	0.975896	2.17848e-05	0.000495142	799	520	458	1214	1233	1752	Ciclev10020631m.g	PF00249	PTHR10641,PTHR10641:SF473			K09422		AT1G69560.1	ATMYB105,LOF2,MYB105	myb domain protein 105
Ciclev10008248m.g	173.921	1.94513	2.18705e-05	0.000496565	98	71	33	169	332	438	Ciclev10008248m.g	PF07714	PTHR27001,PTHR27001:SF15	KOG1187	2.7.11.1		GO:0006468,GO:0004672	AT2G05940.1		Protein kinase superfamily protein
Ciclev10005850m.g	418.503	2.50792	2.20337e-05	0.000499742	200	90	67	608	320	1469	Ciclev10005850m.g	PF00043,PF13417	PTHR11260,PTHR11260:SF227	KOG0406	2.5.1.18	K00799	GO:0005515	AT2G29420.1	ATGSTU7,GST25,GSTU7	glutathione S-transferase tau 7
Ciclev10026490m.g	1843.44	1.13585	2.21803e-05	0.000502534	1387	1019	797	3010	3261	2105	Ciclev10026490m.g	PF04525	PTHR31087,PTHR31087:SF2					AT3G15810.1		Protein of unknown function (DUF567)
Ciclev10022688m.g	303.862	3.37583	2.23523e-05	0.000505898	56	22	67	444	117	1311	Ciclev10022688m.g	PF05678	PTHR33624
Ciclev10016846m.g	1271.73	1.49094	2.24225e-05	0.000506952	1086	431	389	1911	2220	2124	Ciclev10016846m.g		PTHR13935,PTHR13935:SF46				GO:0003677	AT4G20970.1		basic helix-loop-helix (bHLH) DNA-binding superfamily protein
Ciclev10001828m.g	589.127	0.877165	2.26239e-05	0.000510967	480	396	275	716	984	853	Ciclev10001828m.g	PF01812	PTHR13017,PTHR13017:SF0			K01934		AT1G76730.1		NagB/RpiA/CoA transferase-like superfamily protein
Ciclev10000191m.g	26.1374	2.25753	2.27431e-05	0.000513119	11	7	7	40	39	66	Ciclev10000191m.g	PF11987,PF00009	PTHR23115,PTHR23115:SF186		3.6.5.3	K03243		AT1G76810.1		eukaryotic translation initiation factor 2 (eIF-2) family protein
Ciclev10006632m.g	28.9138	2.38889	2.30022e-05	0.00051842	14	7	5	64	54	42	Ciclev10006632m.g	PF07690	PTHR23500,PTHR23500:SF30	KOG0254			GO:0055085,GO:0016021	AT5G61520.1		Major facilitator superfamily protein
Ciclev10002893m.g	37.9694	-3.02482	2.31683e-05	0.000521614	94	52	44	15	2	10	Ciclev10002893m.g							AT2G20142.1		Toll-Interleukin-Resistance (TIR) domain family protein
Ciclev10013365m.g	468.912	-0.939633	2.34107e-05	0.000526519	579	520	576	384	313	366	Ciclev10013365m.g		PTHR10110,PTHR10110:SF119				GO:0016021,GO:0015299,GO:0006812	AT1G79610.1	ATNHX6,NHX6	Na+/H+ antiporter 6
Ciclev10004539m.g	3404.98	0.445812	2.34425e-05	0.000526684	3038	2563	2315	3750	4604	4777	Ciclev10004539m.g	PF00408,PF02879,PF02880,PF02878	PTHR22573,PTHR22573:SF2		5.4.2.2,5.4.2.5	K01835	GO:0071704,GO:0016868,GO:0005975	AT5G51820.1	ATPGMP,PGM,PGM1,STF1	phosphoglucomutase
Ciclev10018906m.g	183.159	1.13873	2.35925e-05	0.000529498	143	90	85	216	274	357	Ciclev10018906m.g	PF01453,PF00069	PTHR27002,PTHR27002:SF34	KOG1187	2.7.11.1		GO:0006468,GO:0005524,GO:0004672	AT5G60900.1	RLK1	receptor-like protein kinase 1
Ciclev10026838m.g	171.515	-0.969905	2.38844e-05	0.000535489	213	215	191	98	144	147	NA
Ciclev10032022m.g	105.051	1.47216	2.42715e-05	0.0005436	83	40	34	143	184	191	Ciclev10032022m.g		PTHR35279,PTHR35279:SF1					AT1G26761.1		Arabinanase/levansucrase/invertase
Ciclev10022495m.g	3035.37	-1.92793	2.50711e-05	0.000560924	4768	2772	5497	2071	1129	889	Ciclev10022495m.g		PTHR33237,PTHR33237:SF3					AT3G18560.1
Ciclev10012483m.g	85.1429	-3.11421	2.51357e-05	0.000561782	184	89	148	38	13	5	Ciclev10012483m.g	PF00892	PTHR31218,PTHR31218:SF9				GO:0016021,GO:0016020,GO:0022857	AT5G07050.1		nodulin MtN21 /EamA-like transporter family protein
Ciclev10010736m.g	255.695	1.17787	2.55514e-05	0.00057048	180	99	152	386	345	448	Ciclev10010736m.g	PF05577	PTHR11010,PTHR11010:SF31		3.4.14.2		GO:0008236,GO:0006508	AT2G24280.1		alpha/beta-Hydrolases superfamily protein
Ciclev10022996m.g	472.866	-0.711886	2.55884e-05	0.000570713	684	505	436	386	389	418	Ciclev10022996m.g		PTHR24078,PTHR24078:SF255					AT1G75250.1	ATRL6,RL6,RSM3	RAD-like 6
Ciclev10002383m.g	89.3698	-2.19596	2.57779e-05	0.000574341	148	61	188	30	46	31	Ciclev10002383m.g	PF03641	PTHR31223,PTHR31223:SF19			K06966		AT2G28305.1	ATLOG1,LOG1	Putative lysine decarboxylase family protein
Ciclev10023140m.g	63.5417	4.85046	2.5819e-05	0.000574418	13	0	0	116	189	106	Ciclev10023140m.g				2.5.1.16			AT1G70310.1	SPDS2	spermidine synthase 2
Ciclev10024692m.g	497.546	0.642688	2.58349e-05	0.000574418	452	322	300	600	704	722	Ciclev10024692m.g	PF12807,PF13424	PTHR12601,PTHR12601:SF18			K03255		AT1G15290.1		Tetratricopeptide repeat (TPR)-like superfamily protein
Ciclev10024804m.g	12.0455	5.91133	2.60397e-05	0.000578372	0	1	0	25	17	37	Ciclev10024804m.g	PF08263,PF00560,PF13855	PTHR27004,PTHR27004:SF37	KOG0472			GO:0005515	AT1G45616.1	AtRLP6,RLP6	receptor like protein 6
Ciclev10025686m.g	231.661	2.03802	2.62523e-05	0.000582491	100	63	86	266	248	748	Ciclev10025686m.g	PF01494	PTHR13789,PTHR13789:SF185				GO:0071949	AT4G38540.1		FAD/NAD(P)-binding oxidoreductase family protein
Ciclev10025842m.g	1669.34	0.501643	2.63375e-05	0.000583778	1528	1120	1155	1987	2233	2305	Ciclev10025842m.g	PF02225,PF13639	PTHR22765,PTHR22765:SF59	KOG4628		K15692	GO:0008270,GO:0005515	AT5G66160.1	ATRMR1,RMR1	receptor homology region transmembrane domain ring H2 motif protein 1
Ciclev10014881m.g	2592.14	-0.706372	2.65857e-05	0.000588673	3162	3281	2360	1879	2345	2363	Ciclev10014881m.g	PF01513	PTHR20275,PTHR20275:SF10	KOG2178	2.7.1.23,2.7.1.86	K00858	GO:0008152,GO:0006741,GO:0003951	AT3G21070.2	ATNADK-1,NADK1	NAD kinase 1
Ciclev10033177m.g	676.415	2.73312	2.73201e-05	0.000604309	163	85	228	651	602	2762	Ciclev10033177m.g	PF09713	PTHR31871,PTHR31871:SF10		3.4.17.23			AT3G55240.1		Plant protein 1589 of unknown function
Ciclev10027463m.g	25.9306	2.19639	2.74466e-05	0.000606483	6	9	10	40	56	46	Ciclev10027463m.g	PF00076	PTHR24012,PTHR24012:SF332	KOG0131,KOG0144		K14411	GO:0003676	AT3G07810.1		RNA-binding (RRM/RBD/RNP motifs) family protein
Ciclev10003114m.g	44.6873	-2.21699	2.7842e-05	0.000614586	72	40	87	22	13	17	NA
Ciclev10010150m.g	253.244	-1.95606	2.78804e-05	0.000614802	471	204	431	135	64	143	Ciclev10010150m.g	PF00069	PTHR24361,PTHR24361:SF380	KOG0198	2.7.11.25		GO:0006468,GO:0005524,GO:0004672	AT5G55090.1	MAPKKK15	mitogen-activated protein kinase kinase kinase 15
Ciclev10008717m.g	178.573	2.37652	2.79786e-05	0.000616334	118	30	21	300	361	339	Ciclev10008717m.g	PF13813	PTHR31595,PTHR31595:SF13		2.3.1.75			AT5G55340.1		MBOAT (membrane bound O-acyl transferase) family protein
Ciclev10031430m.g	1268.64	0.571571	2.80906e-05	0.000618167	1135	811	863	1452	1819	1800	Ciclev10031430m.g	PF00201	PTHR11926,PTHR11926:SF379				GO:0016758,GO:0008152	AT5G03490.1		UDP-Glycosyltransferase superfamily protein
Ciclev10014591m.g	6511.12	-0.756204	2.83923e-05	0.000624164	7797	7271	7208	5734	5247	5038	Ciclev10014591m.g	PF00651,PF03000	PTHR32370,PTHR32370:SF12				GO:0005515	AT1G30440.1		Phototropic-responsive NPH3 family protein
Ciclev10013181m.g	7.59003	6.23099	2.8566e-05	0.000627342	0	0	0	13	18	20	Ciclev10013181m.g	PF14368	PTHR33214					AT3G18280.1		Bifunctional inhibitor/lipid-transfer protein/seed storage 2S albumin superfamily protein
Ciclev10018572m.g	1185.07	0.668938	2.87222e-05	0.000630126	950	724	830	1511	1533	1803	Ciclev10018572m.g	PF13676,PF00931	PTHR11017,PTHR11017:SF174	KOG4658			GO:0007165,GO:0005515,GO:0043531	AT5G17680.1		disease resistance protein (TIR-NBS-LRR class), putative
Ciclev10025073m.g	1334.65	-0.562698	2.88002e-05	0.000631192	1558	1439	1349	1028	1342	1232	Ciclev10025073m.g	PF00069	PTHR13902,PTHR13902:SF62		2.7.11.1	K08867	GO:0006468,GO:0005524,GO:0004672	AT3G18750.1	ATWNK6,WNK6,ZIK5	with no lysine (K) kinase 6
Ciclev10006643m.g	20.292	-2.90663	2.89061e-05	0.000632867	28	44	25	4	3	9	Ciclev10006643m.g	PF03140	PTHR31549,PTHR31549:SF12					AT3G50180.1		Plant protein of unknown function (DUF247)
Ciclev10013576m.g	375.419	-0.840583	2.95788e-05	0.000646933	549	381	399	250	283	368	Ciclev10013576m.g	PF10890	PTHR34559				GO:0070469,GO:0022900,GO:0005743	AT5G05370.1		Cytochrome b-c1 complex, subunit 8 protein
Ciclev10019811m.g	51.4855	1.89599	2.97705e-05	0.000650465	16	27	16	90	110	69	Ciclev10019811m.g	PF00067	PTHR24298,PTHR24298:SF170			K07408	GO:0055114,GO:0020037,GO:0016705,GO:0005506	AT5G06900.1	CYP93D1	cytochrome P450, family 93, subfamily D, polypeptide 1
Ciclev10003761m.g	142.722	1.25251	3.04317e-05	0.000664057	92	52	87	207	209	254	Ciclev10003761m.g	PF01348	PTHR33642,PTHR33642:SF3				GO:0006397	AT1G74350.1		Intron maturase, type II family protein
Ciclev10021020m.g	1285.19	0.711777	3.04545e-05	0.000664057	1181	842	684	1652	1822	1844	Ciclev10021020m.g	PF01208	PTHR21091,PTHR21091:SF105	KOG2872	4.1.1.37	K01599	GO:0006779,GO:0004853	AT3G14930.1	HEME1	Uroporphyrinogen decarboxylase
Ciclev10009464m.g	5287.15	-0.427421	3.10036e-05	0.000674659	6199	5209	5190	4436	5410	5211	Ciclev10009464m.g	PF09430	PTHR13605	KOG3306				AT2G25310.1		Protein of unknown function (DUF2012)
Ciclev10028347m.g	309.807	-1.56357	3.0996e-05	0.000674659	552	265	459	151	244	128	Ciclev10028347m.g	PF00004,PF14363	PTHR23070,PTHR23070:SF32	KOG0743			GO:0005524	AT3G50930.1	BCS1	cytochrome BC1 synthesis
Ciclev10028637m.g	10358.1	-1.18743	3.10458e-05	0.000674893	14731	11584	13035	7901	8110	4819	Ciclev10028637m.g	PF00332	PTHR32227,PTHR32227:SF70		3.2.1.39		GO:0005975,GO:0004553	AT2G27500.1		Glycosyl hydrolase superfamily protein
Ciclev10013309m.g	23.8804	3.9139	3.10933e-05	0.00067524	1	6	1	22	50	81	Ciclev10013309m.g	PF07690,PF06813	PTHR21576,PTHR21576:SF18				GO:0055085,GO:0016021	AT2G39210.1		Major facilitator superfamily protein
Ciclev10006569m.g	100.684	-1.478	3.13332e-05	0.000679763	210	123	85	52	58	68	Ciclev10006569m.g	PF14226,PF03171	PTHR10209,PTHR10209:SF123	KOG0143	1.14.11.20		GO:0055114,GO:0016491	AT1G06620.1		2-oxoglutarate (2OG) and Fe(II)-dependent oxygenase superfamily protein
Ciclev10029536m.g	11972.8	-1.00737	3.14996e-05	0.000682682	21674	11602	11529	8470	7944	10058	Ciclev10029536m.g	PF00967	PTHR22595,PTHR22595:SF62				GO:0050832,GO:0042742	AT3G04720.1	HEL,PR-4,PR4	pathogenesis-related 4
Ciclev10026288m.g	580.168	1.05969	3.18251e-05	0.00068904	484	341	227	725	1025	876	Ciclev10026288m.g	PF01327		KOG3137	3.5.1.88	K01462		AT1G15390.1	ATDEF1,PDF1A	peptide deformylase 1A
Ciclev10000691m.g	989.184	-0.613694	3.21792e-05	0.000695303	1115	1103	1038	764	903	944	Ciclev10000691m.g	PF01743	PTHR13734,PTHR13734:SF5	KOG2159	2.7.7.72		GO:0016779,GO:0006396,GO:0003723	AT1G22660.1		Polynucleotide adenylyltransferase family protein
Ciclev10015151m.g	746.01	-1.1417	3.2149e-05	0.000695303	1083	806	923	603	543	385	Ciclev10015151m.g	PF01925	PTHR14255,PTHR14255:SF3				GO:0016021	AT4G21250.1		Sulfite exporter TauE/SafE family protein
Ciclev10026133m.g	413.431	-0.81832	3.23028e-05	0.000697273	552	430	463	351	298	342	Ciclev10026133m.g	PF06799	PTHR34214,PTHR34214:SF3					AT5G67370.1		Protein of unknown function (DUF1230)
Ciclev10014058m.g	7052.28	1.19423	3.24087e-05	0.000698856	5041	2683	4096	11704	12046	8691	Ciclev10014058m.g	PF00005,PF00664	PTHR24221,PTHR24221:SF204		3.6.3.44	K05658	GO:0016887,GO:0005524,GO:0055085,GO:0042626,GO:0016021,GO:0006810	AT4G18050.1	PGP9	P-glycoprotein 9
Ciclev10014538m.g	11011.8	-1.31113	3.27709e-05	0.000705957	16166	13914	12934	7333	9243	4354	Ciclev10014538m.g	PF01740,PF00916	PTHR11814,PTHR11814:SF93			K17471	GO:0016021,GO:0015116,GO:0008272,GO:0055085,GO:0016020,GO:0008271	AT1G23090.1	AST91,SULTR3;3	sulfate transporter 91
Ciclev10031557m.g	228.122	1.69777	3.29787e-05	0.00070972	170	61	74	279	362	535	Ciclev10031557m.g	PF00931	PTHR23155,PTHR23155:SF519				GO:0043531	AT4G19060.1		P-loop containing nucleoside triphosphate hydrolases superfamily protein
Ciclev10005659m.g	95.1675	2.11295	3.39671e-05	0.000730259	30	38	29	106	116	302	Ciclev10005659m.g	PF00646,PF14299	PTHR32278,PTHR32278:SF6				GO:0005515	AT2G02250.1	AtPP2-B2,PP2-B2	phloem protein 2-B2
Ciclev10029494m.g	4367.29	-1.16466	3.41144e-05	0.000732692	6577	4133	5842	3158	2228	3538	Ciclev10029494m.g		PTHR23201,PTHR23201:SF16					AT2G21140.1	ATPRP2,PRP2	proline-rich protein 2
Ciclev10017070m.g	191.347	-1.92441	3.41788e-05	0.000733341	489	145	227	104	66	93	Ciclev10017070m.g	PF00407	PTHR31213,PTHR31213:SF24				GO:0009607,GO:0006952	AT1G24020.2	MLP423	MLP-like protein 423
Ciclev10009428m.g	4660.05	-0.51991	3.43378e-05	0.000736016	5415	5274	4330	3884	4495	4389	Ciclev10009428m.g	PF13774	PTHR21136,PTHR21136:SF104					AT5G11150.1	ATVAMP713,VAMP713	vesicle-associated membrane protein 713
Ciclev10028125m.g	3956.94	1.77627	3.45698e-05	0.000740249	2698	1755	647	7179	6418	6680	Ciclev10028125m.g	PF06813	PTHR21576,PTHR21576:SF17					AT4G34950.1		Major facilitator superfamily protein
Ciclev10022137m.g	3630.65	-0.734055	3.47581e-05	0.00074354	4499	4396	3518	2499	3677	2953	Ciclev10022137m.g	PF08477	PTHR24073,PTHR24073:SF583	KOG0087		K07904	GO:0007264,GO:0005525	AT2G43130.1	ARA-4,ARA4,ATRAB11F,ATRABA5C,RABA5C	P-loop containing nucleoside triphosphate hydrolases superfamily protein
Ciclev10022955m.g	6286.86	-0.577332	3.55443e-05	0.000759601	7041	6829	6612	5058	6140	5632	Ciclev10022955m.g	PF13499	PTHR23050,PTHR23050:SF214	KOG0027		K13448		AT1G12310.1		Calcium-binding EF-hand family protein
Ciclev10028364m.g	43.5547	-2.58887	3.57908e-05	0.000764107	112	30	68	16	17	8	Ciclev10028364m.g	PF02458	PTHR31642,PTHR31642:SF6		2.3.1.84		GO:0016747	AT1G78990.1		HXXXD-type acyl-transferase family protein
Ciclev10018897m.g	115.094	2.18025	3.64339e-05	0.000777063	49	15	50	219	141	265	Ciclev10018897m.g	PF00931,PF05659	PTHR23155,PTHR23155:SF543	KOG4658			GO:0043531	AT5G66900.1		Disease resistance protein (CC-NBS-LRR class) family
Ciclev10023330m.g	423.071	1.0217	3.67423e-05	0.000782863	272	315	179	557	689	647	Ciclev10023330m.g		PTHR36044,PTHR36044:SF1					AT3G62370.1		heme binding
Ciclev10006360m.g	176.464	1.24728	3.67908e-05	0.000783118	90	126	69	258	267	302	Ciclev10006360m.g		PTHR11315		3.4.19.9	K01307	GO:0008242,GO:0006541,GO:0003824	AT1G78670.1	ATGGH3,GGH3	gamma-glutamyl hydrolase 3
Ciclev10017412m.g	13.7569	-3.61367	3.72186e-05	0.00079144	26	27	17	1	5	1	Ciclev10017412m.g		PTHR33659
Ciclev10017735m.g	223.727	-1.82401	3.72947e-05	0.000792273	282	278	377	107	161	59	Ciclev10017735m.g	PF04520	PTHR33083,PTHR33083:SF4					AT4G04630.1		Protein of unknown function, DUF584
Ciclev10026796m.g	740.144	-1.00981	3.78276e-05	0.000802799	821	862	983	499	483	656	Ciclev10026796m.g		PTHR33168,PTHR33168:SF6					AT2G25735.1
Ciclev10024927m.g	73.733	4.28338	3.83955e-05	0.000814045	10	2	8	74	21	385	Ciclev10024927m.g	PF11883,PF01453,PF07714	PTHR27002,PTHR27002:SF95	KOG1187	2.7.11.1		GO:0004674,GO:0006468,GO:0004672	AT3G16030.1	CES101	lectin protein kinase family protein
Ciclev10033960m.g	7.42835	6.20014	3.85723e-05	0.000816986	0	0	0	12	21	17	Ciclev10033960m.g	PF05056	PTHR33103					AT5G01150.1		Protein of unknown function (DUF674)
Ciclev10008131m.g	1084.63	0.665353	3.86999e-05	0.000818366	778	833	675	1303	1516	1624	Ciclev10008131m.g	PF00083	PTHR24064,PTHR24064:SF287	KOG0253			GO:0055085,GO:0022857,GO:0016021	AT3G13050.1		Major facilitator superfamily protein
Ciclev10030842m.g	2387.15	-1.33093	3.87137e-05	0.000818366	2933	3733	2611	1329	2126	1076	Ciclev10030842m.g	PF00560,PF08263,PF13855,PF00069	PTHR27008,PTHR27008:SF9	KOG1187	2.7.11.1		GO:0005515,GO:0006468,GO:0005524,GO:0004672	AT1G67510.1		Leucine-rich repeat protein kinase family protein
Ciclev10002768m.g	227.021	-1.07086	3.90468e-05	0.000824595	250	264	314	140	175	174	Ciclev10002768m.g	PF00403	PTHR22814,PTHR22814:SF84				GO:0046872,GO:0030001	AT4G08570.1		Heavy metal transport/detoxification superfamily protein
Ciclev10011898m.g	1576.72	0.535421	3.96301e-05	0.000835269	1276	1088	1150	1944	2159	2110	Ciclev10011898m.g	PF00682	PTHR10277,PTHR10277:SF38		4.1.3.4	K01640	GO:0003824	AT2G26800.2		Aldolase superfamily protein
Ciclev10027102m.g	14.2	4.6358	3.96135e-05	0.000835269	1	1	1	35	13	42	Ciclev10027102m.g	PF02256,PF02906	PTHR11615,PTHR11615:SF103					AT4G16440.1		ferredoxin hydrogenases
Ciclev10018229m.g	433.69	2.56013	3.9791e-05	0.000837837	180	23	147	823	711	929	Ciclev10018229m.g	PF00664,PF00005	PTHR24223,PTHR24223:SF245		3.6.3.44		GO:0055085,GO:0042626,GO:0016021,GO:0006810,GO:0005524,GO:0016887	AT3G13080.1	ATMRP3,MRP3	multidrug resistance-associated protein 3
Ciclev10006173m.g	5944.79	0.652315	3.99653e-05	0.000840682	4884	4445	3389	6613	8462	9276	Ciclev10006173m.g	PF00241	PTHR11913,PTHR11913:SF20	KOG1735		K05765	GO:0005622,GO:0003779,GO:0030042,GO:0015629	AT2G31200.1	ADF6,ATADF6	actin depolymerizing factor 6
Ciclev10008962m.g	103.921	4.60236	4.01249e-05	0.000843213	5	10	7	17	615	60	Ciclev10008962m.g	PF05153	PTHR12588,PTHR12588:SF1	KOG1573	1.13.99.1	K00469	GO:0055114,GO:0050113,GO:0019310,GO:0005737,GO:0005506	AT4G26260.2	MIOX4	myo-inositol oxygenase 4
Ciclev10018481m.g	1096.4	1.22466	4.05774e-05	0.000851888	760	631	431	1092	2333	1766	Ciclev10018481m.g	PF00005,PF00664	PTHR24223,PTHR24223:SF165		3.6.3.44	K05665	GO:0016887,GO:0005524,GO:0055085,GO:0042626,GO:0016021,GO:0006810	AT3G60160.1	ATMRP9,MRP9	multidrug resistance-associated protein 9
Ciclev10001459m.g	262.867	-1.36406	4.06487e-05	0.000852551	431	361	256	171	208	108	Ciclev10001459m.g	PF03405	PTHR31155		1.14.19.2	K03921	GO:0055114,GO:0045300,GO:0006631	AT3G02630.1		Plant stearoyl-acyl-carrier-protein desaturase family protein
Ciclev10014442m.g	3617.6	0.634792	4.11338e-05	0.000860201	3436	2325	2107	4378	5087	5225	Ciclev10014442m.g	PF03982,PF12697	PTHR22753,PTHR22753:SF8		2.3.1.20		GO:0016747	AT5G41120.1		Esterase/lipase/thioesterase family protein
Ciclev10019846m.g	416.972	-0.924898	4.10996e-05	0.000860201	456	474	543	290	337	332	Ciclev10019846m.g	PF00004,PF14363	PTHR23070,PTHR23070:SF42			K08900	GO:0005524	AT5G40010.1	AATP1	AAA-ATPase 1
Ciclev10024987m.g	3754.45	0.956895	4.11035e-05	0.000860201	3004	1723	2317	5493	4775	6191	Ciclev10024987m.g	PF05804,PF04564	PTHR22849,PTHR22849:SF40		6.3.2.19		GO:0016567,GO:0004842	AT4G36550.1		ARM repeat superfamily protein
Ciclev10019719m.g	1401.33	0.701091	4.15621e-05	0.000867715	1218	891	838	1837	2198	1738	Ciclev10019719m.g	PF00232	PTHR10353,PTHR10353:SF29		3.2.1.21	K01188	GO:0005975,GO:0004553	AT1G02850.2	BGLU11	beta glucosidase 11
Ciclev10021742m.g	1218.06	0.68212	4.1574e-05	0.000867715	975	734	851	1392	1699	1934	Ciclev10021742m.g	PF01965	PTHR11019,PTHR11019:SF100	KOG2764		K03152		AT1G53280.1		Class I glutamine amidotransferase-like superfamily protein
Ciclev10006311m.g	9.91631	-5.91503	4.16563e-05	0.000868588	12	21	19	0	0	1	NA
Ciclev10025012m.g	67.9305	5.58421	4.17547e-05	0.000869794	0	0	7	70	39	346	Ciclev10025012m.g	PF13947,PF00069	PTHR27005,PTHR27005:SF7	KOG1187	2.7.11.1		GO:0030247,GO:0006468,GO:0005524,GO:0004672	AT1G69730.1		Wall-associated kinase family protein
Ciclev10020620m.g	11156.6	0.698136	4.18419e-05	0.000870767	10495	7186	5994	13742	16364	15965	Ciclev10020620m.g	PF08240,PF00107	PTHR11695,PTHR11695:SF269		1.2.1.1,1.1.1.1,1.1.1.284	K00121	GO:0055114,GO:0016491,GO:0008270	AT5G43940.1	ADH2,ATGSNOR1,GSNOR,HOT5,PAR2	GroES-like zinc-binding dehydrogenase family protein
Ciclev10024937m.g	15.1644	3.2219	4.20597e-05	0.00087445	3	1	4	29	38	24	Ciclev10024937m.g	PF12807,PF13424	PTHR12601,PTHR12601:SF18			K03255		AT1G15290.1		Tetratricopeptide repeat (TPR)-like superfamily protein
Ciclev10014738m.g	5455.22	0.834323	4.228e-05	0.00087818	4829	2892	3159	6142	9176	8134	Ciclev10014738m.g	PF00083	PTHR23500,PTHR23500:SF149	KOG0254		K08150	GO:0055085,GO:0022857,GO:0016021	AT1G30220.1	ATINT2,INT2	inositol transporter 2
Ciclev10021210m.g	3387.95	0.568638	4.23215e-05	0.000878191	3111	2288	2136	3971	4401	5148	Ciclev10021210m.g	PF01965	PTHR11019,PTHR11019:SF100	KOG2764		K03152		AT1G53280.1		Class I glutamine amidotransferase-like superfamily protein
Ciclev10017491m.g	202.234	1.28535	4.32039e-05	0.000895636	158	70	100	280	291	388	Ciclev10017491m.g	PF00560,PF13855	PTHR27006,PTHR27006:SF1	KOG4579	2.7.11.1		GO:0005515	AT1G56130.1		Leucine-rich repeat transmembrane protein kinase
Ciclev10002562m.g	1462.62	-0.750338	4.37979e-05	0.000907074	1750	1502	1737	1022	1421	1205	Ciclev10002562m.g	PF03248	PTHR10743,PTHR10743:SF2	KOG1688			GO:0016021	AT2G21600.1	ATRER1B,RER1B	endoplasmatic reticulum retrieval protein 1B
Ciclev10022476m.g	4246.57	-0.521092	4.3867e-05	0.000907628	5184	4695	3859	3752	3969	3876	Ciclev10022476m.g	PF00156	PTHR11776,PTHR11776:SF7	KOG1712	2.4.2.7	K00759	GO:0009116	AT4G12440.2	APT4	adenine phosphoribosyl transferase 4
Ciclev10027481m.g	330.238	1.11876	4.43327e-05	0.00091638	229	155	188	427	411	676	Ciclev10027481m.g			KOG0131		K12831		AT4G10110.1		RNA-binding (RRM/RBD/RNP motifs) family protein
Ciclev10002998m.g	248.071	-1.67538	4.48636e-05	0.000926203	376	405	256	106	209	81	Ciclev10002998m.g				3.5.1.99
Ciclev10011175m.g	5566.84	-1.09343	4.48943e-05	0.000926203	6334	7651	6522	3561	5146	3137	Ciclev10011175m.g	PF00221	PTHR10362,PTHR10362:SF19		4.3.1.24	K10775		AT2G37040.1	ATPAL1,PAL1	PHE ammonia lyase 1
Ciclev10016662m.g	342.693	-0.98723	4.55547e-05	0.000938926	455	408	383	172	314	289	Ciclev10016662m.g		PTHR36806					AT5G45660.1
Ciclev10008074m.g	7102.33	0.699502	4.56228e-05	0.000939428	5663	4208	4945	8504	9286	11598	Ciclev10008074m.g		PTHR35133,PTHR35133:SF1					AT5G56780.1	ATET2,ET2	effector of transcription2
Ciclev10018515m.g	1336.6	1.0464	4.6226e-05	0.000950364	1027	904	495	1779	2233	2001	Ciclev10018515m.g	PF12922,PF12717	PTHR14222,PTHR14222:SF2			K06677	GO:0007076	AT3G57060.2		binding
Ciclev10020864m.g	658.48	1.25958	4.62425e-05	0.000950364	553	273	266	803	952	1367	Ciclev10020864m.g	PF00795	PTHR23088,PTHR23088:SF31		3.5.5.4,4.2.1.65	K13035	GO:0016810,GO:0006807	AT5G22300.1	AtNIT4,NIT4	nitrilase 4
Ciclev10029572m.g	1078.06	-0.550439	4.63925e-05	0.000952533	1321	1114	1075	886	927	1105	Ciclev10029572m.g	PF00410	PTHR11758,PTHR11758:SF11	KOG1754		K02957	GO:0006412,GO:0005840,GO:0003735	AT4G29430.1	rps15ae	ribosomal protein S15A E
Ciclev10032587m.g	171.307	1.36803	4.69251e-05	0.000962547	97	103	63	206	237	388	Ciclev10032587m.g	PF00011	PTHR11527,PTHR11527:SF137	KOG3591		K13993		AT4G27670.1	HSP21	heat shock protein 21
Ciclev10014602m.g	58.0708	3.77032	4.711e-05	0.000965419	5	4	12	88	24	253	Ciclev10014602m.g	PF13947,PF00069	PTHR27009	KOG1187	3.1.4.46		GO:0030247,GO:0006468,GO:0005524,GO:0004672	AT1G66920.2		Protein kinase superfamily protein
Ciclev10012654m.g	64697.7	-0.999909	4.74258e-05	0.000970962	79362	84099	71306	37441	65125	42143	Ciclev10012654m.g	PF11976	PTHR10666	KOG0001		K04551,K08770		AT5G20620.1	UBQ4	ubiquitin 4
Ciclev10004038m.g	271.009	0.816992	4.78318e-05	0.000977409	228	157	157	363	351	438	Ciclev10004038m.g	PF01637	PTHR23155,PTHR23155:SF554	KOG4658			GO:0005524	AT4G27190.1		NB-ARC domain-containing disease resistance protein
Ciclev10009147m.g	2671.97	-0.591757	4.78225e-05	0.000977409	3067	3009	2684	2132	2672	2306	Ciclev10009147m.g	PF03151	PTHR11132,PTHR11132:SF95	KOG1441				AT5G25400.1		Nucleotide-sugar transporter family protein
Ciclev10003831m.g	12.4035	5.05985	4.80839e-05	0.000980692	1	1	0	20	40	21	Ciclev10003831m.g	PF00931	PTHR23155,PTHR23155:SF554				GO:0043531	AT4G27190.1		NB-ARC domain-containing disease resistance protein
Ciclev10015312m.g	64.5608	1.53803	4.80445e-05	0.000980692	44	21	27	103	88	129	Ciclev10015312m.g	PF03140	PTHR31549,PTHR31549:SF2					AT4G31980.1
Ciclev10030536m.g	8.16722	6.33277	4.82276e-05	0.000982688	0	0	0	26	13	14	Ciclev10030536m.g	PF08263,PF00560,PF00069,PF13855	PTHR27000,PTHR27000:SF31	KOG1187	2.7.11.1	K13420	GO:0005515,GO:0006468,GO:0005524,GO:0004672	AT3G47570.1		Leucine-rich repeat protein kinase family protein
Ciclev10030281m.g	484.116	-2.21662	4.88381e-05	0.000994185	795	275	1080	250	150	160	Ciclev10030281m.g	PF08263,PF14244,PF13855,PF07714	PTHR27000,PTHR27000:SF196	KOG1187	2.7.11.1		GO:0005515,GO:0006468,GO:0004672	AT1G35710.1		Protein kinase family protein with leucine-rich repeat domain
Ciclev10005517m.g	5589.23	-0.770637	4.90548e-05	0.000997648	8117	5789	5566	4314	5473	3962	Ciclev10005517m.g	PF01167	PTHR16517,PTHR16517:SF47	KOG2502				AT2G47900.3	AtTLP3,TLP3	tubby like protein 3
Ciclev10028745m.g	298.348	3.76292	4.9486e-05	0.00100547	34	78	1	613	563	670	Ciclev10028745m.g	PF02362	PTHR31920,PTHR31920:SF18				GO:0003677	AT3G18990.1	REM39,VRN1	AP2/B3-like transcriptional factor family protein
Ciclev10009880m.g	38.0628	2.48257	5.02617e-05	0.00102013	7	14	10	77	97	39	Ciclev10009880m.g							AT3G15518.1
Ciclev10015351m.g	411.583	1.59391	5.03028e-05	0.00102013	292	89	192	600	673	794	Ciclev10015351m.g	PF03140	PTHR31549,PTHR31549:SF2					AT4G31980.1
Ciclev10028543m.g	1186.9	0.608983	5.03719e-05	0.00102057	1028	741	814	1537	1530	1702	Ciclev10028543m.g	PF13369	PTHR31350,PTHR31350:SF8					AT4G19160.2
Ciclev10006239m.g	2493.65	-0.730222	5.10378e-05	0.00103308	2897	2602	2950	1769	2067	2440	NA
Ciclev10008675m.g	2002.36	-0.442727	5.19075e-05	0.0010493	2387	2110	1832	1662	2036	1971	Ciclev10008675m.g	PF11559	PTHR21736			K06085		AT5G57410.1		Afadin/alpha-actinin-binding protein
Ciclev10030653m.g	3700.79	0.756715	5.1937e-05	0.0010493	3161	2099	2331	4668	4649	6202	Ciclev10030653m.g	PF01477,PF00305	PTHR11771,PTHR11771:SF60		1.13.11.12	K00454	GO:0005515,GO:0055114,GO:0046872,GO:0016702	AT1G67560.1		PLAT/LH2 domain-containing lipoxygenase family protein
Ciclev10027940m.g	515.158	2.57464	5.23312e-05	0.00105584	208	85	122	435	460	2126	Ciclev10027940m.g	PF03514	PTHR31636,PTHR31636:SF46					AT1G07530.1	ATGRAS2,GRAS2,SCL14	SCARECROW-like 14
Ciclev10030113m.g	499.677	2.49111	5.23588e-05	0.00105584	35	191	165	695	1110	1049	Ciclev10030113m.g	PF05577	PTHR11010,PTHR11010:SF47	KOG2183	3.4.16.2	K01285	GO:0008236,GO:0006508	AT5G22860.1		Serine carboxypeptidase S28 family protein
Ciclev10029837m.g	242.36	1.6061	5.26422e-05	0.00106056	110	79	135	361	275	583	Ciclev10029837m.g	PF08263,PF00560,PF13855	PTHR27004	KOG0472	2.7.11.1		GO:0005515	AT2G34930.1		disease resistance family protein / LRR family protein
Ciclev10013010m.g	2916.78	0.585137	5.27729e-05	0.00106219	2631	2123	1693	3309	4207	4194	Ciclev10013010m.g	PF11969	PTHR23089,PTHR23089:SF12	KOG3275				AT3G56490.1	HINT1,HIT3	HIS triad family protein 3
Ciclev10031630m.g	1196.41	-1.0779	5.2839e-05	0.00106252	1254	1344	1753	733	965	873	Ciclev10031630m.g	PF00076,PF02136	PTHR10693,PTHR10693:SF27	KOG0116			GO:0003676,GO:0006810,GO:0005622	AT2G03640.3		Nuclear transport factor 2 (NTF2) family protein with RNA binding (RRM-RBD-RNP motifs) domain
Ciclev10028550m.g	5607.53	1.56476	5.30081e-05	0.00106493	3936	1607	2388	6486	7435	14373	Ciclev10028550m.g	PF01494	PTHR13789,PTHR13789:SF185	KOG2614			GO:0071949	AT5G05320.1		FAD/NAD(P)-binding oxidoreductase family protein
Ciclev10011057m.g	70.3377	-1.57285	5.36537e-05	0.00107602	110	66	111	43	42	32	Ciclev10011057m.g	PF13855	PTHR27004,PTHR27004:SF37	KOG0472			GO:0005515	AT3G11010.1	AtRLP34,RLP34	receptor like protein 34
Ciclev10012941m.g	2120.19	-1.27677	5.36604e-05	0.00107602	2517	3209	2407	1293	1861	967	Ciclev10012941m.g	PF14009	PTHR33148,PTHR33148:SF2					AT3G10120.1
Ciclev10018544m.g	394.822	2.77216	5.39432e-05	0.00108068	21	163	79	567	638	1114	Ciclev10018544m.g	PF13676,PF13855,PF00931	PTHR11017,PTHR11017:SF162	KOG4658			GO:0007165,GO:0005515,GO:0043531	AT5G17680.1		disease resistance protein (TIR-NBS-LRR class), putative
Ciclev10027258m.g	7.12455	-6.42148	5.41002e-05	0.00108281	11	9	18	0	0	0	NA
Ciclev10031591m.g	95.039	1.10474	5.43746e-05	0.00108729	63	63	40	130	158	145	Ciclev10031591m.g	PF00067	PTHR24286,PTHR24286:SF43	KOG0157	1.14.99.37		GO:0055114,GO:0020037,GO:0016705,GO:0005506	AT2G42850.1	CYP718	cytochrome P450, family 718
Ciclev10018248m.g	194.663	-2.95287	5.44901e-05	0.00108858	76	397	416	33	85	32	Ciclev10018248m.g	PF03018	PTHR21495,PTHR21495:SF77					AT1G55210.1		Disease resistance-responsive (dirigent-like protein) family protein
Ciclev10004118m.g	279.135	-3.80464	5.50842e-05	0.00109943	639	399	408	100	7	8	Ciclev10004118m.g	PF13361,PF00580,PF13086,PF13087	PTHR10887,PTHR10887:SF372	KOG1801			GO:0016787,GO:0005524	AT1G65810.1		P-loop containing nucleoside triphosphate hydrolases superfamily protein
Ciclev10008789m.g	100.176	1.35254	5.63377e-05	0.0011234	70	35	51	140	200	141	Ciclev10008789m.g	PF13813	PTHR31595,PTHR31595:SF13		2.3.1.75			AT5G55380.1		MBOAT (membrane bound O-acyl transferase) family protein
Ciclev10032829m.g	476.745	0.805605	5.66782e-05	0.00112914	313	345	286	571	660	798	Ciclev10032829m.g	PF14299	PTHR32278,PTHR32278:SF3					AT4G19840.1	ATPP2-A1,ATPP2A-1,PP2-A1	phloem protein 2-A1
Ciclev10007093m.g	9.06232	6.48651	5.69605e-05	0.00113266	0	0	0	14	37	10	Ciclev10007093m.g	PF05938	PTHR31232					AT5G12060.1		Plant self-incompatibility protein S1 family
Ciclev10022211m.g	229945	1.26787	5.69277e-05	0.00113266	140902	143254	87552	259108	529522	304896	Ciclev10022211m.g	PF00197	PTHR33107				GO:0004866	AT1G17860.1		Kunitz family trypsin and protease inhibitor protein
Ciclev10005422m.g	1060.2	1.15292	5.74453e-05	0.00114125	829	448	550	1416	1295	2181	Ciclev10005422m.g	PF00291	PTHR10314,PTHR10314:SF101	KOG1252	2.5.1.47	K01738		AT4G14880.1	ATCYS-3A,CYTACS1,OASA1,OLD3	O-acetylserine (thiol) lyase (OAS-TL) isoform A1
Ciclev10031461m.g	1546.26	1.96267	5.75487e-05	0.00114224	859	605	315	1616	1811	4931	Ciclev10031461m.g	PF07712	PTHR33390,PTHR33390:SF1					AT5G61820.1
Ciclev10008326m.g	9063.82	-0.876107	5.76536e-05	0.00114327	10199	10829	10737	6181	8823	6350	Ciclev10008326m.g	PF06886	PTHR31358,PTHR31358:SF10					AT4G32330.2		TPX2 (targeting protein for Xklp2) protein family
Ciclev10033976m.g	720.041	0.562189	5.82637e-05	0.0011543	615	504	477	927	911	1017	Ciclev10033976m.g	PF02861	PTHR11638,PTHR11638:SF96				GO:0019538	AT5G50920.1	ATHSP93-V,CLPC,CLPC1,DCA1,HSP93-V	CLPC homologue 1
Ciclev10018297m.g	44.1851	-5.75696	5.85064e-05	0.00115804	29	182	20	5	0	0	Ciclev10018297m.g	PF00067	PTHR24298,PTHR24298:SF86	KOG0156			GO:0055114,GO:0020037,GO:0016705,GO:0005506	AT4G31500.1	ATR4,CYP83B1,RED1,RNT1,SUR2	cytochrome P450, family 83, subfamily B, polypeptide 1
Ciclev10004657m.g	32.1363	-3.00322	5.90153e-05	0.00116617	74	55	31	14	7	2	Ciclev10004657m.g	PF13962,PF13637	PTHR24177,PTHR24177:SF36	KOG4412				AT4G03460.1		Ankyrin repeat family protein
Ciclev10015068m.g	1033.09	-0.505427	5.90257e-05	0.00116617	1232	1103	985	872	1037	937	Ciclev10015068m.g	PF09409	PTHR23153,PTHR23153:SF39	KOG2699		K14011		AT2G01650.1	PUX2	plant UBX domain-containing protein 2
Ciclev10026346m.g	2916.72	-0.720849	5.91336e-05	0.00116722	4428	2705	2935	2078	2532	2761	Ciclev10026346m.g	PF00719	PTHR10286,PTHR10286:SF13		3.6.1.1	K01507	GO:0006796,GO:0005737,GO:0004427,GO:0000287	AT2G18230.1	AtPPa2,PPa2	pyrophosphorylase 2
Ciclev10024988m.g	4365.57	0.39428	5.99093e-05	0.00118145	4118	3283	2984	4915	5853	5784	Ciclev10024988m.g	PF04783,PF04782	PTHR21450,PTHR21450:SF22					AT1G52320.2
Ciclev10013317m.g	7.03932	-6.40599	6.03597e-05	0.00118923	10	19	9	0	0	0	Ciclev10013317m.g	PF00125	PTHR23428			K11252	GO:0003677,GO:0000786	AT5G59910.1	HTB4	Histone superfamily protein
Ciclev10008925m.g	392.799	1.53674	6.04498e-05	0.00118992	185	131	228	790	678	448	Ciclev10008925m.g	PF00141	PTHR31235,PTHR31235:SF51		1.11.1.7	K00430	GO:0055114,GO:0020037,GO:0006979,GO:0004601	AT2G41480.1		Peroxidase superfamily protein
Ciclev10033878m.g	17.6911	3.49793	6.09942e-05	0.00119953	4	2	2	31	17	61	Ciclev10033878m.g	PF08263,PF00560,PF13855	PTHR27000,PTHR27000:SF31	KOG0472	2.7.11.1		GO:0005515	AT5G20480.1	EFR	EF-TU receptor
Ciclev10000323m.g	269.078	1.33802	6.12824e-05	0.0012041	168	99	151	515	334	418	Ciclev10000323m.g	PF13401	PTHR23155,PTHR23155:SF554	KOG4658				AT4G27190.1		NB-ARC domain-containing disease resistance protein
Ciclev10024879m.g	973.147	-1.04809	6.24451e-05	0.00122582	1498	906	1207	571	619	938	Ciclev10024879m.g	PF00690,PF00702,PF00122	PTHR24093,PTHR24093:SF355		3.6.3.6	K01535	GO:0046872,GO:0000166	AT1G17260.1	AHA10	autoinhibited H(+)-ATPase isoform 10
Ciclev10021862m.g	941.962	0.979485	6.28329e-05	0.00123231	712	401	627	1194	1427	1559	Ciclev10021862m.g	PF02701	PTHR31992,PTHR31992:SF21				GO:0006355,GO:0003677	AT3G61850.1	DAG1	Dof-type zinc finger DNA-binding family protein
Ciclev10014356m.g	256.43	1.0544	6.30381e-05	0.0012352	142	169	141	334	336	487	Ciclev10014356m.g	PF13855,PF07714	PTHR27003,PTHR27003:SF47	KOG1187	2.7.11.1		GO:0005515,GO:0006468,GO:0004672	AT3G03770.1		Leucine-rich repeat protein kinase family protein
Ciclev10014497m.g	3430.4	-0.850376	6.34217e-05	0.00124128	4431	4464	3208	2376	3382	2416	Ciclev10014497m.g	PF03169	PTHR31645				GO:0055085	AT3G27020.1	YSL6	YELLOW STRIPE like 6
Ciclev10015647m.g	842.794	0.502759	6.34641e-05	0.00124128	759	587	572	945	1188	1171	Ciclev10015647m.g	PF00202	PTHR11986,PTHR11986:SF18		2.6.1.13	K00819	GO:0030170,GO:0008483	AT5G46180.1	DELTA-OAT	ornithine-delta-aminotransferase
Ciclev10013258m.g	282.538	-1.68132	6.37913e-05	0.00124655	500	432	264	140	82	226	NA
Ciclev10002114m.g	1603.74	0.59597	6.41145e-05	0.00125172	1491	993	1045	1888	2330	2230	Ciclev10002114m.g	PF13561	PTHR24322,PTHR24322:SF500		1.1.1.100			AT1G10310.1		NAD(P)-binding Rossmann-fold superfamily protein
Ciclev10027088m.g	33.7676	2.90878	6.44369e-05	0.00125687	17	2	4	50	64	87	Ciclev10027088m.g		PTHR33640,PTHR33640:SF1
Ciclev10004081m.g	183.477	1.11751	6.45033e-05	0.00125702	151	90	82	220	271	353	NA
Ciclev10008659m.g	137.54	1.67295	6.45898e-05	0.00125757	53	41	82	233	175	287	Ciclev10008659m.g	PF03407	PTHR24015,PTHR24015:SF419					AT1G14590.1		Nucleotide-diphospho-sugar transferase family protein
Ciclev10010109m.g	173.104	-1.40548	6.49577e-05	0.00126333	222	168	287	118	101	94	NA
Ciclev10011366m.g	1071.39	-1.02231	6.50034e-05	0.00126333	1277	1378	1242	643	660	1067	Ciclev10011366m.g	PF00226	PTHR24078,PTHR24078:SF229					AT3G08970.1	ATERDJ3A,TMS1	DNAJ heat shock N-terminal domain-containing protein
Ciclev10005336m.g	195.066	1.53981	6.52801e-05	0.00126756	141	62	77	239	267	472	Ciclev10005336m.g	PF03171,PF14226	PTHR10209,PTHR10209:SF167	KOG0143	1.14.11.9		GO:0055114,GO:0016491	AT2G36690.1		2-oxoglutarate (2OG) and Fe(II)-dependent oxygenase superfamily protein
Ciclev10001220m.g	1131.96	0.668781	6.54239e-05	0.0012692	1052	758	617	1404	1643	1589	Ciclev10001220m.g	PF13480,PF04339	PTHR31384,PTHR31384:SF34			K09919		AT2G23390.1
Ciclev10024777m.g	193.473	-2.66897	6.57036e-05	0.00127348	420	139	364	38	22	118	Ciclev10024777m.g	PF00560		KOG0472	2.7.11.1		GO:0005515	AT1G74170.1	AtRLP13,RLP13	receptor like protein 13
Ciclev10016595m.g	24.2446	4.63615	6.61421e-05	0.00128082	1	1	3	20	17	123	Ciclev10016595m.g	PF05678	PTHR33179,PTHR33179:SF1					AT5G65170.1		VQ motif-containing protein
Ciclev10017350m.g	210.025	1.27609	6.62519e-05	0.00128179	111	137	87	228	438	336	Ciclev10017350m.g		PTHR33726,PTHR33726:SF4					AT5G46295.1
Ciclev10025101m.g	348.613	-1.55737	6.63187e-05	0.00128192	543	376	503	212	263	109	Ciclev10025101m.g	PF01740,PF00916	PTHR11814,PTHR11814:SF61			K17469	GO:0016021,GO:0015116,GO:0008272,GO:0055085,GO:0016020,GO:0008271	AT5G10180.1	AST68,SULTR2;1	slufate transporter 2;1
Ciclev10016358m.g	733.009	-0.52941	6.64463e-05	0.00128323	931	780	671	636	695	666	Ciclev10016358m.g	PF08659	PTHR24322,PTHR24322:SF502	KOG0725		K11147		AT4G05530.1	IBR1,SDRA	indole-3-butyric acid response 1
Ciclev10018688m.g	258.2	2.07298	6.6735e-05	0.00128698	107	42	121	353	302	749	Ciclev10018688m.g	PF13855,PF00931	PTHR23155,PTHR23155:SF563	KOG4658			GO:0005515,GO:0043531	AT3G14470.1		NB-ARC domain-containing disease resistance protein
Ciclev10027054m.g	37.12	1.56837	6.67605e-05	0.00128698	24	15	13	53	65	68	Ciclev10027054m.g	PF04005	PTHR12900,PTHR12900:SF0	KOG3999		K10903	GO:0030896,GO:0006281,GO:0000077	AT1G52530.1
Ciclev10003303m.g	19.2928	-2.46372	6.70547e-05	0.0012915	45	28	19	4	8	8	Ciclev10003303m.g	PF13637,PF13962	PTHR24177,PTHR24177:SF42					AT3G18670.1		Ankyrin repeat family protein
Ciclev10003877m.g	74.3918	2.22282	6.76844e-05	0.00130245	16	27	27	142	68	196	Ciclev10003877m.g	PF08263,PF00560,PF13855	PTHR27004,PTHR27004:SF3	KOG0472			GO:0005515	AT1G45616.1	AtRLP6,RLP6	receptor like protein 6
Ciclev10008243m.g	6104.31	-1.08285	6.80414e-05	0.00130581	5932	7873	8377	3740	5090	4257	Ciclev10008243m.g	PF01699	PTHR31503,PTHR31503:SF16			K07300	GO:0055085,GO:0016021	AT1G55730.1	ATCAX5,CAX5	cation exchanger 5
Ciclev10015090m.g	2048.11	0.472915	6.80284e-05	0.00130581	1834	1457	1420	2533	2791	2596	Ciclev10015090m.g	PF00070	PTHR22912,PTHR22912:SF170		1.6.5.4	K08232	GO:0055114,GO:0016491	AT3G27820.1	ATMDAR4,MDAR4	monodehydroascorbate reductase 4
Ciclev10015354m.g	3322.72	-0.4189	6.79682e-05	0.00130581	3814	3485	3104	2828	3365	3297	Ciclev10015354m.g	PF06217	PTHR31421,PTHR31421:SF0					AT2G01930.2	ATBPC1,BBR,BPC1	basic pentacysteine1
Ciclev10009634m.g	764.157	0.509262	6.81841e-05	0.00130621	672	547	513	961	991	1034	Ciclev10009634m.g		PTHR35710,PTHR35710:SF1					AT2G06010.1	ORG4	OBP3-responsive gene 4
Ciclev10025294m.g	1315.45	-1.22767	6.8141e-05	0.00130621	1183	1995	1739	788	946	892	Ciclev10025294m.g	PF06588	PTHR12953,PTHR12953:SF1	KOG1396				AT1G71360.1		Galactose-binding protein
Ciclev10026292m.g	2133.7	-1.3407	6.87045e-05	0.00131501	1890	3010	3224	1019	1567	1473	Ciclev10026292m.g	PF02900	PTHR30096,PTHR30096:SF0		1.13.11.29	K15777	GO:0016491,GO:0008198,GO:0006725	AT4G15093.1		catalytic LigB subunit of aromatic ring-opening dioxygenase family
Ciclev10009068m.g	1672.82	-0.707671	6.90566e-05	0.00132057	2004	1815	1836	1448	1495	1268	Ciclev10009068m.g	PF12695	PTHR12277,PTHR12277:SF53	KOG1552				AT4G31020.1		alpha/beta-Hydrolases superfamily protein
Ciclev10015524m.g	267.264	0.865281	7.01632e-05	0.00134054	221	179	125	345	431	376	Ciclev10015524m.g	PF00153	PTHR24089,PTHR24089:SF294	KOG0752		K14684		AT5G51050.1		Mitochondrial substrate carrier family protein
Ciclev10001371m.g	29051.4	1.14877	7.04773e-05	0.00134414	21883	16588	11780	31905	39613	63468	Ciclev10001371m.g	PF03283	PTHR21562,PTHR21562:SF4				GO:0016787	AT4G19420.1		Pectinacetylesterase family protein
Ciclev10012769m.g	302.479	1.00599	7.0436e-05	0.00134414	258	166	137	346	543	468	Ciclev10012769m.g	PF10604	PTHR31213,PTHR31213:SF6			K14496		AT4G17870.1	PYR1,RCAR11	Polyketide cyclase/dehydrase and lipid transport superfamily protein
Ciclev10002413m.g	1654.43	-0.998254	7.06748e-05	0.00134671	2587	1439	2053	1175	1056	1443	Ciclev10002413m.g	PF00827	PTHR11847	KOG1678		K02877	GO:0006412,GO:0005840,GO:0003735	AT4G17390.1		Ribosomal protein L23/L15e family protein
Ciclev10005805m.g	2598.59	1.11814	7.13637e-05	0.00135863	2167	1535	900	4050	3816	3931	Ciclev10005805m.g		PTHR37226,PTHR37226:SF1					AT4G13540.1
Ciclev10022791m.g	46.3949	2.29752	7.20654e-05	0.00137078	28	12	5	89	95	72	Ciclev10022791m.g		PTHR33184,PTHR33184:SF9					AT1G05835.1		PHD finger protein
Ciclev10013212m.g	7909.39	-1.17492	7.22135e-05	0.00137238	8760	12747	8168	5604	6162	4311	Ciclev10013212m.g		PTHR34670,PTHR34670:SF3					AT2G37750.1
Ciclev10007297m.g	5266.54	0.596636	7.26392e-05	0.00137924	3822	3757	3804	6290	7537	7334	Ciclev10007297m.g	PF07714	PTHR24356,PTHR24356:SF144		2.7.11.1		GO:0006468,GO:0004672	AT3G17850.1		Protein kinase superfamily protein
Ciclev10017568m.g	39.7164	-3.13776	7.27909e-05	0.0013809	105	60	37	17	2	7	Ciclev10017568m.g	PF01657	PTHR32411					AT3G22060.1		Receptor-like protein kinase-related family protein
Ciclev10003110m.g	111.164	1.45155	7.32653e-05	0.00138868	77	51	38	219	173	143	Ciclev10003110m.g	PF00642	PTHR12506,PTHR12506:SF20				GO:0046872	AT3G48440.1		Zinc finger C-x8-C-x5-C-x3-H type family protein
Ciclev10021870m.g	363.649	0.649072	7.3502e-05	0.00139193	277	250	246	478	513	485	Ciclev10021870m.g	PF00291	PTHR10314,PTHR10314:SF36	KOG1251	5.1.1.18,4.3.1.17,4.3.1.18			AT4G11640.1	ATSR,SR	serine racemase
Ciclev10022130m.g	11693.2	-0.367964	7.36601e-05	0.0013937	14030	11354	10803	10045	12293	11753	Ciclev10022130m.g	PF00255	PTHR11592,PTHR11592:SF42	KOG1651	1.11.1.9,1.11.1.12	K00432	GO:0055114,GO:0006979,GO:0004602	AT4G11600.1	ATGPX6,GPX6,LSC803,PHGPX	glutathione peroxidase 6
Ciclev10015924m.g	2731.72	0.779584	7.5171e-05	0.00142103	2130	1861	1538	2843	4745	4023	Ciclev10015924m.g	PF00141	PTHR31235,PTHR31235:SF39		1.11.1.7	K00430	GO:0055114,GO:0020037,GO:0006979,GO:0004601	AT3G21770.1		Peroxidase superfamily protein
Ciclev10020828m.g	2006.76	1.10115	7.75519e-05	0.00146475	1602	788	1148	3176	3309	2578	Ciclev10020828m.g	PF08100,PF00891	PTHR11746,PTHR11746:SF103		2.1.1.68		GO:0046983,GO:0008171	AT5G54160.1	ATOMT1,OMT1	O-methyltransferase 1
Ciclev10009046m.g	835.436	-1.90426	7.86906e-05	0.00148495	1459	647	1496	504	441	206	Ciclev10009046m.g	PF04654	PTHR31881,PTHR31881:SF6					AT4G31330.1		Protein of unknown function, DUF599
Ciclev10003455m.g	1595.36	0.60148	7.89394e-05	0.00148818	1495	990	1021	1923	2146	2350	Ciclev10003455m.g	PF01485	PTHR11685,PTHR11685:SF119	KOG1815	6.3.2.19	K11968	GO:0016567,GO:0004842	AT4G34370.1	ARI1,ATARI1	RING/U-box superfamily protein
Ciclev10005753m.g	212.01	1.17085	7.90004e-05	0.00148818	167	82	113	353	314	304	Ciclev10005753m.g		PTHR35320,PTHR35320:SF1					AT5G62140.1
Ciclev10023916m.g	55.7903	1.37651	8.03302e-05	0.0015119	31	29	25	71	115	84	Ciclev10023916m.g	PF13499	PTHR23056,PTHR23056:SF45			K06268		AT4G26570.2	ATCBL3,CBL3	calcineurin B-like 3
Ciclev10026995m.g	16.9216	6.41212	8.0634e-05	0.00151629	1	0	0	22	8	84	Ciclev10026995m.g	PF01554	PTHR11206,PTHR11206:SF80	KOG1347		K03327	GO:0055085,GO:0016020,GO:0015297,GO:0015238,GO:0006855	AT1G47530.1		MATE efflux family protein
Ciclev10013053m.g	944.914	1.28091	8.12645e-05	0.00152681	411	666	410	1082	1907	1516	Ciclev10013053m.g	PF00011	PTHR11527,PTHR11527:SF142	KOG0710		K13993		AT5G37670.1		HSP20-like chaperones superfamily protein
Ciclev10033488m.g	66.2077	-1.85072	8.21205e-05	0.00154154	116	124	48	36	33	26	Ciclev10033488m.g	PF12697	PTHR10992,PTHR10992:SF872	KOG1454	3.1.1.1			AT1G26360.1	ATMES13,MES13	methyl esterase 13
Ciclev10022623m.g	835.585	-1.34168	8.29745e-05	0.00155621	1137	984	1136	625	604	324	Ciclev10022623m.g		PTHR33779,PTHR33779:SF2					AT3G60520.1
Ciclev10009970m.g	73.1219	1.40261	8.323e-05	0.00155964	38	29	42	125	96	130	Ciclev10009970m.g		PTHR13954,PTHR13954:SF13		2.7.11.1			AT5G24360.2	ATIRE1-1,IRE1-1	inositol requiring 1-1
Ciclev10023987m.g	28.3205	-1.76582	8.36031e-05	0.00156526	46	36	38	12	19	12	Ciclev10023987m.g	PF03141	PTHR10108,PTHR10108:SF844				GO:0008168	AT4G19120.2	ERD3	S-adenosyl-L-methionine-dependent methyltransferases superfamily protein
Ciclev10015308m.g	32.8288	-1.67352	8.37844e-05	0.00156729	56	47	35	19	14	19	Ciclev10015308m.g	PF03140	PTHR31549,PTHR31549:SF2					AT4G31980.1
Ciclev10006037m.g	81.6925	1.0647	8.43847e-05	0.00157577	61	48	37	119	124	125	Ciclev10006037m.g	PF00561	PTHR10992,PTHR10992:SF811		3.3.2.10			AT4G15955.3		alpha/beta-Hydrolases superfamily protein
Ciclev10008490m.g	1375.95	1.04324	8.43782e-05	0.00157577	1012	634	826	2397	1721	1981	Ciclev10008490m.g		PTHR37256,PTHR37256:SF1					AT5G21280.1		hydroxyproline-rich glycoprotein family protein
Ciclev10001944m.g	342.718	1.18704	8.4899e-05	0.00158399	259	193	131	355	682	571	Ciclev10001944m.g	PF03083	PTHR10791,PTHR10791:SF35	KOG1623		K15382		AT4G15920.1		Nodulin MtN3 family protein
Ciclev10011834m.g	614.005	-1.31011	8.56037e-05	0.00159504	915	1057	447	317	450	416	Ciclev10011834m.g		PTHR33476					AT3G09730.2
Ciclev10018815m.g	1299.55	0.646143	8.56399e-05	0.00159504	1016	897	858	1420	2106	1789	Ciclev10018815m.g	PF00271,PF00176	PTHR10799		3.6.4.12		GO:0005524	AT2G44980.2		SNF2 domain-containing protein / helicase domain-containing protein
Ciclev10026223m.g	5447.06	1.69326	8.61871e-05	0.00160245	2077	3262	1648	4733	14267	9302	Ciclev10026223m.g	PF03767	PTHR31284,PTHR31284:SF5		3.1.3.2		GO:0003993	AT5G51260.1		HAD superfamily, subfamily IIIB acid phosphatase
Ciclev10030193m.g	23.0687	-2.22367	8.61432e-05	0.00160245	29	35	38	9	6	12	NA
Ciclev10018726m.g	967.407	1.39003	8.63861e-05	0.00160476	818	289	404	1625	1374	1641	Ciclev10018726m.g	PF00614,PF00168	PTHR18896,PTHR18896:SF15		3.1.4.4	K01115	GO:0003824,GO:0005515	AT4G11850.1	MEE54,PLDGAMMA1	phospholipase D gamma 1
Ciclev10028266m.g	8.07578	-5.61242	8.75521e-05	0.00162502	15	13	15	1	0	0	Ciclev10028266m.g	PF00190	PTHR31189,PTHR31189:SF2				GO:0045735	AT2G28490.1		RmlC-like cupins superfamily protein
Ciclev10022653m.g	2814.62	0.452871	8.82354e-05	0.00163628	2578	2148	1817	3250	3657	3949	Ciclev10022653m.g	PF05071	PTHR12910,PTHR12910:SF2	KOG3382	1.6.5.3	K11352	GO:0016020,GO:0009055,GO:0008137	AT3G03100.1		NADH:ubiquinone oxidoreductase, 17.2kDa subunit
Ciclev10003554m.g	1172.07	1.33807	8.90647e-05	0.00164926	1016	397	468	2057	1742	1748	Ciclev10003554m.g	PF07649	PTHR32410				GO:0055114,GO:0047134	AT2G21850.1		Cysteine/Histidine-rich C1 domain family protein
Ciclev10014929m.g	7879.43	1.05754	8.90892e-05	0.00164926	7130	3651	3588	11487	13712	10173	Ciclev10014929m.g	PF01373	PTHR31352,PTHR31352:SF5		3.2.1.2	K01177	GO:0016161,GO:0000272	AT2G32290.1	BAM6,BMY5	beta-amylase 6
Ciclev10002564m.g	15.3391	4.72793	8.91951e-05	0.00164933	0	3	0	40	19	38	Ciclev10002564m.g	PF00156	PTHR11776,PTHR11776:SF8		2.4.2.7	K00759	GO:0009116	AT1G27450.1	APT1,ATAPT1	adenine phosphoribosyl transferase 1
Ciclev10018333m.g	104.497	3.88619	8.92462e-05	0.00164933	8	9	18	76	33	565	Ciclev10018333m.g	PF05922,PF02225,PF00082	PTHR10795,PTHR10795:SF423		3.4.14.10		GO:0006508,GO:0004252	AT2G04160.1	AIR3	Subtilisin-like serine endopeptidase family protein
Ciclev10000559m.g	2253.5	0.480817	8.94304e-05	0.00165131	2031	1512	1623	2728	3015	3002	Ciclev10000559m.g	PF00201,PF03033	PTHR11926,PTHR11926:SF117		2.4.1.173	K05841	GO:0016758,GO:0008152,GO:0030259,GO:0005975	AT1G43620.2	TT15,UGT80B1	UDP-Glycosyltransferase superfamily protein
Ciclev10030941m.g	19056.2	-0.931835	8.9569e-05	0.00165244	21772	26553	19594	13802	17480	12322	Ciclev10030941m.g	PF08263,PF00069	PTHR27008,PTHR27008:SF6	KOG1187	2.7.11.1		GO:0006468,GO:0005524,GO:0004672	AT5G58300.1		Leucine-rich repeat protein kinase family protein
Ciclev10023438m.g	258.186	1.30138	9.10447e-05	0.00167823	143	128	135	372	278	576	Ciclev10023438m.g		PTHR23155					AT1G69550.1		disease resistance protein (TIR-NBS-LRR class)
Ciclev10019524m.g	1077.5	0.671541	9.15396e-05	0.0016859	941	626	722	1361	1397	1655	Ciclev10019524m.g	PF13692	PTHR12526,PTHR12526:SF344		2.4.1.241			AT4G00550.1	DGD2	digalactosyl diacylglycerol deficient 2
Ciclev10024171m.g	71.4397	3.27936	9.16856e-05	0.00168714	13	4	19	86	49	305	Ciclev10024171m.g	PF08263,PF00560,PF13855	PTHR27004,PTHR27004:SF1	KOG0472			GO:0005515	AT1G45616.1	AtRLP6,RLP6	receptor like protein 6
Ciclev10016707m.g	373.528	2.01739	9.18355e-05	0.00168845	223	135	63	319	651	1075	Ciclev10016707m.g	PF00447	PTHR10015,PTHR10015:SF155			K09419	GO:0043565,GO:0006355,GO:0005634,GO:0003700	AT4G36990.1	AT-HSFB1,ATHSF4,HSF4,HSFB1	heat shock factor 4
Ciclev10002388m.g	629.659	-0.80289	9.314e-05	0.00171097	737	796	647	439	618	476	Ciclev10002388m.g	PF03798	PTHR31898,PTHR31898:SF1	KOG4474			GO:0016021	AT1G35180.1		TRAM, LAG1 and CLN8 (TLC) lipid-sensing domain containing protein
Ciclev10002693m.g	473.207	0.982261	9.33424e-05	0.00171176	247	324	286	709	711	663	Ciclev10002693m.g	PF13499,PF13202	PTHR10891,PTHR10891:SF530	KOG0027		K13448	GO:0005509	AT1G21550.1		Calcium-binding EF-hand family protein
Ciclev10008271m.g	154.17	1.07111	9.332e-05	0.00171176	119	77	79	253	195	243	Ciclev10008271m.g	PF00892	PTHR12715,PTHR12715:SF8				GO:0016021,GO:0016020
Ciclev10007964m.g	7413.66	1.18777	9.45114e-05	0.00173024	6514	3721	2551	11447	12772	9973	Ciclev10007964m.g	PF04043,PF01095	PTHR31707,PTHR31707:SF19		3.1.1.11	K01051	GO:0004857,GO:0042545,GO:0030599,GO:0005618	AT5G20860.1		Plant invertase/pectin methylesterase inhibitor superfamily
Ciclev10014336m.g	368.146	-1.13985	9.45095e-05	0.00173024	493	350	532	288	237	233	Ciclev10014336m.g	PF07885,PF00027,PF11834	PTHR10217,PTHR10217:SF520					AT5G46240.1	KAT1	potassium channel in Arabidopsis thaliana 1
Ciclev10003196m.g	204.285	0.762704	9.52073e-05	0.00173957	171	130	117	239	293	329	Ciclev10003196m.g	PF07899	PTHR31791,PTHR31791:SF13					AT5G27220.1		Frigida-like protein
Ciclev10006247m.g	121.822	1.10717	9.52644e-05	0.00173957	97	50	67	178	177	199	Ciclev10006247m.g		PTHR10426,PTHR10426:SF22		4.3.3.2		GO:0016844,GO:0009058	AT3G57030.1		Calcium-dependent phosphotriesterase superfamily protein
Ciclev10014329m.g	219.874	1.91281	9.52554e-05	0.00173957	99	37	115	375	269	512	Ciclev10014329m.g	PF01453,PF00069	PTHR27002,PTHR27002:SF64	KOG1187	2.7.11.1		GO:0006468,GO:0005524,GO:0004672	AT5G60900.1	RLK1	receptor-like protein kinase 1
Ciclev10016680m.g	118.72	1.31324	9.5578e-05	0.00174381	75	64	49	119	201	253	NA
Ciclev10018604m.g	1544.98	-0.90264	9.60173e-05	0.00175034	2227	2021	1317	1284	1197	1080	Ciclev10018604m.g	PF08263,PF13855,PF00069	PTHR27000,PTHR27000:SF68	KOG1187	2.7.11.1		GO:0005515,GO:0006468,GO:0005524,GO:0004672	AT1G17230.1		Leucine-rich receptor-like protein kinase family protein
Ciclev10001374m.g	1082.08	1.41501	9.61793e-05	0.0017518	634	552	439	1194	1264	2860	Ciclev10001374m.g		PTHR32487,PTHR32487:SF0		1.3.1.3			AT4G24220.1	AWI31,VEP1	NAD(P)-binding Rossmann-fold superfamily protein
Ciclev10011033m.g	7796.01	0.503509	9.66784e-05	0.0017594	6604	6156	4932	9069	10175	11279	Ciclev10011033m.g	PF07766	PTHR14009,PTHR14009:SF9	KOG1043				AT3G11560.4		LETM1-like protein
Ciclev10029283m.g	91.2802	1.96377	9.69966e-05	0.00176369	52	36	17	99	138	256	Ciclev10029283m.g	PF03195	PTHR31301,PTHR31301:SF14					AT2G28500.1	LBD11	LOB domain-containing protein 11
Ciclev10003222m.g	23.4848	2.6983	9.72687e-05	0.00176714	5	7	5	65	27	40	Ciclev10003222m.g							AT5G08450.2
Ciclev10008255m.g	15673.6	0.612201	9.90247e-05	0.00179752	11855	12221	9772	18315	24065	20935	Ciclev10008255m.g		PTHR20884,PTHR20884:SF10		2.7.7.69	K14190	GO:0080048	AT4G26850.1	VTC2	mannose-1-phosphate guanylyltransferase (GDP)s;GDP-galactose:mannose-1-phosphate guanylyltransferases;GDP-galactose:glucose-1-phosphate guanylyltransferases;GDP-galactose:myoinositol-1-phosphate guanylyltransferases;glucose-1-phosphate guanylyltransferase
Ciclev10014255m.g	1751.05	1.13442	9.9225e-05	0.00179964	1528	720	827	2200	2405	3461	Ciclev10014255m.g	PF12398,PF11883,PF08276,PF01453,PF00954,PF07714	PTHR27002,PTHR27002:SF93	KOG1187	2.7.11.1		GO:0004674,GO:0048544,GO:0006468,GO:0004672	AT4G21380.1	ARK3,RK3	receptor kinase 3
Ciclev10017626m.g	51.6018	1.29965	0.000100173	0.0018153	26	27	28	70	84	91	NA
Ciclev10001108m.g	1161.22	-0.685189	0.000100307	0.00181618	1346	1164	1379	898	991	1081	Ciclev10001108m.g	PF01553	PTHR12497,PTHR12497:SF0	KOG2847	2.3.1.23	K13511	GO:0016746,GO:0008152,GO:0006644	AT3G05510.1		Phospholipid/glycerol acyltransferase family protein
Ciclev10007349m.g	34.517	2.3374	0.000100635	0.00181999	15	14	3	48	85	61	Ciclev10007349m.g	PF13401,PF13855	PTHR23155,PTHR23155:SF497	KOG4658			GO:0005515	AT4G27220.1		NB-ARC domain-containing disease resistance protein
Ciclev10028907m.g	41.5528	3.82429	0.000100686	0.00181999	6	3	6	38	19	209	Ciclev10028907m.g	PF12937	PTHR15537,PTHR15537:SF2			K10293	GO:0005515	AT1G23770.1		F-box family protein
Ciclev10001083m.g	86.0038	-3.53718	0.000100915	0.00182103	207	102	132	32	1	10	Ciclev10001083m.g	PF07714	PTHR27005,PTHR27005:SF38	KOG1187	2.7.11.1,2.7.10.2		GO:0006468,GO:0004672	AT3G57720.1		Protein kinase superfamily protein
Ciclev10003659m.g	51.8444	2.05777	0.000101168	0.00182103	31	19	7	73	124	84	Ciclev10003659m.g	PF13962	PTHR24177,PTHR24177:SF39					AT3G18670.1		Ankyrin repeat family protein
Ciclev10004293m.g	38.3987	7.59899	0.000101162	0.00182103	0	1	0	217	14	2	Ciclev10004293m.g	PF08263,PF00560,PF13855,PF07714	PTHR27000,PTHR27000:SF156	KOG1187	2.7.11.1		GO:0005515,GO:0006468,GO:0004672	AT3G47110.1		Leucine-rich repeat protein kinase family protein
Ciclev10008225m.g	3186.3	-0.93157	0.000100852	0.00182103	3155	3942	4120	2198	2561	2553	Ciclev10008225m.g	PF03822,PF00069	PTHR24347,PTHR24347:SF199	KOG0583	2.7.11.1	K07198	GO:0007165,GO:0006468,GO:0005524,GO:0004672	AT5G10930.1	CIPK5,SnRK3.24	CBL-interacting protein kinase 5
Ciclev10023891m.g	136.782	1.07391	0.000101157	0.00182103	88	63	89	215	200	199	Ciclev10023891m.g	PF05729,PF13676	PTHR11017,PTHR11017:SF174	KOG4658			GO:0007165,GO:0005515	AT5G17680.1		disease resistance protein (TIR-NBS-LRR class), putative
Ciclev10008406m.g	2275.71	0.734566	0.000101296	0.0018218	2070	1457	1219	2892	3657	2927	Ciclev10008406m.g	PF07687,PF01546	PTHR11014,PTHR11014:SF55				GO:0016787,GO:0008152	AT1G51760.1	IAR3,JR3	peptidase M20/M25/M40 family protein
Ciclev10021815m.g	1136.75	-0.778751	0.000101559	0.001825	1255	1373	1265	823	1099	872	Ciclev10021815m.g	PF00168	PTHR32246,PTHR32246:SF31				GO:0005515	AT4G01200.1		Calcium-dependent lipid-binding (CaLB domain) family protein
Ciclev10007651m.g	1912.96	0.655774	0.000102164	0.00183434	1614	1188	1279	2297	3092	2424	Ciclev10007651m.g	PF03016	PTHR11062,PTHR11062:SF84	KOG1021	2.4.2.41			AT5G19670.1		Exostosin family protein
Ciclev10031346m.g	733.463	0.680752	0.000102699	0.00184241	669	469	423	1009	1005	985	Ciclev10031346m.g	PF12697	PTHR10992,PTHR10992:SF743	KOG1454	3.7.1.14			AT3G10840.1		alpha/beta-Hydrolases superfamily protein
Ciclev10005086m.g	794.929	0.588773	0.000104048	0.00186192	610	598	525	922	1196	1072	Ciclev10005086m.g	PF00646	PTHR32133,PTHR32133:SF106				GO:0005515	AT5G07610.1		F-box family protein
Ciclev10010522m.g	336.128	1.11675	0.000104029	0.00186192	294	133	167	437	504	599	Ciclev10010522m.g	PF13405,PF13499,PF07714	PTHR24349,PTHR24349:SF89	KOG0032	2.7.11.1	K13412	GO:0005509,GO:0006468,GO:0004672	AT3G20410.1	CPK9	calmodulin-domain protein kinase 9
Ciclev10012704m.g	109.867	-2.57444	0.00010394	0.00186192	51	181	253	27	33	46	Ciclev10012704m.g		PTHR33673,PTHR33673:SF1					AT3G02125.1
Ciclev10017919m.g	38.7591	2.60862	0.000104259	0.00186415	18	7	6	47	47	132	Ciclev10017919m.g		PTHR27009,PTHR27009:SF20					AT5G53110.1		RING/U-box superfamily protein
Ciclev10013601m.g	33.2442	1.91038	0.000104393	0.00186499	14	8	16	66	55	52	Ciclev10013601m.g	PF00031	PTHR11413,PTHR11413:SF56				GO:0004869	AT3G12490.1	ATCYS6,ATCYSB,CYSB	cystatin B
Ciclev10000334m.g	3977.29	-0.927148	0.000104759	0.00186997	4380	4100	5553	2944	3154	3017	Ciclev10000334m.g	PF02493,PF01504	PTHR23086,PTHR23086:SF33		2.7.1.68	K00889	GO:0046488,GO:0016307	AT1G21980.1	ATPIP5K1,ATPIPK1,PIP5K1	phosphatidylinositol-4-phosphate 5-kinase 1
Ciclev10017722m.g	68.9032	-2.4234	0.000104922	0.00187132	124	101	94	30	35	6	Ciclev10017722m.g	PF00067	PTHR24298,PTHR24298:SF136	KOG0156			GO:0055114,GO:0020037,GO:0016705,GO:0005506	AT4G12300.1	CYP706A4	cytochrome P450, family 706, subfamily A, polypeptide 4
Ciclev10007590m.g	8340.16	0.49824	0.000105182	0.00187292	8021	5792	5310	9531	11616	11477	Ciclev10007590m.g	PF16113,PF00725,PF02737	PTHR23309,PTHR23309:SF10	KOG1683	5.1.2.3,1.1.1.35,5.3.3.8,4.2.1.17	K10527	GO:0055114,GO:0016491,GO:0006631,GO:0003857	AT4G29010.1	AIM1	Enoyl-CoA hydratase/isomerase family
Ciclev10007711m.g	895.322	-1.13751	0.000105186	0.00187292	1279	766	1310	636	527	693	Ciclev10007711m.g	PF16201	PTHR13500					AT4G27010.2
Ciclev10016101m.g	25.5361	-2.61399	0.000105459	0.00187623	44	22	53	6	13	5	Ciclev10016101m.g	PF08659	PTHR24322,PTHR24322:SF547	KOG0725	1.1.1.331			AT3G26760.1		NAD(P)-binding Rossmann-fold superfamily protein
Ciclev10004390m.g	626.633	-1.72968	0.000106005	0.00188438	1081	587	973	462	180	301	Ciclev10004390m.g	PF03105,PF03124	PTHR10783,PTHR10783:SF53				GO:0016021	AT3G23430.1	ATPHO1,PHO1	phosphate 1
Ciclev10024856m.g	290.916	0.848088	0.000106147	0.00188535	242	148	183	392	387	467	Ciclev10024856m.g	PF00931	PTHR23155,PTHR23155:SF478			K13459	GO:0043531	AT5G63020.1		Disease resistance protein (CC-NBS-LRR class) family
Ciclev10006265m.g	254.512	-3.16673	0.000106547	0.00189088	500	105	637	70	85	12	Ciclev10006265m.g		PTHR33676
Ciclev10033035m.g	63.8276	2.33533	0.000106844	0.00189459	7	18	30	113	103	138	NA
Ciclev10019048m.g	171.958	1.99518	0.000107076	0.00189713	60	49	77	222	166	539	Ciclev10019048m.g	PF00027,PF00520	PTHR10217,PTHR10217:SF527			K05391	GO:0055085,GO:0016020,GO:0006811,GO:0005216	AT5G53130.1	ATCNGC1,CNGC1	cyclic nucleotide gated channel 1
Ciclev10013644m.g	21.2408	5.33539	0.000108069	0.00191083	3	0	0	22	17	103	Ciclev10013644m.g	PF13947,PF14380,PF00069	PTHR27009,PTHR27009:SF21	KOG1187	3.1.4.46		GO:0030247,GO:0006468,GO:0005524,GO:0004672	AT5G38260.1		Protein kinase superfamily protein
Ciclev10019419m.g	3091.19	-0.522935	0.000108031	0.00191083	3465	3250	3212	2501	2849	3121	Ciclev10019419m.g		PTHR13132,PTHR13132:SF29					AT5G28910.2
Ciclev10024610m.g	9.44945	5.5536	0.000108117	0.00191083	0	0	1	17	15	30	Ciclev10024610m.g	PF08263,PF00560,PF00069,PF13855	PTHR27000,PTHR27000:SF16	KOG1187	2.7.11.1	K13420	GO:0005515,GO:0006468,GO:0005524,GO:0004672	AT5G46330.1	FLS2	Leucine-rich receptor-like protein kinase family protein
Ciclev10008358m.g	694.214	0.692835	0.000108679	0.00191918	598	386	476	842	980	1043	Ciclev10008358m.g	PF00646	PTHR32212				GO:0005515	AT4G15060.1
Ciclev10010553m.g	739.123	-1.13529	0.00010921	0.00192698	937	724	1087	569	536	421	Ciclev10010553m.g	PF13417,PF13410	PTHR11260,PTHR11260:SF320	KOG0406	2.5.1.18		GO:0005515	AT3G55040.1	GSTL2	glutathione transferase lambda 2
Ciclev10024660m.g	635.93	1.14722	0.000110485	0.00194787	442	309	338	862	700	1367	NA
Ciclev10031426m.g	4789.69	-0.422597	0.000110638	0.00194897	5735	5065	4265	4091	4901	4665	Ciclev10031426m.g	PF04597	PTHR21049		2.4.99.18	K12666	GO:0016021,GO:0006486,GO:0005783,GO:0004579	AT2G01720.1		Ribophorin I
Ciclev10010676m.g	8.09073	6.32052	0.000110765	0.00194961	0	0	0	23	7	23	Ciclev10010676m.g	PF07714	PTHR27002,PTHR27002:SF135		2.7.11.1		GO:0006468,GO:0004672	AT4G23260.1	CRK18	cysteine-rich RLK (RECEPTOR-like protein kinase) 18
Ciclev10027881m.g	11743.8	0.729431	0.000111354	0.00195837	9996	8239	6203	13446	15725	19922	Ciclev10027881m.g	PF04551	PTHR30454		1.17.7.1	K03526	GO:0055114,GO:0046429,GO:0016114	AT5G60600.3	CLB4,CSB3,GCPE,HDS,ISPG	4-hydroxy-3-methylbut-2-enyl diphosphate synthase
Ciclev10008000m.g	492.606	1.48827	0.000111752	0.00196376	379	153	197	561	702	1189	Ciclev10008000m.g		PTHR31250,PTHR31250:SF13					AT4G33050.3	EDA39	calmodulin-binding family protein
Ciclev10007950m.g	25.6333	2.0961	0.00011239	0.00197336	12	10	5	40	61	38	Ciclev10007950m.g	PF13499,PF00069	PTHR24349,PTHR24349:SF23	KOG0032	2.7.11.1	K13412	GO:0006468,GO:0005524,GO:0004672	AT1G50700.1	CPK33	calcium-dependent protein kinase 33
Ciclev10002701m.g	205.174	0.923915	0.000112648	0.00197627	134	112	139	284	269	341	Ciclev10002701m.g							AT3G54480.1	SKIP5,SKP5	SKP1/ASK-interacting protein 5
Ciclev10008481m.g	341.59	0.630643	0.000112932	0.00197963	304	234	202	428	457	499	Ciclev10008481m.g	PF00355,PF00848	PTHR21266,PTHR21266:SF2		1.14.15.7	K00499	GO:0055114,GO:0051537,GO:0016491,GO:0019439,GO:0016708,GO:0005506	AT4G29890.1		choline monooxygenase, putative (CMO-like)
Ciclev10028578m.g	974.162	-2.51763	0.000113133	0.00198153	363	1602	2291	230	438	307	Ciclev10028578m.g		PTHR13593,PTHR13593:SF52					AT1G49740.1		PLC-like phosphodiesterases superfamily protein
Ciclev10007503m.g	525.483	-0.720889	0.000113951	0.00199424	712	606	484	456	402	458	Ciclev10007503m.g	PF01453,PF00069	PTHR27002,PTHR27002:SF31	KOG1187	2.7.11.1		GO:0006468,GO:0005524,GO:0004672	AT4G32300.1	SD2-5	S-domain-2 5
Ciclev10020504m.g	175012	-1.41231	0.00011632	0.00203403	175413	274505	231244	76356	159333	85949	Ciclev10020504m.g	PF00438,PF02772,PF02773	PTHR11964,PTHR11964:SF18		2.5.1.6	K00789	GO:0006556,GO:0004478,GO:0005524	AT4G01850.1	AtSAM2,MAT2,SAM-2,SAM2	S-adenosylmethionine synthetase 2
Ciclev10026810m.g	2103.12	-1.05081	0.00011676	0.00204007	2579	2049	3040	1676	1352	1494	Ciclev10026810m.g	PF07011	PTHR33469,PTHR33469:SF3					AT1G17455.1	ELF4-L4	ELF4-like 4
Ciclev10030285m.g	8.72844	6.42997	0.000116975	0.00204216	0	0	0	26	6	25	Ciclev10030285m.g	PF07714	PTHR27005	KOG1187	2.7.11.1		GO:0006468,GO:0004672	AT1G21240.1	WAK3	wall associated kinase 3
Ciclev10021081m.g	98.5419	1.81002	0.000117693	0.00205302	47	33	40	78	256	189	Ciclev10021081m.g	PF12695	PTHR23024,PTHR23024:SF174	KOG1515	3.1.1.1			AT5G23530.1	AtCXE18,CXE18	carboxyesterase 18
Ciclev10000136m.g	27.6493	-2.06634	0.000119933	0.0020904	41	33	47	6	16	14	Ciclev10000136m.g	PF13401	PTHR23155,PTHR23155:SF554	KOG4658				AT4G27190.1		NB-ARC domain-containing disease resistance protein
Ciclev10000331m.g	316.627	1.1618	0.000120418	0.00209205	178	157	195	551	365	527	Ciclev10000331m.g	PF01637	PTHR23155,PTHR23155:SF554	KOG4658			GO:0005524	AT4G27190.1		NB-ARC domain-containing disease resistance protein
Ciclev10000759m.g	935.062	-0.894511	0.000120244	0.00209205	1461	1187	737	621	798	769	Ciclev10000759m.g	PF01612	PTHR13620,PTHR13620:SF15	KOG2207	3.6.4.12		GO:0008408,GO:0006139,GO:0003676	AT1G56310.1		Polynucleotidyl transferase, ribonuclease H-like superfamily protein
Ciclev10003044m.g	705.339	1.01586	0.000120403	0.00209205	390	355	511	900	1044	1212	Ciclev10003044m.g	PF08122	PTHR15082				GO:0022900,GO:0005747,GO:0005739	AT1G14450.1		NADH dehydrogenase (ubiquinone)s
Ciclev10011669m.g	9888.64	0.660576	0.000120364	0.00209205	8407	6589	6104	12989	11620	15693	Ciclev10011669m.g	PF03222	PTHR22950,PTHR22950:SF237	KOG1305		K14207	GO:0003333	AT3G30390.2		Transmembrane amino acid transporter family protein
Ciclev10014948m.g	5208.36	-0.356026	0.000121237	0.00210288	6066	5078	4883	4694	5333	5198	Ciclev10014948m.g	PF08217	PTHR13056	KOG2622				AT1G80910.1		Protein of unknown function (DUF1712)
Ciclev10033703m.g	814.517	-0.806006	0.000121206	0.00210288	935	1000	881	569	810	601	Ciclev10033703m.g	PF00025	PTHR24073,PTHR24073:SF536	KOG0080		K07910	GO:0005525	AT5G03530.1	ATRAB,ATRAB ALPHA,ATRAB18B,ATRABC2A,RABC2A	RAB GTPase homolog C2A
Ciclev10019825m.g	2347.8	-1.34546	0.000121887	0.00211245	3053	4132	2029	1780	1417	1156	Ciclev10019825m.g	PF01553	PTHR15486,PTHR15486:SF27		2.3.1.15	K13508	GO:0016746,GO:0008152	AT4G00400.1	AtGPAT8,GPAT8	glycerol-3-phosphate acyltransferase 8
Ciclev10013308m.g	29.1338	-3.61948	0.000122309	0.00211806	39	93	15	1	8	6	Ciclev10013308m.g	PF00069	PTHR27000,PTHR27000:SF64		2.7.11.1		GO:0006468,GO:0005524,GO:0004672	AT4G08850.1		Leucine-rich repeat receptor-like protein kinase family protein
Ciclev10004707m.g	8823.34	-0.814182	0.000122533	0.002119	9220	10816	10320	5836	8211	7383	Ciclev10004707m.g	PF13499,PF07714	PTHR24349,PTHR24349:SF93	KOG0032	2.7.11.1	K13412	GO:0006468,GO:0004672	AT3G57530.1	ATCPK32,CDPK32,CPK32	calcium-dependent protein kinase 32
Ciclev10027493m.g	161.993	0.889902	0.000122562	0.002119	118	90	103	184	245	277	Ciclev10027493m.g	PF04005	PTHR12900,PTHR12900:SF0	KOG3999		K10903	GO:0030896,GO:0006281,GO:0000077	AT1G52530.1
Ciclev10007571m.g	1094.11	-1.05117	0.000122941	0.00212385	2026	1216	908	765	693	912	Ciclev10007571m.g	PF03552	PTHR13301,PTHR13301:SF60		2.4.1.12		GO:0030244,GO:0016760,GO:0016020	AT1G55850.1	ATCSLE1,CSLE1	cellulose synthase like E1
Ciclev10006805m.g	37.7318	1.80832	0.000123363	0.00212943	24	14	9	67	75	53	Ciclev10006805m.g							AT5G51330.1	DYAD,SWI1	SWITCH1
Ciclev10024412m.g	32.3172	2.67019	0.000124585	0.00214878	14	10	1	48	72	68	Ciclev10024412m.g	PF00201	PTHR11926,PTHR11926:SF162	KOG1192	2.4.1.203		GO:0016758,GO:0008152	AT3G02100.1		UDP-Glycosyltransferase superfamily protein
Ciclev10033202m.g	1447.47	0.723691	0.000124875	0.00215206	1197	1068	749	1763	1915	2347	Ciclev10033202m.g		PTHR35282,PTHR35282:SF2					AT1G32460.1
Ciclev10016530m.g	2352.41	-0.672301	0.000125151	0.00215508	2670	2813	2387	1726	2372	1966	Ciclev10016530m.g		PTHR36394,PTHR36394:SF1					AT5G21070.1
Ciclev10030860m.g	2516.96	-1.03202	0.000125413	0.00215786	2616	2707	3731	1745	1828	1929	Ciclev10030860m.g	PF02362,PF06507	PTHR31384,PTHR31384:SF27				GO:0003677,GO:0009725,GO:0006355,GO:0005634	AT4G30080.1	ARF16	auxin response factor 16
Ciclev10010809m.g	2773.26	-2.04661	0.000126269	0.00217086	5941	3079	3457	1924	1081	468	Ciclev10010809m.g	PF03547	PTHR31651,PTHR31651:SF5	KOG2722			GO:0055085,GO:0016021	AT1G20925.1		Auxin efflux carrier family protein
Ciclev10015859m.g	2209.33	-0.700498	0.000126528	0.00217357	3045	2542	1966	1813	2111	1671	Ciclev10015859m.g	PF00168,PF01412	PTHR23180,PTHR23180:SF245	KOG1030		K12486	GO:0005515,GO:0005096	AT4G21160.1	AGD12,ZAC	Calcium-dependent ARF-type GTPase activating protein family
Ciclev10007011m.g	14.5083	6.18571	0.00012712	0.00218199	0	1	0	8	19	72	Ciclev10007011m.g	PF01582,PF00931	PTHR11017,PTHR11017:SF174	KOG4658			GO:0007165,GO:0005515,GO:0043531	AT5G36930.2		Disease resistance protein (TIR-NBS-LRR class) family
Ciclev10010152m.g	12.6704	-3.45179	0.000128405	0.00220228	14	30	18	3	1	3	Ciclev10010152m.g	PF00069	PTHR27001,PTHR27001:SF127	KOG1187	2.7.11.1	K04733	GO:0006468,GO:0005524,GO:0004672	AT3G20530.1		Protein kinase superfamily protein
Ciclev10021706m.g	39.6132	-1.41543	0.000130218	0.00223159	59	54	45	22	29	21	Ciclev10021706m.g	PF00561	PTHR10992,PTHR10992:SF752		3.1.1.3			AT5G38520.1		alpha/beta-Hydrolases superfamily protein
Ciclev10008908m.g	3682.12	-0.450441	0.000130951	0.00224058	4241	3687	3689	3044	3805	3543	Ciclev10008908m.g		PTHR31365,PTHR31365:SF5					AT2G25670.2
Ciclev10010332m.g	36.2111	2.58828	0.000130945	0.00224058	4	6	17	67	58	81	Ciclev10010332m.g	PF00646	PTHR32212				GO:0005515	AT3G59230.1		RNI-like superfamily protein
Ciclev10026175m.g	482.739	0.647716	0.00013125	0.00224212	376	308	343	604	626	734	Ciclev10026175m.g	PF00300	PTHR23029,PTHR23029:SF51	KOG0235	3.1.3.3	K15634		AT3G50520.1		Phosphoglycerate mutase family protein
Ciclev10031330m.g	104.172	1.29671	0.000131199	0.00224212	54	58	52	106	214	180	Ciclev10031330m.g	PF00004,PF14363	PTHR23070,PTHR23070:SF35				GO:0005524	AT3G50940.1		P-loop containing nucleoside triphosphate hydrolases superfamily protein
Ciclev10012931m.g	712.319	-0.452929	0.000131374	0.00224244	870	735	656	600	706	701	Ciclev10012931m.g	PF00717	PTHR12383,PTHR12383:SF22	KOG1568	3.4.21.89		GO:0016020,GO:0008236,GO:0006508	AT3G08980.1		Peptidase S24/S26A/S26B/S26C family protein
Ciclev10021575m.g	3185.14	1.09786	0.000131607	0.00224465	1690	2430	1391	3719	4954	5915	Ciclev10021575m.g	PF07847	PTHR22966		1.13.11.19	K10712	GO:0055114,GO:0016702	AT5G39890.1		Protein of unknown function (DUF1637)
Ciclev10009037m.g	1285.81	1.17099	0.000132977	0.0022645	961	648	587	1251	1900	2878	Ciclev10009037m.g	PF14226,PF03171	PTHR10209,PTHR10209:SF108	KOG0143	1.14.11.15		GO:0055114,GO:0016491	AT1G14130.1		2-oxoglutarate (2OG) and Fe(II)-dependent oxygenase superfamily protein
Ciclev10021390m.g	299.967	2.69654	0.000132983	0.0022645	187	36	17	535	565	633	Ciclev10021390m.g	PF02567	PTHR13774,PTHR13774:SF17	KOG3033			GO:0009058,GO:0003824	AT4G02860.1		Phenazine biosynthesis PhzC/PhzF protein
Ciclev10018152m.g	76.7442	-1.70067	0.000133602	0.00227325	86	150	81	31	55	35	Ciclev10018152m.g	PF03140	PTHR31549,PTHR31549:SF12					AT3G50160.1		Plant protein of unknown function (DUF247)
Ciclev10008755m.g	1096.85	-0.560276	0.000134518	0.00228701	1283	1091	1190	913	1058	982	Ciclev10008755m.g	PF14802	PTHR31592					AT2G06005.1	FIP1	FRIGIDA interacting protein 1
Ciclev10025570m.g	2255.05	-0.995819	0.00013497	0.00229288	3251	2390	2607	2035	1369	1541	Ciclev10025570m.g	PF00069	PTHR27001,PTHR27001:SF105	KOG1187	2.7.11.1		GO:0006468,GO:0005524,GO:0004672	AT5G65530.1		Protein kinase superfamily protein
Ciclev10009193m.g	5318.58	-0.63517	0.000135256	0.00229593	6218	5333	6056	4608	4467	4759	Ciclev10009193m.g	PF00335	PTHR32191,PTHR32191:SF0				GO:0016021	AT2G19580.1	TET2	tetraspanin2
Ciclev10004813m.g	3115.85	0.574814	0.000135381	0.00229623	2668	2061	2140	3965	3779	4664	Ciclev10004813m.g		PTHR31798,PTHR31798:SF4					AT4G25620.1		hydroxyproline-rich glycoprotein family protein
Ciclev10018349m.g	36.1786	-1.95124	0.000135851	0.00230238	71	32	56	12	14	24	Ciclev10018349m.g	PF04669	PTHR31444,PTHR31444:SF1		2.1.1.112			AT1G27930.1		Protein of unknown function (DUF579)
Ciclev10007585m.g	570.59	1.45163	0.000135978	0.00230271	272	159	390	893	923	963	Ciclev10007585m.g	PF03552	PTHR13301,PTHR13301:SF60		2.4.1.12		GO:0030244,GO:0016760,GO:0016020	AT1G55850.1	ATCSLE1,CSLE1	cellulose synthase like E1
Ciclev10025905m.g	1434.08	-0.661238	0.00013784	0.00233241	1577	1735	1463	1159	1196	1345	Ciclev10025905m.g	PF00069	PTHR24055,PTHR24055:SF196		2.7.11.24	K04371	GO:0006468,GO:0005524,GO:0004672	AT2G18170.1	ATMPK7,MPK7	MAP kinase 7
Ciclev10002929m.g	21.8494	-2.21697	0.000138767	0.00234591	44	30	26	6	14	6	NA
Ciclev10029403m.g	21.5195	-2.09572	0.000138856	0.00234591	35	26	34	10	11	6	Ciclev10029403m.g	PF00226	PTHR24078,PTHR24078:SF193					AT2G05230.1		DNAJ heat shock N-terminal domain-containing protein
Ciclev10001804m.g	3420.41	-0.511672	0.000139395	0.00235316	4306	3630	3122	2871	3536	2993	Ciclev10001804m.g	PF14295	PTHR33344,PTHR33344:SF1					AT4G33380.1
Ciclev10018519m.g	3251.27	0.66083	0.000140116	0.00236347	2565	1930	2383	4262	4223	4764	Ciclev10018519m.g	PF00270,PF00271,PF04408,PF07717	PTHR18934,PTHR18934:SF99		3.6.4.13	K14780	GO:0005524,GO:0003676,GO:0004386	AT1G33390.1	ATFAS4,FAS4	RNA helicase family protein
Ciclev10011475m.g	4379.56	-1.1112	0.000144728	0.00243935	4514	5485	6054	2626	4034	2604	Ciclev10011475m.g	PF00786,PF00620	PTHR23177,PTHR23177:SF20	KOG2710			GO:0007165	AT5G22400.1		Rho GTPase activating protein with PAK-box/P21-Rho-binding domain
Ciclev10003097m.g	121.822	3.31489	0.000146721	0.002471	1	29	27	213	334	192	Ciclev10003097m.g	PF01201	PTHR10394,PTHR10394:SF6			K02995	GO:0006412,GO:0005840,GO:0005622,GO:0003735	AT5G59240.1		Ribosomal protein S8e family protein
Ciclev10001295m.g	1421.78	0.669502	0.000147767	0.00248665	1045	1125	829	1701	2178	1952	Ciclev10001295m.g	PF01008	PTHR10233,PTHR10233:SF9			K03754	GO:0044237	AT3G07300.1		NagB/RpiA/CoA transferase-like superfamily protein
Ciclev10017601m.g	7.78749	6.26708	0.000148095	0.00249023	0	0	0	16	7	29	Ciclev10017601m.g	PF05699,PF14291	PTHR11697,PTHR11697:SF137				GO:0046983	AT1G19260.1		TTF-type zinc finger protein with HAT dimerisation domain
Ciclev10005655m.g	366.701	0.664329	0.000148944	0.00250253	289	238	249	492	465	537	Ciclev10005655m.g	PF02416	PTHR33162,PTHR33162:SF3				GO:0015031,GO:0008565	AT5G52440.1	HCF106	Bacterial sec-independent translocation protein mttA/Hcf106
Ciclev10000275m.g	153.544	-1.36782	0.000149675	0.00251285	260	145	205	116	68	98	Ciclev10000275m.g	PF00004	PTHR23155,PTHR23155:SF554	KOG4658			GO:0005524	AT4G27190.1		NB-ARC domain-containing disease resistance protein
Ciclev10003088m.g	1669.79	-0.548302	0.000150316	0.00251968	1938	1932	1553	1346	1657	1523	Ciclev10003088m.g		PTHR36028,PTHR36028:SF1					AT5G15320.1
Ciclev10016906m.g	2607.23	0.708274	0.000150223	0.00251968	1892	1664	1831	3741	3679	3292	Ciclev10016906m.g	PF13639	PTHR14155,PTHR14155:SF175			K16282	GO:0008270,GO:0005515	AT1G15100.1	RHA2A	RING-H2 finger A2A
Ciclev10016918m.g	826.233	2.32084	0.000150574	0.00252202	380	67	318	1947	881	1681	Ciclev10016918m.g	PF04749	PTHR15907,PTHR15907:SF47					AT1G14870.1	PCR2	PLANT CADMIUM RESISTANCE 2
Ciclev10018276m.g	29.2557	1.84266	0.000151703	0.00253895	14	8	13	37	52	65	Ciclev10018276m.g	PF12507	PTHR37214,PTHR37214:SF1					AT2G34580.2
Ciclev10025903m.g	4528.3	-0.604984	0.000152226	0.00254572	4975	4794	5057	3449	4320	4239	Ciclev10025903m.g	PF16363	PTHR10366,PTHR10366:SF346		4.2.1.47	K01711		AT3G51160.1	GMD2,MUR1,MUR_1	NAD(P)-binding Rossmann-fold superfamily protein
Ciclev10001991m.g	3603.62	-0.426149	0.000153787	0.00256982	4386	3583	3377	3203	3702	3335	Ciclev10001991m.g	PF13371	PTHR12760	KOG3060				AT3G04830.1		Protein prenylyltransferase superfamily protein
Ciclev10015513m.g	59.1502	-2.43806	0.000155713	0.00259999	113	77	85	29	26	5	Ciclev10015513m.g	PF16913	PTHR31376,PTHR31376:SF17				GO:0016021,GO:0005215	AT4G18210.1	ATPUP10,PUP10	purine permease 10
Ciclev10003911m.g	31.0193	-3.95195	0.00015683	0.00261659	112	16	41	0	8	5	Ciclev10003911m.g	PF00139,PF00069	PTHR27007,PTHR27007:SF55	KOG1187	2.7.11.1		GO:0030246,GO:0006468,GO:0005524,GO:0004672	AT5G10530.1		Concanavalin A-like lectin protein kinase family protein
Ciclev10030978m.g	1951.32	0.741843	0.000158499	0.0026424	1453	1422	1124	2066	3320	2819	Ciclev10030978m.g	PF03141	PTHR10108,PTHR10108:SF887				GO:0008168	AT2G40280.1		S-adenosyl-L-methionine-dependent methyltransferases superfamily protein
Ciclev10026714m.g	591.645	0.771458	0.000158938	0.0026456	535	361	318	861	814	798	Ciclev10026714m.g	PF14159	PTHR33222,PTHR33222:SF3					AT1G52220.1
Ciclev10033718m.g	8.67516	-4.79404	0.000158919	0.0026456	17	18	11	1	1	0	Ciclev10033718m.g	PF02798	PTHR11260,PTHR11260:SF251	KOG0406	2.5.1.18	K00799	GO:0005515	AT1G78380.1	ATGSTU19,GST8,GSTU19	glutathione S-transferase TAU 19
Ciclev10021730m.g	320.472	-1.05225	0.000159391	0.00265108	477	278	430	247	227	216	Ciclev10021730m.g	PF01485	PTHR11685,PTHR11685:SF146			K11975	GO:0016567,GO:0004842	AT3G14250.1		RING/U-box superfamily protein
Ciclev10017235m.g	134.914	1.2309	0.00015989	0.00265733	78	74	68	226	148	252	Ciclev10017235m.g		PTHR33148,PTHR33148:SF5					AT3G21680.1
Ciclev10016802m.g	721.706	0.829043	0.000160121	0.0026591	654	379	412	895	963	1230	Ciclev10016802m.g	PF06749	PTHR31769,PTHR31769:SF4					AT2G32280.1		Protein of unknown function (DUF1218)
Ciclev10029975m.g	493.977	0.744163	0.000160462	0.0026627	408	263	343	641	678	742	Ciclev10029975m.g	PF04777	PTHR12645,PTHR12645:SF0		1.8.3.2	K17783	GO:0055114,GO:0016972	AT1G49880.1		Erv1/Alr family protein
Ciclev10007853m.g	1421.42	0.562922	0.000161909	0.00268257	1147	930	1055	1626	2063	1977	Ciclev10007853m.g	PF06813	PTHR21576,PTHR21576:SF21					AT1G80530.1		Major facilitator superfamily protein
Ciclev10009623m.g	1240.94	-0.697217	0.000161878	0.00268257	1873	1278	1114	1059	1017	1067	Ciclev10009623m.g	PF00808	PTHR11064,PTHR11064:SF27	KOG0869		K08065		AT4G14540.1	NF-YB3	nuclear factor Y, subunit B3
Ciclev10027800m.g	30.2399	-2.23913	0.000165016	0.00273194	52	63	23	13	14	8	Ciclev10027800m.g	PF00931	PTHR23155,PTHR23155:SF634	KOG4658		K13457	GO:0043531	AT3G46530.1	RPP13	NB-ARC domain-containing disease resistance protein
Ciclev10012645m.g	22.9859	2.81985	0.000167241	0.00276494	8	6	2	39	24	72	Ciclev10012645m.g	PF13561	PTHR24322,PTHR24322:SF425	KOG0725	1.1.1.206	K08081		AT2G29150.1		NAD(P)-binding Rossmann-fold superfamily protein
Ciclev10025175m.g	91.3642	2.77863	0.000167268	0.00276494	20	5	37	189	90	249	Ciclev10025175m.g	PF00560,PF13855,PF07714	PTHR27000,PTHR27000:SF31	KOG1187	2.7.11.1		GO:0005515,GO:0006468,GO:0004672	AT3G47570.1		Leucine-rich repeat protein kinase family protein
Ciclev10032162m.g	619.655	-0.597867	0.000168108	0.0027767	775	663	608	554	570	512	Ciclev10032162m.g	PF13561	PTHR24322,PTHR24322:SF457	KOG1208	1.1.1.208	K00079		AT5G51030.1		NAD(P)-binding Rossmann-fold superfamily protein
Ciclev10029316m.g	58697.8	-0.684877	0.000168755	0.00278524	65540	70938	60287	39347	54589	57181	Ciclev10029316m.g	PF00412	PTHR24206,PTHR24206:SF29	KOG1700		K09377	GO:0008270	AT1G10200.1	WLIM1	GATA type zinc finger transcription factor family protein
Ciclev10025395m.g	864.966	0.950692	0.000169307	0.0027922	564	666	386	994	1379	1454	Ciclev10025395m.g	PF00026	PTHR13683,PTHR13683:SF263	KOG1339	3.4.23.12		GO:0006508,GO:0004190	AT1G79720.1		Eukaryotic aspartyl protease family protein
Ciclev10023213m.g	198.55	1.07304	0.000171968	0.00283391	170	105	83	224	326	356	Ciclev10023213m.g		PTHR37750,PTHR37750:SF1					AT4G23760.1		Cox19-like CHCH family protein
Ciclev10010883m.g	12.2678	-6.22944	0.000173843	0.00286261	28	37	3	1	0	0	Ciclev10010883m.g	PF07714	PTHR27001,PTHR27001:SF233	KOG1187	2.7.11.1	K04730	GO:0006468,GO:0004672	AT1G78980.1	SRF5	STRUBBELIG-receptor family 5
Ciclev10012388m.g	897.289	-0.703214	0.000174189	0.0028661	982	1049	984	651	876	755	Ciclev10012388m.g		PTHR23151,PTHR23151:SF70			K02160		AT5G15530.1	BCCP2,CAC1-B	biotin carboxyl carrier protein 2
Ciclev10030393m.g	656.494	1.21686	0.000174323	0.00286611	427	467	200	824	1146	1108	Ciclev10030393m.g	PF12899	PTHR31916,PTHR31916:SF15		3.2.1.26		GO:0033926	AT4G34860.1		Plant neutral invertase family protein
Ciclev10026619m.g	238.209	-0.915163	0.000174746	0.00287086	294	254	298	167	223	160	Ciclev10026619m.g	PF05678						AT5G08480.2		VQ motif-containing protein
Ciclev10013632m.g	825.806	-0.592502	0.000175161	0.00287548	1169	820	760	689	711	794	Ciclev10013632m.g	PF14299	PTHR32278,PTHR32278:SF6					AT2G02240.1	MEE66	F-box family protein
Ciclev10029051m.g	494.648	1.46562	0.000175429	0.00287768	234	141	332	657	742	1036	Ciclev10029051m.g	PF08659	PTHR24322,PTHR24322:SF425	KOG0725	1.1.1.206,1.1.1.236	K08081		AT2G29360.1		NAD(P)-binding Rossmann-fold superfamily protein
Ciclev10031845m.g	31.1485	2.26088	0.000175686	0.0028797	9	7	13	64	33	73	Ciclev10031845m.g	PF00560,PF00069	PTHR27000,PTHR27000:SF64		2.7.11.1		GO:0005515,GO:0006468,GO:0005524,GO:0004672	AT4G08850.1		Leucine-rich repeat receptor-like protein kinase family protein
Ciclev10011666m.g	1227.38	-0.587771	0.000176681	0.00289158	1428	1316	1276	1014	1234	1018	Ciclev10011666m.g		PTHR31469					AT3G56750.1
Ciclev10020840m.g	1852.95	0.949042	0.000176671	0.00289158	1727	974	848	2140	2807	3249	Ciclev10020840m.g	PF14226,PF03171	PTHR10209,PTHR10209:SF168	KOG0143	1.14.11.32		GO:0055114,GO:0016491	AT1G17020.1	ATSRG1,SRG1	senescence-related gene 1
Ciclev10019989m.g	52.4121	2.34623	0.000177372	0.00290068	9	23	14	71	60	164	Ciclev10019989m.g	PF00067	PTHR24286,PTHR24286:SF11	KOG0157			GO:0055114,GO:0020037,GO:0016705,GO:0005506	AT1G12740.1	CYP87A2	cytochrome P450, family 87, subfamily A, polypeptide 2
Ciclev10005393m.g	2354.82	-0.591801	0.00017783	0.00290595	2569	2512	2601	1883	2228	2155	Ciclev10005393m.g		PTHR34810,PTHR34810:SF1					AT5G24630.6	BIN4	double-stranded DNA binding
Ciclev10007160m.g	188.361	2.64366	0.000180359	0.00294503	112	17	24	544	264	242	Ciclev10007160m.g		PTHR10217,PTHR10217:SF465			K05391		AT5G53130.1	ATCNGC1,CNGC1	cyclic nucleotide gated channel 1
Ciclev10020718m.g	878.047	1.57968	0.000180674	0.00294619	392	359	440	1126	845	2456	Ciclev10020718m.g	PF00447	PTHR10015,PTHR10015:SF160	KOG0627		K09419	GO:0043565,GO:0006355,GO:0005634,GO:0003700	AT3G22830.1	AT-HSFA6B,HSFA6B	heat shock transcription factor A6B
Ciclev10025157m.g	358.306	0.787014	0.000180704	0.00294619	283	247	194	419	473	628	Ciclev10025157m.g	PF03101,PF10551	PTHR31669,PTHR31669:SF15			K17604	GO:0006355	AT1G52520.1	FRS6	FAR1-related sequence 6
Ciclev10009283m.g	835.845	-0.469246	0.000181195	0.00294975	979	850	826	672	840	831	Ciclev10009283m.g	PF04157	PTHR12806,PTHR12806:SF0	KOG3341		K12188		AT4G27040.4	VPS22	EAP30/Vps36 family protein
Ciclev10033293m.g	19.8083	4.35434	0.000181198	0.00294975	1	3	1	6	52	73	Ciclev10033293m.g	PF08263,PF13855,PF00069	PTHR27000,PTHR27000:SF114	KOG1187	2.7.11.1		GO:0005515,GO:0006468,GO:0005524,GO:0004672	AT3G47570.1		Leucine-rich repeat protein kinase family protein
Ciclev10014630m.g	136.578	1.06186	0.000183042	0.00297752	98	63	82	171	260	187	Ciclev10014630m.g	PF01857,PF01858	PTHR13742,PTHR13742:SF17			K04681	GO:0051726,GO:0005634,GO:0006357,GO:0007049,GO:0006351	AT3G12280.2	ATRBR1,RB,RB1,RBR,RBR1	retinoblastoma-related 1
Ciclev10023733m.g	6.49031	-6.28552	0.000183273	0.00297901	7	9	18	0	0	0	Ciclev10023733m.g	PF13676,PF00931	PTHR11017,PTHR11017:SF162	KOG4658			GO:0007165,GO:0005515,GO:0043531	AT5G17680.1		disease resistance protein (TIR-NBS-LRR class), putative
Ciclev10018858m.g	340.199	-1.21593	0.000184104	0.00299026	460	282	546	199	225	260	Ciclev10018858m.g	PF05496	PTHR23074,PTHR23074:SF90		3.6.1.3		GO:0009378,GO:0006310,GO:0006281	AT1G64110.2		P-loop containing nucleoside triphosphate hydrolases superfamily protein
Ciclev10015964m.g	241.002	0.737794	0.000184966	0.00300199	201	142	154	327	311	364	Ciclev10015964m.g	PF03331	PTHR33694,PTHR33694:SF1		3.5.1.108	K02535	GO:0009245,GO:0008759	AT1G25054.1		UDP-3-O-acyl N-acetylglycosamine deacetylase family protein
Ciclev10002321m.g	2901.04	-0.376329	0.000185432	0.00300728	3402	2815	2764	2489	3027	2913	Ciclev10002321m.g		PTHR33874,PTHR33874:SF1					AT5G49710.3
Ciclev10006738m.g	23034.2	-0.89385	0.000185646	0.00300847	22558	28333	29459	16591	19071	18041	Ciclev10006738m.g		PTHR33739,PTHR33739:SF5					AT3G23590.1	MED33A,RFR1	REF4-related 1
Ciclev10008851m.g	406.321	-0.520823	0.000187948	0.00304349	511	406	398	331	400	383	Ciclev10008851m.g	PF00642	PTHR12547,PTHR12547:SF70				GO:0046872	AT3G19360.1		Zinc finger (CCCH-type) family protein
Ciclev10029158m.g	76787	-1.47341	0.000188105	0.00304372	66857	121578	111403	33087	66068	37579	Ciclev10029158m.g	PF13578	PTHR10509,PTHR10509:SF23	KOG1663	2.1.1.104		GO:0008171	AT4G34050.1	CCoAOMT1	S-adenosyl-L-methionine-dependent methyltransferases superfamily protein
Ciclev10023598m.g	55.2203	2.00169	0.000191133	0.0030904	23	9	28	75	83	139	Ciclev10023598m.g		PTHR23155,PTHR23155:SF503					AT3G14470.1		NB-ARC domain-containing disease resistance protein
Ciclev10033081m.g	11291.2	-0.524489	0.000193217	0.00312174	12661	11561	12032	9026	11395	10512	Ciclev10033081m.g	PF02136	PTHR12612,PTHR12612:SF0	KOG2104			GO:0006810,GO:0005622	AT1G27310.1	NTF2A	nuclear transport factor 2A
Ciclev10001467m.g	1205.56	-1.36596	0.000193819	0.0031291	2100	1751	991	974	697	531	Ciclev10001467m.g	PF03283	PTHR21562,PTHR21562:SF4				GO:0016787	AT4G19420.1		Pectinacetylesterase family protein
Ciclev10014196m.g	1256.33	0.798428	0.000194059	0.00313063	1088	641	805	1600	1630	2095	Ciclev10014196m.g	PF13802,PF16863,PF01055	PTHR22762,PTHR22762:SF82		3.2.1.20	K01187	GO:0005975,GO:0004553	AT5G11720.1		Glycosyl hydrolases family 31 protein
Ciclev10027265m.g	180.829	1.08919	0.000197869	0.00318969	119	121	78	230	234	360	Ciclev10027265m.g		PTHR34788,PTHR34788:SF1					AT1G54120.1
Ciclev10017233m.g	7.91407	5.30019	0.00019831	0.0031944	1	0	0	14	18	20	Ciclev10017233m.g	PF14368	PTHR33286,PTHR33286:SF3					AT4G33550.2		Bifunctional inhibitor/lipid-transfer protein/seed storage 2S albumin superfamily protein
Ciclev10017302m.g	61.3927	2.35395	0.000200105	0.00322089	21	15	19	53	73	225	Ciclev10017302m.g		PTHR33641,PTHR33641:SF4					AT5G54165.1
Ciclev10006850m.g	18.4921	2.55191	0.000201313	0.0032379	8	2	5	35	44	26	Ciclev10006850m.g		PTHR20884,PTHR20884:SF10	KOG2720	2.7.7.69	K14190	GO:0080048	AT4G26850.1	VTC2	mannose-1-phosphate guanylyltransferase (GDP)s;GDP-galactose:mannose-1-phosphate guanylyltransferases;GDP-galactose:glucose-1-phosphate guanylyltransferases;GDP-galactose:myoinositol-1-phosphate guanylyltransferases;glucose-1-phosphate guanylyltransferase
Ciclev10007386m.g	208.729	1.28002	0.000201479	0.00323815	154	65	118	353	317	308	Ciclev10007386m.g	PF08263,PF00560,PF13855	PTHR27004	KOG0472	2.7.11.1		GO:0005515	AT2G34930.1		disease resistance family protein / LRR family protein
Ciclev10003160m.g	11.0526	4.92397	0.000202891	0.0032584	2	0	0	32	19	19	Ciclev10003160m.g	PF00412	PTHR24206,PTHR24206:SF28	KOG1700			GO:0008270	AT3G55770.4		GATA type zinc finger transcription factor family protein
Ciclev10024796m.g	14050.2	0.743143	0.000205555	0.00329872	12344	7218	9438	18375	18814	21396	Ciclev10024796m.g	PF08263,PF00560,PF07714	PTHR27000,PTHR27000:SF49	KOG1187	2.7.11.1		GO:0005515,GO:0006468,GO:0004672	AT5G65700.1	BAM1	Leucine-rich receptor-like protein kinase family protein
Ciclev10022897m.g	2286.84	-0.398642	0.000206187	0.00330639	2768	2175	2195	2029	2318	2227	Ciclev10022897m.g	PF00462	PTHR10168,PTHR10168:SF73	KOG1752	1.8.1.9	K03676	GO:0045454,GO:0015035,GO:0009055	AT5G63030.1		Thioredoxin superfamily protein
Ciclev10025274m.g	3271.16	0.458223	0.000206544	0.00330964	3025	2498	2073	3975	4372	4258	Ciclev10025274m.g	PF02812,PF00208	PTHR11606,PTHR11606:SF4		1.4.1.4	K00262	GO:0055114,GO:0016491,GO:0006520	AT1G51720.1		Amino acid dehydrogenase family protein
Ciclev10008459m.g	592.89	-0.880736	0.00020674	0.00331031	891	732	508	360	458	584	Ciclev10008459m.g	PF13450	PTHR10961,PTHR10961:SF7	KOG2820	1.5.3.1	K00306		AT2G24580.1		FAD-dependent oxidoreductase family protein
Ciclev10002407m.g	924.131	1.87216	0.000207305	0.00331688	645	360	134	1560	2171	1092	Ciclev10002407m.g	PF00248	PTHR11732,PTHR11732:SF239	KOG1577				AT1G59960.1		NAD(P)-linked oxidoreductase superfamily protein
Ciclev10003331m.g	261.309	-0.661301	0.000208764	0.00333773	326	309	243	213	234	227	Ciclev10003331m.g		PTHR32212,PTHR32212:SF101					AT5G02930.1		F-box/RNI-like superfamily protein
Ciclev10000345m.g	971.906	0.840573	0.000209005	0.0033391	706	713	493	1450	1174	1508	Ciclev10000345m.g	PF00560,PF13855,PF00069	PTHR27000,PTHR27000:SF114	KOG1187	2.7.11.1		GO:0005515,GO:0006468,GO:0005524,GO:0004672	AT3G47570.1		Leucine-rich repeat protein kinase family protein
Ciclev10017652m.g	193.507	1.51829	0.000209516	0.00334035	99	129	48	259	424	278	Ciclev10017652m.g	PF14368	PTHR33286,PTHR33286:SF1					AT4G33550.1		Bifunctional inhibitor/lipid-transfer protein/seed storage 2S albumin superfamily protein
Ciclev10030058m.g	66.9878	-1.5652	0.000209435	0.00334035	106	72	96	32	56	25	Ciclev10030058m.g		PTHR34658					AT2G37530.1
Ciclev10030623m.g	215.294	-1.63264	0.00020955	0.00334035	230	270	368	70	183	102	Ciclev10030623m.g	PF08263,PF00560,PF13855	PTHR27004,PTHR27004:SF37	KOG0472			GO:0005515	AT1G47890.1	AtRLP7,RLP7	receptor like protein 7
Ciclev10020549m.g	1234.11	0.856405	0.000212659	0.00338739	896	911	606	1612	1517	2176	Ciclev10020549m.g	PF02365	PTHR31744,PTHR31744:SF10				GO:0006355,GO:0003677	AT5G18270.2	ANAC087	Arabidopsis NAC domain containing protein 87
Ciclev10030184m.g	309.123	-0.998266	0.000214118	0.0034081	536	311	303	194	292	204	Ciclev10030184m.g	PF07714	PTHR27001,PTHR27001:SF239	KOG1187	2.7.11.1		GO:0006468,GO:0004672	AT2G23770.1		protein kinase family protein / peptidoglycan-binding LysM domain-containing protein
Ciclev10023862m.g	398.871	0.79249	0.000215197	0.00342273	305	294	204	578	517	582	NA
Ciclev10000310m.g	2693.21	0.496341	0.000216304	0.00343271	2394	2057	1697	3120	3426	3979	Ciclev10000310m.g	PF05057	PTHR12482,PTHR12482:SF5	KOG2205				AT1G58350.2	ZW18	Putative serine esterase family protein
Ciclev10001702m.g	461.667	0.767436	0.000216075	0.00343271	433	248	269	606	668	664	Ciclev10001702m.g	PF00248	PTHR11732,PTHR11732:SF253	KOG1575	1.1.1.317			AT1G60690.1		NAD(P)-linked oxidoreductase superfamily protein
Ciclev10014723m.g	697.111	-1.05476	0.000216228	0.00343271	753	716	1055	420	575	521	Ciclev10014723m.g	PF00070	PTHR22912,PTHR22912:SF140		1.6.5.9	K17871	GO:0055114,GO:0016491	AT4G05020.1	NDB2	NAD(P)H dehydrogenase B2
Ciclev10017650m.g	8.21987	-4.11103	0.000217998	0.00345549	17	17	9	1	1	1	Ciclev10017650m.g	PF00560,PF13855	PTHR27004,PTHR27004:SF1	KOG0472			GO:0005515	AT1G45616.1	AtRLP6,RLP6	receptor like protein 6
Ciclev10019225m.g	2927.29	-0.578171	0.000218062	0.00345549	3604	3499	2528	2313	2717	2812	Ciclev10019225m.g	PF01535,PF13041	PTHR24015,PTHR24015:SF429					AT3G62470.1		Pentatricopeptide repeat (PPR) superfamily protein
Ciclev10007509m.g	84.6509	2.16444	0.000219443	0.00347066	30	40	15	111	86	270	Ciclev10007509m.g	PF08276,PF00954,PF01453,PF07714	PTHR27002,PTHR27002:SF95	KOG1187	2.7.11.1		GO:0048544,GO:0006468,GO:0004672	AT4G27290.1		S-locus lectin protein kinase family protein
Ciclev10018983m.g	1318.2	-0.962119	0.00021934	0.00347066	1446	1384	1857	852	931	1208	Ciclev10018983m.g	PF07766	PTHR14009,PTHR14009:SF12	KOG1043		K17800		AT3G59820.1		LETM1-like protein
Ciclev10022043m.g	184.907	0.926659	0.000219504	0.00347066	112	102	131	227	298	285	Ciclev10022043m.g	PF01965	PTHR11019,PTHR11019:SF100			K03152		AT3G14990.1		Class I glutamine amidotransferase-like superfamily protein
Ciclev10013470m.g	10.0953	5.65323	0.00022053	0.00348151	0	0	1	7	31	30	Ciclev10013470m.g	PF04488,PF04572	PTHR12042,PTHR12042:SF18	KOG1928		K01988		AT2G38150.1		alpha 1,4-glycosyltransferase family protein
Ciclev10027121m.g	6.87493	-6.37928	0.000220677	0.00348151	25	11	4	0	0	0	Ciclev10027121m.g	PF13855,PF07714	PTHR27000,PTHR27000:SF31	KOG0984,KOG0580	2.7.11.1		GO:0005515,GO:0006468,GO:0004672	AT2G24130.1		Leucine-rich receptor-like protein kinase family protein
Ciclev10028095m.g	482.949	1.84989	0.000220469	0.00348151	233	114	227	751	404	1373	Ciclev10028095m.g	PF07690	PTHR11654,PTHR11654:SF166		3.6.3.43	K14638	GO:0055085,GO:0016021,GO:0016020,GO:0006810,GO:0005215	AT3G54140.1	ATPTR1,PTR1	peptide transporter 1
Ciclev10026547m.g	565.326	0.642096	0.000222601	0.00350928	503	393	324	764	724	801	Ciclev10026547m.g	PF00004	PTHR20953		3.6.1.15	K06928	GO:0005524	AT5G66005.3		Expressed protein
Ciclev10030005m.g	19.0319	3.7353	0.000223277	0.00351638	1	1	5	36	16	66	Ciclev10030005m.g	PF14009	PTHR33052,PTHR33052:SF17					AT2G23690.1
Ciclev10033425m.g	39.1557	1.82341	0.000223379	0.00351638	14	23	10	66	54	83	Ciclev10033425m.g	PF12819	PTHR27003,PTHR27003:SF13		2.7.11.1,2.7.10.1			AT1G51880.1	RHS6	root hair specific 6
Ciclev10007184m.g	3110.69	1.52524	0.000226936	0.00356936	2619	1204	772	4387	7012	4031	Ciclev10007184m.g	PF12740	PTHR23024,PTHR23024:SF219	KOG1515	3.1.1.1		GO:0047746,GO:0015996	AT5G62180.1	AtCXE20,CXE20	carboxyesterase 20
Ciclev10021701m.g	40.1708	-2.19057	0.000227078	0.00356936	95	32	58	8	25	16	Ciclev10021701m.g	PF00191	PTHR10502,PTHR10502:SF127	KOG0819		K17095	GO:0005544,GO:0005509	AT5G12380.1	ANNAT8	annexin 8
Ciclev10026871m.g	7.28151	6.16718	0.000227988	0.00358105	0	0	0	25	7	15	NA
Ciclev10013214m.g	235.593	0.648096	0.000228996	0.00359424	179	160	162	288	345	326	NA
Ciclev10023859m.g	206.996	-3.07857	0.000230134	0.00360947	674	345	61	85	38	17	Ciclev10023859m.g	PF00067	PTHR24298,PTHR24298:SF112	KOG0156	1.14.99.43		GO:0055114,GO:0020037,GO:0016705,GO:0005506	AT1G74110.1	CYP78A10	cytochrome P450, family 78, subfamily A, polypeptide 10
Ciclev10000298m.g	884.225	0.839412	0.00023068	0.00361539	521	614	577	1302	1156	1301	Ciclev10000298m.g	PF00326,PF02897	PTHR11757,PTHR11757:SF8		3.4.21.26	K01322	GO:0008236,GO:0006508,GO:0070008,GO:0004252	AT1G76140.1		Prolyl oligopeptidase family protein
Ciclev10010969m.g	35.8378	4.53604	0.000231707	0.00362884	2	4	2	172	35	6	Ciclev10010969m.g	PF08263,PF13855,PF00069	PTHR27000,PTHR27000:SF114	KOG1187	2.7.11.1		GO:0005515,GO:0006468,GO:0005524,GO:0004672	AT3G47570.1		Leucine-rich repeat protein kinase family protein
Ciclev10006027m.g	4421.69	1.40794	0.000232763	0.00364233	3928	1561	1423	7439	8364	5458	Ciclev10006027m.g	PF05241	PTHR14207,PTHR14207:SF0			K01824	GO:0047750,GO:0016125,GO:0016021	AT1G20050.1	HYD1	C-8,7 sterol isomerase
Ciclev10031316m.g	154.834	1.8975	0.000232908	0.00364233	101	48	37	176	181	470	Ciclev10031316m.g	PF05199,PF00732	PTHR11552,PTHR11552:SF140	KOG1238			GO:0055114,GO:0016614,GO:0050660	AT1G14190.1		Glucose-methanol-choline (GMC) oxidoreductase family protein
Ciclev10002831m.g	374.18	-1.00696	0.000233493	0.00364882	549	507	325	231	237	365	Ciclev10002831m.g	PF00069	PTHR24361,PTHR24361:SF409		2.7.11.25		GO:0006468,GO:0005524,GO:0004672	AT4G08500.1	ARAKIN,ATMEKK1,MAPKKK8,MEKK1	MAPK/ERK kinase kinase 1
Ciclev10011623m.g	2539.99	0.754064	0.000234266	0.00365823	2244	1399	1586	3199	3153	4293	Ciclev10011623m.g	PF01554	PTHR11206,PTHR11206:SF87	KOG1347		K03327	GO:0055085,GO:0016020,GO:0015297,GO:0015238,GO:0006855	AT1G71140.1		MATE efflux family protein
Ciclev10012029m.g	124.266	3.08055	0.000235436	0.00367382	31	26	16	48	118	605	Ciclev10012029m.g		PTHR33736,PTHR33736:SF5					AT2G36090.1		F-box family protein
Ciclev10030012m.g	252.002	1.07889	0.000237486	0.00370312	155	174	114	425	302	402	Ciclev10030012m.g	PF02535	PTHR11040,PTHR11040:SF23	KOG1558		K14709	GO:0055085,GO:0046873,GO:0030001,GO:0016020	AT5G59520.1	ZIP2	ZRT/IRT-like protein 2
Ciclev10009569m.g	2425.53	1.27235	0.000238028	0.00370607	889	1641	1260	2822	3847	4877	Ciclev10009569m.g	PF00188	PTHR10334,PTHR10334:SF229					AT4G25780.1		CAP (Cysteine-rich secretory proteins, Antigen 5, and Pathogenesis-related 1 protein) superfamily protein
Ciclev10026219m.g	237.656	-1.46443	0.000238193	0.00370607	244	254	429	158	115	144	Ciclev10026219m.g	PF00625	PTHR23117,PTHR23117:SF12	KOG0707	2.7.4.8	K00942		AT3G06200.1		P-loop containing nucleoside triphosphate hydrolases superfamily protein
Ciclev10027448m.g	152.285	-1.31266	0.000237957	0.00370607	204	131	252	77	105	111	Ciclev10027448m.g	PF01432	PTHR11804,PTHR11804:SF49		3.4.24.70	K01414	GO:0006508,GO:0004222	AT5G65620.1		Zincin-like metalloproteases family protein
Ciclev10010932m.g	5936.76	-0.374551	0.000238638	0.00370822	6825	5990	5539	5181	6252	5815	Ciclev10010932m.g	PF05904	PTHR33167,PTHR33167:SF3					AT1G69360.1		Plant protein of unknown function (DUF863)
Ciclev10029663m.g	433.16	-1.89712	0.000238677	0.00370822	1252	393	334	226	251	128	Ciclev10029663m.g	PF00249	PTHR24078,PTHR24078:SF177					AT2G21650.1	ATRL2,MEE3,RSM1	Homeodomain-like superfamily protein
Ciclev10017259m.g	24.1048	2.52183	0.000239054	0.00371139	11	2	7	30	43	66	Ciclev10017259m.g		PTHR22814,PTHR22814:SF106					AT3G07600.1		Heavy metal transport/detoxification superfamily protein
Ciclev10015642m.g	7831.93	-0.471326	0.00024267	0.0037648	8983	8749	7162	6332	7804	7801	Ciclev10015642m.g	PF14369,PF13639	PTHR22763,PTHR22763:SF59		6.3.2.19	K11982	GO:0008270,GO:0005515	AT1G55530.1		RING/U-box superfamily protein
Ciclev10028143m.g	2057.96	0.523089	0.000244988	0.00379802	1682	1422	1507	2468	2588	3037	Ciclev10028143m.g	PF00069	PTHR24055,PTHR24055:SF228		2.7.11.1	K08832	GO:0006468,GO:0005524,GO:0004672	AT3G53030.1	SRPK4	ser/arg-rich protein kinase 4
Ciclev10028506m.g	153.397	0.916255	0.000245634	0.00380528	108	114	70	209	227	232	Ciclev10028506m.g	PF07145,PF00076,PF05383	PTHR22792,PTHR22792:SF62	KOG1855		K15191	GO:0003676	AT3G19090.1		RNA-binding protein
Ciclev10005174m.g	320.315	-0.72841	0.000246016	0.00380845	415	312	366	235	314	256	Ciclev10005174m.g	PF00498	PTHR23308,PTHR23308:SF34				GO:0005515	AT3G02400.1		SMAD/FHA domain-containing protein
Ciclev10008924m.g	650.852	0.548172	0.000246344	0.00381078	568	440	444	774	822	984	Ciclev10008924m.g	PF01479	PTHR32219,PTHR32219:SF3	KOG4837			GO:0003723	AT1G53120.1		RNA-binding S4 domain-containing protein
Ciclev10013993m.g	137.673	-1.44751	0.00024736	0.00382375	225	121	206	105	70	67	Ciclev10013993m.g	PF13401	PTHR23155,PTHR23155:SF554	KOG4658				AT4G27190.1		NB-ARC domain-containing disease resistance protein
Ciclev10014656m.g	1483.03	0.646165	0.000248171	0.00383351	1407	1000	807	1788	2023	2233	Ciclev10014656m.g	PF00098,PF06839	PTHR11390,PTHR11390:SF25		5.99.1.2		GO:0008270,GO:0003676,GO:0006265,GO:0003917,GO:0003677	AT5G13920.1		GRF zinc finger / Zinc knuckle protein
Ciclev10011242m.g	5778.35	0.912056	0.000248614	0.0038376	3713	4509	2736	7827	9890	7408	Ciclev10011242m.g	PF00520	PTHR10217,PTHR10217:SF501	KOG0498		K05391	GO:0055085,GO:0016020,GO:0006811,GO:0005216	AT5G15410.2	ATCNGC2,CNGC2,DND1	Cyclic nucleotide-regulated ion channel family protein
Ciclev10027103m.g	50.876	1.88459	0.000249501	0.00384852	22	12	25	82	58	127	Ciclev10027103m.g	PF12796,PF13962	PTHR24177,PTHR24177:SF17	KOG4412				AT3G13950.1
Ciclev10027410m.g	65.1258	1.57442	0.000250456	0.00386047	39	15	36	94	104	128	Ciclev10027410m.g	PF12874	PTHR10593,PTHR10593:SF41					AT3G57670.1	NTT,WIP2	C2H2-type zinc finger family protein
Ciclev10003191m.g	363.615	-1.02021	0.000251221	0.00386356	530	433	378	238	363	200	Ciclev10003191m.g	PF07173	PTHR34365,PTHR34365:SF1					AT1G56230.1		Protein of unknown function (DUF1399)
Ciclev10010948m.g	1628.3	-0.610388	0.000251556	0.00386356	1890	2011	1478	1277	1531	1494	Ciclev10010948m.g		PTHR10241,PTHR10241:SF31	KOG1983		K08518		AT5G05570.2		transducin family protein / WD-40 repeat family protein
Ciclev10013180m.g	643.394	-1.36645	0.000251268	0.00386356	626	913	935	323	577	304	NA
Ciclev10027557m.g	49.0127	1.70533	0.000251477	0.00386356	25	16	22	104	56	86	Ciclev10027557m.g	PF07683,PF02492	PTHR13748,PTHR13748:SF43	KOG2743				AT1G80480.1	PTAC17	plastid transcriptionally active 17
Ciclev10032824m.g	644.31	0.644316	0.000251238	0.00386356	586	429	376	849	805	960	Ciclev10032824m.g	PF00085	PTHR10438,PTHR10438:SF270		5.3.4.1		GO:0045454,GO:0015035,GO:0006662	AT1G50320.1	ATHX,ATX,THX	thioredoxin X
Ciclev10018168m.g	226.31	-2.34153	0.000252553	0.00387332	433	189	414	125	92	24	Ciclev10018168m.g	PF01657	PTHR32099,PTHR32099:SF4					AT3G22060.1		Receptor-like protein kinase-related family protein
Ciclev10026785m.g	7468.52	-0.489921	0.00025251	0.00387332	8412	7887	7492	5797	7678	7316	Ciclev10026785m.g	PF00639	PTHR10657,PTHR10657:SF4	KOG3259	5.2.1.8	K09578	GO:0016853	AT2G18040.1	PIN1AT	peptidylprolyl cis/trans isomerase, NIMA-interacting 1
Ciclev10028033m.g	4670.86	-1.21294	0.00025358	0.00388629	4465	5479	7421	2549	4013	2868	Ciclev10028033m.g	PF00651,PF03000	PTHR32370,PTHR32370:SF4				GO:0005515,GO:0009958	AT2G14820.1	NPY2	Phototropic-responsive NPH3 family protein
Ciclev10017107m.g	273.484	0.99596	0.000253966	0.00388667	246	118	146	352	461	405	Ciclev10017107m.g	PF01476			3.4.19.11
Ciclev10027850m.g	335.702	1.12064	0.000253941	0.00388667	221	215	146	415	404	724	Ciclev10027850m.g	PF05922,PF00082	PTHR10795,PTHR10795:SF425		3.4.14.10		GO:0006508,GO:0004252	AT5G51750.1	ATSBT1.3,SBT1.3	subtilase 1.3
Ciclev10032818m.g	43.5956	-2.31989	0.000254203	0.00388751	106	54	45	27	12	8	Ciclev10032818m.g	PF13639	PTHR22763,PTHR22763:SF34				GO:0008270,GO:0005515	AT5G15790.1		RING/U-box superfamily protein
Ciclev10013941m.g	23.4509	-2.4495	0.000257051	0.00392827	27	58	22	9	7	8	Ciclev10013941m.g		PTHR35278,PTHR35278:SF2					AT1G78922.1
Ciclev10020287m.g	387.267	0.67573	0.000261078	0.00398697	343	242	238	542	525	513	Ciclev10020287m.g	PF01535	PTHR24015,PTHR24015:SF457					AT1G01970.1		Tetratricopeptide repeat (TPR)-like superfamily protein
Ciclev10021174m.g	863.781	1.07701	0.00026226	0.00400218	784	471	312	1249	1192	1460	Ciclev10021174m.g	PF03106	PTHR31221,PTHR31221:SF23				GO:0043565,GO:0006355,GO:0003700	AT2G47260.1	ATWRKY23,WRKY23	WRKY DNA-binding protein 23
Ciclev10011039m.g	4725.19	-0.821279	0.000262749	0.00400678	4712	5819	5704	3287	4223	3904	Ciclev10011039m.g	PF07496,PF02362	PTHR23336,PTHR23336:SF24				GO:0008270,GO:0003677	AT4G32010.1	HSI2-L1,HSL1,VAL2	HSI2-like 1
Ciclev10019330m.g	2152.29	-0.469589	0.00026341	0.00401401	2547	2324	1979	1890	1932	2189	Ciclev10019330m.g	PF00651,PF03000	PTHR32370,PTHR32370:SF21				GO:0005515	AT5G48800.1		Phototropic-responsive NPH3 family protein
Ciclev10027381m.g	162.422	1.25193	0.000263807	0.0040172	120	76	71	245	177	340	Ciclev10027381m.g	PF08263,PF13855,PF00069	PTHR27000,PTHR27000:SF114	KOG1187	2.7.11.1		GO:0005515,GO:0006468,GO:0005524,GO:0004672	AT3G47570.1		Leucine-rich repeat protein kinase family protein
Ciclev10001580m.g	94.9013	1.66907	0.000265822	0.0040403	53	28	44	141	99	243	Ciclev10001580m.g		PTHR36073,PTHR36073:SF1					AT5G45310.1
Ciclev10014060m.g	393.886	-1.55357	0.000265888	0.0040403	720	577	342	226	118	321	Ciclev10014060m.g	PF03107,PF07649	PTHR32410,PTHR32410:SF152				GO:0055114,GO:0047134	AT5G03360.1		DC1 domain-containing protein
Ciclev10025661m.g	1581.26	-0.495556	0.000265865	0.0040403	1752	1742	1549	1324	1554	1498	Ciclev10025661m.g	PF01398	PTHR10410,PTHR10410:SF2	KOG1555	3.4.19.12	K11864	GO:0005515	AT1G80210.2		Mov34/MPN/PAD-1 family protein
Ciclev10023391m.g	602.198	0.806051	0.000268093	0.00407092	565	370	289	718	938	909	Ciclev10023391m.g	PF07725,PF00931,PF01582	PTHR11017,PTHR11017:SF162				GO:0043531,GO:0007165,GO:0005515	AT4G12010.1		Disease resistance protein (TIR-NBS-LRR class) family
Ciclev10017142m.g	6.31715	5.9674	0.000268369	0.00407222	0	0	0	7	22	14	NA
Ciclev10031726m.g	675.998	-0.890161	0.000269283	0.0040832	888	638	868	458	464	662	Ciclev10031726m.g	PF13353,PF04055,PF06463	PTHR22960,PTHR22960:SF0		4.1.99.18	K03639	GO:0051536,GO:0003824,GO:0051539,GO:0019008,GO:0006777	AT2G31955.1	CNX2	cofactor of nitrate reductase and xanthine dehydrogenase 2
Ciclev10017104m.g	396.411	1.88393	0.000269876	0.00408785	284	118	83	371	592	1161	Ciclev10017104m.g	PF03110	PTHR31251				GO:0005634,GO:0003677	AT2G33810.1	SPL3	squamosa promoter binding protein-like 3
Ciclev10023089m.g	40.2656	3.60041	0.00026997	0.00408785	13	5	0	36	64	155	Ciclev10023089m.g		PTHR11315		3.4.19.9	K01307	GO:0008242,GO:0006541,GO:0003824	AT1G78660.3	ATGGH1,GGH1	gamma-glutamyl hydrolase 1
Ciclev10000846m.g	143.06	1.46709	0.000270523	0.00409334	91	68	52	153	186	372	Ciclev10000846m.g	PF00067	PTHR24298,PTHR24298:SF102	KOG0156			GO:0055114,GO:0020037,GO:0016705,GO:0005506	AT4G31940.1	CYP82C4	cytochrome P450, family 82, subfamily C, polypeptide 4
Ciclev10026699m.g	575.305	-0.591986	0.000273101	0.00412943	727	669	506	474	549	506	Ciclev10026699m.g	PF04535	PTHR32021,PTHR32021:SF2					AT3G50810.1		Uncharacterised protein family (UPF0497)
Ciclev10023499m.g	1863.16	-0.935645	0.000273605	0.00413414	1841	2430	2301	1368	1604	1281	Ciclev10023499m.g	PF07885	PTHR11003,PTHR11003:SF146	KOG1418		K05389		AT4G01840.1	ATKCO5,ATTPK5,KCO5,TPK5	Ca2+ activated outward rectifying K+ channel 5
Ciclev10017774m.g	38.254	-2.82329	0.000273867	0.00413518	27	54	93	14	4	13	Ciclev10017774m.g	PF04819	PTHR16007,PTHR16007:SF29					AT1G55230.1		Family of unknown function (DUF716)
Ciclev10006846m.g	562.247	-0.886318	0.000274733	0.00414534	565	744	656	378	491	450	Ciclev10006846m.g	PF01464	PTHR37179					AT1G16290.1
Ciclev10012495m.g	21974.7	-0.344524	0.000276221	0.00416486	24892	21420	20941	19442	22817	22335	Ciclev10012495m.g	PF00244	PTHR18860,PTHR18860:SF27	KOG0841		K06630	GO:0019904	AT5G38480.1	GRF3,RCI1	general regulatory factor 3
Ciclev10026241m.g	822.388	-1.16048	0.000282031	0.00424948	738	1074	1211	455	624	625	Ciclev10026241m.g	PF03171,PF14226	PTHR10209,PTHR10209:SF185	KOG0143	1.14.11.32		GO:0055114,GO:0016491	AT5G54000.1		2-oxoglutarate (2OG) and Fe(II)-dependent oxygenase superfamily protein
Ciclev10023782m.g	219.504	1.48669	0.000283704	0.00427168	148	126	50	242	400	451	Ciclev10023782m.g	PF01048	PTHR21234,PTHR21234:SF30		3.2.2.30,3.2.2.9		GO:0009116,GO:0003824	AT4G24340.1		Phosphorylase superfamily protein
Ciclev10013498m.g	205.855	0.803088	0.000287802	0.00433034	158	154	101	252	309	314	Ciclev10013498m.g	PF00690,PF00702,PF00122	PTHR24093,PTHR24093:SF264		3.6.3.6	K01535	GO:0046872,GO:0000166	AT3G47950.1	AHA4,HA4	H(+)-ATPase 4
Ciclev10029685m.g	11.3548	4.31087	0.000288095	0.00433172	1	2	0	22	38	12	Ciclev10029685m.g	PF02519	PTHR31929			K14488	GO:0009733	AT2G21210.1		SAUR-like auxin-responsive protein family
Ciclev10004001m.g	3042.34	-2.4868	0.000290055	0.00435813	1855	1797	9553	1046	1020	988	Ciclev10004001m.g	PF00252	PTHR12220,PTHR12220:SF14			K02878	GO:0006412,GO:0005840,GO:0003735,GO:0019843	ATCG00790.1		ribosomal protein L16
Ciclev10017870m.g	9.17158	6.50464	0.000291307	0.00437388	0	0	0	8	7	48	Ciclev10017870m.g		PTHR27009					AT5G53110.1		RING/U-box superfamily protein
Ciclev10023949m.g	296.494	-1.56357	0.000293243	0.00439988	758	287	229	128	164	212	Ciclev10023949m.g	PF00190	PTHR31238,PTHR31238:SF44				GO:0045735	AT5G39150.1		RmlC-like cupins superfamily protein
Ciclev10001860m.g	1562.37	1.47485	0.000294105	0.00440422	488	1085	635	2010	2171	3537	Ciclev10001860m.g	PF14543	PTHR13683,PTHR13683:SF316		3.4.23.12		GO:0006508,GO:0004190	AT1G44130.1		Eukaryotic aspartyl protease family protein
Ciclev10028344m.g	63.4753	-1.84941	0.000294121	0.00440422	93	96	82	12	50	32	Ciclev10028344m.g	PF07690	PTHR11654,PTHR11654:SF161	KOG1237		K14638	GO:0055085,GO:0016021,GO:0016020,GO:0006810,GO:0005215	AT1G52190.1		Major facilitator superfamily protein
Ciclev10028419m.g	293.357	1.79572	0.000294148	0.00440422	94	120	137	270	903	373	Ciclev10028419m.g	PF00201	PTHR11926,PTHR11926:SF102				GO:0016758,GO:0008152	AT5G59580.1	UGT76E1	UDP-glucosyl transferase 76E1
Ciclev10001198m.g	589.135	0.791857	0.00029553	0.00442183	515	413	271	794	819	873	Ciclev10001198m.g	PF13593	PTHR10361,PTHR10361:SF36	KOG2718		K03453	GO:0016020	AT1G78560.1		Sodium Bile acid symporter family
Ciclev10032182m.g	1244.54	1.34066	0.000296397	0.00443171	1136	487	389	1551	2525	1913	Ciclev10032182m.g	PF00191	PTHR10502,PTHR10502:SF104	KOG0819			GO:0005544,GO:0005509	AT2G38750.1	ANNAT4	annexin 4
Ciclev10000876m.g	4466.88	-1.05922	0.000300371	0.00448674	4350	5831	5979	2567	4154	2991	Ciclev10000876m.g	PF00433,PF07714	PTHR24356,PTHR24356:SF195		2.7.11.1	K08790	GO:0006468,GO:0005524,GO:0004674,GO:0004672	AT5G09890.1		Protein kinase family protein
Ciclev10027437m.g	63.4578	-1.74474	0.000300496	0.00448674	118	95	59	39	40	17	Ciclev10027437m.g	PF01694	PTHR22936,PTHR22936:SF41	KOG2289			GO:0016021,GO:0004252,GO:0006508	AT1G52580.1	ATRBL5,RBL5	RHOMBOID-like protein 5
Ciclev10026831m.g	148.762	-1.23674	0.00030348	0.00452814	222	150	200	58	127	115	Ciclev10026831m.g	PF01221	PTHR11886,PTHR11886:SF47	KOG3430	3.6.4.2	K10418	GO:0007017,GO:0005875	AT1G52240.2	ATROPGEF11,PIRF1,ROPGEF11	RHO guanyl-nucleotide exchange factor 11
Ciclev10016643m.g	1313.62	-1.28079	0.000305087	0.00454896	1194	1567	2174	908	885	740	Ciclev10016643m.g		PTHR34064,PTHR34064:SF4					AT4G21215.2
Ciclev10021695m.g	2005.24	-1.39498	0.000307778	0.00458589	3602	3064	1462	1071	1763	854	Ciclev10021695m.g	PF00249	PTHR10641,PTHR10641:SF674	KOG0048		K09422		AT4G12350.1	AtMYB42,MYB42	myb domain protein 42
Ciclev10005496m.g	383.497	1.1682	0.000308899	0.00459941	329	200	136	485	771	522	Ciclev10005496m.g	PF12740	PTHR23024,PTHR23024:SF219	KOG1515	3.1.1.1		GO:0047746,GO:0015996	AT5G62180.1	AtCXE20,CXE20	carboxyesterase 20
Ciclev10006721m.g	5.88324	5.86482	0.000309313	0.00460238	0	0	0	7	17	16	Ciclev10006721m.g	PF00646	PTHR11102,PTHR11102:SF84				GO:0005515	AT4G22060.1		F-box family protein with a domain of unknown function (DUF295)
Ciclev10002706m.g	201.49	1.38487	0.000310288	0.00461368	92	65	142	271	329	375	Ciclev10002706m.g	PF13499	PTHR10891,PTHR10891:SF530	KOG0027		K13448		AT1G21550.1		Calcium-binding EF-hand family protein
Ciclev10022229m.g	1660.62	-0.589495	0.000311241	0.00462465	1945	1903	1604	1304	1383	1742	Ciclev10022229m.g	PF02441	PTHR14359	KOG0672	4.1.1.36	K01598	GO:0003824	AT3G18030.1	ATHAL3,ATHAL3A,HAL3,HAL3A	HAL3-like protein A
Ciclev10006489m.g	6.72207	6.05512	0.000312333	0.00463765	0	0	0	12	26	7	Ciclev10006489m.g	PF00106	PTHR24320,PTHR24320:SF100	KOG1208	1.1.1.330	K19329	GO:0016491,GO:0008152	AT4G23420.3		NAD(P)-binding Rossmann-fold superfamily protein
Ciclev10006699m.g	133.842	1.31203	0.000312561	0.00463783	84	41	85	220	217	195	Ciclev10006699m.g	PF01476	PTHR33734,PTHR33734:SF6		2.7.11.1			AT2G23770.1		protein kinase family protein / peptidoglycan-binding LysM domain-containing protein
Ciclev10002536m.g	818.428	-0.932484	0.000314422	0.00466223	945	1110	863	493	830	564	Ciclev10002536m.g							AT1G79590.2	ATSYP52,SYP52	syntaxin of plants 52
Ciclev10018351m.g	9.44487	-5.85148	0.00031689	0.00469557	40	9	6	1	0	0	Ciclev10018351m.g	PF03140	PTHR31549,PTHR31549:SF12					AT3G50140.1		Plant protein of unknown function (DUF247)
Ciclev10005771m.g	489.097	1.9614	0.000317273	0.00469773	311	120	136	473	531	1646	Ciclev10005771m.g	PF02798	PTHR11260,PTHR11260:SF233	KOG0406	2.5.1.18	K00799	GO:0005515	AT2G29420.1	ATGSTU7,GST25,GSTU7	glutathione S-transferase tau 7
Ciclev10013682m.g	1828.25	-0.602151	0.000317473	0.00469773	2086	2154	1773	1317	1844	1704	Ciclev10013682m.g	PF01521	PTHR10072,PTHR10072:SF51	KOG1120		K13628		AT2G16710.3		Iron-sulphur cluster biosynthesis family protein
Ciclev10033127m.g	12022.9	-0.756457	0.000318209	0.00470537	16362	15589	9758	8427	11450	10031	NA
Ciclev10021015m.g	5612.03	-0.620149	0.000319062	0.00471473	7362	6708	4686	4457	4817	5486	Ciclev10021015m.g	PF13920	PTHR10044	KOG1100	6.3.2.19	K19042		AT3G12920.1		SBP (S-ribonuclease binding protein) family protein
Ciclev10001161m.g	5748.59	-0.407837	0.000320497	0.00473268	7008	5901	5117	5233	5764	5445	Ciclev10001161m.g	PF13639	PTHR22765,PTHR22765:SF46				GO:0008270,GO:0005515	AT1G71980.1		Protease-associated (PA) RING/U-box zinc finger family protein
Ciclev10003101m.g	133.661	1.32438	0.000322306	0.00475612	86	41	82	211	244	179	Ciclev10003101m.g							AT2G20142.1		Toll-Interleukin-Resistance (TIR) domain family protein
Ciclev10014194m.g	6295.41	-1.62946	0.000327765	0.00483336	6523	4946	13657	2755	4281	3271	Ciclev10014194m.g	PF00179	PTHR24067,PTHR24067:SF97	KOG0895	6.3.2.19	K10581		AT2G33770.1	ATUBC24,PHO2,UBC24	phosphate 2
Ciclev10003527m.g	387.371	1.27097	0.000328284	0.00483768	300	214	123	522	472	840	Ciclev10003527m.g	PF00069	PTHR24056,PTHR24056:SF221		2.7.11.22,2.7.11.23	K08819	GO:0006468,GO:0005524,GO:0004672	AT1G53050.1		Protein kinase superfamily protein
Ciclev10005924m.g	530.182	-0.658998	0.000333047	0.0049045	689	503	587	400	533	440	Ciclev10005924m.g		PTHR37385,PTHR37385:SF1					AT5G51545.1	LPA2	low psii accumulation2
Ciclev10008722m.g	718.58	0.538127	0.000333958	0.00491004	587	546	471	940	935	951	Ciclev10008722m.g		PTHR11227,PTHR11227:SF17	KOG2110		K17908		AT4G30510.1	ATATG18B,ATG18B,G18B	homolog of yeast autophagy 18 (ATG18) B
Ciclev10013282m.g	36.3957	1.35251	0.00033402	0.00491004	20	19	17	55	63	56	NA
Ciclev10013391m.g	282.563	-0.633798	0.000334109	0.00491004	354	293	294	226	280	232	Ciclev10013391m.g	PF13639	PTHR14155,PTHR14155:SF180				GO:0008270,GO:0005515	AT2G37580.1		RING/U-box superfamily protein
Ciclev10016648m.g	4212.78	-0.550459	0.000334533	0.0049129	5033	4942	3750	3256	3880	4298	Ciclev10016648m.g	PF05529	PTHR12701,PTHR12701:SF18	KOG1962		K14009	GO:0016021,GO:0006886,GO:0005783	AT5G42570.1		B-cell receptor-associated 31-like
Ciclev10027095m.g	16.4827	-2.67238	0.000335112	0.00491803	43	24	14	4	8	3	Ciclev10027095m.g	PF13962	PTHR24177,PTHR24177:SF39					AT3G18670.1		Ankyrin repeat family protein
Ciclev10019465m.g	3659.49	0.444496	0.000340429	0.00499264	3427	2550	2557	4102	4710	5286	Ciclev10019465m.g	PF13520	PTHR11785,PTHR11785:SF407	KOG1286		K03294	GO:0016020,GO:0015171,GO:0003333	AT1G05940.1	CAT9	cationic amino acid transporter 9
Ciclev10003706m.g	17.8789	2.96264	0.000341942	0.00500798	2	8	1	36	33	36	Ciclev10003706m.g	PF06404	PTHR33285,PTHR33285:SF2				GO:0008283,GO:0008083,GO:0005576	AT3G44735.1	ATPSK3,PSK1,PSK3	PHYTOSULFOKINE 3 PRECURSOR
Ciclev10032684m.g	1640.56	-1.67986	0.000341834	0.00500798	3888	2164	1087	1101	926	526	Ciclev10032684m.g	PF03195	PTHR31301,PTHR31301:SF2					AT2G40470.1	ASL11,LBD15	LOB domain-containing protein 15
Ciclev10016825m.g	981.826	0.875522	0.000344525	0.00503894	913	560	465	1498	1307	1402	Ciclev10016825m.g	PF01016	PTHR15893				GO:0006412,GO:0005840,GO:0005622,GO:0003735	AT5G40950.1	RPL27	ribosomal protein large subunit 27
Ciclev10021157m.g	276.85	-0.978011	0.000344405	0.00503894	342	360	299	137	265	227	Ciclev10021157m.g	PF00249	PTHR10641,PTHR10641:SF581	KOG0048		K09422		AT1G25340.1	AtMYB116,MYB116	myb domain protein 116
Ciclev10015556m.g	1993.09	-0.692516	0.000345669	0.00505224	2450	2365	1925	1747	1845	1456	Ciclev10015556m.g	PF13639	PTHR14155,PTHR14155:SF128	KOG1493			GO:0008270,GO:0005515	AT5G40250.1		RING/U-box superfamily protein
Ciclev10005201m.g	806.729	0.899374	0.000347026	0.00506862	748	477	353	1083	1068	1351	Ciclev10005201m.g	PF03171,PF14226	PTHR10209,PTHR10209:SF221	KOG0143	1.14.11.20		GO:0055114,GO:0016491	AT1G06620.1		2-oxoglutarate (2OG) and Fe(II)-dependent oxygenase superfamily protein
Ciclev10004535m.g	685.714	-0.521034	0.000348321	0.00508407	773	714	715	554	644	682	Ciclev10004535m.g	PF00069	PTHR27001,PTHR27001:SF212	KOG0583,KOG0198	2.7.11.1		GO:0006468,GO:0005524,GO:0004672	AT4G25390.1		Protein kinase superfamily protein
Ciclev10003315m.g	11.4456	-5.23807	0.000349161	0.00509287	23	33	6	0	2	0	Ciclev10003315m.g	PF00069	PTHR27005,PTHR27005:SF7	KOG1187	2.7.11.1		GO:0006468,GO:0005524,GO:0004672	AT1G69730.1		Wall-associated kinase family protein
Ciclev10026100m.g	818.777	0.854291	0.000353061	0.00514625	736	384	499	1172	1105	1224	Ciclev10026100m.g	PF04005	PTHR12900,PTHR12900:SF0	KOG3999		K10903	GO:0030896,GO:0006281,GO:0000077	AT1G52530.1
Ciclev10003320m.g	9.44396	-4.88221	0.000355569	0.00517929	16	11	22	2	0	0	Ciclev10003320m.g	PF07714	PTHR27001,PTHR27001:SF14	KOG1187	2.7.11.1		GO:0006468,GO:0004672	AT1G61590.1		Protein kinase superfamily protein
Ciclev10032749m.g	1470.64	-1.27867	0.000355811	0.0051793	2456	2067	1267	979	1274	590	Ciclev10032749m.g	PF02431	PTHR28039,PTHR28039:SF4		5.5.1.6		GO:0016872	AT5G05270.2		Chalcone-flavanone isomerase family protein
Ciclev10020879m.g	286.669	-0.649419	0.000356756	0.00518953	387	305	273	203	253	292	Ciclev10020879m.g	PF01163	PTHR10593,PTHR10593:SF36	KOG2268	2.7.11.1	K07179		AT3G51270.2		protein serine/threonine kinases;ATP binding;catalytics
Ciclev10003000m.g	387.956	0.813192	0.000357014	0.00518977	350	253	181	497	527	627	Ciclev10003000m.g		PTHR11208,PTHR11208:SF48					AT1G09660.1		RNA-binding KH domain-containing protein
Ciclev10012484m.g	4152.37	-0.783262	0.000357346	0.00519108	4361	5580	4280	2817	3900	3501	Ciclev10012484m.g	PF05739	PTHR19957,PTHR19957:SF129	KOG3202		K08506	GO:0005515	AT3G09740.1	ATSYP71,SYP71	syntaxin of plants 71
Ciclev10031670m.g	2528.6	-0.821656	0.000357614	0.00519145	2684	3245	2804	1802	2473	1823	Ciclev10031670m.g	PF05212	PTHR31210,PTHR31210:SF7					AT1G67850.1		Protein of unknown function (DUF707)
Ciclev10028230m.g	1017.24	-1.23656	0.000361201	0.00523998	1217	974	1648	730	774	498	Ciclev10028230m.g	PF01490	PTHR22950,PTHR22950:SF205	KOG1303				AT5G09220.1	AAP2	amino acid permease 2
Ciclev10016561m.g	291.363	-0.884429	0.000364618	0.00528598	314	406	304	189	259	237	Ciclev10016561m.g	PF04178	PTHR23137,PTHR23137:SF10	KOG2887			GO:0016192,GO:0016021,GO:0006810	AT4G26550.1		Got1/Sft2-like vescicle transport protein family
Ciclev10022528m.g	694.964	-0.435566	0.000365026	0.00528832	838	692	662	592	712	667	Ciclev10022528m.g	PF13232	PTHR13166	KOG3801				AT5G61220.1		LYR family of Fe/S cluster biogenesis protein
Ciclev10006483m.g	10.5255	6.70094	0.000365928	0.00529781	0	0	0	30	2	37	Ciclev10006483m.g	PF05627	PTHR33159,PTHR33159:SF6			K13456		AT3G25070.1	RIN4	RPM1 interacting protein 4
Ciclev10006058m.g	1436.64	-0.738622	0.000368307	0.00532507	1575	1507	1775	1123	1329	1132	Ciclev10006058m.g	PF00226	PTHR24078,PTHR24078:SF222					AT4G13830.1	J20	DNAJ-like 20
Ciclev10029749m.g	270.19	-1.17042	0.000368088	0.00532507	469	265	305	233	151	161	NA
Ciclev10028349m.g	3204.83	0.688697	0.000369026	0.00533186	2879	1810	2090	3424	4997	4860	Ciclev10028349m.g	PF00450	PTHR11802,PTHR11802:SF29	KOG1282		K16296	GO:0006508,GO:0004185	AT1G73270.1	scpl6	serine carboxypeptidase-like 6
Ciclev10020161m.g	5632.6	0.795591	0.000371009	0.00535691	4900	3907	2638	7921	8732	7069	Ciclev10020161m.g		PTHR11177,PTHR11177:SF167	KOG1530		K17525		AT4G01050.1	TROL	thylakoid rhodanese-like
Ciclev10033813m.g	1250.74	-0.753675	0.000371644	0.00536247	1414	1378	1465	1034	1161	895	Ciclev10033813m.g	PF00249,PF00439	PTHR15398				GO:0005515	AT2G44430.1		DNA-binding bromodomain-containing protein
Ciclev10003388m.g	60.5423	-1.5555	0.000375461	0.00541391	94	103	52	43	29	29	Ciclev10003388m.g	PF00005	PTHR19241,PTHR19241:SF225	KOG2355	3.6.3.29		GO:0016887,GO:0005524	AT1G71960.1	ABCG25,ATABCG25	ATP-binding casette family G25
Ciclev10028217m.g	479.359	1.71946	0.000375927	0.00541699	283	222	120	539	492	1458	Ciclev10028217m.g	PF00201	PTHR11926,PTHR11926:SF102	KOG1192			GO:0016758,GO:0008152	AT3G11340.1		UDP-Glycosyltransferase superfamily protein
Ciclev10031970m.g	81.3598	1.34981	0.000377103	0.00543029	57	29	41	86	138	171	Ciclev10031970m.g	PF01554	PTHR11206,PTHR11206:SF154	KOG1347		K03327	GO:0055085,GO:0016020,GO:0015297,GO:0015238,GO:0006855	AT3G03620.1		MATE efflux family protein
Ciclev10026361m.g	130.178	1.77847	0.000379801	0.00546546	72	62	30	195	123	357	Ciclev10026361m.g	PF08100,PF00891	PTHR11746,PTHR11746:SF106		2.1.1.68	K13066	GO:0046983,GO:0008171	AT5G54160.1	ATOMT1,OMT1	O-methyltransferase 1
Ciclev10028268m.g	53.1371	-2.17435	0.000380468	0.0054714	139	74	36	23	11	30	Ciclev10028268m.g	PF00067	PTHR24298,PTHR24298:SF121	KOG0156	1.14.13.152	K00512	GO:0055114,GO:0020037,GO:0016705,GO:0005506	AT2G45550.1	CYP76C4	cytochrome P450, family 76, subfamily C, polypeptide 4
Ciclev10032629m.g	120.124	1.68405	0.000382042	0.00549036	79	61	21	206	246	156	Ciclev10032629m.g	PF01789	PTHR31407,PTHR31407:SF10			K02717	GO:0019898,GO:0015979,GO:0009654,GO:0009523,GO:0005509	AT2G39470.1	PPL2	PsbP-like protein 2
Ciclev10033796m.g	5.00094	-5.91206	0.000384592	0.00552329	9	7	11	0	0	0	Ciclev10033796m.g	PF13417,PF00043	PTHR11260,PTHR11260:SF251	KOG0406	2.5.1.18	K00799	GO:0005515	AT1G78380.1	ATGSTU19,GST8,GSTU19	glutathione S-transferase TAU 19
Ciclev10020943m.g	670.723	-1.39716	0.000387264	0.00555514	1101	435	1123	402	374	451	Ciclev10020943m.g	PF03106	PTHR32096,PTHR32096:SF31			K13425	GO:0043565,GO:0006355,GO:0003700	AT4G01250.1	AtWRKY22,WRKY22	WRKY family transcription factor
Ciclev10026139m.g	3514.6	-1.08791	0.000387327	0.00555514	4562	2937	5437	2588	2642	2219	Ciclev10026139m.g	PF00314	PTHR31048,PTHR31048:SF11					AT4G38660.1		Pathogenesis-related thaumatin superfamily protein
Ciclev10025330m.g	718.237	1.76213	0.000387697	0.00555673	427	116	362	1044	887	1785	Ciclev10025330m.g	PF03140	PTHR31549,PTHR31549:SF23					AT3G02645.1		Plant protein of unknown function (DUF247)
Ciclev10028359m.g	7516.64	-1.20248	0.0003913	0.00560463	9458	11584	7526	3590	7692	4046	Ciclev10028359m.g	PF00800	PTHR21022,PTHR21022:SF5		4.2.1.91	K05359	GO:0009094,GO:0004664	AT1G08250.1	ADT6	arogenate dehydratase 6
Ciclev10024581m.g	5.4254	5.74488	0.000391703	0.00560665	0	0	0	12	15	9	Ciclev10024581m.g	PF03790,PF03791	PTHR11850,PTHR11850:SF99				GO:0005634,GO:0003677	AT1G23380.1	KNAT6,KNAT6L,KNAT6S	KNOTTED1-like homeobox gene 6
Ciclev10022928m.g	1235.17	-0.639887	0.000395638	0.00565921	1345	1458	1283	1058	1122	1027	Ciclev10022928m.g	PF00168					GO:0005515	AT1G63220.1		Calcium-dependent lipid-binding (CaLB domain) family protein
Ciclev10033594m.g	152.214	1.78999	0.000400982	0.00573182	79	28	80	236	376	175	Ciclev10033594m.g	PF00560,PF08263,PF07714	PTHR27000,PTHR27000:SF114	KOG1187	2.7.11.1		GO:0005515,GO:0006468,GO:0004672	AT3G47570.1		Leucine-rich repeat protein kinase family protein
Ciclev10011493m.g	3577.77	-0.644219	0.000402284	0.00574661	4811	3765	3444	3269	3264	2707	Ciclev10011493m.g	PF10250	PTHR31741,PTHR31741:SF17					AT5G15740.1		O-fucosyltransferase family protein
Ciclev10032696m.g	205.368	1.24811	0.000404885	0.00577992	181	89	74	243	415	314	Ciclev10032696m.g	PF00043,PF13417	PTHR11260,PTHR11260:SF327	KOG0406	2.5.1.18	K00799	GO:0005515	AT2G29420.1	ATGSTU7,GST25,GSTU7	glutathione S-transferase tau 7
Ciclev10003016m.g	148.541	-1.16538	0.000406382	0.00579743	222	131	209	104	81	119	NA
Ciclev10026869m.g	32.707	2.11808	0.000408263	0.00582039	14	14	6	30	88	63	Ciclev10026869m.g		PTHR33743,PTHR33743:SF3
Ciclev10018916m.g	2023.25	0.596887	0.00041029	0.0058454	1697	1608	1128	2516	2902	2697	Ciclev10018916m.g	PF03514	PTHR31636,PTHR31636:SF37					AT4G00150.1	ATHAM3,HAM3	GRAS family transcription factor
Ciclev10019747m.g	1185.2	-1.31629	0.000416184	0.00592544	1052	1937	1521	627	1034	611	Ciclev10019747m.g	PF13855	PTHR23155,PTHR23155:SF516	KOG0617			GO:0005515	AT3G11330.1	PIRL9	plant intracellular ras group-related LRR 9
Ciclev10024617m.g	6587.6	0.578466	0.000419323	0.00596618	6201	4065	4342	7549	8667	10174	Ciclev10024617m.g	PF16884	PTHR11695,PTHR11695:SF564		1.1.1.54,1.3.1.102		GO:0055114,GO:0016491,GO:0008270	AT5G16990.1		Zinc-binding dehydrogenase family protein
Ciclev10023024m.g	999.821	0.524545	0.000420142	0.00597261	801	715	721	1294	1275	1349	NA
Ciclev10023956m.g	3515.92	-0.960059	0.000420332	0.00597261	5111	3605	4050	3239	2515	2078	Ciclev10023956m.g	PF03106	PTHR31221				GO:0043565,GO:0006355,GO:0003700	AT2G44745.1		WRKY family transcription factor
Ciclev10028242m.g	1941.92	1.30732	0.000423622	0.00601538	780	1555	682	2793	3118	3315	Ciclev10028242m.g		PTHR27000,PTHR27000:SF43					AT1G49750.1		Leucine-rich repeat (LRR) family protein
Ciclev10001093m.g	1774.15	-1.64527	0.000424793	0.00601861	2710	2840	1834	581	1759	566	Ciclev10001093m.g	PF01425	PTHR11895,PTHR11895:SF67	KOG1211	3.5.1.99		GO:0016884	AT5G64440.1	AtFAAH,FAAH	fatty acid amide hydrolase
Ciclev10006954m.g	651.933	-1.22866	0.000424877	0.00601861	1063	1028	454	394	544	362	Ciclev10006954m.g	PF00800	PTHR21022,PTHR21022:SF4		4.2.1.91,4.2.1.51	K05359	GO:0009094,GO:0004664	AT1G11790.1	ADT1	arogenate dehydratase 1
Ciclev10008766m.g	807.1	0.441041	0.000424785	0.00601861	751	610	525	932	1069	1101	Ciclev10008766m.g		PTHR36361					AT3G10572.1		3-phosphoinositide-dependent protein kinase-1, putative
Ciclev10028549m.g	693.522	0.901462	0.000424972	0.00601861	577	309	449	789	1046	1198	Ciclev10028549m.g	PF01494	PTHR13789,PTHR13789:SF185	KOG2614			GO:0071949	AT5G05320.1		FAD/NAD(P)-binding oxidoreductase family protein
Ciclev10030878m.g	3849.9	0.373258	0.000429785	0.00608276	3560	2970	2685	4537	4756	5178	Ciclev10030878m.g		PTHR21717,PTHR21717:SF9					AT5G13820.1	ATBP-1,ATBP1,ATTBP1,HPPBF-1,TBP1	telomeric DNA binding protein 1
Ciclev10022479m.g	1762.25	0.841566	0.000430778	0.0060928	1467	1073	953	1774	2513	3341	Ciclev10022479m.g	PF01486	PTHR11945,PTHR11945:SF166			K09264	GO:0006355,GO:0005634,GO:0003700	AT5G60910.1	AGL8,FUL	AGAMOUS-like 8
Ciclev10000947m.g	895.659	0.557474	0.000432369	0.00611127	836	622	546	983	1242	1348	Ciclev10000947m.g	PF01554	PTHR11206,PTHR11206:SF115	KOG1347		K03327	GO:0055085,GO:0016020,GO:0015297,GO:0015238,GO:0006855	AT1G47530.1		MATE efflux family protein
Ciclev10017839m.g	53.63	1.5494	0.000433397	0.00611774	30	19	26	60	78	132	Ciclev10017839m.g	PF02225,PF05922,PF00082	PTHR10795,PTHR10795:SF423		3.4.14.10		GO:0006508,GO:0004252	AT2G04160.1	AIR3	Subtilisin-like serine endopeptidase family protein
Ciclev10020499m.g	240.39	-1.23259	0.000433129	0.00611774	278	392	245	119	225	138	Ciclev10020499m.g	PF13912	PTHR26374,PTHR26374:SF175					AT3G60580.1		C2H2-like zinc finger protein
Ciclev10022592m.g	74.6086	1.93721	0.000434291	0.00612634	47	33	8	108	139	150	Ciclev10022592m.g		PTHR35704,PTHR35704:SF1					AT1G64405.1
Ciclev10000237m.g	1215.2	-0.585677	0.000434971	0.00613189	1300	1331	1324	977	1147	1117	Ciclev10000237m.g		PTHR23160,PTHR23160:SF3					AT1G22260.1	ZYP1,ZYP1a	Myosin heavy chain-related protein
Ciclev10003974m.g	28.2984	2.21723	0.000439881	0.00619297	9	4	14	55	37	62	Ciclev10003974m.g	PF00931	PTHR23155,PTHR23155:SF554				GO:0043531	AT1G12280.1		LRR and NB-ARC domains-containing disease resistance protein
Ciclev10025428m.g	1589.43	-0.582491	0.000439778	0.00619297	1930	1492	1781	1372	1378	1482	Ciclev10025428m.g	PF13639,PF02148,PF07576	PTHR24007			K10632	GO:0008270,GO:0005515	AT2G26000.2	BRIZ2	zinc finger (C3HC4-type RING finger) family protein
Ciclev10017210m.g	8.12264	5.33957	0.000442452	0.00622508	1	0	0	11	12	31	NA
Ciclev10027864m.g	2217.94	-0.454898	0.000445288	0.00626088	2837	2042	2177	1952	2180	2099	Ciclev10027864m.g	PF00013	PTHR10288,PTHR10288:SF173	KOG2190		K13162	GO:0003723	AT5G64390.3	HEN4	RNA-binding KH domain-containing protein
Ciclev10025791m.g	136.687	-2.29863	0.000445589	0.00626101	60	308	223	40	44	71	Ciclev10025791m.g	PF01734	PTHR32176				GO:0006629	AT4G37060.1	AtPLAIVB,PLA IVB,PLP5	PATATIN-like protein 5
Ciclev10003682m.g	5.46245	5.75385	0.000448665	0.0063001	0	0	0	14	8	14	Ciclev10003682m.g		PTHR27004,PTHR27004:SF11		2.7.11.1			AT1G58190.2	AtRLP9,RLP9	receptor like protein 9
Ciclev10011480m.g	4464.24	0.619604	0.000449124	0.00630243	4229	2736	2789	5658	5536	6820	Ciclev10011480m.g	PF14237	PTHR37755					AT5G01590.1
Ciclev10001630m.g	65.0792	1.5617	0.0004512	0.00632742	24	23	41	122	105	93	Ciclev10001630m.g	PF00201	PTHR11926,PTHR11926:SF286		2.4.1.324		GO:0016758,GO:0008152	AT1G22360.1	AtUGT85A2,UGT85A2	UDP-glucosyl transferase 85A2
Ciclev10004100m.g	11.01	3.84169	0.000452355	0.0063347	2	2	0	32	22	13	Ciclev10004100m.g	PF01637	PTHR23155,PTHR23155:SF554				GO:0005524	AT4G27190.1		NB-ARC domain-containing disease resistance protein
Ciclev10005851m.g	115.929	2.56666	0.000452605	0.0063347	63	18	16	172	76	420	Ciclev10005851m.g	PF00043,PF02798	PTHR11260,PTHR11260:SF227	KOG0406	2.5.1.18	K00799	GO:0005515	AT2G29420.1	ATGSTU7,GST25,GSTU7	glutathione S-transferase tau 7
Ciclev10017349m.g	586.046	1.95226	0.000452233	0.0063347	335	220	124	680	486	1988	Ciclev10017349m.g	PF12609	PTHR33090					AT4G10265.1		Wound-responsive family protein
Ciclev10024410m.g	259.741	-3.05124	0.00045379	0.00634715	231	87	877	64	98	23	Ciclev10024410m.g	PF03330,PF01357	PTHR31692,PTHR31692:SF10					AT4G17030.1	AT-EXPR,ATEXLB1,ATEXPR1,ATHEXP BETA 3.1,EXLB1,EXPR	expansin-like B1
Ciclev10007154m.g	5.35906	5.72877	0.000455489	0.00636676	0	0	0	9	17	10	NA
Ciclev10031341m.g	12777.9	1.37473	0.000458806	0.00640894	11438	4872	3997	20776	25678	14675	Ciclev10031341m.g	PF00067	PTHR24286,PTHR24286:SF67	KOG0157	1.14.13.134	K04123	GO:0055114,GO:0020037,GO:0016705,GO:0005506	AT2G32440.2	ATKAO2,CYP88A4,KAO2	ent-kaurenoic acid hydroxylase 2
Ciclev10014262m.g	11.9355	-4.27936	0.00045925	0.00641097	40	21	5	0	2	2	Ciclev10014262m.g	PF01397,PF03936	PTHR31739,PTHR31739:SF7		4.2.3.46	K17982	GO:0016829,GO:0010333,GO:0008152,GO:0000287	AT1G61120.1	GES,TPS04,TPS4	terpene synthase 04
Ciclev10016857m.g	302.37	-0.874547	0.000461884	0.00644356	510	339	246	219	237	256	Ciclev10016857m.g	PF04117	PTHR11266,PTHR11266:SF15	KOG1944		K13347	GO:0016021	AT4G04470.1	PMP22	Peroxisomal membrane 22 kDa (Mpv17/PMP22) family protein
Ciclev10008474m.g	7.67016	6.24618	0.000464973	0.00648243	0	0	0	11	5	36	Ciclev10008474m.g	PF00069	PTHR27000,PTHR27000:SF171	KOG1187	2.7.11.1		GO:0006468,GO:0005524,GO:0004672	AT4G08850.1		Leucine-rich repeat receptor-like protein kinase family protein
Ciclev10026558m.g	9609.78	-1.05325	0.000465387	0.00648399	9227	14042	11520	5541	9038	6373	Ciclev10026558m.g	PF02458	PTHR31642,PTHR31642:SF11			K13065	GO:0016747	AT5G48930.1	HCT	hydroxycinnamoyl-CoA shikimate/quinate hydroxycinnamoyl transferase
Ciclev10028301m.g	68.5076	1.74962	0.000466302	0.00649251	34	20	32	85	78	193	Ciclev10028301m.g	PF00759	PTHR22298,PTHR22298:SF29		3.2.1.4	K01179	GO:0005975,GO:0004553	AT4G39010.1	AtGH9B18,GH9B18	glycosyl hydrolase 9B18
Ciclev10025378m.g	1156.15	1.84128	0.000467006	0.00649811	791	477	176	1521	1305	3260	Ciclev10025378m.g	PF00067	PTHR24298,PTHR24298:SF51	KOG0156	1.14.13.21		GO:0055114,GO:0020037,GO:0016705,GO:0005506	AT5G07990.1	CYP75B1,D501,TT7	Cytochrome P450 superfamily protein
Ciclev10029689m.g	796.694	-1.47158	0.000469076	0.00652268	1654	887	757	678	333	359	Ciclev10029689m.g	PF06404	PTHR33285,PTHR33285:SF1				GO:0008283,GO:0008083,GO:0005576	AT4G37720.1	ATPSK6,PSK6	phytosulfokine 6 precursor
Ciclev10000855m.g	252.251	-1.1074	0.000469686	0.00652693	408	198	343	170	202	160	Ciclev10000855m.g	PF01554	PTHR11206,PTHR11206:SF75	KOG1347		K03327	GO:0055085,GO:0016020,GO:0015297,GO:0015238,GO:0006855	AT1G71870.1		MATE efflux family protein
Ciclev10031192m.g	1245.51	0.715667	0.000473389	0.00657413	1147	668	796	1730	1658	1751	Ciclev10031192m.g	PF00860	PTHR11119,PTHR11119:SF50			K14611	GO:0055085,GO:0016020,GO:0006810,GO:0005215	AT5G62890.3		Xanthine/uracil permease family protein
Ciclev10023935m.g	5.11486	5.66005	0.000474019	0.00657862	0	0	0	11	13	10	Ciclev10023935m.g	PF00832	PTHR19970,PTHR19970:SF4			K02924	GO:0006412,GO:0005840,GO:0005622,GO:0003735	AT4G31985.1		Ribosomal protein L39 family protein
Ciclev10002147m.g	2682.22	-0.516977	0.000474648	0.0065831	3193	3115	2352	2196	2670	2498	Ciclev10002147m.g	PF00810	PTHR10585,PTHR10585:SF34				GO:0046923,GO:0016021,GO:0006621	AT1G75760.1		ER lumen protein retaining receptor family protein
Ciclev10002726m.g	120.118	-1.00326	0.000475877	0.00659588	210	129	109	82	82	103	NA
Ciclev10016899m.g	40.4164	1.49517	0.000476523	0.00660057	28	18	13	69	75	54	Ciclev10016899m.g		PTHR36729					AT2G01755.1
Ciclev10007404m.g	8757.31	-0.855218	0.000478442	0.00662287	8563	11356	10401	5523	7560	7833	Ciclev10007404m.g		PTHR31355,PTHR31355:SF7					AT4G27060.1	CN,SPR2,TOR1	ARM repeat superfamily protein
Ciclev10022679m.g	2076.8	-0.680853	0.000478817	0.00662379	3127	2146	1837	1667	2034	1611	Ciclev10022679m.g		PTHR33702,PTHR33702:SF5					AT2G47485.1
Ciclev10021193m.g	2085.36	-0.436824	0.000480718	0.0066458	2465	2204	1908	1704	1986	2234	Ciclev10021193m.g	PF08378	PTHR35287					AT1G65020.1
Ciclev10016727m.g	1286.93	0.657366	0.000486612	0.00672143	1163	934	672	1454	1850	1972	Ciclev10016727m.g		PTHR36703,PTHR36703:SF1					AT1G04985.1
Ciclev10024092m.g	66.6471	-2.55559	0.000486815	0.00672143	127	126	63	11	7	48	Ciclev10024092m.g	PF13676,PF00931	PTHR11017,PTHR11017:SF162	KOG4658			GO:0007165,GO:0005515,GO:0043531	AT5G17680.1		disease resistance protein (TIR-NBS-LRR class), putative
Ciclev10009932m.g	790.524	0.86572	0.000488575	0.00674139	744	428	395	968	1045	1404	NA
Ciclev10001898m.g	70.3108	2.37853	0.000489129	0.0067447	43	19	4	130	160	102	Ciclev10001898m.g	PF00917	PTHR26379,PTHR26379:SF162	KOG1987	3.4.19.12		GO:0005515	AT3G17380.1		TRAF-like family protein
Ciclev10020596m.g	18.11	6.5074	0.000490385	0.00675768	0	0	1	10	3	111	Ciclev10020596m.g	PF03140	PTHR31549,PTHR31549:SF2					AT4G31980.1
Ciclev10007374m.g	13.0407	3.01234	0.000492411	0.00678123	4	2	2	21	15	42	Ciclev10007374m.g	PF00690,PF00702,PF00122	PTHR24093,PTHR24093:SF257		3.6.3.6	K01535	GO:0046872,GO:0000166	AT3G42640.1	AHA8,HA8	H(+)-ATPase 8
Ciclev10030540m.g	898.824	0.710419	0.0004937	0.00679463	601	607	639	1118	1140	1465	Ciclev10030540m.g	PF13855,PF00931	PTHR23155,PTHR23155:SF505	KOG4658			GO:0005515,GO:0043531	AT3G14470.1		NB-ARC domain-containing disease resistance protein
Ciclev10011164m.g	6816.1	0.878974	0.000494953	0.00680751	5483	3889	3881	7234	8748	13754	Ciclev10011164m.g	PF14215	PTHR13902,PTHR13902:SF5					AT1G06150.1	EMB1444	basic helix-loop-helix (bHLH) DNA-binding superfamily protein
Ciclev10028965m.g	1442.15	1.04085	0.000495401	0.00680931	1058	770	772	1292	2231	3058	Ciclev10028965m.g	PF04857	PTHR10797,PTHR10797:SF3	KOG0304	3.1.13.4	K12581	GO:0005634	AT5G22250.1		Polynucleotidyl transferase, ribonuclease H-like superfamily protein
Ciclev10024039m.g	187.799	-0.761633	0.000496846	0.0068248	240	202	204	159	167	136	Ciclev10024039m.g	PF12678,PF03168	PTHR31852,PTHR31852:SF6				GO:0008270	AT2G46150.1		Late embryogenesis abundant (LEA) hydroxyproline-rich glycoprotein family
Ciclev10011471m.g	5405.03	-0.455888	0.000497825	0.00683387	6486	5118	5511	4848	5358	4956	Ciclev10011471m.g	PF07714,PF13499	PTHR24349,PTHR24349:SF145	KOG0032	2.7.11.1	K13412	GO:0006468,GO:0004672	AT3G51850.1	CPK13	calcium-dependent protein kinase 13
Ciclev10007017m.g	6.89471	5.09625	0.000499017	0.00684585	1	0	0	13	19	13	Ciclev10007017m.g	PF12796	PTHR24177,PTHR24177:SF36	KOG0512				AT5G60070.1		ankyrin repeat family protein
Ciclev10005536m.g	194.415	-1.11802	0.000500875	0.00686268	286	157	284	131	126	151	Ciclev10005536m.g	PF13489	PTHR10108,PTHR10108:SF916		2.1.1.79	K00574		AT3G23530.1		Cyclopropane-fatty-acyl-phospholipid synthase
Ciclev10016063m.g	4472.43	1.05966	0.000501014	0.00686268	3300	1571	3081	6389	6540	7190	Ciclev10016063m.g	PF00226,PF01556	PTHR24078,PTHR24078:SF188	KOG0712,KOG0714		K09510		AT2G20560.1		DNAJ heat shock family protein
Ciclev10030749m.g	5694.91	0.726588	0.000501204	0.00686268	4589	4410	2834	6257	8684	8880	Ciclev10030749m.g	PF02728,PF01179	PTHR10638,PTHR10638:SF34		1.4.3.21	K00276	GO:0055114,GO:0048038,GO:0009308,GO:0008131,GO:0005507	AT2G42490.1		Copper amine oxidase family protein
Ciclev10031223m.g	342.013	-1.04974	0.000506398	0.00692938	319	429	483	222	261	260	Ciclev10031223m.g	PF13912	PTHR26374,PTHR26374:SF199					AT1G26610.1		C2H2-like zinc finger protein
Ciclev10014587m.g	1250.1	0.597415	0.000508579	0.0069548	1061	787	880	1730	1623	1635	Ciclev10014587m.g	PF00498,PF06087	PTHR12415,PTHR12415:SF0	KOG2031	3.1.4.1	K10862	GO:0005515,GO:0008081,GO:0006281,GO:0005634	AT5G15170.1	TDP1	tyrosyl-DNA phosphodiesterase-related
Ciclev10003296m.g	10.5315	-3.74601	0.00051277	0.00700764	30	18	8	0	2	3	Ciclev10003296m.g	PF13637,PF13962	PTHR24177,PTHR24177:SF39					AT3G18670.1		Ankyrin repeat family protein
Ciclev10009710m.g	2120.44	-0.519816	0.000513698	0.00701586	2373	2129	2295	1708	2128	1982	Ciclev10009710m.g	PF04398	PTHR31676,PTHR31676:SF9					AT5G54530.1		Protein of unknown function, DUF538
Ciclev10030419m.g	1840.93	-0.51705	0.000514181	0.00701798	2567	1777	1659	1598	1681	1763	Ciclev10030419m.g		PTHR12001,PTHR12001:SF41		2.5.1.29,2.5.1.1	K13789		AT4G38460.1	GGR	geranylgeranyl reductase
Ciclev10030625m.g	3676.1	-0.706571	0.000516087	0.00703952	4088	4934	3393	2689	3412	3235	Ciclev10030625m.g	PF08263,PF00560,PF13855,PF07714	PTHR27000,PTHR27000:SF197	KOG1187	2.7.11.1		GO:0005515,GO:0006468,GO:0004672	AT3G56370.1		Leucine-rich repeat protein kinase family protein
Ciclev10028245m.g	809.616	0.951844	0.000516583	0.00704143	635	494	398	939	972	1674	Ciclev10028245m.g	PF05834	PTHR13789,PTHR13789:SF203		5.3.99.9	K14593	GO:0016705,GO:0016117	AT3G10230.1	LYC	lycopene cyclase
Ciclev10028776m.g	228	-0.948887	0.000516884	0.00704143	306	216	297	190	173	151	Ciclev10028776m.g	PF12697	PTHR10992,PTHR10992:SF774	KOG1454				AT3G44510.2		alpha/beta-Hydrolases superfamily protein
Ciclev10021726m.g	213.551	2.19642	0.000518844	0.00706366	74	90	46	175	198	827	Ciclev10021726m.g		PTHR33159,PTHR33159:SF6			K13456		AT3G25070.1	RIN4	RPM1 interacting protein 4
Ciclev10013173m.g	1546.57	-0.470266	0.000523056	0.00711648	1715	1585	1593	1262	1539	1530	Ciclev10013173m.g	PF10270	PTHR21181	KOG3918				AT5G03345.1
Ciclev10024905m.g	237.227	1.24826	0.000524094	0.00712608	136	104	142	435	242	422	Ciclev10024905m.g	PF12819,PF07714	PTHR27003,PTHR27003:SF6	KOG1187	2.7.11.1		GO:0006468,GO:0004672	AT2G23200.1		Protein kinase superfamily protein
Ciclev10000985m.g	2315.15	-0.541419	0.000529316	0.00718798	2507	2613	2342	1882	2316	2093	Ciclev10000985m.g		PTHR12064,PTHR12064:SF35			K16302		AT1G47330.1		CBS domain-containing protein with a domain of unknown function (DUF21)
Ciclev10015246m.g	88.3767	1.6278	0.000529136	0.00718798	43	19	55	161	149	131	Ciclev10015246m.g	PF04488,PF04572	PTHR12042,PTHR12042:SF18	KOG1928		K01988		AT1G61050.1		alpha 1,4-glycosyltransferase family protein
Ciclev10024735m.g	1325.77	1.38625	0.000536032	0.00727458	691	472	822	2039	1277	3072	Ciclev10024735m.g	PF13676,PF00931	PTHR11017,PTHR11017:SF174	KOG4658			GO:0007165,GO:0005515,GO:0043531	AT5G17680.1		disease resistance protein (TIR-NBS-LRR class), putative
Ciclev10017113m.g	445.098	-2.39616	0.000538818	0.00729853	1090	372	640	116	321	40	Ciclev10017113m.g	PF07207	PTHR36762,PTHR36762:SF2					AT3G26740.1	CCL	CCR-like
Ciclev10024840m.g	8032.07	0.756606	0.000538703	0.00729853	6116	6371	3941	8923	12647	12282	Ciclev10024840m.g	PF00694,PF00330	PTHR11670,PTHR11670:SF40		4.2.1.3	K01681	GO:0008152	AT4G35830.1	ACO1	aconitase 1
Ciclev10032787m.g	124.471	0.904092	0.000538813	0.00729853	101	62	76	174	163	203	Ciclev10032787m.g	PF00696	PTHR21499,PTHR21499:SF28		2.7.4.22			AT3G10030.1		aspartate/glutamate/uridylate kinase family protein
Ciclev10015346m.g	260.232	1.0081	0.000542999	0.00735052	155	188	128	308	512	345	Ciclev10015346m.g	PF14259						AT5G46870.1		RNA-binding (RRM/RBD/RNP motifs) family protein
Ciclev10001493m.g	1192.02	-0.974107	0.000548155	0.00741565	1113	1515	1595	831	1008	839	Ciclev10001493m.g	PF01553,PF16076	PTHR10983,PTHR10983:SF25	KOG1505	2.3.1.51	K13513	GO:0016746,GO:0008152	AT1G75020.1	LPAT4	lysophosphatidyl acyltransferase 4
Ciclev10003271m.g	8.23295	6.34732	0.000551219	0.00744771	0	0	0	17	3	35	Ciclev10003271m.g	PF13855	PTHR27004,PTHR27004:SF11		2.7.11.1		GO:0005515	AT1G58190.2	AtRLP9,RLP9	receptor like protein 9
Ciclev10025109m.g	3165.48	-0.400788	0.000550874	0.00744771	3604	3106	3133	2627	3268	3224	Ciclev10025109m.g	PF00658,PF00076	PTHR24012,PTHR24012:SF366	KOG0123		K13126	GO:0003723,GO:0003676	AT2G23350.1	PAB4,PABP4	poly(A) binding protein 4
Ciclev10010968m.g	566.393	0.75577	0.000556604	0.00751573	430	373	351	579	800	1016	Ciclev10010968m.g	PF08263,PF13855,PF07714	PTHR27000,PTHR27000:SF114	KOG1187	2.7.11.1		GO:0005515,GO:0006468,GO:0004672	AT5G20480.1	EFR	EF-TU receptor
Ciclev10007728m.g	1003.29	0.783783	0.00055743	0.00752215	943	638	478	1435	1366	1410	Ciclev10007728m.g	PF13812,PF13041	PTHR24015,PTHR24015:SF815			K17710		AT5G25630.1		Tetratricopeptide repeat (TPR)-like superfamily protein
Ciclev10012612m.g	13.5339	-3.61556	0.000560125	0.00755377	21	28	19	0	1	6	Ciclev10012612m.g	PF03634	PTHR31072,PTHR31072:SF18					AT1G67260.1	TCP1	TCP family transcription factor
Ciclev10016254m.g	7.46002	6.20667	0.000564176	0.00760361	0	0	0	8	6	37	Ciclev10016254m.g	PF00069	PTHR27009	KOG2345	3.1.4.46	K04733	GO:0006468,GO:0005524,GO:0004672	AT1G66980.1	SNC4	suppressor of npr1-1 constitutive 4
Ciclev10009250m.g	130.01	4.75289	0.000565715	0.00761957	19	1	7	60	6	804	Ciclev10009250m.g	PF03106	PTHR31429,PTHR31429:SF17				GO:0043565,GO:0006355,GO:0003700	AT1G80840.1	ATWRKY40,WRKY40	WRKY DNA-binding protein 40
Ciclev10006948m.g	1584.62	0.494597	0.000567994	0.00764547	1408	1236	977	1823	2307	2059	Ciclev10006948m.g	PF08450	PTHR10426,PTHR10426:SF22	KOG1520	4.3.3.2		GO:0016844,GO:0009058	AT3G57030.1		Calcium-dependent phosphotriesterase superfamily protein
Ciclev10032215m.g	7538.09	-0.452102	0.000570726	0.00767743	8414	7460	7853	6646	7268	7285	Ciclev10032215m.g	PF00149	PTHR11668,PTHR11668:SF257		3.1.3.16	K04382	GO:0016787	AT1G10430.1	PP2A-2	protein phosphatase 2A-2
Ciclev10030122m.g	9782.82	-1.36099	0.000574276	0.00772034	16247	7971	14469	7257	3653	7123	Ciclev10030122m.g		PTHR35290,PTHR35290:SF2					AT2G16385.1
Ciclev10013710m.g	1032.37	-1.38693	0.000575302	0.00772913	1385	796	1844	767	584	524	Ciclev10013710m.g	PF01679	PTHR21659,PTHR21659:SF24	KOG1773			GO:0016021	AT3G05880.1	RCI2A	Low temperature and salt responsive protein family
Ciclev10025396m.g	31.5979	4.10491	0.000575996	0.00772913	0	5	4	19	27	160	Ciclev10025396m.g	PF00067	PTHR24298,PTHR24298:SF51	KOG0156	1.14.13.21		GO:0055114,GO:0020037,GO:0016705,GO:0005506	AT5G07990.1	CYP75B1,D501,TT7	Cytochrome P450 superfamily protein
Ciclev10031503m.g	58.3683	2.01236	0.00057601	0.00772913	25	24	15	53	74	192	Ciclev10031503m.g	PF01554	PTHR11206,PTHR11206:SF154	KOG1347		K03327	GO:0055085,GO:0016020,GO:0015297,GO:0015238,GO:0006855	AT3G03620.1		MATE efflux family protein
Ciclev10004297m.g	708.528	0.545665	0.000577488	0.00774411	543	490	534	847	967	990	Ciclev10004297m.g		PTHR13859,PTHR13859:SF15					AT2G47820.1
Ciclev10013600m.g	55.0886	-1.39639	0.0005832	0.00781583	90	80	51	32	45	24	Ciclev10013600m.g	PF03372	PTHR11200,PTHR11200:SF115	KOG0565				AT2G37440.1		DNAse I-like superfamily protein
Ciclev10032655m.g	386.629	-0.813878	0.000584123	0.00782332	505	432	413	239	415	287	Ciclev10032655m.g	PF13893	PTHR20957					AT2G27790.1		RNA-binding (RRM/RBD/RNP motifs) family protein
Ciclev10019115m.g	1871.14	-0.649374	0.000585648	0.00783884	1999	1993	2190	1557	1687	1601	Ciclev10019115m.g	PF07995	PTHR19328,PTHR19328:SF34		1.1.99.35,1.1.5.2		GO:0048038,GO:0016901,GO:0005975	AT1G74790.1		catalytics
Ciclev10033947m.g	144.321	1.29421	0.000586567	0.00784624	123	64	49	252	178	248	Ciclev10033947m.g		PTHR31789,PTHR31789:SF5					AT3G54190.1		Transducin/WD40 repeat-like superfamily protein
Ciclev10007304m.g	5765.67	0.579966	0.000591718	0.00791023	5011	3457	4212	7523	7416	8022	Ciclev10007304m.g	PF13401,PF13855	PTHR23155,PTHR23155:SF554	KOG4658		K13459	GO:0005515	AT4G27190.1		NB-ARC domain-containing disease resistance protein
Ciclev10014521m.g	1667.45	-0.744636	0.000592758	0.00791298	2494	1742	1555	1538	1238	1339	Ciclev10014521m.g	PF01657	PTHR32099,PTHR32099:SF4					AT4G23220.1	CRK14	cysteine-rich RLK (RECEPTOR-like protein kinase) 14
Ciclev10027070m.g	436.491	0.929497	0.000592775	0.00791298	387	280	174	516	663	741	Ciclev10027070m.g	PF13640	PTHR10869,PTHR10869:SF66		1.14.11.2	K00472	GO:0055114,GO:0016491	AT4G33910.1		2-oxoglutarate (2OG) and Fe(II)-dependent oxygenase superfamily protein
Ciclev10031687m.g	88.9016	1.46401	0.000593031	0.00791298	51	22	56	120	143	174	Ciclev10031687m.g	PF13962,PF12796	PTHR24177,PTHR24177:SF35	KOG4412				AT5G51160.1		Ankyrin repeat family protein
Ciclev10002591m.g	29823	-1.56287	0.000594309	0.0079251	21702	36164	58678	16552	20279	13237	Ciclev10002591m.g	PF02298	PTHR33021,PTHR33021:SF64				GO:0009055	AT1G72230.1		Cupredoxin superfamily protein
Ciclev10003610m.g	17051.1	-1.69704	0.000598545	0.00797169	16145	12603	39633	9416	8273	8921	Ciclev10003610m.g	PF00032	PTHR19271,PTHR19271:SF2				GO:0016491,GO:0016020,GO:0009055	ATCG00730.1		photosynthetic electron transfer D
Ciclev10005357m.g	799.938	-0.736325	0.000598211	0.00797169	1077	699	962	639	725	632	Ciclev10005357m.g	PF06200	PTHR33077,PTHR33077:SF10					AT4G14720.1	PPD2,TIFY4B	TIFY domain/Divergent CCT motif family protein
Ciclev10024913m.g	720.88	0.749635	0.000599285	0.00797658	560	419	492	1098	997	891	Ciclev10024913m.g	PF00931	PTHR23155,PTHR23155:SF478				GO:0043531	AT1G12210.1	RFL1	RPS5-like 1
Ciclev10017729m.g	367.797	-0.549148	0.000600054	0.00798187	419	388	384	298	337	361	Ciclev10017729m.g		PTHR19845,PTHR19845:SF6					AT5G17370.1		Transducin/WD40 repeat-like superfamily protein
Ciclev10017329m.g	7.42433	6.19471	0.000601024	0.00798934	0	0	0	31	11	5	NA
Ciclev10028815m.g	459.411	0.494912	0.00060136	0.00798934	378	332	332	521	636	638	Ciclev10028815m.g	PF13862	PTHR13261					AT2G44510.1		CDK inhibitor P21 binding protein
Ciclev10026776m.g	14.7701	2.68268	0.00060198	0.00799263	5	3	3	35	15	34	Ciclev10026776m.g							AT3G15390.1	SDE5	silencing defective 5
Ciclev10020072m.g	3547.94	1.36372	0.000604055	0.00800531	3144	1405	1112	6610	6245	3953	Ciclev10020072m.g	PF03514	PTHR31636,PTHR31636:SF36					AT4G37650.1	SGR7,SHR	GRAS family transcription factor
Ciclev10024094m.g	16.2619	-3.26556	0.000603717	0.00800531	20	36	23	5	5	0	Ciclev10024094m.g	PF00069	PTHR27001,PTHR27001:SF48	KOG1187	2.7.11.1		GO:0006468,GO:0005524,GO:0004672	AT3G07070.1		Protein kinase superfamily protein
Ciclev10026672m.g	2047.69	-0.385691	0.000603738	0.00800531	2351	1980	2013	1741	2105	2083	Ciclev10026672m.g		PTHR33972,PTHR33972:SF2					AT1G16840.1
Ciclev10005654m.g	25.7827	1.69153	0.000608626	0.00806091	17	8	9	37	53	42	Ciclev10005654m.g	PF13962	PTHR24177,PTHR24177:SF36					AT4G03500.1		Ankyrin repeat family protein
Ciclev10001266m.g	1153.62	1.64864	0.000613074	0.00810982	335	364	769	1439	1500	2952	Ciclev10001266m.g	PF00128,PF07821	PTHR10357,PTHR10357:SF153	KOG0471	3.2.1.1,3.2.1.141	K01176	GO:0043169,GO:0005975,GO:0003824,GO:0005509,GO:0004556	AT4G25000.1	AMY1,ATAMY1	alpha-amylase-like
Ciclev10023982m.g	196.492	-1.17062	0.000613031	0.00810982	181	321	227	121	140	142	Ciclev10023982m.g	PF07725,PF13676,PF00931	PTHR11017,PTHR11017:SF162	KOG4658			GO:0007165,GO:0005515,GO:0043531	AT5G17680.1		disease resistance protein (TIR-NBS-LRR class), putative
Ciclev10014601m.g	121.57	1.57649	0.000616668	0.0081473	63	48	56	172	111	327	Ciclev10014601m.g	PF01823	PTHR33199,PTHR33199:SF4					AT1G14780.1		MAC/Perforin domain-containing protein
Ciclev10029246m.g	245.991	0.825499	0.000616419	0.0081473	224	142	128	275	416	365	Ciclev10029246m.g	PF04387	PTHR11035	KOG3187	4.2.1.134	K10703		AT5G59770.1		Protein-tyrosine phosphatase-like, PTPLA
Ciclev10022881m.g	10340.6	-0.41436	0.000617585	0.0081544	11825	10418	10055	8467	11098	10074	Ciclev10022881m.g		PTHR33403,PTHR33403:SF1			K18635		AT1G26355.1	SP1L1	SPIRAL1-like1
Ciclev10023335m.g	68.0349	1.12273	0.000618229	0.00815788	54	33	32	77	116	121	Ciclev10023335m.g	PF00275	PTHR21090		2.5.1.7		GO:0016765
Ciclev10032084m.g	1122.65	0.659039	0.000618699	0.00815906	942	727	724	1151	1573	1899	Ciclev10032084m.g	PF00248	PTHR11732,PTHR11732:SF239		2.3.1.170			AT1G59960.1		NAD(P)-linked oxidoreductase superfamily protein
Ciclev10005535m.g	4163.31	-0.599346	0.000622038	0.00819807	5650	4863	3365	3271	3848	3935	Ciclev10005535m.g	PF01549,PF03171	PTHR10869,PTHR10869:SF64	KOG1591	1.14.11.2	K00472	GO:0055114,GO:0016491	AT5G18900.1		2-oxoglutarate (2OG) and Fe(II)-dependent oxygenase superfamily protein
Ciclev10001740m.g	178.368	0.839237	0.000624295	0.00821772	118	120	110	276	240	240	Ciclev10001740m.g		PTHR33312,PTHR33312:SF8			K14499		AT5G42750.1	BKI1	BRI1 kinase inhibitor 1
Ciclev10019293m.g	3255.4	0.599711	0.000624083	0.00821772	2729	2282	2095	3654	4023	5459	Ciclev10019293m.g	PF13962,PF12796	PTHR24186,PTHR24186:SF8	KOG4412				AT2G31820.1		Ankyrin repeat family protein
Ciclev10028070m.g	29413	0.367311	0.0006247	0.008218	26874	23930	19755	33291	38371	38885	Ciclev10028070m.g	PF02874,PF00006	PTHR15184,PTHR15184:SF53		3.6.3.6	K02147	GO:0046034,GO:0015992,GO:0005524	AT4G38510.5		ATPase, V1 complex, subunit B protein
Ciclev10001147m.g	2393.09	-0.601882	0.000631339	0.00830025	3039	2638	2249	1896	2557	1888	Ciclev10001147m.g	PF14531,PF03822	PTHR24343,PTHR24343:SF157	KOG0583	2.7.11.1		GO:0007165	AT4G24400.1	ATCIPK8,CIPK8,PKS11,SnRK3.13	CBL-interacting protein kinase 8
Ciclev10025728m.g	1625.6	-0.429272	0.000634726	0.00833967	1828	1731	1538	1398	1671	1551	Ciclev10025728m.g	PF03016	PTHR11062,PTHR11062:SF63	KOG1021	2.4.2.41			AT4G38040.1		Exostosin family protein
Ciclev10028254m.g	11.2877	-3.06334	0.000635157	0.00834023	22	10	23	3	1	4	Ciclev10028254m.g	PF00067	PTHR24296,PTHR24296:SF7	KOG0157			GO:0055114,GO:0020037,GO:0016705,GO:0005506	AT2G27690.1	CYP94C1	cytochrome P450, family 94, subfamily C, polypeptide 1
Ciclev10020064m.g	36.5826	3.01581	0.00063777	0.00836941	9	3	10	25	38	161	Ciclev10020064m.g	PF00201	PTHR11926,PTHR11926:SF204	KOG1192	2.4.1.118		GO:0016758,GO:0008152	AT3G55700.1		UDP-Glycosyltransferase superfamily protein
Ciclev10007905m.g	1242.91	0.537013	0.000652084	0.00855074	1076	815	890	1410	1590	1921	Ciclev10007905m.g	PF05761	PTHR12103,PTHR12103:SF12		3.1.3.5			AT2G23890.1		HAD-superfamily hydrolase, subfamily IG, 5\'-nucleotidase
Ciclev10021860m.g	3068.14	0.814555	0.000652385	0.00855074	2272	2427	1421	3390	4818	4927	Ciclev10021860m.g	PF02453	PTHR10994,PTHR10994:SF78	KOG1792				AT2G46170.1		Reticulon family protein
Ciclev10004084m.g	141.467	-1.18809	0.000653465	0.00855967	238	139	167	122	78	83	Ciclev10004084m.g							AT4G24270.2	EMB140	EMBRYO DEFECTIVE 140
Ciclev10022906m.g	126613	1.63324	0.000654314	0.00856556	49376	30615	84481	115950	237911	297144	Ciclev10022906m.g	PF00280	PTHR33091,PTHR33091:SF14				GO:0009611,GO:0004867	AT2G38870.1		Serine protease inhibitor, potato inhibitor I-type family protein
Ciclev10010265m.g	28.2812	-4.37728	0.000655607	0.00857725	92	32	31	0	0	9	Ciclev10010265m.g	PF00931	PTHR23155,PTHR23155:SF554	KOG4658			GO:0043531	AT4G27190.1		NB-ARC domain-containing disease resistance protein
Ciclev10002503m.g	8.90137	4.56752	0.000658934	0.00861028	1	1	0	17	30	10	Ciclev10002503m.g	PF08263	PTHR27001,PTHR27001:SF224		2.7.11.1,2.7.10.1			AT5G21090.1		Leucine-rich repeat (LRR) family protein
Ciclev10009028m.g	82.7041	2.02077	0.000658865	0.00861028	35	30	25	59	113	283	Ciclev10009028m.g	PF02678,PF05726	PTHR13903,PTHR13903:SF5					AT1G50590.1		RmlC-like cupins superfamily protein
Ciclev10017840m.g	36.575	2.58877	0.000666965	0.00870462	9	4	15	53	33	125	Ciclev10017840m.g	PF00069	PTHR27009,PTHR27009:SF20	KOG1187	3.1.4.46	K04733	GO:0006468,GO:0005524,GO:0004672	AT5G39020.1		Malectin/receptor-like protein kinase family protein
Ciclev10026058m.g	5205.75	-0.411863	0.000666866	0.00870462	6647	5299	4459	4444	5094	5375	Ciclev10026058m.g	PF00447	PTHR10015,PTHR10015:SF166			K09419	GO:0043565,GO:0006355,GO:0005634,GO:0003700	AT4G36990.1	AT-HSFB1,ATHSF4,HSF4,HSFB1	heat shock factor 4
Ciclev10000146m.g	2949.44	0.598002	0.000668911	0.00872472	2848	1781	1877	3900	3980	3919	Ciclev10000146m.g	PF01513	PTHR20275,PTHR20275:SF6		2.7.1.23		GO:0008152,GO:0006741,GO:0003951	AT1G21640.1	ATNADK2,NADK2	NAD kinase 2
Ciclev10003656m.g	285.146	-0.556985	0.000670722	0.00874302	361	291	280	245	275	248	NA
Ciclev10012397m.g	4254.82	-0.642638	0.000678269	0.00883603	4463	4771	4797	3090	4183	3847	Ciclev10012397m.g	PF01169	PTHR12608,PTHR12608:SF4	KOG2881			GO:0016020	AT5G36290.2		Uncharacterized protein family (UPF0016)
Ciclev10027183m.g	428.531	0.576691	0.000679066	0.00884105	331	290	316	546	593	567	Ciclev10027183m.g	PF02201,PF03126	PTHR14445,PTHR14445:SF39				GO:0005515,GO:0003677	AT5G08430.1		SWIB/MDM2 domain;Plus-3;GYF
Ciclev10030145m.g	130.001	0.739491	0.000681427	0.00886641	93	93	80	157	194	192	Ciclev10030145m.g	PF13041	PTHR24015					AT1G12700.1		ATP binding;nucleic acid binding;helicases
Ciclev10015022m.g	337.107	1.07062	0.00068196	0.00886796	318	129	165	471	492	560	Ciclev10015022m.g	PF01554	PTHR11206,PTHR11206:SF173	KOG1347		K03327	GO:0055085,GO:0016020,GO:0015297,GO:0015238,GO:0006855	AT5G52450.1		MATE efflux family protein
Ciclev10029869m.g	198.911	-0.689429	0.00068262	0.00887116	266	218	192	132	182	197	Ciclev10029869m.g							AT4G38760.1		Protein of unknown function (DUF3414)
Ciclev10025164m.g	3412.96	0.898124	0.000683479	0.00887696	3096	1519	2020	5186	5134	4384	Ciclev10025164m.g	PF00651,PF03000	PTHR32370,PTHR32370:SF14				GO:0005515	AT5G67385.1		Phototropic-responsive NPH3 family protein
Ciclev10005152m.g	259.481	0.896527	0.000688183	0.00893264	177	176	143	283	501	350	Ciclev10005152m.g	PF00657	PTHR22835,PTHR22835:SF250		3.2.1.51		GO:0016788	AT3G27950.1		GDSL-like Lipase/Acylhydrolase superfamily protein
Ciclev10032222m.g	2203.42	-0.691164	0.000689218	0.00894066	2489	2128	2753	1661	1874	2093	Ciclev10032222m.g	PF00013	PTHR12826	KOG3273		K11884	GO:0003723	AT3G13230.1		RNA-binding KH domain-containing protein
Ciclev10028832m.g	219.887	1.17568	0.000689835	0.00894326	138	159	75	272	303	448	Ciclev10028832m.g	PF12695	PTHR23024,PTHR23024:SF189	KOG1515	3.1.1.1			AT5G06570.2		alpha/beta-Hydrolases superfamily protein
Ciclev10017272m.g	1527.91	1.37952	0.000694255	0.00899514	1378	537	507	2307	3288	1749	Ciclev10017272m.g	PF00248	PTHR11732,PTHR11732:SF239					AT1G59960.1		NAD(P)-linked oxidoreductase superfamily protein
Ciclev10010791m.g	47.4784	-1.49616	0.000695279	0.00900296	73	41	77	24	24	35	Ciclev10010791m.g	PF03330	PTHR22595,PTHR22595:SF47					AT2G18660.1	PNP-A	plant natriuretic peptide A
Ciclev10019893m.g	21862.4	1.43422	0.000695767	0.00900384	18633	9968	5160	35075	45364	25471	Ciclev10019893m.g	PF00067	PTHR24286,PTHR24286:SF53	KOG0157		K07437	GO:0055114,GO:0020037,GO:0016705,GO:0005506	AT5G36110.1	CYP716A1	cytochrome P450, family 716, subfamily A, polypeptide 1
Ciclev10007046m.g	11.6773	-4.57414	0.000696754	0.00901119	35	21	8	3	0	0	Ciclev10007046m.g		PTHR12709,PTHR12709:SF3			K16253		AT4G14520.3		DNA-directed RNA polymerase II-related
Ciclev10018633m.g	1278.44	0.812752	0.000703938	0.00909861	756	769	970	1697	1738	1991	Ciclev10018633m.g	PF00168,PF08372	PTHR10024,PTHR10024:SF182				GO:0005515	AT5G17980.1		C2 calcium/lipid-binding plant phosphoribosyltransferase family protein
Ciclev10012898m.g	26041.9	-0.734581	0.000705837	0.00911766	26987	27878	32777	18452	24393	22555	Ciclev10012898m.g	PF09439	PTHR11711,PTHR11711:SF181	KOG0070		K07977,K07937		AT1G10630.1	ARFA1F,ATARFA1F	ADP-ribosylation factor A1F
Ciclev10011594m.g	22.2964	-2.5485	0.000707902	0.00913334	42	49	15	4	13	5	Ciclev10011594m.g	PF14008,PF16656,PF00149	PTHR22953,PTHR22953:SF7	KOG1378	3.1.3.2		GO:0016787	AT3G52820.1	ATPAP22,PAP22	purple acid phosphatase 22
Ciclev10032556m.g	518.867	-0.517108	0.000707669	0.00913334	667	553	463	405	485	538	Ciclev10032556m.g	PF13419	PTHR18901,PTHR18901:SF42	KOG2914	3.1.3.58			AT2G38740.1		Haloacid dehalogenase-like hydrolase (HAD) superfamily protein
Ciclev10019636m.g	2677.55	0.54389	0.000708375	0.00913395	2513	1947	1570	3224	3365	4006	Ciclev10019636m.g	PF00378	PTHR11941,PTHR11941:SF61	KOG1679	4.2.1.18		GO:0008152,GO:0003824	AT4G16800.1		ATP-dependent caseinolytic (Clp) protease/crotonase family protein
Ciclev10027478m.g	6.12535	5.92092	0.000719551	0.00927248	0	0	0	12	5	24	Ciclev10027478m.g		PTHR33875,PTHR33875:SF2					AT1G76020.1		Thioredoxin superfamily protein
Ciclev10008188m.g	155.597	1.78144	0.000724975	0.00933678	67	28	94	291	177	329	Ciclev10008188m.g	PF13962,PF12796	PTHR24177,PTHR24177:SF17	KOG4412				AT5G51160.1		Ankyrin repeat family protein
Ciclev10019296m.g	1795.23	0.783965	0.000735785	0.00947031	1342	947	1308	2487	2170	2891	Ciclev10019296m.g	PF00400	PTHR22847,PTHR22847:SF474			K12816	GO:0005515	AT1G10580.1		Transducin/WD40 repeat-like superfamily protein
Ciclev10011092m.g	3607.44	-1.81339	0.000740969	0.0095303	7726	3613	4394	2801	1651	689	Ciclev10011092m.g	PF00999	PTHR32468,PTHR32468:SF10				GO:0055085,GO:0016021,GO:0015299,GO:0006812	AT3G53720.1	ATCHX20,CHX20	cation/H+ exchanger 20
Ciclev10024453m.g	11.848	-2.78487	0.000741334	0.0095303	15	29	12	3	4	3	Ciclev10024453m.g							AT2G14045.1
Ciclev10030499m.g	8409.19	0.63772	0.000743473	0.00955208	7334	5717	5096	9761	14263	10194	Ciclev10030499m.g	PF01326	PTHR22931,PTHR22931:SF1		2.7.9.4	K08244	GO:0016310,GO:0016301,GO:0005524	AT1G10760.1	GWD,GWD1,SEX1,SOP,SOP1	Pyruvate phosphate dikinase, PEP/pyruvate binding domain
Ciclev10006190m.g	54.4039	1.08904	0.000745467	0.00957196	33	34	28	79	91	76	Ciclev10006190m.g	PF07207	PTHR36762,PTHR36762:SF2					AT3G26740.1	CCL	CCR-like
Ciclev10033021m.g	81.9953	-1.92394	0.000751239	0.00964031	49	147	143	41	36	36	Ciclev10033021m.g	PF00085	PTHR10438,PTHR10438:SF240	KOG0907	1.6.5.4	K03671	GO:0045454,GO:0015035,GO:0006662	AT3G08710.2	ATH9,TH9,TRX H9	thioredoxin H-type 9
Ciclev10011774m.g	447.895	0.600184	0.000754675	0.00967415	409	322	254	499	643	666	Ciclev10011774m.g	PF07059	PTHR31558,PTHR31558:SF3					AT1G10410.1		Protein of unknown function (DUF1336)
Ciclev10021739m.g	349.922	2.53359	0.000754779	0.00967415	126	79	81	222	211	1623	Ciclev10021739m.g		PTHR37244,PTHR37244:SF1					AT4G24110.1
Ciclev10015203m.g	320.862	0.696193	0.000755523	0.00967792	263	178	230	430	428	461	Ciclev10015203m.g		PTHR32212,PTHR32212:SF126					AT3G59250.1		F-box/RNI-like superfamily protein
Ciclev10025278m.g	146.683	-1.4527	0.000757506	0.00969752	232	170	188	60	56	149	Ciclev10025278m.g		PTHR31133,PTHR31133:SF4					AT4G37030.1
Ciclev10002696m.g	1702.53	-0.487454	0.0007613	0.00973448	2121	1897	1453	1378	1619	1740	Ciclev10002696m.g	PF00098,PF00313	PTHR11544,PTHR11544:SF57				GO:0008270,GO:0003676,GO:0006355,GO:0003677	AT4G36020.1	CSDP1	cold shock domain protein 1
Ciclev10004604m.g	7007.38	0.766318	0.000761155	0.00973448	5498	3633	5060	9296	8547	11546	Ciclev10004604m.g	PF00098,PF00076,PF00160	PTHR11071,PTHR11071:SF156	KOG0415	5.2.1.8	K12735	GO:0008270,GO:0003676,GO:0006457,GO:0003755,GO:0000413	AT1G53720.1	ATCYP59,CYP59	cyclophilin 59
Ciclev10020661m.g	4476.91	0.916457	0.000765865	0.00978702	3719	3186	1736	5027	7173	7460	Ciclev10020661m.g	PF06027	PTHR14233,PTHR14233:SF14	KOG2766		K15287	GO:0016021,GO:0006810	AT3G59310.1		Eukaryotic protein of unknown function (DUF914)
Ciclev10023433m.g	97.3041	-1.08599	0.000766555	0.00979	160	93	113	71	54	82	NA
Ciclev10028852m.g	2800.81	-0.666423	0.000767077	0.00979084	3526	3316	2589	2067	3008	2161	Ciclev10028852m.g	PF00388	PTHR13593,PTHR13593:SF35	KOG4306	3.1.4.11,4.6.1.13			AT4G38690.1		PLC-like phosphodiesterases superfamily protein
Ciclev10017236m.g	2007.62	-0.835815	0.000771594	0.00984264	3122	2133	1891	1801	1675	1278	Ciclev10017236m.g	PF07011	PTHR33469,PTHR33469:SF3					AT1G17455.2	ELF4-L4	ELF4-like 4
Ciclev10018394m.g	18.4408	2.28509	0.000774168	0.00986961	6	2	9	30	39	33	NA
Ciclev10011490m.g	10.0471	3.05279	0.000775054	0.00987503	3	2	1	24	21	14	Ciclev10011490m.g		PTHR27000,PTHR27000:SF114	KOG0472	2.7.11.1			AT3G47570.1		Leucine-rich repeat protein kinase family protein
Ciclev10002984m.g	7571.14	0.758418	0.000775698	0.00987738	6208	4529	4741	7869	14068	10056	Ciclev10002984m.g	PF02704	PTHR23201,PTHR23201:SF2					AT1G75750.1	GASA1	GAST1 protein homolog 1
Ciclev10032851m.g	4517.2	-0.460452	0.000777912	0.00989969	5547	4682	4146	3528	4245	4960	Ciclev10032851m.g	PF00254	PTHR10516,PTHR10516:SF326	KOG0544	5.2.1.8	K01802	GO:0006457	AT3G55520.1		FKBP-like peptidyl-prolyl cis-trans isomerase family protein
Ciclev10030800m.g	304.28	1.32876	0.000778437	0.00990049	230	91	161	499	334	611	Ciclev10030800m.g	PF00924	PTHR31618,PTHR31618:SF7	KOG4629			GO:0055085,GO:0016020	AT5G12080.1	ATMSL10,MSL10	mechanosensitive channel of small conductance-like 10
Ciclev10018038m.g	85.7248	3.16089	0.000780261	0.00991782	22	13	13	48	35	450	Ciclev10018038m.g	PF00560,PF07714,PF11721	PTHR27006,PTHR27006:SF1	KOG1187	2.7.11.1		GO:0005515,GO:0006468,GO:0004672	AT1G56130.1		Leucine-rich repeat transmembrane protein kinase
Ciclev10029602m.g	382.339	-0.962302	0.00078095	0.0099207	674	336	401	318	266	273	Ciclev10029602m.g							AT5G60400.3
Ciclev10021875m.g	3190.82	-0.479607	0.000782386	0.00993306	3511	3500	3116	2831	3129	2906	Ciclev10021875m.g	PF01812	PTHR23407,PTHR23407:SF1	KOG3093	6.3.3.2	K01934		AT5G13050.2	5-FCL	5-formyltetrahydrofolate cycloligase
Ciclev10002216m.g	571.755	0.513363	0.000783648	0.0099432	517	375	403	694	726	821	Ciclev10002216m.g							AT5G08770.1
Ciclev10014123m.g	6550.04	0.401306	0.000787578	0.00998135	5895	5298	4312	7204	8729	8983	Ciclev10014123m.g	PF09261,PF07748,PF01074	PTHR11607,PTHR11607:SF36		3.2.1.24	K01191	GO:0008270,GO:0004553,GO:0015923,GO:0006013,GO:0005975,GO:0004559	AT5G13980.1		Glycosyl hydrolase family 38 protein
Ciclev10033643m.g	35.8718	-1.89668	0.000787585	0.00998135	63	33	59	12	28	11	NA
Ciclev10010253m.g	258.07	1.81874	0.000790501	0.0100124	209	84	38	354	624	371	Ciclev10010253m.g	PF03088	PTHR10426,PTHR10426:SF35	KOG1520	4.3.3.2		GO:0016844,GO:0009058	AT3G51420.1	ATSSL4,SSL4	strictosidine synthase-like 4
Ciclev10023127m.g	8.15884	4.41915	0.000791518	0.0100194	1	0	1	22	18	11	Ciclev10023127m.g		PTHR11315		3.4.19.9	K01307	GO:0008242,GO:0006541,GO:0003824	AT1G78670.1	ATGGH3,GGH3	gamma-glutamyl hydrolase 3
Ciclev10031260m.g	1490.15	0.449178	0.000795724	0.0100667	1345	1161	960	1607	2045	2106	Ciclev10031260m.g	PF01288,PF00809	PTHR20941,PTHR20941:SF1		2.7.6.3	K13941	GO:0009396,GO:0003848,GO:0042558	AT4G30000.1		Dihydropterin pyrophosphokinase / Dihydropteroate synthase
Ciclev10013430m.g	53.23	-2.15667	0.000796711	0.0100732	48	43	136	19	25	21	Ciclev10013430m.g	PF00201	PTHR11926,PTHR11926:SF235		2.4.1.324		GO:0016758,GO:0008152	AT1G22380.1	AtUGT85A3,UGT85A3	UDP-glucosyl transferase 85A3
Ciclev10011290m.g	139.841	2.71682	0.000799288	0.0100998	50	37	17	59	144	638	Ciclev10011290m.g	PF01657,PF07714	PTHR27006,PTHR27006:SF30	KOG1187	2.7.11.1		GO:0006468,GO:0004672	AT1G70530.1	CRK3	cysteine-rich RLK (RECEPTOR-like protein kinase) 3
Ciclev10022769m.g	519.071	-0.741933	0.000799928	0.010102	645	701	437	370	460	469	Ciclev10022769m.g		PTHR34132,PTHR34132:SF1					AT5G18150.1		Methyltransferase-related protein
Ciclev10024606m.g	271.194	0.718927	0.000801538	0.0101164	227	180	158	315	346	469	Ciclev10024606m.g	PF13676,PF00931	PTHR11017,PTHR11017:SF162	KOG4658			GO:0007165,GO:0005515,GO:0043531	AT4G12010.1		Disease resistance protein (TIR-NBS-LRR class) family
Ciclev10007115m.g	1856.03	-0.52208	0.000802625	0.0101241	2577	1799	1682	1642	1622	1804	Ciclev10007115m.g	PF08245	PTHR11136,PTHR11136:SF0	KOG2525	6.3.2.12		GO:0009058,GO:0005524,GO:0009396,GO:0004326	AT5G41480.1	ATDFA,DFA,EMB9,GLA1	Folylpolyglutamate synthetase family protein
Ciclev10014520m.g	912.459	-1.17833	0.000805469	0.010154	1364	1474	666	564	815	485	Ciclev10014520m.g	PF01657,PF07714	PTHR27002,PTHR27002:SF128	KOG1187	2.7.11.1		GO:0006468,GO:0004672	AT5G40380.1	CRK42	cysteine-rich RLK (RECEPTOR-like protein kinase) 42
Ciclev10016013m.g	29.4563	1.64491	0.000806023	0.010155	15	8	16	37	53	60	Ciclev10016013m.g		PTHR31964,PTHR31964:SF10					AT5G47740.1		Adenine nucleotide alpha hydrolases-like superfamily protein
Ciclev10021418m.g	333.979	0.614432	0.000807495	0.0101676	292	211	223	416	416	515	Ciclev10021418m.g	PF04266	PTHR34204,PTHR34204:SF2					AT2G43465.1		RNA-binding ASCH domain protein
Ciclev10027426m.g	4.98769	5.62317	0.000810069	0.010194	0	0	0	12	7	14	Ciclev10027426m.g	PF00931	PTHR23155,PTHR23155:SF478			K13459	GO:0043531	AT5G63020.1		Disease resistance protein (CC-NBS-LRR class) family
Ciclev10025530m.g	54.0587	2.33723	0.00081074	0.0101965	16	25	8	76	44	184	Ciclev10025530m.g	PF00004,PF14363	PTHR23070,PTHR23070:SF24				GO:0005524	AT3G50930.1	BCS1	cytochrome BC1 synthesis
Ciclev10023680m.g	8.59227	3.86319	0.000813541	0.0102257	1	0	2	13	25	16	Ciclev10023680m.g	PF14226	PTHR10209,PTHR10209:SF168		1.14.11.31			AT1G17020.1	ATSRG1,SRG1	senescence-related gene 1
Ciclev10018128m.g	8.19914	4.39389	0.000815194	0.0102405	0	1	1	10	17	26	Ciclev10018128m.g	PF13833	PTHR10891,PTHR10891:SF585	KOG0028				AT4G27280.1		Calcium-binding EF-hand family protein
Ciclev10027954m.g	4069.11	1.69758	0.000816073	0.0102456	3720	815	1049	5847	6001	8980	Ciclev10027954m.g	PF00005	PTHR19241,PTHR19241:SF301		3.6.3.36		GO:0016887,GO:0005524	AT1G17840.1	ABCG11,ATWBC11,COF1,DSO,WBC11	white-brown complex homolog protein 11
Ciclev10021179m.g	170.929	0.683526	0.000816905	0.01025	155	111	97	215	249	239	Ciclev10021179m.g		PTHR36383					AT4G24090.1
Ciclev10018222m.g	249.499	-0.980754	0.000820611	0.0102905	249	331	310	143	227	193	Ciclev10018222m.g	PF00326,PF02897	PTHR11757,PTHR11757:SF10	KOG2237	3.4.21.83	K01354	GO:0008236,GO:0006508,GO:0070008,GO:0004252	AT1G50380.1		Prolyl oligopeptidase family protein
Ciclev10030137m.g	19.4251	2.13592	0.000823396	0.0103194	10	4	6	43	36	25	Ciclev10030137m.g	PF04970	PTHR13943,PTHR13943:SF42		2.3.1.135			AT3G02700.1		NC domain-containing protein-related
Ciclev10004083m.g	17.507	2.30529	0.000824011	0.0103211	4	9	3	30	26	41	NA
Ciclev10003279m.g	227.786	-2.66419	0.000828945	0.0103768	130	109	763	82	65	57	NA
Ciclev10003441m.g	6.23747	5.94562	0.000832097	0.0104102	0	0	0	16	21	4	Ciclev10003441m.g		PTHR11926,PTHR11926:SF366				GO:0016758,GO:0008152	AT2G36780.1		UDP-Glycosyltransferase superfamily protein
Ciclev10022117m.g	138.669	-1.91317	0.00083533	0.0104445	366	122	139	35	46	117	Ciclev10022117m.g	PF07883	PTHR31238,PTHR31238:SF44					AT5G39110.1		RmlC-like cupins superfamily protein
Ciclev10009830m.g	2308.16	-0.515469	0.000840614	0.0104998	2702	2550	2179	1932	2432	1969	Ciclev10009830m.g	PF04145	PTHR12483,PTHR12483:SF39	KOG3386		K14686	GO:0035434,GO:0016021,GO:0005375	AT5G20650.1	COPT5	copper transporter 5
Ciclev10033157m.g	9.78693	3.32786	0.000840727	0.0104998	3	2	0	15	27	18	NA
Ciclev10024350m.g	88.6075	-3.80541	0.000845597	0.0105545	14	27	370	8	15	17	Ciclev10024350m.g	PF06955,PF00722	PTHR31062,PTHR31062:SF43		2.4.1.207	K08235	GO:0048046,GO:0016762,GO:0006073,GO:0005618,GO:0005975,GO:0004553	AT4G13090.1	XTH2	xyloglucan endotransglucosylase/hydrolase 2
Ciclev10023610m.g	249.914	1.17866	0.000850804	0.0106133	133	159	124	246	351	576	Ciclev10023610m.g	PF08263,PF03070,PF00560,PF00069,PF13855	PTHR27000,PTHR27000:SF217	KOG1187	2.7.11.1		GO:0005515,GO:0006468,GO:0005524,GO:0004672	AT4G28650.1		Leucine-rich repeat transmembrane protein kinase family protein
Ciclev10022556m.g	1088.27	-0.725735	0.000856897	0.0106831	1183	1208	1279	886	1040	799	Ciclev10022556m.g		PTHR13833					AT5G14890.1		NHL domain-containing protein
Ciclev10012904m.g	2568.64	-0.646421	0.00085755	0.010685	2634	2860	2970	1951	2393	2345	Ciclev10012904m.g	PF04398	PTHR31676,PTHR31676:SF8					AT5G16380.1		Protein of unknown function, DUF538
Ciclev10030022m.g	632.624	2.75171	0.000860758	0.0107188	13	237	170	812	1534	1374	Ciclev10030022m.g	PF05577	PTHR11010,PTHR11010:SF40	KOG2183	3.4.16.2	K01285	GO:0008236,GO:0006508	AT5G22860.1		Serine carboxypeptidase S28 family protein
Ciclev10026400m.g	334.476	2.30575	0.000862234	0.0107247	180	127	17	416	497	968	Ciclev10026400m.g	PF02309	PTHR31734,PTHR31734:SF12			K14484	GO:0006355,GO:0005634	AT3G15540.1	IAA19,MSG2	indole-3-acetic acid inducible 19
Ciclev10032113m.g	1568.73	0.514863	0.000861836	0.0107247	1514	1123	941	1864	2254	2038	Ciclev10032113m.g		PTHR12242,PTHR12242:SF10					AT1G10660.3
Ciclev10002702m.g	952.536	-0.439552	0.000864574	0.0107476	1180	1009	829	819	901	977	Ciclev10002702m.g	PF04573	PTHR12804	KOG3372	3.4.21.89	K12948	GO:0016021,GO:0008233,GO:0006465,GO:0005787	AT5G27430.1		Signal peptidase subunit
Ciclev10020642m.g	1910.25	0.439891	0.000868205	0.0107864	1844	1287	1340	2216	2490	2631	Ciclev10020642m.g	PF00763,PF02882	PTHR10025	KOG0089	3.5.4.9,1.5.1.5		GO:0055114,GO:0009396,GO:0004488,GO:0003824	AT4G00620.1		Amino acid dehydrogenase family protein
Ciclev10020107m.g	2418.74	0.372889	0.00086907	0.0107909	2250	1866	1677	2831	2972	3291	Ciclev10020107m.g	PF00266	PTHR11601,PTHR11601:SF47	KOG1549	5.1.1.17			AT3G62130.1		Pyridoxal phosphate (PLP)-dependent transferases superfamily protein
Ciclev10010497m.g	27.6075	1.64744	0.000870192	0.0107986	15	15	7	34	54	53	Ciclev10010497m.g	PF02042	PTHR32002					AT4G35590.1		RWP-RK domain-containing protein
Ciclev10011736m.g	8028.84	-1.04672	0.000871173	0.0108046	8502	9587	10976	3704	7875	6128	Ciclev10011736m.g	PF00026	PTHR13683,PTHR13683:SF327	KOG1339	3.4.23.12		GO:0006508,GO:0004190	AT5G37540.1		Eukaryotic aspartyl protease family protein
Ciclev10026344m.g	2556.96	1.7899	0.000872981	0.0108207	1108	1043	978	1835	2736	9025	Ciclev10026344m.g	PF13578	PTHR10509,PTHR10509:SF23	KOG1663	2.1.1.104		GO:0008171	AT4G34050.1	CCoAOMT1	S-adenosyl-L-methionine-dependent methyltransferases superfamily protein
Ciclev10028340m.g	13650.3	-0.531563	0.000876215	0.0108545	15062	16361	12583	11003	13360	12909	Ciclev10028340m.g	PF08603,PF01213	PTHR10652,PTHR10652:SF12			K17261	GO:0007010,GO:0003779	AT4G34490.1	ATCAP1,CAP 1,CAP1	cyclase associated protein 1
Ciclev10030945m.g	442.565	0.997374	0.000876992	0.0108579	372	278	175	584	843	541	Ciclev10030945m.g	PF00152	PTHR22594,PTHR22594:SF36		6.1.1.22	K01893	GO:0006418,GO:0005524,GO:0004812,GO:0000166	AT3G07420.1	ATNS2,NS2,SYNC2,SYNC2_ARATH	asparaginyl-tRNA synthetase 2
Ciclev10010282m.g	1318.02	0.933841	0.000879142	0.0108782	1241	766	540	1790	1674	2304	Ciclev10010282m.g	PF11883,PF08276,PF00954,PF01453,PF07714	PTHR27002,PTHR27002:SF101	KOG1187	2.7.11.1		GO:0004674,GO:0048544,GO:0006468,GO:0004672	AT4G27290.1		S-locus lectin protein kinase family protein
Ciclev10004039m.g	354.611	1.21582	0.000884581	0.0109392	261	209	125	418	822	425	Ciclev10004039m.g	PF08263,PF13855,PF00069	PTHR27000,PTHR27000:SF114	KOG1187	2.7.11.1		GO:0005515,GO:0006468,GO:0005524,GO:0004672	AT3G47570.1		Leucine-rich repeat protein kinase family protein
Ciclev10027587m.g	301.845	0.681953	0.000885577	0.0109452	216	212	203	377	484	378	Ciclev10027587m.g	PF00847	PTHR31985,PTHR31985:SF23			K09286	GO:0006355,GO:0003700	AT5G11590.1	TINY2	Integrase-type DNA-binding superfamily protein
Ciclev10006900m.g	106.978	1.2306	0.000887404	0.0109562	94	41	45	119	195	192	Ciclev10006900m.g	PF12776	PTHR31704,PTHR31704:SF16					AT5G27260.1
Ciclev10019679m.g	139.395	0.975862	0.000887486	0.0109562	92	88	77	144	204	275	Ciclev10019679m.g	PF00999	PTHR10110,PTHR10110:SF117	KOG1965			GO:0055085,GO:0016021,GO:0015299,GO:0006812	AT3G05030.1	ATNHX2,NHX2	sodium hydrogen exchanger 2
Ciclev10023376m.g	143.96	-0.741052	0.000888566	0.0109632	170	155	165	117	124	117	NA
Ciclev10017324m.g	284.669	-1.3058	0.000889836	0.0109726	658	240	258	193	190	160	Ciclev10017324m.g	PF00407	PTHR31907,PTHR31907:SF4				GO:0009607,GO:0006952	AT1G35260.1	MLP165	MLP-like protein 165
Ciclev10003243m.g	387.542	0.834368	0.000895475	0.0110358	357	245	176	432	597	639	Ciclev10003243m.g	PF02458	PTHR31623,PTHR31623:SF6		2.3.1.150		GO:0016747	AT3G26040.1		HXXXD-type acyl-transferase family protein
Ciclev10031861m.g	2714.43	-0.442889	0.000899597	0.0110802	3078	3029	2449	2246	2699	2741	Ciclev10031861m.g	PF13833,PF13202,PF13499	PTHR10827,PTHR10827:SF52	KOG4223			GO:0005509	AT5G08580.1		Calcium-binding EF hand family protein
Ciclev10015827m.g	255.43	1.22433	0.00090233	0.0111011	219	142	72	302	466	435	Ciclev10015827m.g	PF03140	PTHR31549,PTHR31549:SF2					AT4G31980.1
Ciclev10023426m.g	358.812	-2.33177	0.00090221	0.0111011	973	277	453	186	171	29	Ciclev10023426m.g	PF13515	PTHR31086,PTHR31086:SF13				GO:0015743	AT4G17970.1	ALMT12,ATALMT12	aluminum-activated, malate transporter 12
Ciclev10032139m.g	33.9085	-1.90704	0.000905011	0.0111277	32	51	59	10	24	14	Ciclev10032139m.g	PF01370	PTHR10366,PTHR10366:SF307	KOG1502			GO:0050662,GO:0003824	AT1G68540.1		NAD(P)-binding Rossmann-fold superfamily protein
Ciclev10030504m.g	660.602	1.38134	0.000912571	0.0112143	339	501	167	748	1331	1138	Ciclev10030504m.g	PF00005,PF00664	PTHR24223,PTHR24223:SF222		3.6.3.44		GO:0016887,GO:0005524,GO:0055085,GO:0042626,GO:0016021,GO:0006810	AT3G13080.1	ATMRP3,MRP3	multidrug resistance-associated protein 3
Ciclev10003216m.g	125.432	-2.23481	0.000915798	0.0112475	57	175	300	40	68	39	Ciclev10003216m.g		PTHR33127					AT3G56470.1		F-box family protein
Ciclev10026414m.g	15.2066	-2.90142	0.000919642	0.0112882	49	21	8	4	3	5	Ciclev10026414m.g	PF00046		KOG0483		K09338	GO:0003677	AT4G36740.1	ATHB40,HB-5,HB40	homeobox protein 40
Ciclev10001727m.g	1554.53	0.356619	0.000922464	0.0113164	1390	1172	1169	1753	2029	2041	Ciclev10001727m.g	PF00102	PTHR19134	KOG0789	3.1.3.48		GO:0006470,GO:0004725	AT1G71860.1	ATPTP1,PTP1	protein tyrosine phosphatase 1
Ciclev10011832m.g	192.812	1.27562	0.000923148	0.0113183	156	79	81	280	204	427	Ciclev10011832m.g		PTHR22814,PTHR22814:SF100	KOG1603				AT2G36950.1		Heavy metal transport/detoxification superfamily protein
Ciclev10000753m.g	428.667	0.660625	0.000924027	0.0113226	359	284	270	622	515	601	Ciclev10000753m.g	PF01535	PTHR24015,PTHR24015:SF578					AT5G27460.1		Tetratricopeptide repeat (TPR)-like superfamily protein
Ciclev10015681m.g	1518.48	-1.16944	0.000930898	0.0114003	1353	2282	1973	947	1359	808	Ciclev10015681m.g	PF03188,PF03351	PTHR23130,PTHR23130:SF78	KOG4293			GO:0016021	AT3G07570.1		Cytochrome b561/ferric reductase transmembrane with DOMON related domain
Ciclev10022151m.g	5221.49	0.63887	0.000938187	0.011483	4085	3052	3991	6755	6639	7767	Ciclev10022151m.g	PF01652	PTHR11960,PTHR11960:SF18	KOG1669		K03259	GO:0006413,GO:0005737,GO:0003743,GO:0003723	AT5G18110.1	NCBP	novel cap-binding protein
Ciclev10000131m.g	1627.82	-1.56015	0.000939075	0.0114873	1214	2721	2478	647	1432	696	Ciclev10000131m.g	PF00307,PF00225	PTHR24115,PTHR24115:SF468		3.6.4.5	K10406	GO:0005515,GO:0008017,GO:0007018,GO:0005524,GO:0003777,GO:0005871	AT5G27000.1	ATK4,KATD	kinesin 4
Ciclev10029534m.g	648.742	0.435045	0.000940733	0.0115011	611	480	429	760	884	843	Ciclev10029534m.g		PTHR14154,PTHR14154:SF18					AT4G34190.1	SEP1	stress enhanced protein 1
Ciclev10027019m.g	21.7157	2.10011	0.000943178	0.0115244	6	4	12	30	41	47	Ciclev10027019m.g	PF00190	PTHR31189,PTHR31189:SF7				GO:0045735	AT2G18540.1		RmlC-like cupins superfamily protein
Ciclev10031005m.g	3644.44	-0.51222	0.000945033	0.0115405	3912	3786	3932	3071	3553	3388	Ciclev10031005m.g	PF16969	PTHR12860	KOG2460		K03107		AT5G61970.1		signal recognition particle-related / SRP-related
Ciclev10015992m.g	470.069	-0.619302	0.000948241	0.0115731	535	469	543	394	403	436	Ciclev10015992m.g	PF07103	PTHR33973,PTHR33973:SF1					AT1G30130.2
Ciclev10014800m.g	1518.47	0.368719	0.000949905	0.0115802	1378	1138	1117	1658	2071	1989	Ciclev10014800m.g	PF00400	PTHR22847,PTHR22847:SF461	KOG1273		K14961	GO:0005515	AT3G21060.1		Transducin/WD40 repeat-like superfamily protein
Ciclev10030621m.g	13.4106	3.42955	0.000949826	0.0115802	1	0	5	22	33	27	Ciclev10030621m.g	PF00560,PF13855,PF00069	PTHR27000,PTHR27000:SF64	KOG1187	2.7.11.1		GO:0005515,GO:0006468,GO:0005524,GO:0004672	AT4G08850.1		Leucine-rich repeat receptor-like protein kinase family protein
Ciclev10017830m.g	47.6865	2.10497	0.000952319	0.011603	17	16	16	94	31	131	Ciclev10017830m.g	PF00069	PTHR27009,PTHR27009:SF6	KOG0580	3.1.4.46		GO:0006468,GO:0005524,GO:0004672	AT1G66910.1		Protein kinase superfamily protein
Ciclev10009534m.g	10523	-0.438152	0.000958163	0.0116676	11828	11658	9612	8615	10885	10368	Ciclev10009534m.g	PF03357	PTHR22761,PTHR22761:SF8	KOG1656		K12194	GO:0007034	AT4G29160.1	SNF7.1	SNF7 family protein
Ciclev10001722m.g	1677.83	1.05108	0.000960094	0.0116817	1265	951	807	1535	2363	3774	Ciclev10001722m.g	PF12695	PTHR23024,PTHR23024:SF135	KOG1515	3.1.1.1			AT1G68620.1		alpha/beta-Hydrolases superfamily protein
Ciclev10027529m.g	187.328	1.18062	0.000960408	0.0116817	119	96	99	363	189	300	Ciclev10027529m.g		PTHR23051,PTHR23051:SF2					AT4G32140.1		EamA-like transporter family
Ciclev10007429m.g	3366.69	-0.446422	0.000962639	0.0117009	3968	3596	3080	3138	3039	3289	Ciclev10007429m.g	PF00560,PF07714,PF13855	PTHR27000,PTHR27000:SF35	KOG1187	2.7.11.1		GO:0005515,GO:0006468,GO:0004672	AT2G24230.1		Leucine-rich repeat protein kinase family protein
Ciclev10024832m.g	7.7042	4.33571	0.000963081	0.0117009	1	0	1	15	11	23	Ciclev10024832m.g	PF13855,PF00931	PTHR23155,PTHR23155:SF478			K13459	GO:0005515,GO:0043531	AT5G63020.1		Disease resistance protein (CC-NBS-LRR class) family
Ciclev10023973m.g	610.202	-0.644973	0.000963687	0.0117017	911	614	543	537	514	529	Ciclev10023973m.g	PF12056	PTHR31963,PTHR31963:SF5					AT1G67570.1		Protein of unknown function (DUF3537)
Ciclev10002362m.g	44.6408	1.69255	0.000968601	0.0117547	19	12	26	58	61	110	Ciclev10002362m.g	PF00182	PTHR22595	KOG4742	3.2.1.14	K01183	GO:0016998,GO:0006032,GO:0004568	AT3G54420.1	ATCHITIV,ATEP3,CHIV,EP3	homolog of carrot EP3-3 chitinase
Ciclev10003464m.g	31.3233	3.322	0.000969367	0.0117573	3	3	9	40	14	139	Ciclev10003464m.g	PF00560,PF13855	PTHR27004,PTHR27004:SF11	KOG0472	2.7.11.1		GO:0005515	AT1G07390.2	AtRLP1,RLP1	receptor like protein 1
Ciclev10001975m.g	951.987	0.644138	0.000969979	0.0117581	786	592	658	1328	1396	1123	Ciclev10001975m.g	PF00300	PTHR23029,PTHR23029:SF46	KOG0235	2.7.1.105,3.1.3.46			AT3G05170.1		Phosphoglycerate mutase family protein
Ciclev10007667m.g	1028.54	0.982453	0.000973679	0.0117963	792	618	502	1507	1027	2006	Ciclev10007667m.g	PF08276,PF00954,PF07714	PTHR27002		2.7.11.1		GO:0048544,GO:0006468,GO:0004672	AT4G21380.1	ARK3,RK3	receptor kinase 3
Ciclev10022077m.g	37.9451	2.95315	0.000975556	0.0118124	4	10	9	33	27	170	Ciclev10022077m.g	PF02893	PTHR31969,PTHR31969:SF15					AT5G23370.1		GRAM domain-containing protein / ABA-responsive protein-related
Ciclev10027297m.g	123.664	1.18954	0.000984654	0.0119158	87	42	78	204	160	205	Ciclev10027297m.g	PF01535,PF13041	PTHR24015,PTHR24015:SF600					AT2G01390.1		Tetratricopeptide repeat (TPR)-like superfamily protein
Ciclev10006379m.g	40.8304	2.43471	0.000990127	0.0119753	26	5	6	105	43	77	NA
Ciclev10011598m.g	328.238	1.33888	0.000992737	0.0120001	305	117	109	606	440	504	Ciclev10011598m.g	PF00201	PTHR11926,PTHR11926:SF189		2.4.1.218	K08237	GO:0016758,GO:0008152	AT4G01070.1	GT72B1,UGT72B1	UDP-Glycosyltransferase superfamily protein
Ciclev10014921m.g	719.042	0.531966	0.000994237	0.0120115	668	530	427	824	943	1075	Ciclev10014921m.g	PF00569,PF00249	PTHR12374,PTHR12374:SF23	KOG0457		K11314	GO:0008270	AT4G16420.2	ADA2B,PRZ1	homolog of yeast ADA2 2B
Ciclev10030085m.g	18.1715	3.29003	0.0010009	0.0120851	1	6	2	14	28	71	Ciclev10030085m.g	PF00967	PTHR22595,PTHR22595:SF62				GO:0050832,GO:0042742	AT3G04720.1	HEL,PR-4,PR4	pathogenesis-related 4
Ciclev10006135m.g	4198.13	0.634056	0.00100267	0.0120998	4130	2559	2467	5606	5998	5354	Ciclev10006135m.g	PF01627	PTHR28242,PTHR28242:SF5	KOG4747		K14490	GO:0004871,GO:0000160	AT3G21510.1	AHP1	histidine-containing phosphotransmitter 1
Ciclev10003281m.g	73.6829	-1.00432	0.0010053	0.0121247	107	77	86	53	65	45	Ciclev10003281m.g	PF00011	PTHR34661,PTHR34661:SF3					AT1G54850.1		HSP20-like chaperones superfamily protein
Ciclev10007051m.g	409.591	0.519366	0.0010062	0.0121287	357	268	298	474	584	553	Ciclev10007051m.g	PF13812,PF01535,PF12854,PF13041	PTHR24015,PTHR24015:SF848					AT5G18950.1		Tetratricopeptide repeat (TPR)-like superfamily protein
Ciclev10033731m.g	49.2525	1.21221	0.00100708	0.0121324	27	32	22	79	66	83	Ciclev10033731m.g	PF10294	PTHR14614		2.1.1.125			AT1G73320.1		S-adenosyl-L-methionine-dependent methyltransferases superfamily protein
Ciclev10012648m.g	1018.23	0.447052	0.00100814	0.0121384	891	740	730	1103	1333	1495	Ciclev10012648m.g		PTHR35510					AT5G35320.1
Ciclev10032483m.g	5184.77	-0.480027	0.00101174	0.012175	5525	5505	5376	4371	5122	4947	Ciclev10032483m.g	PF07983	PTHR32227,PTHR32227:SF56					AT1G18650.1	PDCB3	plasmodesmata callose-binding protein 3
Ciclev10000352m.g	5276.19	1.27653	0.00101613	0.0122209	3453	3799	1326	6676	10693	7664	Ciclev10000352m.g	PF14310,PF00933,PF01915	PTHR30620,PTHR30620:SF8		3.2.1.37		GO:0005975,GO:0004553	AT1G78060.1		Glycosyl hydrolase family protein
Ciclev10006887m.g	22.5797	3.17235	0.00101893	0.0122478	9	2	2	23	20	96	Ciclev10006887m.g	PF00010	PTHR13935,PTHR13935:SF54				GO:0046983,GO:0003677	AT4G25410.1		basic helix-loop-helix (bHLH) DNA-binding superfamily protein
Ciclev10005629m.g	262.354	2.2541	0.00101964	0.0122493	100	55	94	151	264	1080	Ciclev10005629m.g	PF00249	PTHR10641,PTHR10641:SF523	KOG0048		K09422		AT3G23250.1	ATMYB15,ATY19,MYB15	myb domain protein 15
Ciclev10004764m.g	1146.48	-0.532845	0.00102068	0.0122551	1421	1277	1027	1054	1072	983	Ciclev10004764m.g	PF07690	PTHR23500,PTHR23500:SF30	KOG0254			GO:0055085,GO:0016021	AT5G61520.1		Major facilitator superfamily protein
Ciclev10011395m.g	894.761	-0.852912	0.00102215	0.0122658	1071	787	1258	649	705	772	Ciclev10011395m.g	PF13374,PF13424	PTHR19959,PTHR19959:SF159					AT5G37590.1		Tetratricopeptide repeat (TPR)-like superfamily protein
Ciclev10011176m.g	29540.5	0.643961	0.00102622	0.0123078	22450	17241	22994	39154	40285	40280	Ciclev10011176m.g	PF00171,PF00696	PTHR11063,PTHR11063:SF13		1.2.1.41,2.7.2.11		GO:0055114,GO:0016491,GO:0008152	AT3G55610.1	P5CS2	delta 1-pyrroline-5-carboxylate synthase 2
Ciclev10031723m.g	379.663	0.75775	0.0010295	0.0123402	252	264	250	511	448	628	Ciclev10031723m.g	PF00069	PTHR27001,PTHR27001:SF124	KOG1187	2.7.11.1,2.7.10.2		GO:0006468,GO:0005524,GO:0004672	AT1G07570.1	APK1,APK1A	Protein kinase superfamily protein
Ciclev10026265m.g	46.0871	3.18048	0.00103029	0.0123428	2	14	8	21	68	198	Ciclev10026265m.g	PF12710	PTHR20889,PTHR20889:SF4	KOG3120	3.6.1.1	K13248		AT1G73010.1	ATPS2,PS2	phosphate starvation-induced gene 2
Ciclev10022924m.g	108.914	1.02525	0.00103474	0.0123892	86	45	67	151	144	192	Ciclev10022924m.g		PTHR38925,PTHR38925:SF1
Ciclev10002157m.g	5.63943	-5.08876	0.00104552	0.0125112	16	9	6	1	0	0	Ciclev10002157m.g	PF00917		KOG1987	3.4.19.12		GO:0005515	AT3G17380.1		TRAF-like family protein
Ciclev10026112m.g	655.438	-1.08942	0.00104696	0.0125155	590	849	936	440	562	392	Ciclev10026112m.g	PF00249	PTHR10641,PTHR10641:SF643	KOG0048		K09422		AT2G16720.1	ATMYB7,ATY49,MYB7	myb domain protein 7
Ciclev10033487m.g	74.5263	-1.38178	0.00104704	0.0125155	68	97	121	39	44	55	Ciclev10033487m.g	PF00657	PTHR22835,PTHR22835:SF120		3.1.1.3		GO:0016788	AT2G19050.1		GDSL-like Lipase/Acylhydrolase superfamily protein
Ciclev10001352m.g	1191.12	0.514245	0.00104836	0.0125243	1071	752	871	1492	1630	1539	Ciclev10001352m.g		PTHR21596,PTHR21596:SF8					AT3G45900.1		Ribonuclease P protein subunit P38-related
Ciclev10013329m.g	87.5183	-1.34325	0.00104947	0.0125305	106	158	78	42	73	51	Ciclev10013329m.g	PF16891,PF00149	PTHR11668,PTHR11668:SF244	KOG0374	3.1.3.16	K06269	GO:0016787	AT5G59160.2	PPO,TOPP2	type one serine/threonine protein phosphatase 2
Ciclev10009355m.g	3034.79	-0.473306	0.00105099	0.0125417	3338	3422	2862	2448	3086	2959	Ciclev10009355m.g	PF07200	PTHR13678	KOG3270		K12185		AT2G36680.1		Modifier of rudimentary (Mod(r)) protein
Ciclev10004499m.g	3366.67	-1.07791	0.00105225	0.0125498	2914	3975	5230	2209	2662	2342	Ciclev10004499m.g	PF08263,PF13855,PF00069	PTHR27008,PTHR27008:SF40	KOG1187	2.7.11.1		GO:0005515,GO:0006468,GO:0005524,GO:0004672	AT1G10850.1		Leucine-rich repeat protein kinase family protein
Ciclev10020487m.g	11019.8	-0.801954	0.00106372	0.0126796	13278	10388	14330	9821	8418	8287	Ciclev10020487m.g	PF03405	PTHR31155		1.14.19.2	K03921	GO:0055114,GO:0045300,GO:0006631	AT2G43710.1	FAB2,SSI2	Plant stearoyl-acyl-carrier-protein desaturase family protein
Ciclev10022342m.g	778.177	-0.485548	0.00106948	0.0127411	929	751	803	706	702	747	Ciclev10022342m.g	PF14382,PF10447	PTHR12686,PTHR12686:SF8				GO:0003723,GO:0000178	AT5G38890.1		Nucleic acid-binding, OB-fold-like protein
Ciclev10019053m.g	44.8002	-2.18851	0.00107289	0.0127747	131	57	25	15	27	12	Ciclev10019053m.g	PF01794,PF08022,PF08030	PTHR11972,PTHR11972:SF41	KOG0039	1.16.1.7		GO:0055114,GO:0016491	AT1G01580.1	ATFRO2,FRD1,FRO2	ferric reduction oxidase 2
Ciclev10017327m.g	236.456	2.44279	0.00107507	0.0127935	106	67	35	194	144	1031	Ciclev10017327m.g	PF12609	PTHR33090					AT4G10265.1		Wound-responsive family protein
Ciclev10004987m.g	2065.8	0.472763	0.00108603	0.0129029	1825	1467	1455	2185	3107	2752	Ciclev10004987m.g	PF01435	PTHR22726,PTHR22726:SF1				GO:0006508,GO:0004222	AT5G51740.1		Peptidase family M48 family protein
Ciclev10013188m.g	37851.8	1.20911	0.00108548	0.0129029	19967	12158	29201	58530	58517	58396	Ciclev10013188m.g	PF14368	PTHR33214					AT3G18280.1		Bifunctional inhibitor/lipid-transfer protein/seed storage 2S albumin superfamily protein
Ciclev10028348m.g	5252.12	-0.757399	0.00108607	0.0129029	5571	6702	5596	3310	5379	4426	Ciclev10028348m.g	PF00069	PTHR27001,PTHR27001:SF25	KOG1187	2.7.11.1		GO:0006468,GO:0005524,GO:0004672	AT4G34500.1		Protein kinase superfamily protein
Ciclev10007547m.g	57.0526	2.45839	0.00109312	0.0129796	27	17	6	59	51	219	Ciclev10007547m.g	PF11883,PF08276,PF00954,PF01453,PF07714	PTHR27002,PTHR27002:SF101	KOG1187	2.7.11.1		GO:0004674,GO:0048544,GO:0006468,GO:0004672	AT4G27290.1		S-locus lectin protein kinase family protein
Ciclev10014641m.g	752.755	1.10499	0.00109674	0.0130096	708	276	363	1110	950	1359	Ciclev10014641m.g	PF07714,PF11721	PTHR27006,PTHR27006:SF1	KOG1187	2.7.11.1	K04733	GO:0006468,GO:0004672	AT1G56140.1		Leucine-rich repeat transmembrane protein kinase
Ciclev10020377m.g	4387.38	0.957794	0.00109687	0.0130096	3665	1657	2918	6254	6965	6033	Ciclev10020377m.g	PF08100,PF00891	PTHR11746,PTHR11746:SF103		2.1.1.68	K13066	GO:0046983,GO:0008171	AT5G54160.1	ATOMT1,OMT1	O-methyltransferase 1
Ciclev10016881m.g	3840.17	-0.504617	0.00109751	0.01301	4180	4005	4059	3438	3639	3476	Ciclev10016881m.g		PTHR33384,PTHR33384:SF2					AT1G68490.1
Ciclev10022000m.g	1914.09	-0.582935	0.00110325	0.0130708	2318	1845	2105	1723	1809	1551	Ciclev10022000m.g	PF07797	PTHR33130,PTHR33130:SF10					AT4G17440.2		Protein of unknown function (DUF1639)
Ciclev10015093m.g	2199.49	-1.80506	0.0011064	0.013101	2359	2102	4594	1718	582	852	Ciclev10015093m.g	PF00450	PTHR11802,PTHR11802:SF90		3.4.16.6	K16297	GO:0006508,GO:0004185	AT1G11080.1	scpl31	serine carboxypeptidase-like 31
Ciclev10001759m.g	4654.64	-0.851009	0.00110916	0.0131204	6893	5901	3815	3837	4232	2924	Ciclev10001759m.g	PF13837	PTHR31307,PTHR31307:SF7	KOG4282				AT3G54390.1		sequence-specific DNA binding transcription factors
Ciclev10013128m.g	9845.26	-0.372381	0.00110988	0.0131204	11052	10060	9257	8113	10209	10385	Ciclev10013128m.g	PF04667	PTHR10358,PTHR10358:SF7					AT5G64130.1		cAMP-regulated phosphoprotein 19-related protein
Ciclev10030486m.g	1256.89	0.785667	0.00110949	0.0131204	933	640	941	1481	1694	2152	Ciclev10030486m.g		PTHR32387,PTHR32387:SF3			K17592		AT3G48770.1		DNA binding;ATP binding
Ciclev10006210m.g	3727.39	-0.670743	0.00111134	0.0131304	4410	3355	4669	2949	3333	3303	Ciclev10006210m.g		PTHR36338,PTHR36338:SF1					AT1G79390.1
Ciclev10002981m.g	3318.08	-0.654633	0.00111633	0.0131821	3437	3977	3567	2410	3341	2874	Ciclev10002981m.g	PF00403	PTHR22814,PTHR22814:SF73	KOG1603		K07213	GO:0046872,GO:0030001	AT1G66240.1	ATATX1,ATX1	homolog of anti-oxidant 1
Ciclev10007698m.g	1054.92	0.580041	0.00111957	0.0132132	862	661	787	1277	1318	1622	Ciclev10007698m.g	PF03016	PTHR11062,PTHR11062:SF108	KOG1021	2.4.2.41			AT5G25820.1		Exostosin family protein
Ciclev10003745m.g	388.158	1.83567	0.00112228	0.0132378	222	106	145	523	261	1257	Ciclev10003745m.g	PF00324	PTHR11785,PTHR11785:SF370	KOG1289			GO:0055085,GO:0016020,GO:0006810,GO:0015171,GO:0003333	AT2G01170.1	BAT1	bidirectional amino acid transporter 1
Ciclev10025480m.g	771.106	1.44889	0.00112426	0.0132539	531	365	260	632	1041	2176	Ciclev10025480m.g	PF01554					GO:0055085,GO:0016020,GO:0015297,GO:0015238,GO:0006855	AT5G65380.1		MATE efflux family protein
Ciclev10002747m.g	9538.42	-1.50043	0.00112677	0.0132738	13617	10461	14216	7073	6859	2345	Ciclev10002747m.g	PF02496	PTHR33801,PTHR33801:SF7				GO:0006950
Ciclev10009059m.g	2220.89	-0.344396	0.00112718	0.0132738	2685	2180	1970	1911	2252	2375	Ciclev10009059m.g	PF09756	PTHR13270,PTHR13270:SF4	KOG3054				AT4G27120.2
Ciclev10030526m.g	35.498	2.46274	0.00113169	0.0133196	6	12	11	108	26	59	Ciclev10030526m.g	PF00560,PF07714,PF13855	PTHR27000,PTHR27000:SF31	KOG1187	2.7.11.1		GO:0005515,GO:0006468,GO:0004672	AT3G47570.1		Leucine-rich repeat protein kinase family protein
Ciclev10033551m.g	23.4373	4.88406	0.00113757	0.0133814	0	2	2	5	12	141	Ciclev10033551m.g	PF01040	PTHR11048,PTHR11048:SF25		2.5.1.116	K09833	GO:0016021,GO:0004659	AT2G18950.1	ATHPT,HPT1,TPT1,VTE2	homogentisate phytyltransferase 1
Ciclev10000788m.g	105.032	-1.47451	0.00114463	0.0134571	210	101	121	75	34	74	Ciclev10000788m.g	PF06813	PTHR21576,PTHR21576:SF11					AT2G30300.1		Major facilitator superfamily protein
Ciclev10023653m.g	814.977	1.04073	0.00115006	0.0135135	584	304	570	1036	1542	1089	Ciclev10023653m.g	PF00560,PF01582,PF00931	PTHR11017,PTHR11017:SF174				GO:0005515,GO:0007165,GO:0043531	AT5G17680.1		disease resistance protein (TIR-NBS-LRR class), putative
Ciclev10027032m.g	19.3239	2.13486	0.00116974	0.0137372	9	8	3	20	41	46	Ciclev10027032m.g		PTHR33109,PTHR33109:SF16					AT1G80133.1
Ciclev10015798m.g	49.7036	3.04393	0.00117253	0.0137625	6	1	21	101	51	142	Ciclev10015798m.g	PF08246,PF00112	PTHR12411,PTHR12411:SF333	KOG1543	3.4.22.31		GO:0008234,GO:0006508	AT3G49340.1		Cysteine proteinases superfamily protein
Ciclev10010245m.g	302.258	-0.908836	0.00117338	0.0137649	450	386	257	158	262	289	NA
Ciclev10010082m.g	722.853	-0.490137	0.0011838	0.0138796	888	762	669	585	776	647	Ciclev10010082m.g	PF08571	PTHR15858,PTHR15858:SF0	KOG4779				AT2G37975.1		Yos1-like protein
Ciclev10014701m.g	1315.85	-0.987854	0.0011846	0.0138813	1198	1959	1530	792	1193	971	Ciclev10014701m.g		PTHR31133,PTHR31133:SF2					AT4G12680.1
Ciclev10028605m.g	383.291	-1.96392	0.00119328	0.0139754	1076	464	226	164	278	78	Ciclev10028605m.g	PF02797,PF00195	PTHR11877,PTHR11877:SF27		2.3.1.74	K00660		AT5G13930.1	ATCHS,CHS,TT4	Chalcone and stilbene synthase family protein
Ciclev10008705m.g	789.993	0.845342	0.00119555	0.0139868	778	379	426	1008	1297	1083	Ciclev10008705m.g		PTHR11133,PTHR11133:SF14		1.5.1.8,1.5.1.9	K14157		AT4G33150.1	LKR,LKR/SDH,SDH	lysine-ketoglutarate reductase/saccharopine dehydrogenase bifunctional enzyme
Ciclev10020844m.g	1384.24	0.742592	0.00119547	0.0139868	1368	747	778	1593	1954	2259	Ciclev10020844m.g	PF03171,PF14226	PTHR10209,PTHR10209:SF168	KOG0143	1.14.11.31		GO:0055114,GO:0016491	AT1G17020.1	ATSRG1,SRG1	senescence-related gene 1
Ciclev10029727m.g	9723	-1.08311	0.00120307	0.0140671	16867	8838	11032	9015	5925	5431	Ciclev10029727m.g							AT3G45160.1		Putative membrane lipoprotein
Ciclev10011806m.g	228.709	1.07996	0.00120649	0.0140994	103	122	167	274	365	402	Ciclev10011806m.g	PF14383	PTHR35499,PTHR35499:SF2					AT5G01370.1	ACI1	ALC-interacting protein 1
Ciclev10032827m.g	79.3615	-1.71863	0.00120724	0.0141005	114	74	141	31	69	24	Ciclev10032827m.g		PTHR32263,PTHR32263:SF8					AT1G23550.1	SRO2	similar to RCD one 2
Ciclev10030923m.g	6120.22	0.407916	0.00121301	0.0141602	5642	4888	3949	7002	7726	8562	Ciclev10030923m.g	PF07817	PTHR12960,PTHR12960:SF0	KOG2412		K18723	GO:0016973,GO:0005643	AT1G13120.1	emb1745	embryo defective 1745
Ciclev10019217m.g	145.566	1.14474	0.00121954	0.0142287	127	75	53	214	176	278	Ciclev10019217m.g	PF00560,PF00069	PTHR27000,PTHR27000:SF143	KOG1187	2.7.11.1		GO:0005515,GO:0006468,GO:0005524,GO:0004672	AT4G08850.1		Leucine-rich repeat receptor-like protein kinase family protein
Ciclev10003992m.g	181.527	-0.803716	0.00122609	0.0142758	282	174	184	142	169	129	Ciclev10003992m.g	PF02222	PTHR11609,PTHR11609:SF5		4.1.1.21	K11808		AT2G37690.1		phosphoribosylaminoimidazole carboxylase, putative / AIR carboxylase, putative
Ciclev10004145m.g	3274.65	0.973812	0.00122589	0.0142758	2033	2596	1413	3765	4354	6460	Ciclev10004145m.g	PF00664,PF00005	PTHR24223,PTHR24223:SF192		3.6.3.44		GO:0055085,GO:0042626,GO:0016021,GO:0006810,GO:0005524,GO:0016887	AT3G59140.1	ATMRP14,MRP14	multidrug resistance-associated protein 14
Ciclev10009269m.g	429.863	0.564091	0.00122624	0.0142758	365	269	316	508	562	642	Ciclev10009269m.g	PF11789	PTHR21330,PTHR21330:SF2				GO:0030915,GO:0019789,GO:0000724	AT3G15150.1	ATMMS21,HPY2,MMS21	RING/U-box superfamily protein
Ciclev10025476m.g	1588.11	1.53	0.00122564	0.0142758	1356	710	285	2603	3172	2055	Ciclev10025476m.g	PF00201	PTHR11926,PTHR11926:SF269		2.4.1.324		GO:0016758,GO:0008152	AT1G22360.1	AtUGT85A2,UGT85A2	UDP-glucosyl transferase 85A2
Ciclev10013447m.g	311.323	-0.623745	0.00122951	0.014306	424	311	306	225	265	331	Ciclev10013447m.g	PF14299						AT2G02240.1	MEE66	F-box family protein
Ciclev10010531m.g	44.2007	-3.89348	0.00123253	0.0143334	13	26	169	2	15	2	Ciclev10010531m.g	PF06955,PF00722	PTHR31062,PTHR31062:SF47		2.4.1.207		GO:0048046,GO:0016762,GO:0006073,GO:0005618,GO:0005975,GO:0004553	AT4G25810.1	XTH23,XTR6	xyloglucan endotransglycosylase 6
Ciclev10033525m.g	111.232	-1.3669	0.00123908	0.0144018	125	102	201	64	58	85	Ciclev10033525m.g		PTHR16193					AT5G17270.1		Protein prenylyltransferase superfamily protein
Ciclev10000706m.g	9931.93	-0.571396	0.00124248	0.0144206	10542	11444	10236	7651	10272	8784	Ciclev10000706m.g	PF10250	PTHR31741,PTHR31741:SF1					AT1G22460.1		O-fucosyltransferase family protein
Ciclev10015050m.g	6520.09	-1.09008	0.00124272	0.0144206	5323	8526	9662	3992	5335	4603	Ciclev10015050m.g	PF00085,PF04777	PTHR22897	KOG1731	1.8.3.2	K10758	GO:0045454,GO:0055114,GO:0016972	AT1G15020.2	ATQSOX1,QSO2,QSOX1	quiescin-sulfhydryl oxidase 1
Ciclev10021296m.g	18.2065	3.0035	0.00124167	0.0144206	3	6	2	21	16	73	Ciclev10021296m.g	PF03479	PTHR31100,PTHR31100:SF15					AT4G22810.1		Predicted AT-hook DNA-binding family protein
Ciclev10003487m.g	588.574	-0.476073	0.00124558	0.014446	664	592	611	485	591	567	Ciclev10003487m.g	PF07738	PTHR12911,PTHR12911:SF27			K19347		AT5G04990.1	ATSUN1,SUN1	SAD1/UNC-84 domain protein 1
Ciclev10001341m.g	620.231	0.694026	0.00126661	0.014682	535	443	332	752	755	1055	Ciclev10001341m.g	PF13639	PTHR14155			K10664	GO:0008270,GO:0005515	AT1G72200.1		RING/U-box superfamily protein
Ciclev10016641m.g	5513.27	-0.427923	0.00127336	0.0147522	6697	5557	5115	4722	5993	4965	Ciclev10016641m.g	PF00025	PTHR24073,PTHR24073:SF432	KOG0087		K07904	GO:0005525	AT4G18800.1	ATHSGBP,ATRAB11B,ATRABA1D,RABA1d	RAB GTPase homolog A1D
Ciclev10014803m.g	372.265	1.40837	0.0012755	0.0147691	144	242	162	312	610	919	Ciclev10014803m.g	PF08031,PF01565	PTHR32448		1.3.3.8		GO:0055114,GO:0050660,GO:0016491	AT5G44400.1		FAD-binding Berberine family protein
Ciclev10025695m.g	460.794	0.711221	0.00127629	0.0147702	406	305	256	609	755	539	Ciclev10025695m.g	PF00004	PTHR32429,PTHR32429:SF11	KOG0651			GO:0005524	AT1G73110.1		P-loop containing nucleoside triphosphate hydrolases superfamily protein
Ciclev10001163m.g	6897.43	-0.499351	0.00128126	0.0148195	7769	7214	7038	5293	7463	6375	Ciclev10001163m.g	PF02020,PF01873	PTHR23001,PTHR23001:SF8	KOG2767		K03262	GO:0005515,GO:0006413,GO:0003743	AT1G77840.1		Translation initiation factor IF2/IF5
Ciclev10032029m.g	554.558	-1.08683	0.00128192	0.0148195	874	514	690	351	561	272	Ciclev10032029m.g	PF00847	PTHR31241				GO:0006355,GO:0003700	AT2G40340.1	AtERF48,DREB2C	Integrase-type DNA-binding superfamily protein
Ciclev10033974m.g	181.331	1.25452	0.00128595	0.014858	147	109	46	283	301	265	Ciclev10033974m.g	PF08241	PTHR10108,PTHR10108:SF874				GO:0008168,GO:0008152	AT1G24480.1		S-adenosyl-L-methionine-dependent methyltransferases superfamily protein
Ciclev10010621m.g	38.3563	1.45288	0.00128699	0.014862	19	19	18	39	65	86	Ciclev10010621m.g	PF00249	PTHR10641,PTHR10641:SF603	KOG0048		K09422		AT5G65790.1	ATMYB68,MYB68	myb domain protein 68
Ciclev10018393m.g	452.813	0.537392	0.0012969	0.0149684	365	308	335	574	573	636	NA
Ciclev10003848m.g	887.796	-0.566417	0.00130037	0.0150004	1190	822	906	818	772	783	Ciclev10003848m.g				2.1.1.12			AT5G49810.1	MMT	methionine S-methyltransferase
Ciclev10030414m.g	47.7553	1.12464	0.00130128	0.0150028	35	25	23	57	74	89	NA
Ciclev10012139m.g	2087.64	-0.466978	0.00130645	0.0150543	2559	1885	2192	1743	1984	2123	Ciclev10012139m.g	PF01556	PTHR24078,PTHR24078:SF298	KOG0714				AT5G01390.1		DNAJ heat shock family protein
Ciclev10018609m.g	6288.26	0.322687	0.00130847	0.0150695	5632	4931	4721	7168	7837	8287	Ciclev10018609m.g	PF01429	PTHR34067,PTHR34067:SF1				GO:0005634,GO:0003677	AT5G52230.2	MBD13	methyl-CPG-binding domain protein 13
Ciclev10008460m.g	869.279	-1.76676	0.0013102	0.0150814	543	1533	1442	314	720	294	Ciclev10008460m.g	PF04851,PF00271	PTHR24031,PTHR24031:SF322		3.6.4.13	K03257	GO:0016787,GO:0005524,GO:0003677	AT3G13920.1	EIF4A1,RH4,TIF4A1	eukaryotic translation initiation factor 4A1
Ciclev10002945m.g	3605.08	-0.388366	0.001315	0.0151285	4163	3400	3613	3240	3472	3690	Ciclev10002945m.g	PF03671	PTHR15825	KOG3483		K12162		AT1G77710.1
Ciclev10009172m.g	210.559	-2.93611	0.00132115	0.0151887	79	263	607	28	121	16	Ciclev10009172m.g	PF06955,PF00722	PTHR31062,PTHR31062:SF20		2.4.1.207	K08235	GO:0048046,GO:0016762,GO:0006073,GO:0005618,GO:0005975,GO:0004553	AT4G30270.1	MERI-5,MERI5B,SEN4,XTH24	xyloglucan endotransglucosylase/hydrolase 24
Ciclev10022115m.g	339.916	0.837178	0.00132165	0.0151887	196	265	199	383	512	567	Ciclev10022115m.g		PTHR39104					AT3G07150.1
Ciclev10006630m.g	4.98515	5.62264	0.00133217	0.0153014	0	0	0	12	5	16	Ciclev10006630m.g		PTHR24320,PTHR24320:SF100		1.1.1.330			AT5G02540.1		NAD(P)-binding Rossmann-fold superfamily protein
Ciclev10031499m.g	1695.78	0.404714	0.00133848	0.0153657	1579	1189	1241	2063	2167	2197	Ciclev10031499m.g	PF13418,PF13415	PTHR23244,PTHR23244:SF262	KOG4693				AT2G36360.2		Galactose oxidase/kelch repeat superfamily protein
Ciclev10007092m.g	12.5318	3.0024	0.00134206	0.0153986	6	1	1	14	26	36	NA
Ciclev10014844m.g	5946.26	0.446685	0.00134375	0.0154046	5319	4802	3722	6941	7493	8446	Ciclev10014844m.g	PF02450	PTHR11440,PTHR11440:SF3	KOG2369	3.1.1.32		GO:0008374,GO:0006629	AT4G19860.1		alpha/beta-Hydrolases superfamily protein
Ciclev10030225m.g	63.7158	5.02739	0.00134403	0.0154046	0	10	0	53	16	356	Ciclev10030225m.g	PF00067	PTHR24298,PTHR24298:SF121	KOG0156	1.14.13.152		GO:0055114,GO:0020037,GO:0016705,GO:0005506	AT2G45550.1	CYP76C4	cytochrome P450, family 76, subfamily C, polypeptide 4
Ciclev10015435m.g	455.606	0.732578	0.0013459	0.0154096	397	330	222	659	609	617	Ciclev10015435m.g	PF01758	PTHR10361,PTHR10361:SF33	KOG2718		K03453	GO:0016020	AT3G25410.1		Sodium Bile acid symporter family
Ciclev10029892m.g	23.0481	-3.30399	0.00134576	0.0154096	9	19	78	5	6	3	Ciclev10029892m.g		PTHR32448		1.3.3.8			AT1G26420.1		FAD-binding Berberine family protein
Ciclev10016000m.g	2798.55	0.427535	0.00135429	0.0154974	2580	2212	1781	3435	3550	3693	Ciclev10016000m.g	PF00561	PTHR10992,PTHR10992:SF869	KOG4178	3.3.2.10			AT3G51000.1		alpha/beta-Hydrolases superfamily protein
Ciclev10015290m.g	2399.94	0.429313	0.00135666	0.0155159	2212	1776	1638	2559	3113	3551	Ciclev10015290m.g	PF00432	PTHR11774,PTHR11774:SF6	KOG0365	2.5.1.58	K05954	GO:0003824,GO:0042127,GO:0018343,GO:0005965	AT5G40280.1	ATFTB,ERA1,WIG	Prenyltransferase family protein
Ciclev10025844m.g	1404.22	-0.543659	0.001358	0.0155159	1506	1578	1441	1158	1423	1228	Ciclev10025844m.g	PF00320	PTHR10071,PTHR10071:SF163				GO:0043565,GO:0008270,GO:0006355,GO:0003700	AT5G66320.1	GATA5	GATA transcription factor 5
Ciclev10028110m.g	9282.58	-0.50649	0.00135807	0.0155159	11384	10724	7852	7623	9528	8443	Ciclev10028110m.g	PF07714	PTHR24349,PTHR24349:SF83	KOG0032	2.7.11.1	K13412	GO:0006468,GO:0004672	AT4G35310.1	ATCPK5,CPK5	calmodulin-domain protein kinase 5
Ciclev10016745m.g	4181.07	-2.85531	0.00136027	0.0155327	11762	9053	408	773	2034	612	Ciclev10016745m.g	PF05553	PTHR33265,PTHR33265:SF6					AT1G52140.1
Ciclev10015433m.g	11234.8	-0.742634	0.00136276	0.0155529	12308	15179	10744	8130	11425	8521	Ciclev10015433m.g	PF08669,PF01571	PTHR13847,PTHR13847:SF5		2.1.2.10	K00605	GO:0006546,GO:0004047	AT1G11860.2		Glycine cleavage T-protein family
Ciclev10014670m.g	28.0166	-1.59961	0.00136609	0.0155826	34	31	48	16	16	14	Ciclev10014670m.g	PF03321	PTHR31901,PTHR31901:SF10			K14487		AT4G03400.1	DFL2,GH3-10	Auxin-responsive GH3 family protein
Ciclev10003998m.g	646.388	-0.750635	0.00136843	0.015601	796	600	810	458	495	659	Ciclev10003998m.g	PF05277	PTHR17920,PTHR17920:SF7					AT4G36210.1		Protein of unknown function (DUF726)
Ciclev10028186m.g	189.282	1.55049	0.00137533	0.0156713	164	74	39	375	285	268	Ciclev10028186m.g		PTHR31439,PTHR31439:SF4					AT2G15020.1
Ciclev10013208m.g	856.486	-0.372513	0.00137914	0.0157025	1021	826	805	754	838	898	Ciclev10013208m.g	PF09809	PTHR21338			K17422		AT5G40080.1		Mitochondrial ribosomal protein L27
Ciclev10020948m.g	815.025	0.400903	0.00137953	0.0157025	771	621	543	913	1068	1117	Ciclev10020948m.g	PF09459	PTHR36044,PTHR36044:SF1				GO:0020037	AT3G62370.1		heme binding
Ciclev10032588m.g	52.6146	1.54081	0.00138592	0.0157669	29	24	21	85	125	50	Ciclev10032588m.g	PF00560,PF13855	PTHR27000		2.7.11.1		GO:0005515	AT3G05660.1	AtRLP33,RLP33	receptor like protein 33
Ciclev10000934m.g	70.0039	1.14349	0.00139009	0.0158059	51	26	43	108	94	118	Ciclev10000934m.g	PF00067	PTHR24298,PTHR24298:SF118	KOG0156	1.14.13.89		GO:0055114,GO:0020037,GO:0016705,GO:0005506	AT4G37370.1	CYP81D8	cytochrome P450, family 81, subfamily D, polypeptide 8
Ciclev10031674m.g	1491.92	-0.731713	0.00139156	0.0158142	1604	1787	1652	1003	1581	1174	Ciclev10031674m.g		PTHR31096,PTHR31096:SF19		2.7.7.59			AT2G36840.1		ACT-like superfamily protein
Ciclev10032946m.g	13.6414	2.25275	0.00139308	0.0158232	5	4	4	18	21	37	Ciclev10032946m.g	PF13639	PTHR14155,PTHR14155:SF100				GO:0008270,GO:0005515	AT3G11110.1		RING/U-box superfamily protein
Ciclev10032070m.g	438.266	0.924314	0.00139386	0.0158237	421	182	244	603	625	684	Ciclev10032070m.g	PF00378	PTHR11941,PTHR11941:SF20		4.1.3.36		GO:0008152,GO:0003824	AT1G60550.1	DHNS,ECHID	enoyl-CoA hydratase/isomerase D
Ciclev10010065m.g	100.92	-0.950246	0.00139702	0.0158511	129	102	131	58	77	96	Ciclev10010065m.g							AT2G19320.1
Ciclev10008714m.g	1198.8	1.16601	0.0014003	0.0158799	850	580	610	1885	2566	1041	Ciclev10008714m.g	PF03088	PTHR10426,PTHR10426:SF35	KOG1520	4.3.3.2		GO:0016844,GO:0009058	AT3G51420.1	ATSSL4,SSL4	strictosidine synthase-like 4
Ciclev10018783m.g	7.04091	3.56314	0.00140664	0.0159372	1	1	1	15	12	16	Ciclev10018783m.g	PF00560,PF13855,PF00069	PTHR27000,PTHR27000:SF31	KOG1187	2.7.11.1		GO:0005515,GO:0006468,GO:0005524,GO:0004672	AT3G47570.1		Leucine-rich repeat protein kinase family protein
Ciclev10028652m.g	11230.2	0.479418	0.00140684	0.0159372	9081	9136	7414	13373	13869	16364	Ciclev10028652m.g	PF00076	PTHR15241,PTHR15241:SF4				GO:0003676	AT1G07350.1		RNA-binding (RRM/RBD/RNP motifs) family protein
Ciclev10029760m.g	102.209	-1.26059	0.00140905	0.0159479	136	116	140	38	65	101	Ciclev10029760m.g		PTHR34563,PTHR34563:SF2					AT3G19660.1
Ciclev10033357m.g	1130.75	0.534311	0.00140927	0.0159479	1124	765	676	1374	1483	1603	Ciclev10033357m.g	PF01063	PTHR11825,PTHR11825:SF24				GO:0008152,GO:0003824	AT3G54970.1		D-aminoacid aminotransferase-like PLP-dependent enzymes superfamily protein
Ciclev10012549m.g	2207.07	0.558318	0.00141437	0.0159972	2112	1472	1361	2327	3066	3428	Ciclev10012549m.g	PF00708	PTHR10029,PTHR10029:SF3		3.6.1.7			AT5G03370.1		acylphosphatase family
Ciclev10015460m.g	434.356	-0.76796	0.00142077	0.0160489	443	492	539	305	411	358	Ciclev10015460m.g	PF00069	PTHR24361,PTHR24361:SF380	KOG0198	2.7.11.25		GO:0006468,GO:0005524,GO:0004672	AT1G05100.1	MAPKKK18	mitogen-activated protein kinase kinase kinase 18
Ciclev10019486m.g	296.921	-2.17969	0.00142057	0.0160489	500	218	601	184	31	132	Ciclev10019486m.g	PF00083	PTHR24064,PTHR24064:SF271	KOG0255		K08202	GO:0055085,GO:0022857,GO:0016021	AT1G73220.1	1-Oct,AtOCT1	organic cation/carnitine transporter1
Ciclev10021079m.g	1968.98	0.589659	0.00142118	0.0160489	1892	1165	1296	2556	2817	2491	Ciclev10021079m.g	PF01370	PTHR10366,PTHR10366:SF425	KOG1502	1.1.1.348		GO:0050662,GO:0003824	AT2G45400.1	BEN1	NAD(P)-binding Rossmann-fold superfamily protein
Ciclev10003860m.g	43.19	2.08013	0.00142294	0.0160602	33	9	6	82	57	93	Ciclev10003860m.g	PF13414	PTHR22904,PTHR22904:SF381					AT5G43120.1		ARM-repeat/Tetratricopeptide repeat (TPR)-like protein
Ciclev10003592m.g	29.155	2.71603	0.00142947	0.0161086	12	10	0	52	52	65	NA
Ciclev10007245m.g	4039.5	1.03565	0.00142874	0.0161086	2158	3326	1711	5101	5283	7797	Ciclev10007245m.g	PF00664,PF00005	PTHR24223,PTHR24223:SF245		3.6.3.44		GO:0055085,GO:0042626,GO:0016021,GO:0006810,GO:0005524,GO:0016887	AT3G13080.1	ATMRP3,MRP3	multidrug resistance-associated protein 3
Ciclev10026291m.g	194.242	-1.17497	0.00142932	0.0161086	308	236	200	172	134	84	Ciclev10026291m.g	PF12697	PTHR10992,PTHR10992:SF730	KOG4178	3.8.1.5			AT1G52510.1		alpha/beta-Hydrolases superfamily protein
Ciclev10027346m.g	6.26534	5.95356	0.00143331	0.0161434	0	0	0	12	3	27	NA
Ciclev10013392m.g	104.695	1.05309	0.00143599	0.016165	77	43	67	146	132	193	Ciclev10013392m.g	PF00646	PTHR32212,PTHR32212:SF126				GO:0005515	AT4G10400.2		F-box/RNI-like/FBD-like domains-containing protein
Ciclev10027839m.g	8184	0.573768	0.00144213	0.0162256	7216	6480	4467	10446	11591	10524	Ciclev10027839m.g	PF02362,PF06507	PTHR31384,PTHR31384:SF20			K14486	GO:0003677,GO:0009725,GO:0006355,GO:0005634	AT5G60450.1	ARF4	auxin response factor 4
Ciclev10000817m.g	1703.13	2.68511	0.00144453	0.0162442	559	450	269	867	686	8643	Ciclev10000817m.g	PF08031,PF01565	PTHR32448		1.3.3.8		GO:0055114,GO:0050660,GO:0016491	AT4G20820.1		FAD-binding Berberine family protein
Ciclev10016079m.g	9034.97	-0.615905	0.0014473	0.0162668	9434	9290	10810	7129	8327	8352	Ciclev10016079m.g	PF00400	PTHR11024	KOG1332		K14004	GO:0005515	AT2G30050.1		transducin family protein / WD-40 repeat family protein
Ciclev10011796m.g	7393.79	1.26547	0.00145757	0.0163657	6680	2892	2758	11552	15677	7409	Ciclev10011796m.g	PF02458	PTHR31623,PTHR31623:SF3		2.3.1.160		GO:0016747	AT1G24430.1		HXXXD-type acyl-transferase family protein
Ciclev10022706m.g	7728.08	1.43931	0.00145763	0.0163657	5809	3938	2015	8632	20913	8494	NA
Ciclev10017723m.g	24.8873	-2.96889	0.00146093	0.0163942	14	57	44	12	3	3	Ciclev10017723m.g		PTHR12874,PTHR12874:SF10			K14495		AT4G24210.1	SLY1	F-box family protein
Ciclev10028226m.g	1953.96	-0.60803	0.00146291	0.0164078	2823	2102	1628	1694	1851	1598	Ciclev10028226m.g	PF00300	PTHR23029,PTHR23029:SF43	KOG0235	3.1.3.63			AT5G22620.1		phosphoglycerate/bisphosphoglycerate mutase family protein
Ciclev10028361m.g	35.5903	1.46076	0.00146545	0.0164278	12	23	16	51	60	63	Ciclev10028361m.g	PF12327,PF00091	PTHR30314,PTHR30314:SF13		3.6.5.6	K03531	GO:0003924	AT2G36250.1	ATFTSZ2-1,FTSZ2-1	Tubulin/FtsZ family protein
Ciclev10026004m.g	354.107	1.23215	0.00147118	0.0164834	306	117	171	626	395	618	Ciclev10026004m.g	PF07714	PTHR24343,PTHR24343:SF207		2.7.11.1	K14498	GO:0006468,GO:0004672	AT1G78290.2	SNRK2-8,SNRK2.8,SRK2C	Protein kinase superfamily protein
Ciclev10010843m.g	18.6683	2.94448	0.00147661	0.0165356	7	0	5	48	36	24	NA
Ciclev10007835m.g	4283.4	-0.841607	0.00147836	0.0165436	4178	6064	4573	2974	4102	3172	Ciclev10007835m.g	PF00560,PF13855	PTHR23155	KOG0472			GO:0005515	AT3G15410.1		Leucine-rich repeat (LRR) family protein
Ciclev10016441m.g	447.146	-1.69317	0.00147887	0.0165436	280	586	911	172	338	200	Ciclev10016441m.g	PF00657	PTHR14209	KOG3035			GO:0016788	AT5G45920.1		SGNH hydrolase-type esterase superfamily protein
Ciclev10013296m.g	146.768	0.821291	0.00148418	0.0165943	119	82	91	187	180	259	NA
Ciclev10033071m.g	4956.08	1.07202	0.00148826	0.0166314	5019	2055	2013	6867	8857	6657	Ciclev10033071m.g	PF00085	PTHR10438,PTHR10438:SF278	KOG0907	1.6.5.4	K03671	GO:0045454,GO:0015035,GO:0006662	AT1G59730.1	ATH7,TH7	thioredoxin H-type 7
Ciclev10029402m.g	7356.53	-0.72746	0.00149142	0.0166579	7890	8980	7976	4954	7868	5745	Ciclev10029402m.g	PF04949	PTHR21470,PTHR21470:SF4					AT2G27740.1		Family of unknown function (DUF662)
Ciclev10019651m.g	216.33	1.01279	0.00149612	0.0167017	119	110	157	244	310	418	Ciclev10019651m.g	PF00067	PTHR24298,PTHR24298:SF121	KOG0156	1.14.13.152		GO:0055114,GO:0020037,GO:0016705,GO:0005506	AT2G45550.1	CYP76C4	cytochrome P450, family 76, subfamily C, polypeptide 4
Ciclev10033080m.g	12272.3	-1.65309	0.00149815	0.0167157	14945	7143	27407	7763	4908	6808	Ciclev10033080m.g	PF14368	PTHR33122,PTHR33122:SF6					AT5G05960.1		Bifunctional inhibitor/lipid-transfer protein/seed storage 2S albumin superfamily protein
Ciclev10018758m.g	25.2161	-1.74682	0.00150856	0.0168231	55	22	32	9	17	13	Ciclev10018758m.g	PF07719,PF06424	PTHR11246,PTHR11246:SF1			K12855	GO:0005634,GO:0000398	AT4G03430.1	EMB2770,STA1	pre-mRNA splicing factor-related
Ciclev10016686m.g	53.9612	1.24247	0.00151426	0.016878	28	29	30	76	65	112	Ciclev10016686m.g		PTHR31903,PTHR31903:SF5					AT1G62422.1
Ciclev10002384m.g	105.252	-2.12383	0.00151548	0.0168828	63	116	263	26	40	67	Ciclev10002384m.g	PF13639	PTHR22763	KOG1493			GO:0008270,GO:0005515	AT1G18760.1		Zinc finger, C3HC4 type (RING finger) family protein
Ciclev10025461m.g	13156.9	-0.993274	0.00151661	0.0168866	11829	14797	19949	9364	10667	9232	Ciclev10025461m.g		PTHR33709,PTHR33709:SF3					AT1G16860.1		Ubiquitin-specific protease family C19-related protein
Ciclev10003544m.g	68.3413	-1.34455	0.00152043	0.0169108	93	56	116	44	39	45	NA
Ciclev10009690m.g	2148.78	-0.425001	0.00151983	0.0169108	2368	2240	2108	1851	2247	2019	Ciclev10009690m.g	PF04756	PTHR13160	KOG3356				AT4G29870.1		Oligosaccharyltransferase complex/magnesium transporter family protein
Ciclev10012063m.g	664.296	-0.462395	0.00152115	0.0169108	808	653	650	571	698	593	Ciclev10012063m.g	PF03171,PF14226	PTHR10209,PTHR10209:SF226	KOG0143	1.14.11.19		GO:0055114,GO:0016491	AT4G16330.2		2-oxoglutarate (2OG) and Fe(II)-dependent oxygenase superfamily protein
Ciclev10028286m.g	1472.45	0.693312	0.00152565	0.0169521	1456	880	805	1812	1873	2391	Ciclev10028286m.g	PF01425	PTHR11895,PTHR11895:SF97	KOG1211		K01426	GO:0016884	AT4G34880.1		Amidase family protein
Ciclev10017081m.g	505.079	1.11219	0.00152675	0.0169554	370	357	162	616	1025	674	Ciclev10017081m.g	PF00111	PTHR19370,PTHR19370:SF124			K02639	GO:0051536,GO:0009055	AT2G27510.1	ATFD3,FD3	ferredoxin 3
Ciclev10005146m.g	17828.8	-1.27966	0.00153083	0.0169901	15388	27098	24670	7025	17111	11073	Ciclev10005146m.g	PF00438,PF02772,PF02773	PTHR11964,PTHR11964:SF16		2.5.1.6	K00789	GO:0006556,GO:0004478,GO:0005524	AT3G17390.1	MAT4,MTO3,SAMS3	S-adenosylmethionine synthetase family protein
Ciclev10016613m.g	125685	-1.16279	0.00153145	0.0169901	146988	98543	219985	89563	75192	92416	Ciclev10016613m.g	PF13774	PTHR21136,PTHR21136:SF92					AT1G04760.1	ATVAMP726,VAMP726	vesicle-associated membrane protein 726
[truncated: 20,452 more rows]
