# Supplementary material for: Dissection of transcriptional events in graft incompatible reactions of “Bearss” lemon (Citrus limon) and “Valencia” sweet orange (C. sinensis) on a novel citrandarin (C. reticulata × Poncirus trifoliata) rootstock
Source: Front Plant Sci. 2024 Jun 20;15:1421734. doi: 10.3389/fpls.2024.1421734 (PMC11222572; doi:10.3389/fpls.2024.1421734)
Supplement: Supplementary file 6 [file Table4.xlsx]

## Sheet: Sheet1
Table S4. RNA-Seq analysis based on the Citrus clementina (Phytozome genome 182) v1.0 genome of US-1283 grafted with ‘Bearss’ lemon above the graft union (BL/US-1283 AGU, incompatible treatment) compared toUS-812 grafted with ‘Bearss’ lemon above the graft union (BL/US-812 AGU, compatible control).
					Control(mapped reads)			Treatment (mapped reads)				Gene_def
Gene_ID	BaseMean	log2FoldChange	p_value	p_adj	52A_S7	64A_S8	71A_S9	10A_S2	22A_S1	35A_S3	Gene_ID	Pfam_info	Pather_info	KOG	KEGG/ec	KO_#	GO_term	Best_arabi_ID	arabi-symbol	arabi_def	clamy_ID	clamy_def	rice_ID	rice_def
Ciclev10023018m.g	2571.1	1.35737	2.64901e-13	5.64583e-09	1810	1648	1208	2895	3116	4698	Ciclev10023018m.g	PF00462	PTHR10168,PTHR10168:SF57	KOG1752	1.8.1.9	K03676	GO:0045454,GO:0015035,GO:0009055	AT2G30540.1		Thioredoxin superfamily protein
Ciclev10015972m.g	1881.92	-1.47518	1.45922e-10	1.55502e-06	3294	2771	2731	822	774	1289	Ciclev10015972m.g	PF01657	PTHR32099,PTHR32099:SF4					AT3G22060.1		Receptor-like protein kinase-related family protein
Ciclev10006286m.g	696.73	-1.92947	4.65096e-10	2.53459e-06	1197	1360	986	182	234	434	Ciclev10006286m.g	PF00462	PTHR10168,PTHR10168:SF115	KOG1752	1.8.1.9	K03676	GO:0045454,GO:0015035,GO:0009055	AT5G18600.1		Thioredoxin superfamily protein
Ciclev10025090m.g	343.91	1.30001	4.75689e-10	2.53459e-06	243	254	150	467	383	554	Ciclev10025090m.g	PF04578,PF13968	PTHR31325,PTHR31325:SF1					AT5G45540.1		Protein of unknown function (DUF594)
Ciclev10018009m.g	149.071	-2.8066	2.11006e-09	8.99434e-06	328	174	309	26	27	56	Ciclev10018009m.g	PF00249	PTHR10641,PTHR10641:SF487	KOG0048		K09422		AT3G12720.1	ATMYB67,ATY53,MYB67	myb domain protein 67
Ciclev10011415m.g	1312.65	-0.884242	3.43442e-09	1.18921e-05	2035	1882	1543	747	899	995	Ciclev10011415m.g	PF04564,PF00514	PTHR23315,PTHR23315:SF127				GO:0016567,GO:0004842,GO:0005515	AT5G40140.1		RING/U-box superfamily protein with ARM repeat domain
Ciclev10017568m.g	605.917	-3.7608	3.90583e-09	1.18921e-05	1232	345	1770	67	78	94	Ciclev10017568m.g	PF01657	PTHR32411					AT3G22060.1		Receptor-like protein kinase-related family protein
Ciclev10017173m.g	203.608	1.71407	1.08106e-08	2.88007e-05	114	91	97	209	297	398	Ciclev10017173m.g	PF03106	PTHR31221				GO:0043565,GO:0006355,GO:0003700	AT2G47260.1	ATWRKY23,WRKY23	WRKY DNA-binding protein 23
Ciclev10019706m.g	178.532	1.78308	1.50394e-08	3.56149e-05	84	123	56	279	201	314	Ciclev10019706m.g	PF00067	PTHR24298,PTHR24298:SF74			K17961	GO:0055114,GO:0020037,GO:0016705,GO:0005506	AT4G31970.1	CYP82C2	cytochrome P450, family 82, subfamily C, polypeptide 2
Ciclev10008925m.g	1317.74	1.51814	6.28004e-08	0.000133847	741	709	705	1425	2293	1833	Ciclev10008925m.g	PF00141	PTHR31235,PTHR31235:SF51		1.11.1.7	K00430	GO:0055114,GO:0020037,GO:0006979,GO:0004601	AT2G41480.1		Peroxidase superfamily protein
Ciclev10015234m.g	1596.83	1.5653	1.41965e-07	0.000275063	780	1238	609	1803	1927	3213	Ciclev10015234m.g	PF02458	PTHR31642,PTHR31642:SF36		2.3.1.232,2.3.1.196		GO:0016747	AT5G17540.1		HXXXD-type acyl-transferase family protein
Ciclev10020060m.g	1622.64	1.78207	2.36655e-07	0.000329837	1167	779	471	1977	1760	3612	Ciclev10020060m.g	PF13962,PF12796	PTHR24128,PTHR24128:SF24					AT1G14480.2		Ankyrin repeat family protein
Ciclev10022825m.g	7125.6	0.621403	2.09138e-07	0.000329837	6618	6210	5150	7631	7890	9169	Ciclev10022825m.g	PF00234	PTHR31731					AT4G12500.1		Bifunctional inhibitor/lipid-transfer protein/seed storage 2S albumin superfamily protein
Ciclev10023001m.g	3529.07	0.635431	2.36604e-07	0.000329837	3346	3109	2434	4016	3794	4441	Ciclev10023001m.g		PTHR35301,PTHR35301:SF1					AT2G34925.1	CLE42	CLAVATA3/ESR-RELATED 42
Ciclev10024088m.g	902.944	1.77794	2.47614e-07	0.000329837	645	430	270	1147	940	1997	Ciclev10024088m.g	PF13962,PF12796	PTHR24128,PTHR24128:SF24	KOG4412				AT4G10720.2		Ankyrin repeat family protein
Ciclev10027381m.g	221.641	0.980977	1.96747e-07	0.000329837	171	185	125	272	273	293	Ciclev10027381m.g	PF08263,PF13855,PF00069	PTHR27000,PTHR27000:SF114	KOG1187	2.7.11.1		GO:0005515,GO:0006468,GO:0005524,GO:0004672	AT3G47570.1		Leucine-rich repeat protein kinase family protein
Ciclev10011584m.g	491.339	-1.8486	7.52631e-07	0.000943577	1173	506	766	210	189	208	Ciclev10011584m.g	PF01619	PTHR13914,PTHR13914:SF0	KOG0186	1.5.5.2	K00318	GO:0006562,GO:0004657	AT5G38710.1		Methylenetetrahydrofolate reductase family protein
Ciclev10015413m.g	126.072	2.13503	8.90791e-07	0.00105475	51	69	33	180	110	313	Ciclev10015413m.g	PF00447	PTHR10015,PTHR10015:SF172			K09419	GO:0043565,GO:0006355,GO:0005634,GO:0003700	AT4G18880.1	AT-HSFA4A,HSF A4A	heat shock transcription factor A4A
Ciclev10026500m.g	5508.99	0.76251	1.0014e-06	0.00106715	4541	4920	3653	5615	6975	7214	Ciclev10026500m.g	PF13716	PTHR11106,PTHR11106:SF58					AT4G35750.1		SEC14 cytosolic factor family protein / phosphoglyceride transfer family protein
Ciclev10030290m.g	62.8585	1.54915	9.94706e-07	0.00106715	37	38	28	74	100	93	Ciclev10030290m.g		PTHR35304					AT5G02640.1
Ciclev10019254m.g	426.5	-1.30992	1.15146e-06	0.00116863	713	774	485	173	290	235	Ciclev10019254m.g	PF03081	PTHR12542,PTHR12542:SF20	KOG2344		K07195	GO:0006887,GO:0000145	AT5G61010.1	ATEXO70E2,EXO70E2	exocyst subunit exo70 family protein E2
Ciclev10000227m.g	655.399	-0.907739	2.10039e-06	0.00188335	1083	1063	643	385	461	453	Ciclev10000227m.g	PF01794,PF08022,PF08414,PF08030	PTHR11972,PTHR11972:SF57		1.6.3.1	K13447	GO:0055114,GO:0016491,GO:0050664,GO:0004601,GO:0016174	AT1G09090.2	ATRBOHB,ATRBOHB-BETA,RBOHB	respiratory burst oxidase homolog B
Ciclev10007168m.g	199.064	2.26899	2.12079e-06	0.00188335	68	104	51	258	160	560	Ciclev10007168m.g		PTHR10217,PTHR10217:SF465					AT5G53130.1	ATCNGC1,CNGC1	cyclic nucleotide gated channel 1
Ciclev10023835m.g	96.487	2.23877	1.97427e-06	0.00188335	61	23	26	136	107	221	Ciclev10023835m.g		PTHR24128,PTHR24128:SF24	KOG4412				AT4G10720.1		Ankyrin repeat family protein
Ciclev10031929m.g	56.7772	-1.5497	2.31885e-06	0.00197687	89	100	81	22	27	34	Ciclev10031929m.g	PF00657	PTHR22835,PTHR22835:SF152		3.1.1.3		GO:0016788	AT1G06990.1		GDSL-like Lipase/Acylhydrolase superfamily protein
Ciclev10032182m.g	1058.7	1.39086	2.46982e-06	0.00202459	729	809	387	1748	1192	1396	Ciclev10032182m.g	PF00191	PTHR10502,PTHR10502:SF104	KOG0819			GO:0005544,GO:0005509	AT2G38750.1	ANNAT4	annexin 4
Ciclev10015623m.g	22325.1	-1.16027	3.4363e-06	0.00271251	37871	31577	29070	11909	15502	11541	Ciclev10015623m.g	PF14416,PF13839	PTHR32285,PTHR32285:SF52					AT3G54260.1	TBL36	TRICHOME BIREFRINGENCE-LIKE 36
Ciclev10031266m.g	150.937	2.86333	4.37346e-06	0.00332899	49	47	24	430	86	230	Ciclev10031266m.g	PF00067	PTHR24298,PTHR24298:SF51		1.14.13.21		GO:0055114,GO:0020037,GO:0016705,GO:0005506	AT5G07990.1	CYP75B1,D501,TT7	Cytochrome P450 superfamily protein
Ciclev10019727m.g	800.914	1.76007	6.77289e-06	0.00497761	534	433	238	1608	722	1171	Ciclev10019727m.g	PF00067	PTHR24298,PTHR24298:SF74	KOG0156		K17961	GO:0055114,GO:0020037,GO:0016705,GO:0005506	AT3G25180.1	CYP82G1	cytochrome P450, family 82, subfamily G, polypeptide 1
Ciclev10004144m.g	37.6829	-1.71998	7.97829e-06	0.0054852	62	66	56	17	15	18	Ciclev10004144m.g	PF02736,PF00612,PF01843,PF00063	PTHR13140,PTHR13140:SF391		3.6.4.1	K10357	GO:0016459,GO:0005524,GO:0003774,GO:0005515	AT1G04160.1	ATXIB,XI-8,XI-B,XIB	myosin XI B
Ciclev10022922m.g	98.8761	1.51951	7.80627e-06	0.0054852	42	76	46	137	115	169	Ciclev10022922m.g		PTHR35485,PTHR35485:SF1					AT3G59880.1
Ciclev10017991m.g	109.187	1.55181	8.5315e-06	0.00568224	56	59	60	187	130	142	Ciclev10017991m.g	PF00403	PTHR22814,PTHR22814:SF79	KOG1603			GO:0046872,GO:0030001	AT4G16380.1		Heavy metal transport/detoxification superfamily protein
Ciclev10010783m.g	110.687	-1.91079	9.36277e-06	0.00604693	202	265	111	24	45	67	Ciclev10010783m.g	PF03552	PTHR13301,PTHR13301:SF60		2.4.1.12		GO:0030244,GO:0016760,GO:0016020	AT1G55850.1	ATCSLE1,CSLE1	cellulose synthase like E1
Ciclev10004293m.g	2135.11	0.794642	1.07152e-05	0.00662422	1921	1987	1182	2637	2441	2619	Ciclev10004293m.g	PF08263,PF00560,PF13855,PF07714	PTHR27000,PTHR27000:SF156	KOG1187	2.7.11.1		GO:0005515,GO:0006468,GO:0004672	AT3G47110.1		Leucine-rich repeat protein kinase family protein
Ciclev10029006m.g	8830.15	0.599672	1.08782e-05	0.00662422	8545	8641	5601	9581	8939	12010	Ciclev10029006m.g	PF03181	PTHR31236,PTHR31236:SF4					AT1G49320.1	ATUSPL1,USPL1	unknown seed protein like 1
Ciclev10030001m.g	46.8683	-2.4751	1.12799e-05	0.00667799	122	49	81	16	8	17	Ciclev10030001m.g	PF05553	PTHR33450,PTHR33450:SF5					AT5G47920.1
Ciclev10021437m.g	356.589	0.936547	1.22399e-05	0.00705051	283	288	216	337	479	530	Ciclev10021437m.g	PF01657	PTHR32080,PTHR32080:SF9					AT1G04520.1	PDLP2	plasmodesmata-located protein 2
Ciclev10008128m.g	531.545	-0.764962	1.46389e-05	0.00799996	771	814	572	350	396	373	Ciclev10008128m.g	PF02984,PF00134	PTHR10177,PTHR10177:SF212	KOG0654		K06627	GO:0005634	AT5G25380.1	CYCA2;1	cyclin a2;1
Ciclev10009953m.g	321.161	0.881915	1.42787e-05	0.00799996	303	274	162	371	385	434	Ciclev10009953m.g	PF15697	PTHR33730					AT1G80180.1
Ciclev10016129m.g	18769.5	-1.03229	1.7695e-05	0.00919838	31731	22816	25395	10668	9779	15135	Ciclev10016129m.g	PF06955,PF00722	PTHR31062,PTHR31062:SF11		2.4.1.207	K08235	GO:0048046,GO:0016762,GO:0006073,GO:0005618,GO:0005975,GO:0004553	AT4G03210.2	XTH9	xyloglucan endotransglucosylase/hydrolase 9
Ciclev10019935m.g	293.514	-1.43449	1.73681e-05	0.00919838	618	368	389	122	188	139	Ciclev10019935m.g	PF00984,PF03720,PF03721	PTHR11374,PTHR11374:SF28		1.1.1.22	K00012	GO:0055114,GO:0051287,GO:0016616	AT3G29360.2		UDP-glucose 6-dehydrogenase family protein
Ciclev10002164m.g	94.0422	-2.92846	1.97046e-05	0.00999916	313	72	150	10	33	19	Ciclev10002164m.g	PF00076	PTHR24012,PTHR24012:SF421	KOG0149			GO:0003676	AT1G22330.1		RNA-binding (RRM/RBD/RNP motifs) family protein
Ciclev10011647m.g	566.252	-1.58839	2.2451e-05	0.0111279	1247	748	743	200	372	225	Ciclev10011647m.g	PF02458	PTHR31896,PTHR31896:SF5		2.3.1.99,2.3.1.133		GO:0016747	AT5G01210.1		HXXXD-type acyl-transferase family protein
Ciclev10024373m.g	1701.39	-1.71372	2.33607e-05	0.0113156	3306	2137	2773	491	1088	670	Ciclev10024373m.g		PTHR36760,PTHR36760:SF1					AT3G25130.1
Ciclev10018228m.g	1200.35	-1.55116	2.72537e-05	0.0129079	2168	1532	1929	334	704	725	Ciclev10018228m.g	PF14368	PTHR33122,PTHR33122:SF8					AT2G37870.1		Bifunctional inhibitor/lipid-transfer protein/seed storage 2S albumin superfamily protein
Ciclev10020072m.g	7244.77	0.966751	2.85332e-05	0.0132202	4787	7025	4041	7529	8528	11601	Ciclev10020072m.g	PF03514	PTHR31636,PTHR31636:SF36					AT4G37650.1	SGR7,SHR	GRAS family transcription factor
Ciclev10012730m.g	31.3812	-2.39727	3.06245e-05	0.0138872	41	61	62	5	10	14	Ciclev10012730m.g	PF12906	PTHR23012,PTHR23012:SF94		6.3.2.19		GO:0008270	AT2G02960.2		RING/FYVE/PHD zinc finger superfamily protein
Ciclev10005522m.g	2613.09	-1.87456	3.41076e-05	0.0142536	5342	2749	4721	598	1449	1158	Ciclev10005522m.g	PF00704	PTHR11177		3.2.1.14,3.2.1.17	K01183	GO:0005975,GO:0004553	AT5G24090.1	ATCHIA,CHIA	chitinase A
Ciclev10029012m.g	2641.5	-1.26323	3.40849e-05	0.0142536	4948	3079	3790	1071	1688	1697	Ciclev10029012m.g	PF07795	PTHR33431,PTHR33431:SF3					AT5G22930.1		Protein of unknown function (DUF1635)
Ciclev10029648m.g	1544.75	-0.567333	3.351e-05	0.0142536	2084	2255	1600	1072	1068	1438	NA
Ciclev10031639m.g	454.667	2.45693	3.31179e-05	0.0142536	182	146	123	521	244	1560	Ciclev10031639m.g	PF00026	PTHR13683,PTHR13683:SF298	KOG1339	3.4.23.12		GO:0006508,GO:0004190	AT5G33340.1	CDR1	Eukaryotic aspartyl protease family protein
Ciclev10033594m.g	107.436	2.23203	3.50503e-05	0.0143659	46	20	50	143	110	266	Ciclev10033594m.g	PF00560,PF08263,PF07714	PTHR27000,PTHR27000:SF114	KOG1187	2.7.11.1		GO:0005515,GO:0006468,GO:0004672	AT3G47570.1		Leucine-rich repeat protein kinase family protein
Ciclev10015887m.g	1414.77	0.92293	3.78116e-05	0.0152052	1086	1291	789	1794	1326	2213	Ciclev10015887m.g	PF00226,PF01556	PTHR24078,PTHR24078:SF188	KOG0714,KOG0712		K09510		AT2G20560.1		DNAJ heat shock family protein
Ciclev10031331m.g	126.404	-1.12141	3.96826e-05	0.0156621	213	214	136	54	84	91	Ciclev10031331m.g	PF13450	PTHR10742,PTHR10742:SF273	KOG0029	1.5.3.16	K13366		AT5G13700.1	APAO,ATPAO1,PAO1	polyamine oxidase 1
Ciclev10012108m.g	3948.12	-0.817596	4.10063e-05	0.0158903	5616	5072	5222	2399	2662	3128	Ciclev10012108m.g	PF06886	PTHR31358,PTHR31358:SF10					AT2G35880.1		TPX2 (targeting protein for Xklp2) protein family
Ciclev10026072m.g	5292.89	-1.1731	4.19212e-05	0.0159547	7102	8006	7919	3099	3422	2637	Ciclev10026072m.g	PF00141	PTHR31235,PTHR31235:SF22		1.11.1.7	K00430	GO:0055114,GO:0020037,GO:0006979,GO:0004601	AT4G33420.1		Peroxidase superfamily protein
Ciclev10006436m.g	35.5263	3.17029	4.34147e-05	0.0162333	10	7	6	27	30	138	Ciclev10006436m.g	PF00854	PTHR11654,PTHR11654:SF130	KOG1237			GO:0016020,GO:0006810,GO:0005215	AT2G37900.1		Major facilitator superfamily protein
Ciclev10015022m.g	313.226	0.77278	4.6869e-05	0.0172227	289	273	187	359	388	376	Ciclev10015022m.g	PF01554	PTHR11206,PTHR11206:SF173	KOG1347		K03327	GO:0055085,GO:0016020,GO:0015297,GO:0015238,GO:0006855	AT5G52450.1		MATE efflux family protein
Ciclev10020411m.g	1766.07	0.609685	4.77603e-05	0.0172528	1686	1726	1123	1969	1746	2407	Ciclev10020411m.g	PF01545	PTHR11562,PTHR11562:SF31	KOG1482		K14689	GO:0055085,GO:0016021,GO:0008324,GO:0006812	AT3G58810.1	ATMTP3,ATMTPA2,MTP3,MTPA2	metal tolerance protein A2
Ciclev10006399m.g	1180.76	-0.968653	5.05272e-05	0.0176539	2046	1550	1417	720	848	689	NA
Ciclev10031082m.g	21886.9	-1.58521	4.98148e-05	0.0176539	43720	24230	35362	6184	12664	12688	Ciclev10031082m.g	PF05701	PTHR32054,PTHR32054:SF13					AT2G40480.1		Plant protein of unknown function (DUF827)
Ciclev10014972m.g	720.357	0.937255	5.2217e-05	0.01795	642	641	340	825	969	895	Ciclev10014972m.g	PF01979	PTHR11647,PTHR11647:SF4	KOG2584	3.5.2.5	K01466	GO:0016787	AT4G04955.1	ALN,ATALN	allantoinase
Ciclev10023280m.g	96.9617	2.16824	5.3479e-05	0.018092	59	41	18	138	76	254	Ciclev10023280m.g	PF12796	PTHR24128,PTHR24128:SF24					AT5G54620.1		Ankyrin repeat family protein
Ciclev10026825m.g	454.924	0.966166	5.53756e-05	0.0184409	351	421	232	533	451	756	Ciclev10026825m.g	PF00226	PTHR24078					AT2G17880.1		Chaperone DnaJ-domain superfamily protein
Ciclev10031299m.g	930.851	-1.19885	5.94523e-05	0.019494	1646	1181	1291	360	616	650	Ciclev10031299m.g	PF00232	PTHR10353,PTHR10353:SF26		3.2.1.21		GO:0005975,GO:0004553	AT1G26560.1	BGLU40	beta glucosidase 40
Ciclev10033823m.g	57.0786	2.01604	7.29296e-05	0.0235507	16	29	26	55	73	141	Ciclev10033823m.g	PF00560,PF08263,PF07714	PTHR27000,PTHR27000:SF114	KOG1187	2.7.11.1		GO:0005515,GO:0006468,GO:0004672	AT3G47570.1		Leucine-rich repeat protein kinase family protein
Ciclev10023468m.g	16.4964	2.56983	7.53286e-05	0.0239624	4	5	6	21	22	39	Ciclev10023468m.g	PF12796	PTHR24128,PTHR24128:SF24					AT5G54620.1		Ankyrin repeat family protein
Ciclev10026733m.g	500.684	2.46084	7.97945e-05	0.0250097	89	332	89	376	726	1414	Ciclev10026733m.g	PF03106	PTHR31221,PTHR31221:SF5				GO:0043565,GO:0006355,GO:0003700	AT5G64810.1	ATWRKY51,WRKY51	WRKY DNA-binding protein 51
Ciclev10027180m.g	53.5507	1.42341	9.12686e-05	0.0281914	36	38	21	62	60	105	Ciclev10027180m.g	PF13855,PF00931	PTHR23155,PTHR23155:SF639			K13459	GO:0005515,GO:0043531	AT5G63020.1		Disease resistance protein (CC-NBS-LRR class) family
Ciclev10014752m.g	2970.31	0.48524	9.54811e-05	0.0290713	2884	2846	2216	3248	2993	3657	Ciclev10014752m.g		PTHR23315,PTHR23315:SF56					AT1G61350.1		ARM repeat superfamily protein
Ciclev10010205m.g	1363.63	-0.859523	0.000108014	0.032424	2355	1645	1629	752	916	1119	Ciclev10010205m.g	PF08263,PF13855,PF00069	PTHR27000,PTHR27000:SF196	KOG1187	2.7.11.1		GO:0005515,GO:0006468,GO:0005524,GO:0004672	AT4G08850.1		Leucine-rich repeat receptor-like protein kinase family protein
Ciclev10017163m.g	1709.16	0.54154	0.000114738	0.0339639	1657	1770	1095	1786	1850	2159	Ciclev10017163m.g	PF00085	PTHR10438,PTHR10438:SF126	KOG0907	1.6.5.4	K03671	GO:0045454,GO:0015035,GO:0006662	AT3G53220.1		Thioredoxin superfamily protein
Ciclev10030573m.g	345.403	-1.45846	0.000120047	0.0350488	735	387	492	129	227	167	Ciclev10030573m.g	PF00514,PF00225	PTHR24115,PTHR24115:SF533	KOG0240	3.6.4.4		GO:0005515,GO:0008017,GO:0007018,GO:0005524,GO:0003777,GO:0005871	AT3G54870.1	ARK1,CAE1,MRH2	Armadillo/beta-catenin repeat family protein / kinesin motor family protein
Ciclev10029685m.g	91.8138	1.73508	0.000122636	0.0353208	35	71	32	81	137	194	Ciclev10029685m.g	PF02519	PTHR31929			K14488	GO:0009733	AT2G21210.1		SAUR-like auxin-responsive protein family
Ciclev10011238m.g	7430.32	-1.34121	0.000129038	0.0366692	13866	8409	11309	2864	5097	4005	Ciclev10011238m.g	PF08263,PF00069	PTHR27008,PTHR27008:SF33	KOG1187	2.7.11.1		GO:0006468,GO:0005524,GO:0004672	AT2G36570.1		Leucine-rich repeat protein kinase family protein
Ciclev10024857m.g	545.177	0.666266	0.00013486	0.0373281	482	546	338	644	576	688	Ciclev10024857m.g	PF13855,PF00931	PTHR23155,PTHR23155:SF639			K13459	GO:0005515,GO:0043531	AT5G63020.1		Disease resistance protein (CC-NBS-LRR class) family
Ciclev10027137m.g	23.0724	-2.23963	0.00013438	0.0373281	29	59	34	6	9	8	Ciclev10027137m.g	PF12708	PTHR31375,PTHR31375:SF42		3.2.1.15			AT3G15720.2		Pectin lyase-like superfamily protein
Ciclev10010235m.g	271.914	-0.959478	0.000145831	0.0398473	453	347	345	141	198	188	Ciclev10010235m.g	PF07649,PF13905	PTHR13871	KOG2501	1.8.1.8	K17609	GO:0055114,GO:0047134	AT1G60420.1		DC1 domain-containing protein
Ciclev10005136m.g	274.394	0.896078	0.000166975	0.040905	282	192	150	306	311	409	NA
Ciclev10011613m.g	2562.14	-1.31018	0.000156838	0.040905	4693	3001	3831	968	1799	1428	Ciclev10011613m.g	PF14543	PTHR13683,PTHR13683:SF340	KOG1339	3.4.23.12		GO:0006508,GO:0004190	AT3G52500.1		Eukaryotic aspartyl protease family protein
Ciclev10012922m.g	370.552	-1.3173	0.000156588	0.040905	603	540	533	124	269	213	Ciclev10012922m.g	PF00462	PTHR10168,PTHR10168:SF74	KOG1752		K17479	GO:0045454,GO:0015035,GO:0009055	AT5G06470.1		Glutaredoxin family protein
Ciclev10018168m.g	123.207	-1.93	0.000166676	0.040905	159	175	261	35	32	84	Ciclev10018168m.g	PF01657	PTHR32099,PTHR32099:SF4					AT3G22060.1		Receptor-like protein kinase-related family protein
Ciclev10022946m.g	744.8	-3.1884	0.000164825	0.040905	1906	166	1966	96	214	103	Ciclev10022946m.g	PF14368	PTHR33286,PTHR33286:SF7					AT4G33550.2		Bifunctional inhibitor/lipid-transfer protein/seed storage 2S albumin superfamily protein
Ciclev10024160m.g	368.175	2.07459	0.000158087	0.040905	280	140	59	463	335	959	Ciclev10024160m.g	PF12796	PTHR24128,PTHR24128:SF24					AT5G54620.1		Ankyrin repeat family protein
Ciclev10024300m.g	17.7219	2.62012	0.000161735	0.040905	5	7	4	19	43	24	Ciclev10024300m.g	PF00400,PF04564	PTHR22849,PTHR22849:SF31	KOG0279	6.3.2.19		GO:0005515,GO:0016567,GO:0004842	AT3G06880.2		Transducin/WD40 repeat-like superfamily protein
Ciclev10032535m.g	648.957	-2.1294	0.000166372	0.040905	1435	572	1270	138	369	171	Ciclev10032535m.g	PF00076	PTHR24012,PTHR24012:SF421	KOG0149			GO:0003676	AT3G54770.1		RNA-binding (RRM/RBD/RNP motifs) family protein
Ciclev10033353m.g	33.5137	-2.53775	0.000164563	0.040905	81	26	70	11	7	10	Ciclev10033353m.g	PF13855,PF00069	PTHR27000,PTHR27000:SF31	KOG1187	2.7.11.1		GO:0005515,GO:0006468,GO:0005524,GO:0004672	AT3G47570.1		Leucine-rich repeat protein kinase family protein
Ciclev10002355m.g	90.2186	1.20524	0.000169679	0.0409672	60	83	36	110	124	125	Ciclev10002355m.g	PF04770	PTHR31948,PTHR31948:SF20					AT4G24660.1	ATHB22,HB22,MEE68	homeobox protein 22
Ciclev10005557m.g	1103.05	0.650432	0.000172995	0.0409672	1036	1073	679	1232	1067	1577	Ciclev10005557m.g	PF14299	PTHR31960,PTHR31960:SF5					AT3G61060.1	AtPP2-A13,PP2-A13	phloem protein 2-A13
Ciclev10009878m.g	232.166	-3.99151	0.000171165	0.0409672	902	12	467	25	27	26	Ciclev10009878m.g	PF03330	PTHR22595,PTHR22595:SF33					AT2G18660.1	PNP-A	plant natriuretic peptide A
Ciclev10014058m.g	13777.4	0.657413	0.000185096	0.0424189	14545	12471	7926	15424	15444	17217	Ciclev10014058m.g	PF00005,PF00664	PTHR24221,PTHR24221:SF204		3.6.3.44	K05658	GO:0016887,GO:0005524,GO:0055085,GO:0042626,GO:0016021,GO:0006810	AT4G18050.1	PGP9	P-glycoprotein 9
Ciclev10020289m.g	409.701	1.92112	0.000184652	0.0424189	332	141	98	542	341	1027	Ciclev10020289m.g	PF13962,PF12796	PTHR24128,PTHR24128:SF24					AT4G10720.1		Ankyrin repeat family protein
Ciclev10031231m.g	236.371	1.37211	0.000183998	0.0424189	155	201	80	281	230	485	Ciclev10031231m.g	PF00854	PTHR11654,PTHR11654:SF165	KOG1237		K14638	GO:0016020,GO:0006810,GO:0005215	AT3G25280.1		Major facilitator superfamily protein
Ciclev10008754m.g	802.689	0.687377	0.00019121	0.0433539	854	644	497	866	868	1107	Ciclev10008754m.g	PF16913	PTHR31376,PTHR31376:SF10				GO:0016021,GO:0005215	AT2G24220.2	ATPUP5,PUP5	purine permease 5
Ciclev10009872m.g	147.829	-3.70261	0.000197484	0.0441329	647	18	228	16	13	33	Ciclev10009872m.g	PF03330	PTHR22595,PTHR22595:SF33					AT2G18660.1	PNP-A	plant natriuretic peptide A
Ciclev10028863m.g	1247.19	0.689743	0.000198788	0.0441329	1063	1262	769	1313	1263	1865	Ciclev10028863m.g	PF00314	PTHR31048,PTHR31048:SF40					AT4G38670.1		Pathogenesis-related thaumatin superfamily protein
Ciclev10027188m.g	29.7897	2.92898	0.000204825	0.0447198	6	14	3	84	25	38	Ciclev10027188m.g	PF04654	PTHR31168,PTHR31168:SF3					AT5G24600.1		Protein of unknown function, DUF599
Ciclev10029789m.g	49.9588	-4.73021	0.000205628	0.0447198	247	4	67	3	6	1	Ciclev10029789m.g	PF02298	PTHR34052,PTHR34052:SF1				GO:0009055	AT2G15780.1		Cupredoxin superfamily protein
Ciclev10033601m.g	37.3869	-2.68043	0.00020993	0.0451944	75	41	83	3	8	19	Ciclev10033601m.g	PF00011	PTHR11527,PTHR11527:SF158	KOG0710		K13993		AT1G07400.1		HSP20-like chaperones superfamily protein
Ciclev10014198m.g	10512.8	0.678924	0.000219701	0.0467068	10735	8526	6847	12731	10258	14027	Ciclev10014198m.g	PF02309,PF02362,PF06507	PTHR31384,PTHR31384:SF3				GO:0006355,GO:0005634,GO:0003677,GO:0009725	AT5G37020.1	ARF8,ATARF8	auxin response factor 8
Ciclev10031641m.g	1807.31	1.34589	0.000221338	0.0467068	987	1479	835	1947	1615	4080	Ciclev10031641m.g	PF00026	PTHR13683,PTHR13683:SF298	KOG1339	3.4.23.12		GO:0006508,GO:0004190	AT5G33340.1	CDR1	Eukaryotic aspartyl protease family protein
Ciclev10032745m.g	1109.24	0.760584	0.0002289	0.0478288	894	1001	745	1022	1262	1753	Ciclev10032745m.g	PF00857	PTHR11080,PTHR11080:SF13	KOG4003	3.5.1.19		GO:0008152,GO:0003824	AT5G23230.1	NIC2	nicotinamidase 2
Ciclev10032788m.g	1107.28	-1.77452	0.000248759	0.0514737	2753	857	1805	338	417	708	Ciclev10032788m.g	PF03188	PTHR23130,PTHR23130:SF88				GO:0016021	AT4G18260.1		Cytochrome b561/ferric reductase transmembrane protein family
Ciclev10006990m.g	12.4352	-6.02663	0.000264351	0.0541742	6	60	15	0	0	1	Ciclev10006990m.g	PF00005,PF00664	PTHR24221,PTHR24221:SF205		3.6.3.44	K05658	GO:0016887,GO:0005524,GO:0055085,GO:0042626,GO:0016021,GO:0006810	AT2G47000.1	ABCB4,ATPGP4,MDR4,PGP4	ATP binding cassette subfamily B4
Ciclev10033003m.g	1448.05	-0.683299	0.000272755	0.0553642	2062	1852	1757	958	1103	1104	NA
Ciclev10002464m.g	5779.55	-0.961255	0.000292271	0.0576776	7652	7604	8600	3940	3443	3751	Ciclev10002464m.g	PF02798	PTHR11260,PTHR11260:SF293	KOG0868	2.5.1.18	K01800	GO:0005515	AT2G02390.1	ATGSTZ1,GST18,GSTZ1	glutathione S-transferase zeta 1
Ciclev10006202m.g	4569.63	0.749581	0.000288619	0.0576776	4198	3258	3373	5321	4648	6471	Ciclev10006202m.g		PTHR35301,PTHR35301:SF1					AT4G13195.1	CLE44	CLAVATA3/ESR-RELATED 44
Ciclev10014138m.g	8195.41	-1.13883	0.000289793	0.0576776	13036	12491	10503	2800	5359	6726	Ciclev10014138m.g	PF00560,PF08263,PF00069	PTHR27000,PTHR27000:SF219	KOG1187	2.7.11.1		GO:0005515,GO:0006468,GO:0005524,GO:0004672	AT1G28440.1	HSL1	HAESA-like 1
Ciclev10009322m.g	226.525	-1.16187	0.000308318	0.0591999	378	258	346	104	143	154	Ciclev10009322m.g		PTHR35742,PTHR35742:SF1					AT4G02530.1		chloroplast thylakoid lumen protein
Ciclev10017742m.g	106.61	-1.72913	0.000305443	0.0591999	222	137	162	56	21	66	Ciclev10017742m.g	PF00293	PTHR13994,PTHR13994:SF15	KOG0648	3.6.1.22,3.6.1.53,3.6.1.13		GO:0016787	AT5G47650.1	ATNUDT2,ATNUDX2,NUDT2	nudix hydrolase homolog 2
Ciclev10019170m.g	7807.41	0.590875	0.000307467	0.0591999	7322	8172	4789	7667	8784	10476	Ciclev10019170m.g	PF03169	PTHR31645,PTHR31645:SF8				GO:0055085	AT5G53550.1	ATYSL3,YSL3	YELLOW STRIPE like 3
Ciclev10001291m.g	1294.73	0.745474	0.000319005	0.060705	1288	1001	831	1520	1608	1465	Ciclev10001291m.g		PTHR16223,PTHR16223:SF11					AT1G27660.1		basic helix-loop-helix (bHLH) DNA-binding superfamily protein
Ciclev10002762m.g	161.213	-1.62075	0.000332785	0.0618636	327	246	211	38	115	72	Ciclev10002762m.g		PTHR38396,PTHR38396:SF1					AT5G42785.1
Ciclev10007779m.g	161.689	1.16885	0.000338703	0.0618636	102	146	76	168	172	313	Ciclev10007779m.g	PF00954,PF08276,PF01453,PF07714	PTHR27002		2.7.11.1		GO:0048544,GO:0006468,GO:0004672	AT4G27290.1		S-locus lectin protein kinase family protein
Ciclev10011222m.g	30.731	3.29864	0.00033387	0.0618636	8	4	6	71	8	84	Ciclev10011222m.g	PF00069,PF00560,PF13855	PTHR27000,PTHR27000:SF64	KOG0472	2.7.11.1		GO:0006468,GO:0005524,GO:0004672,GO:0005515	AT4G08850.1		Leucine-rich repeat receptor-like protein kinase family protein
Ciclev10012964m.g	220.132	2.14608	0.000334378	0.0618636	99	149	28	155	382	516	NA
Ciclev10019837m.g	1669.16	1.73597	0.000339607	0.0618636	1489	674	418	2276	1412	3835	Ciclev10019837m.g	PF13962,PF12796	PTHR24128,PTHR24128:SF24					AT4G10720.1		Ankyrin repeat family protein
Ciclev10025197m.g	3754.52	0.589342	0.000358133	0.0646855	3235	3999	2464	4183	3872	4846	Ciclev10025197m.g	PF03514	PTHR31636,PTHR31636:SF53					AT4G36710.1		GRAS family transcription factor
Ciclev10000825m.g	10193.4	0.712662	0.00036281	0.0649796	10008	7630	7107	9658	11944	14861	Ciclev10000825m.g	PF00067	PTHR24286,PTHR24286:SF50		4.2.1.92	K01723	GO:0055114,GO:0020037,GO:0016705,GO:0005506	AT5G42650.1	AOS,CYP74A,DDE2	allene oxide synthase
Ciclev10001325m.g	21.1585	-3.3639	0.000391627	0.0678597	38	86	9	2	3	6	Ciclev10001325m.g	PF03547	PTHR31651,PTHR31651:SF5				GO:0055085,GO:0016021	AT1G20925.1		Auxin efflux carrier family protein
Ciclev10011167m.g	3354.16	0.823235	0.000385416	0.0678597	2648	3595	1698	3833	3735	4711	Ciclev10011167m.g	PF00005,PF01061	PTHR19241,PTHR19241:SF258	KOG0061	3.6.3.29		GO:0016887,GO:0005524,GO:0016020	AT2G37360.1		ABC-2 type transporter family protein
Ciclev10025326m.g	21439.5	-2.18623	0.000391112	0.0678597	56242	15096	39016	5488	11754	4214	Ciclev10025326m.g	PF07731,PF07732,PF00394	PTHR11709,PTHR11709:SF26		1.10.3.3		GO:0055114,GO:0016491,GO:0005507	AT5G66920.1	sks17	SKU5 similar 17
Ciclev10025414m.g	2551.82	-0.618285	0.000383371	0.0678597	3605	3243	2991	1675	1992	2081	Ciclev10025414m.g	PF00069	PTHR27001,PTHR27001:SF110	KOG1187	2.7.11.1		GO:0006468,GO:0005524,GO:0004672	AT4G02630.1		Protein kinase superfamily protein
Ciclev10026336m.g	1108.36	-0.516054	0.000401524	0.0690135	1655	1515	1058	774	883	949	Ciclev10026336m.g	PF02701	PTHR31992,PTHR31992:SF23				GO:0006355,GO:0003677	AT1G51700.1	ADOF1,DOF1	DOF zinc finger protein 1
Ciclev10030204m.g	44.8906	1.97899	0.000407413	0.0694656	18	23	17	105	47	47	Ciclev10030204m.g	PF00201	PTHR11926,PTHR11926:SF248	KOG1192		K13496	GO:0016758,GO:0008152	AT2G36760.1	UGT73C2	UDP-glucosyl transferase 73C2
Ciclev10021101m.g	1569.31	1.12947	0.000436806	0.0733043	929	1237	962	2614	1457	2028	Ciclev10021101m.g	PF14226,PF03171	PTHR10209,PTHR10209:SF212	KOG0143	1.14.11.15		GO:0055114,GO:0016491	AT4G23340.1		2-oxoglutarate (2OG) and Fe(II)-dependent oxygenase superfamily protein
Ciclev10026344m.g	6433.69	0.692503	0.000433677	0.0733043	7007	5542	3561	6839	7244	8687	Ciclev10026344m.g	PF13578	PTHR10509,PTHR10509:SF23	KOG1663	2.1.1.104		GO:0008171	AT4G34050.1	CCoAOMT1	S-adenosyl-L-methionine-dependent methyltransferases superfamily protein
Ciclev10013253m.g	420.344	0.996744	0.000444561	0.073618	444	306	178	490	497	619	NA
Ciclev10019130m.g	1768.88	1.14043	0.000445583	0.073618	1536	1400	711	2167	1541	3381	Ciclev10019130m.g	PF05920,PF07526	PTHR11850,PTHR11850:SF120	KOG0773			GO:0006355,GO:0003677	AT5G41410.1	BEL1	POX (plant homeobox) family protein
Ciclev10008045m.g	16.5887	-3.69026	0.000487283	0.0798881	74	11	18	1	2	4	Ciclev10008045m.g	PF08541,PF08392	PTHR31561,PTHR31561:SF19		2.3.1.199,2.3.1.119	K15397	GO:0016747,GO:0008610,GO:0016020,GO:0006633	AT2G26640.1	KCS11	3-ketoacyl-CoA synthase 11
Ciclev10018208m.g	154.299	4.14945	0.000492064	0.0800561	16	11	23	13	723	64	Ciclev10018208m.g	PF00403	PTHR22814,PTHR22814:SF115	KOG1603			GO:0046872,GO:0030001	AT5G19090.3		Heavy metal transport/detoxification superfamily protein
Ciclev10010905m.g	293.422	-1.90614	0.00051515	0.0825518	310	647	497	44	136	183	Ciclev10010905m.g	PF14510,PF08370,PF00005,PF01061	PTHR19241,PTHR19241:SF259		3.6.3.36		GO:0016887,GO:0005524,GO:0016020	AT3G53480.1	ABCG37,ATPDR9,PDR9,PIS1	pleiotropic drug resistance 9
Ciclev10022295m.g	2189.94	0.542088	0.00051381	0.0825518	2375	1904	1488	2394	2313	2706	Ciclev10022295m.g	PF04852	PTHR31165,PTHR31165:SF19					AT2G31160.1	LSH3	Protein of unknown function (DUF640)
Ciclev10006096m.g	3153.82	-2.33224	0.000540541	0.0853373	8150	1172	6835	741	905	1392	Ciclev10006096m.g	PF00407	PTHR31213,PTHR31213:SF17				GO:0009607,GO:0006952	AT5G45860.1	PYL11,RCAR5	PYR1-like 11
Ciclev10029727m.g	9442.63	-1.08158	0.000537683	0.0853373	12132	14146	13952	5460	3933	8223	Ciclev10029727m.g							AT3G45160.1		Putative membrane lipoprotein
Ciclev10023439m.g	132.057	1.78082	0.000554362	0.0868758	111	52	35	168	111	324	Ciclev10023439m.g	PF12796	PTHR24128,PTHR24128:SF24					AT5G54620.1		Ankyrin repeat family protein
Ciclev10008059m.g	1327.14	0.979206	0.000564944	0.087888	828	1427	659	1510	1701	1816	Ciclev10008059m.g	PF02458	PTHR31625,PTHR31625:SF5		2.3.1.115		GO:0016747	AT5G39090.1		HXXXD-type acyl-transferase family protein
Ciclev10019138m.g	13.2072	-2.2665	0.000571072	0.0881975	21	29	20	4	4	5	Ciclev10019138m.g	PF00082	PTHR10795,PTHR10795:SF384		3.4.21.25		GO:0006508,GO:0004252	AT2G19170.1	SLP3	subtilisin-like serine protease 3
Ciclev10012823m.g	271.013	-0.741245	0.000583722	0.0895026	448	353	292	198	187	191	Ciclev10012823m.g	PF01284	PTHR11615,PTHR11615:SF144				GO:0016020	AT2G38480.1		Uncharacterised protein family (UPF0497)
Ciclev10000813m.g	7.00219	-5.18912	0.000591688	0.090076	25	14	7	0	0	1	Ciclev10000813m.g	PF08031,PF01565	PTHR32448	KOG1231	1.3.3.8		GO:0055114,GO:0050660,GO:0016491	AT4G20820.1		FAD-binding Berberine family protein
Ciclev10030565m.g	688.893	-0.921681	0.000599927	0.0906826	1314	783	803	387	488	483	Ciclev10030565m.g	PF00005	PTHR19241,PTHR19241:SF304	KOG0061	3.6.3.25		GO:0016887,GO:0005524	AT1G53390.1		P-loop containing nucleoside triphosphate hydrolases superfamily protein
Ciclev10010386m.g	14.5862	-3.72115	0.000615133	0.0923263	61	19	12	0	3	3	Ciclev10010386m.g	PF00664,PF00005	PTHR24223,PTHR24223:SF245		3.6.3.44		GO:0055085,GO:0042626,GO:0016021,GO:0006810,GO:0005524,GO:0016887	AT3G13080.1	ATMRP3,MRP3	multidrug resistance-associated protein 3
Ciclev10027792m.g	3651.86	0.390931	0.000629525	0.0938257	3602	3762	2792	3527	3750	4605	Ciclev10027792m.g	PF04783,PF04782	PTHR21450,PTHR21450:SF2					AT4G35240.2		Protein of unknown function (DUF630 and DUF632)
Ciclev10013197m.g	14967.9	0.817704	0.000646402	0.095672	12371	15296	7796	16224	20320	17639	Ciclev10013197m.g	PF06404	PTHR33285,PTHR33285:SF2				GO:0008283,GO:0008083,GO:0005576	AT3G44735.2	ATPSK3,PSK1,PSK3	PHYTOSULFOKINE 3 PRECURSOR
Ciclev10013677m.g	102.002	2.04046	0.000656005	0.096345	35	49	42	79	87	330	Ciclev10013677m.g	PF13855	PTHR27000	KOG0472	2.7.11.1		GO:0005515	AT5G46330.1	FLS2	Leucine-rich receptor-like protein kinase family protein
Ciclev10029420m.g	18.7372	2.20105	0.00065999	0.096345	6	12	4	27	19	44	Ciclev10029420m.g	PF00106	PTHR24322,PTHR24322:SF385		1.1.1.206,1.1.1.236	K08081	GO:0016491,GO:0008152	AT2G29350.2	SAG13	senescence-associated gene 13
Ciclev10013816m.g	86.2549	-1.79962	0.0006895	0.0999681	142	77	187	28	41	41	Ciclev10013816m.g	PF03227	PTHR13234,PTHR13234:SF8	KOG3160		K08059		AT1G07080.1		Thioredoxin superfamily protein
Ciclev10014175m.g	2812.4	0.507067	0.000717013	0.103255	2877	2724	1917	3001	2656	3834	Ciclev10014175m.g	PF00497,PF13458,PF00060	PTHR18966,PTHR18966:SF190	KOG1052			GO:0016020,GO:0004970	AT1G05200.1	ATGLR3.4,GLR3.4,GLUR3	glutamate receptor 3.4
Ciclev10010217m.g	4221.89	-7.1315	0.000735971	0.105274	12375	4	12698	141	5	15	Ciclev10010217m.g	PF03330	PTHR22595,PTHR22595:SF33					AT4G30380.1		Barwin-related endoglucanase
Ciclev10001335m.g	1583.21	1.36401	0.000757487	0.107629	982	985	854	1597	3275	1506	Ciclev10001335m.g	PF00892	PTHR31218,PTHR31218:SF19				GO:0016021,GO:0016020,GO:0022857	AT5G07050.1		nodulin MtN21 /EamA-like transporter family protein
Ciclev10010626m.g	825.566	0.705119	0.000778317	0.109856	854	759	445	895	842	1210	Ciclev10010626m.g	PF02458	PTHR31625,PTHR31625:SF5		2.3.1.172		GO:0016747	AT3G29590.1	AT5MAT	HXXXD-type acyl-transferase family protein
Ciclev10004518m.g	658.663	2.21595	0.000794137	0.111352	427	152	182	1204	264	1719	Ciclev10004518m.g	PF13962,PF12796	PTHR24177,PTHR24177:SF36	KOG4412				AT4G03500.1		Ankyrin repeat family protein
Ciclev10000162m.g	19.5165	-3.93901	0.000805745	0.112241	83	5	31	2	1	4	Ciclev10000162m.g	PF08263,PF00560,PF13855	PTHR27004,PTHR27004:SF3	KOG0472			GO:0005515	AT1G45616.1	AtRLP6,RLP6	receptor like protein 6
Ciclev10002979m.g	407.316	-1.4587	0.000835507	0.114885	545	631	685	101	271	255	Ciclev10002979m.g	PF02704	PTHR23201,PTHR23201:SF10					AT5G59845.1		Gibberellin-regulated family protein
Ciclev10004634m.g	3734.81	-0.634244	0.000835048	0.114885	4932	5335	4244	2828	2807	2652	Ciclev10004634m.g	PF00999	PTHR16254,PTHR16254:SF9	KOG1650			GO:0055085,GO:0016021,GO:0015299,GO:0006812	AT5G51710.1	ATKEA5,KEA5	K+ efflux antiporter 5
Ciclev10026922m.g	196.996	1.02521	0.000841422	0.114957	157	181	88	297	205	247	NA
Ciclev10024756m.g	2346.05	-0.793224	0.000858803	0.116584	3036	4278	2344	1291	1756	1875	Ciclev10024756m.g	PF08263,PF00560,PF00069,PF13855	PTHR27000,PTHR27000:SF185	KOG1187	2.7.11.1		GO:0005515,GO:0006468,GO:0005524,GO:0004672	AT1G73080.1	ATPEPR1,PEPR1	PEP1 receptor 1
Ciclev10004785m.g	160.5	-1.05083	0.000881772	0.117511	326	198	178	94	76	132	Ciclev10004785m.g	PF00067	PTHR24298,PTHR24298:SF178		1.14.13.121		GO:0055114,GO:0020037,GO:0016705,GO:0005506	AT3G26300.1	CYP71B34	cytochrome P450, family 71, subfamily B, polypeptide 34
Ciclev10009942m.g	6137.65	-1.33964	0.00088769	0.117511	5630	13098	9026	2231	3551	4271	Ciclev10009942m.g		PTHR38934
Ciclev10021454m.g	16103.7	0.639216	0.000882647	0.117511	14185	15299	11021	18774	14389	23281	Ciclev10021454m.g	PF00249	PTHR12374,PTHR12374:SF26					AT1G19000.2		Homeodomain-like superfamily protein
Ciclev10029211m.g	2348.5	0.57635	0.000882217	0.117511	1971	2359	1711	2529	2287	3266	Ciclev10029211m.g	PF14364	PTHR33640,PTHR33640:SF3					AT5G66440.1
Ciclev10012096m.g	3504.71	0.495409	0.000896461	0.11794	3569	3551	2321	3524	3439	4843	Ciclev10012096m.g	PF00571	PTHR13780,PTHR13780:SF46	KOG1764				AT1G65320.1		Cystathionine beta-synthase (CBS) family protein
Ciclev10018680m.g	8155.79	-0.687356	0.000917479	0.118709	13202	9577	9401	5393	6251	6142	Ciclev10018680m.g		PTHR12444,PTHR12444:SF2	KOG1877				AT1G05960.1		ARM repeat superfamily protein
Ciclev10026492m.g	296.872	0.935605	0.000919016	0.118709	232	255	171	456	290	357	Ciclev10026492m.g	PF13962	PTHR24177,PTHR24177:SF39					AT3G18670.1		Ankyrin repeat family protein
Ciclev10031495m.g	1271.14	0.897897	0.000914274	0.118709	1041	1238	630	1378	1201	2231	Ciclev10031495m.g	PF02458	PTHR31642,PTHR31642:SF19		2.3.1.162		GO:0016747	AT2G40230.1		HXXXD-type acyl-transferase family protein
Ciclev10029865m.g	232.76	-3.04844	0.00097334	0.124969	812	71	433	21	96	22	Ciclev10029865m.g	PF00854	PTHR11654,PTHR11654:SF110	KOG1237		K14638	GO:0016020,GO:0006810,GO:0005215	AT1G59740.1		Major facilitator superfamily protein
Ciclev10002843m.g	21611.1	0.574881	0.000996889	0.126468	19173	22053	14763	25204	23986	24142	Ciclev10002843m.g	PF05564	PTHR33565,PTHR33565:SF1					AT1G56220.3		Dormancy/auxin associated family protein
Ciclev10016328m.g	2926.87	-1.1249	0.000994559	0.126468	4741	3923	4053	1130	2377	1728	Ciclev10016328m.g		PTHR13833					AT5G14890.1		NHL domain-containing protein
Ciclev10025304m.g	684.887	-1.32446	0.00100933	0.127289	1611	694	853	237	431	459	Ciclev10025304m.g	PF03398	PTHR12161,PTHR12161:SF14	KOG2027				AT4G32350.1		Regulator of Vps4 activity in the MVB pathway protein
Ciclev10004570m.g	396.701	-1.20308	0.00103848	0.130194	754	486	526	150	310	223	Ciclev10004570m.g	PF00462,PF00610,PF04784	PTHR23054,PTHR23054:SF14	KOG1752			GO:0045454,GO:0015035,GO:0009055,GO:0035556	AT3G11920.1		glutaredoxin-related
Ciclev10025017m.g	117.232	0.758255	0.00107673	0.1342	112	99	71	140	121	161	Ciclev10025017m.g		PTHR23155,PTHR23155:SF638					AT5G45520.1		Leucine-rich repeat (LRR) family protein
Ciclev10010161m.g	27.0811	2.93942	0.00109619	0.134286	3	2	13	47	25	67	Ciclev10010161m.g	PF07983	PTHR31044,PTHR31044:SF19		3.2.1.39			AT4G34480.1		O-Glycosyl hydrolases family 17 protein
Ciclev10012382m.g	4650.11	0.573585	0.00108948	0.134286	4060	5039	3013	4536	5348	6051	Ciclev10012382m.g	PF00230	PTHR19139,PTHR19139:SF142	KOG0223		K09874	GO:0016020,GO:0006810,GO:0005215	AT5G37820.1	NIP4;2,NLM5	NOD26-like intrinsic protein 4;2
Ciclev10032149m.g	1465.77	-0.761507	0.00109632	0.134286	1986	2656	1373	1068	995	1023	Ciclev10032149m.g	PF12695	PTHR11614,PTHR11614:SF92	KOG1455	2.3.1.22			AT2G39420.1		alpha/beta-Hydrolases superfamily protein
Ciclev10031681m.g	838.145	-0.785395	0.00112986	0.137604	1381	1043	974	543	659	539	Ciclev10031681m.g	PF02812,PF00208	PTHR11606,PTHR11606:SF12		1.4.1.3	K00261	GO:0055114,GO:0016491,GO:0006520	AT5G07440.2	GDH2	glutamate dehydrogenase 2
Ciclev10015093m.g	5295.47	-1.85747	0.00116414	0.14078	3872	18181	5275	2612	1857	1994	Ciclev10015093m.g	PF00450	PTHR11802,PTHR11802:SF90		3.4.16.6	K16297	GO:0006508,GO:0004185	AT1G11080.1	scpl31	serine carboxypeptidase-like 31
Ciclev10018144m.g	204.77	1.34774	0.00117489	0.14078	172	165	52	289	207	351	Ciclev10018144m.g	PF04564	PTHR35549,PTHR35549:SF1		6.3.2.19		GO:0016567,GO:0004842	AT3G06880.2		Transducin/WD40 repeat-like superfamily protein
Ciclev10019770m.g	39.874	-1.858	0.00118236	0.14078	80	53	65	7	14	30	Ciclev10019770m.g	PF00201	PTHR11926,PTHR11926:SF292			K12930	GO:0016758,GO:0008152	AT5G17050.1	UGT78D2	UDP-glucosyl transferase 78D2
Ciclev10022349m.g	599.402	1.04798	0.00118212	0.14078	576	430	276	952	669	650	Ciclev10022349m.g	PF00067	PTHR24282,PTHR24282:SF53		1.14.13.173		GO:0055114,GO:0020037,GO:0016705,GO:0005506	AT3G14630.1	CYP72A9	cytochrome P450, family 72, subfamily A, polypeptide 9
Ciclev10009041m.g	2161.84	0.490648	0.00121478	0.143837	2111	2187	1509	2010	2260	3010	Ciclev10009041m.g	PF03105	PTHR10783,PTHR10783:SF47					AT2G26660.1	ATSPX2,SPX2	SPX domain gene 2
Ciclev10023644m.g	55.7841	-3.44248	0.00122178	0.143866	302	21	30	3	14	10	Ciclev10023644m.g	PF07690	PTHR11654,PTHR11654:SF90			K14638	GO:0055085,GO:0016021,GO:0016020,GO:0006810,GO:0005215	AT1G32450.1	NRT1.5	nitrate transporter 1.5
Ciclev10006635m.g	893.152	0.616268	0.0012442	0.145701	892	843	556	1103	862	1118	NA
Ciclev10027371m.g	115.661	-1.97349	0.00125329	0.145964	78	344	167	27	55	53	Ciclev10027371m.g	PF01040	PTHR11048,PTHR11048:SF25		2.5.1.116	K09833	GO:0016021,GO:0004659	AT2G18950.1	ATHPT,HPT1,TPT1,VTE2	homogentisate phytyltransferase 1
Ciclev10013494m.g	59.7872	1.12108	0.00128187	0.146885	47	54	23	71	81	82	Ciclev10013494m.g	PF00651,PF03000	PTHR32370,PTHR32370:SF38				GO:0005515	AT5G03250.1		Phototropic-responsive NPH3 family protein
Ciclev10014632m.g	15.5742	4.82864	0.00128171	0.146885	0	0	3	53	6	25	Ciclev10014632m.g	PF01397,PF03936	PTHR31225,PTHR31225:SF0		4.2.3.48	K15086	GO:0016829,GO:0010333,GO:0008152,GO:0000287	AT1G61680.1	ATTPS14,TPS14	terpene synthase 14
Ciclev10029235m.g	266.746	1.62665	0.00126977	0.146885	102	206	112	167	390	633	Ciclev10029235m.g	PF03641	PTHR31223,PTHR31223:SF17			K06966		AT2G28305.1	ATLOG1,LOG1	Putative lysine decarboxylase family protein
Ciclev10002462m.g	16.503	2.80977	0.00131023	0.147875	6	2	5	14	16	57	Ciclev10002462m.g	PF00917			3.4.19.12		GO:0005515	AT3G17380.1		TRAF-like family protein
Ciclev10009423m.g	1651.15	0.797654	0.00131133	0.147875	1354	1497	1035	2341	1461	2171	Ciclev10009423m.g	PF05553	PTHR33265,PTHR33265:SF8					AT1G52140.1
Ciclev10030645m.g	15801.3	0.415702	0.0013101	0.147875	16884	16139	10896	16696	16416	18377	Ciclev10030645m.g	PF07839	PTHR33923,PTHR33923:SF2		2.7.11.17		GO:0005516	AT2G38800.1		Plant calmodulin-binding protein-related
Ciclev10002584m.g	97.3733	-2.1069	0.00134038	0.148827	204	50	224	30	35	40	Ciclev10002584m.g	PF12681	PTHR10374,PTHR10374:SF13	KOG2944	4.4.1.5			AT1G15380.2		Lactoylglutathione lyase / glyoxalase I family protein
Ciclev10006913m.g	51.9448	1.49583	0.00134072	0.148827	21	37	28	93	62	60	Ciclev10006913m.g							AT2G02250.1	AtPP2-B2,PP2-B2	phloem protein 2-B2
Ciclev10029883m.g	36.7799	-2.22185	0.0013282	0.148827	48	119	34	17	13	6	NA
Ciclev10015392m.g	340.03	0.96874	0.00136223	0.150431	352	261	147	372	351	582	Ciclev10015392m.g	PF03140	PTHR31549,PTHR31549:SF2					AT4G31980.1
Ciclev10033956m.g	249.068	-2.10514	0.0013949	0.153245	280	436	521	25	149	95	Ciclev10033956m.g	PF03195	PTHR31301,PTHR31301:SF14					AT1G07900.1	LBD1	LOB domain-containing protein 1
Ciclev10008792m.g	13.5428	-2.88252	0.00142102	0.155314	26	43	11	5	3	1	Ciclev10008792m.g	PF00141	PTHR31235,PTHR31235:SF9		1.11.1.7	K00430	GO:0055114,GO:0020037,GO:0006979,GO:0004601	AT2G24800.1		Peroxidase superfamily protein
Ciclev10029051m.g	343.165	1.12794	0.00144675	0.157026	289	299	127	544	315	482	Ciclev10029051m.g	PF08659	PTHR24322,PTHR24322:SF425	KOG0725	1.1.1.206,1.1.1.236	K08081		AT2G29360.1		NAD(P)-binding Rossmann-fold superfamily protein
Ciclev10033088m.g	74.7234	1.01371	0.00145142	0.157026	55	73	34	94	81	112	Ciclev10033088m.g		PTHR35740,PTHR35740:SF1					AT3G56250.1
Ciclev10032440m.g	7879.49	-0.62647	0.00146647	0.157853	12620	9820	8355	6293	4929	6449	Ciclev10032440m.g	PF01182	PTHR11054,PTHR11054:SF2	KOG3147	3.1.1.31	K01057	GO:0005975	AT1G13700.1	PGL1	6-phosphogluconolactonase 1
Ciclev10018571m.g	5.49213	4.97255	0.00148316	0.158655	0	0	1	6	15	9	Ciclev10018571m.g	PF07725,PF13676,PF13855,PF00931	PTHR11017,PTHR11017:SF162	KOG4658			GO:0007165,GO:0005515,GO:0043531	AT5G17680.1		disease resistance protein (TIR-NBS-LRR class), putative
Ciclev10033731m.g	375.841	1.04968	0.00148881	0.158655	208	359	218	567	429	433	Ciclev10033731m.g	PF10294	PTHR14614		2.1.1.125			AT1G73320.1		S-adenosyl-L-methionine-dependent methyltransferases superfamily protein
Ciclev10015211m.g	576.873	0.92344	0.0015171	0.160866	467	486	334	482	639	1090	Ciclev10015211m.g	PF07714,PF00069	PTHR24351,PTHR24351:SF60		2.7.11.1		GO:0006468,GO:0004672,GO:0005524	AT2G34650.1	ABR,PID	Protein kinase superfamily protein
Ciclev10007687m.g	768.148	0.767703	0.00155685	0.164263	788	658	414	986	708	1079	Ciclev10007687m.g	PF00560,PF13855	PTHR27006,PTHR27006:SF9	KOG4579	2.7.11.1		GO:0005515	AT1G56130.1		Leucine-rich repeat transmembrane protein kinase
Ciclev10000316m.g	1249.92	0.847133	0.00158041	0.165314	842	1383	681	1462	1316	1836	Ciclev10000316m.g	PF00512,PF02518,PF00072	PTHR24423,PTHR24423:SF514	KOG0519	2.7.13.3		GO:0007165,GO:0000155,GO:0000160	AT2G47430.1	CKI1	Signal transduction histidine kinase
Ciclev10001692m.g	3712.02	0.702404	0.00159052	0.165314	3291	4010	1970	4218	3747	5236	Ciclev10001692m.g	PF00085	PTHR10438,PTHR10438:SF247	KOG0907	1.6.5.4		GO:0045454,GO:0015035,GO:0006662	AT1G76080.1	ATCDSP32,CDSP32	chloroplastic drought-induced stress protein of 32 kD
Ciclev10010231m.g	156.137	-0.768181	0.00159311	0.165314	243	253	146	93	120	117	Ciclev10010231m.g	PF11510	PTHR32094					AT4G29560.1
Ciclev10016200m.g	38036	-1.27464	0.00159784	0.165314	74291	38458	57010	15808	28841	18135	Ciclev10016200m.g		PTHR35274					AT2G33850.1
Ciclev10025012m.g	172.579	2.0608	0.00166891	0.171833	29	154	38	159	329	313	Ciclev10025012m.g	PF13947,PF00069	PTHR27005,PTHR27005:SF7	KOG1187	2.7.11.1		GO:0030247,GO:0006468,GO:0005524,GO:0004672	AT1G69730.1		Wall-associated kinase family protein
Ciclev10011001m.g	2821.6	-0.639231	0.00169092	0.173263	4267	3248	3403	1875	1944	2519	Ciclev10011001m.g	PF04576	PTHR31448,PTHR31448:SF3					AT5G16720.1		Protein of unknown function, DUF593
Ciclev10026216m.g	1825.81	0.758158	0.00171312	0.174697	1515	1981	952	1809	2036	2777	Ciclev10026216m.g	PF01151	PTHR11157,PTHR11157:SF11	KOG3071	2.3.1.199		GO:0016021	AT4G36830.1	HOS3-1	GNS1/SUR4 membrane protein family
Ciclev10031153m.g	2627.58	-0.587595	0.00173313	0.175896	3557	3570	2953	1652	2213	2125	Ciclev10031153m.g		PTHR31762,PTHR31762:SF5					AT3G48860.1
Ciclev10011598m.g	613.483	1.35553	0.001748	0.176565	545	466	153	1032	615	857	Ciclev10011598m.g	PF00201	PTHR11926,PTHR11926:SF189		2.4.1.218	K08237	GO:0016758,GO:0008152	AT4G01070.1	GT72B1,UGT72B1	UDP-Glycosyltransferase superfamily protein
Ciclev10005309m.g	2329.07	0.946287	0.00177173	0.178118	1404	2268	1428	3424	2191	3112	Ciclev10005309m.g	PF08100,PF00891	PTHR11746,PTHR11746:SF111	KOG3178			GO:0046983,GO:0008171	AT5G54160.1	ATOMT1,OMT1	O-methyltransferase 1
Ciclev10008188m.g	690.443	1.35099	0.00181303	0.181414	475	468	317	671	520	1767	Ciclev10008188m.g	PF13962,PF12796	PTHR24177,PTHR24177:SF17	KOG4412				AT5G51160.1		Ankyrin repeat family protein
Ciclev10004783m.g	18980.9	-1.91838	0.00185044	0.183434	42128	13741	36959	3673	12549	6188	Ciclev10004783m.g	PF00544	PTHR31683,PTHR31683:SF20		4.2.2.2	K01728		AT1G04680.1		Pectin lyase-like superfamily protein
Ciclev10031707m.g	2022.24	0.621723	0.00184429	0.183434	1778	2061	1314	1919	2052	3129	Ciclev10031707m.g		PTHR34959,PTHR34959:SF1					AT5G14090.1
Ciclev10017076m.g	1738.81	0.434626	0.00186883	0.1844	1683	1696	1356	1882	1783	2031	Ciclev10017076m.g		PTHR33699,PTHR33699:SF2					AT5G48500.1
Ciclev10000273m.g	6714.95	0.675504	0.00189642	0.18626	7474	5302	4052	7997	6582	9065	Ciclev10000273m.g	PF00027,PF11834,PF12796,PF00520	PTHR10217,PTHR10217:SF493	KOG0500			GO:0055085,GO:0016020,GO:0006811,GO:0005216	AT4G22200.1	AKT2,AKT2/3,AKT3,KT2/3	potassium transport 2/3
Ciclev10008537m.g	598.305	-0.936996	0.0019228	0.187126	728	1173	641	425	392	340	Ciclev10008537m.g	PF00571	PTHR13780,PTHR13780:SF39	KOG1764				AT5G53750.1		CBS domain-containing protein
Ciclev10020894m.g	371.462	1.13474	0.00191571	0.187126	210	315	217	427	637	367	Ciclev10020894m.g	PF00685	PTHR11783,PTHR11783:SF65	KOG1584	2.8.2.24		GO:0008146	AT1G18590.1	ATSOT17,ATST5C,SOT17	sulfotransferase 17
Ciclev10006113m.g	566.512	1.13799	0.00195856	0.18974	402	337	376	922	729	520	Ciclev10006113m.g	PF03195	PTHR31301,PTHR31301:SF15					AT1G31320.1	LBD4	LOB domain-containing protein 4
Ciclev10020141m.g	2277.28	-0.837531	0.0019934	0.192241	3400	3162	2760	1148	1281	2350	Ciclev10020141m.g	PF00173,PF00487	PTHR19353,PTHR19353:SF28	KOG4232	1.14.19.4	K13076	GO:0006629	AT2G46210.1		Fatty acid/sphingolipid desaturase
Ciclev10016774m.g	1382.38	-1.67998	0.00200894	0.192867	3273	1070	2288	632	828	364	Ciclev10016774m.g	PF13920	PTHR12183,PTHR12183:SF11	KOG4172				AT4G22250.1		RING/U-box superfamily protein
Ciclev10017890m.g	218.655	-0.776247	0.00204601	0.193905	343	316	233	107	165	193	Ciclev10017890m.g	PF00450	PTHR11802,PTHR11802:SF82		3.4.16.6	K16297	GO:0006508,GO:0004185	AT1G28110.1	SCPL45	serine carboxypeptidase-like 45
Ciclev10022050m.g	404.176	-5.14175	0.00205614	0.193905	320	9	1792	8	11	49	Ciclev10022050m.g	PF00182	PTHR22595,PTHR22595:SF60	KOG4742	3.2.1.14	K01183	GO:0016998,GO:0006032,GO:0004568	AT3G54420.1	ATCHITIV,ATEP3,CHIV,EP3	homolog of carrot EP3-3 chitinase
Ciclev10030795m.g	316.508	-1.39015	0.00205106	0.193905	649	275	512	109	204	188	Ciclev10030795m.g	PF00169,PF01852,PF07059	PTHR12136,PTHR12136:SF56				GO:0008289	AT3G54800.1		Pleckstrin homology (PH) and lipid-binding START domains-containing protein
Ciclev10031522m.g	776.236	-0.587425	0.00203907	0.193905	1277	953	783	536	600	634	Ciclev10031522m.g	PF14531,PF03822	PTHR24347,PTHR24347:SF167	KOG0583	2.7.11.1		GO:0007165	AT5G58380.1	CIPK10,PKS2,SIP1,SNRK3.8	SOS3-interacting protein 1
Ciclev10001634m.g	1547.23	0.536422	0.00209297	0.196509	1607	1415	1059	1814	1443	1981	Ciclev10001634m.g	PF00814	PTHR11735,PTHR11735:SF14		2.6.99.4	K01409		AT4G22720.1		Actin-like ATPase superfamily protein
Ciclev10030395m.g	7.25286	-3.2539	0.00211098	0.19733	22	15	7	1	1	2	Ciclev10030395m.g	PF02519	PTHR31929,PTHR31929:SF3			K14488	GO:0009733	AT4G34800.1		SAUR-like auxin-responsive protein family
Ciclev10005040m.g	288.027	-2.16821	0.00215478	0.200545	814	135	529	48	150	101	Ciclev10005040m.g	PF03352	PTHR31116,PTHR31116:SF6		3.2.2.20	K01246	GO:0008725,GO:0006284	AT3G12710.1		DNA glycosylase superfamily protein
Ciclev10018053m.g	403.037	-1.14149	0.00218021	0.202029	641	621	512	316	226	157	Ciclev10018053m.g	PF08263,PF00560,PF13855	PTHR27004,PTHR27004:SF23	KOG0472	2.7.11.1		GO:0005515	AT4G04220.1	AtRLP46,RLP46	receptor like protein 46
Ciclev10018021m.g	593.909	-0.754141	0.00219587	0.2026	846	778	742	438	437	372	Ciclev10018021m.g		PTHR35708,PTHR35708:SF1					AT2G04480.1
Ciclev10027212m.g	16.7384	7.59504	0.0022121	0.203218	0	0	0	0	83	9	Ciclev10027212m.g		PTHR33348,PTHR33348:SF5					AT1G47485.1
Ciclev10007741m.g	122.74	0.687843	0.00225187	0.204254	124	106	75	130	134	171	Ciclev10007741m.g	PF11883,PF08276,PF00954,PF07714	PTHR27002,PTHR27002:SF135	KOG1187	2.7.11.1		GO:0004674,GO:0048544,GO:0006468,GO:0004672	AT4G21380.1	ARK3,RK3	receptor kinase 3
Ciclev10017616m.g	2610.67	0.624686	0.00223965	0.204254	2954	2223	1534	2978	2681	3398	NA
Ciclev10024273m.g	5.08198	-4.70905	0.00226677	0.204254	16	8	8	0	0	1	Ciclev10024273m.g	PF00069	PTHR27005,PTHR27005:SF32	KOG1187	2.7.11.1	K04733	GO:0006468,GO:0005524,GO:0004672	AT1G69730.1		Wall-associated kinase family protein
Ciclev10031404m.g	950.744	0.556767	0.00225992	0.204254	950	864	665	1160	961	1094	Ciclev10031404m.g	PF00201	PTHR11926,PTHR11926:SF220		2.4.1.323		GO:0016758,GO:0008152	AT1G22360.1	AtUGT85A2,UGT85A2	UDP-glucosyl transferase 85A2
Ciclev10031574m.g	718.075	-0.892035	0.0022713	0.204254	1287	962	772	392	606	423	Ciclev10031574m.g	PF01501	PTHR13778,PTHR13778:SF4		2.4.1.43		GO:0016757	AT1G13250.1	GATL3	galacturonosyltransferase-like 3
Ciclev10020149m.g	177.298	-2.1636	0.00231517	0.207325	289	269	342	12	110	63	Ciclev10020149m.g	PF02458	PTHR31147,PTHR31147:SF1		2.3.1.162		GO:0016747	AT3G62160.1		HXXXD-type acyl-transferase family protein
Ciclev10022737m.g	11.8895	-2.89548	0.00233117	0.207451	26	10	28	4	1	3	Ciclev10022737m.g		PTHR35726,PTHR35726:SF1					AT3G62990.1
Ciclev10024168m.g	4.59586	-5.55877	0.00233647	0.207451	7	5	15	0	0	0	Ciclev10024168m.g	PF02298	PTHR33021,PTHR33021:SF2				GO:0009055	AT3G17675.1		Cupredoxin superfamily protein
Ciclev10027437m.g	232.638	-0.977871	0.00234621	0.207451	337	382	273	90	149	218	Ciclev10027437m.g	PF01694	PTHR22936,PTHR22936:SF41	KOG2289			GO:0016021,GO:0004252,GO:0006508	AT1G52580.1	ATRBL5,RBL5	RHOMBOID-like protein 5
Ciclev10028401m.g	2735.97	-1.32604	0.00235552	0.207451	2565	7412	2800	1650	1282	1496	Ciclev10028401m.g	PF05577	PTHR11010,PTHR11010:SF47		3.4.16.2	K01285	GO:0008236,GO:0006508	AT5G22860.1		Serine carboxypeptidase S28 family protein
Ciclev10003865m.g	1218.11	0.68415	0.00238394	0.208233	1135	1280	651	1400	1452	1410	Ciclev10003865m.g	PF01637	PTHR23155,PTHR23155:SF554	KOG4658			GO:0005524	AT4G27190.1		NB-ARC domain-containing disease resistance protein
Ciclev10005561m.g	8584.64	-1.67506	0.00237521	0.208233	24378	7730	10454	6039	2566	2789	Ciclev10005561m.g	PF06955,PF00722	PTHR31062,PTHR31062:SF34		2.4.1.207,3.2.1.151	K08235	GO:0048046,GO:0016762,GO:0006073,GO:0005618,GO:0005975,GO:0004553	AT3G23730.1	XTH16	xyloglucan endotransglucosylase/hydrolase 16
Ciclev10005432m.g	255.568	-2.50706	0.00239499	0.208345	827	295	308	30	17	190	Ciclev10005432m.g	PF00141	PTHR31235		1.11.1.7	K00430	GO:0055114,GO:0020037,GO:0006979,GO:0004601	AT2G39040.1		Peroxidase superfamily protein
Ciclev10010867m.g	12.7019	-5.16495	0.00240744	0.208397	61	1	19	0	1	1	Ciclev10010867m.g	PF08263,PF00560,PF13855	PTHR27004,PTHR27004:SF3	KOG0472			GO:0005515	AT3G28890.1	AtRLP43,RLP43	receptor like protein 43
Ciclev10015214m.g	1147.61	0.396706	0.0024242	0.208397	1212	1170	822	1091	1239	1404	Ciclev10015214m.g	PF13180,PF00089	PTHR22939,PTHR22939:SF81	KOG1320	3.4.21.107		GO:0005515,GO:0006508,GO:0004252	AT3G27925.1	Deg1,DEGP1	DegP protease 1
Ciclev10022100m.g	32.8488	-2.92137	0.00242493	0.208397	102	7	71	7	6	9	Ciclev10022100m.g	PF00314	PTHR31048,PTHR31048:SF36					AT4G11650.1	ATOSM34,OSM34	osmotin 34
Ciclev10000220m.g	8474.5	1.50945	0.00244096	0.208685	4413	6396	3486	5976	20191	9115	Ciclev10000220m.g	PF00173,PF00970,PF00175,PF00174,PF03404	PTHR19370,PTHR19370:SF100		1.7.1.1	K10534	GO:0055114,GO:0016491,GO:0042128,GO:0030151	AT1G77760.1	GNR1,NIA1,NR1	nitrate reductase 1
Ciclev10009728m.g	781.347	-2.65587	0.00244786	0.208685	2395	186	1614	143	354	94	Ciclev10009728m.g	PF00188	PTHR10334,PTHR10334:SF204	KOG3017				AT4G30320.1		CAP (Cysteine-rich secretory proteins, Antigen 5, and Pathogenesis-related 1 protein) superfamily protein
Ciclev10003413m.g	501.213	0.756025	0.00247704	0.210332	495	408	305	581	435	806	Ciclev10003413m.g	PF01637	PTHR23155,PTHR23155:SF554	KOG4658			GO:0005524	AT4G27190.1		NB-ARC domain-containing disease resistance protein
Ciclev10019024m.g	710.825	-0.531488	0.00248932	0.210535	1016	1051	662	537	561	554	Ciclev10019024m.g	PF00795,PF02540	PTHR23090,PTHR23090:SF9		6.3.5.1	K01950	GO:0016810,GO:0006807	AT1G55090.1		carbon-nitrogen hydrolase family protein
Ciclev10014860m.g	2776.32	0.642649	0.00250613	0.211119	2588	2407	1959	2590	2747	4496	Ciclev10014860m.g	PF04185	PTHR31956,PTHR31956:SF10		3.1.4.3	K01114	GO:0016788	AT2G26870.1	NPC2	non-specific phospholipase C2
Ciclev10003706m.g	44.4008	-2.45646	0.00253015	0.21196	143	21	75	13	18	7	Ciclev10003706m.g	PF06404	PTHR33285,PTHR33285:SF2				GO:0008283,GO:0008083,GO:0005576	AT3G44735.1	ATPSK3,PSK1,PSK3	PHYTOSULFOKINE 3 PRECURSOR
Ciclev10017106m.g	425.781	-0.995061	0.002536	0.21196	550	603	624	175	315	329	Ciclev10017106m.g	PF00462	PTHR10168,PTHR10168:SF69	KOG1752	1.11.1.15		GO:0045454,GO:0015035,GO:0009055	AT1G28480.1	GRX480,roxy19	Thioredoxin superfamily protein
Ciclev10015109m.g	527.321	0.508175	0.0025579	0.212956	495	543	367	534	615	615	Ciclev10015109m.g	PF00324	PTHR11785,PTHR11785:SF378	KOG1287			GO:0055085,GO:0016020,GO:0006810,GO:0015171,GO:0003333	AT3G13620.1		Amino acid permease family protein
Ciclev10032164m.g	214.569	-2.90778	0.00259319	0.215053	936	193	159	19	108	11	Ciclev10032164m.g	PF06955,PF00722	PTHR31062,PTHR31062:SF25		2.4.1.207,3.2.1.151	K08235	GO:0048046,GO:0016762,GO:0006073,GO:0005618,GO:0005975,GO:0004553	AT1G10550.1	XET,XTH33	xyloglucan:xyloglucosyl transferase 33
Ciclev10021316m.g	296.422	0.599095	0.00261581	0.216088	301	269	193	360	293	365	Ciclev10021316m.g	PF02569	PTHR21299,PTHR21299:SF1	KOG3042	6.3.2.1	K01918	GO:0015940,GO:0004592	AT5G48840.1	ATPTS,PANC,PTS	homolog of bacterial PANC
Ciclev10007536m.g	4467.32	-0.505768	0.00263917	0.217176	6531	6358	4142	3302	3680	3505	Ciclev10007536m.g	PF03009	PTHR23344,PTHR23344:SF8	KOG2258	3.1.4.46		GO:0008081,GO:0006629,GO:0008889	AT4G26690.1	GPDL2,MRH5,SHV3	PLC-like phosphodiesterase family protein
Ciclev10002879m.g	338.66	0.497558	0.00266162	0.218181	338	350	223	362	345	428	Ciclev10002879m.g	PF12515			3.6.3.8		GO:0005516
Ciclev10013594m.g	167.457	1.99418	0.00274924	0.223643	93	82	46	85	145	589	Ciclev10013594m.g	PF03109,PF00560,PF13855	PTHR27000,PTHR27000:SF31	KOG1187	2.7.11.1		GO:0005515	AT3G47570.1		Leucine-rich repeat protein kinase family protein
Ciclev10019686m.g	13358.8	0.67777	0.00274568	0.223643	14572	11354	7658	16806	12660	17488	Ciclev10019686m.g	PF01650	PTHR12000,PTHR12000:SF16		3.4.22.34	K01369	GO:0008233,GO:0006508	AT1G62710.1	BETA-VPE,BETAVPE	beta vacuolar processing enzyme
Ciclev10004303m.g	604.998	0.516702	0.00283764	0.227763	616	616	387	574	640	837	Ciclev10004303m.g	PF01055	PTHR22762,PTHR22762:SF91		3.2.1.20		GO:0005975,GO:0004553	AT3G45940.1		Glycosyl hydrolases family 31 protein
Ciclev10006522m.g	1063.78	-0.668709	0.00284263	0.227763	1767	1287	1149	632	866	849	Ciclev10006522m.g		PTHR35124					AT5G19060.1
Ciclev10017551m.g	620.636	-0.880747	0.00282237	0.227763	941	865	761	325	540	370	Ciclev10017551m.g	PF03188	PTHR23130,PTHR23130:SF88				GO:0016021	AT4G18260.1		Cytochrome b561/ferric reductase transmembrane protein family
Ciclev10023125m.g	1648.91	-1.10865	0.0028318	0.227763	2731	1984	2385	1228	994	689	Ciclev10023125m.g		PTHR37199,PTHR37199:SF1					AT1G68238.1
Ciclev10003381m.g	18.974	-2.59641	0.00286016	0.228309	73	21	16	3	3	10	Ciclev10003381m.g	PF03087	PTHR33070,PTHR33070:SF14					AT1G76240.1		Arabidopsis protein of unknown function (DUF241)
Ciclev10009526m.g	10.9022	-3.45359	0.00294867	0.234496	34	8	21	3	2	0	Ciclev10009526m.g	PF00847	PTHR31194,PTHR31194:SF13				GO:0006355,GO:0003700	AT5G25390.2	SHN2	Integrase-type DNA-binding superfamily protein
Ciclev10005670m.g	36.383	2.8625	0.0029612	0.234617	18	1	9	103	25	51	Ciclev10005670m.g	PF14299	PTHR32278,PTHR32278:SF6					AT2G02360.1	AtPP2-B10,PP2-B10	phloem protein 2-B10
Ciclev10001399m.g	35.4294	2.10296	0.00309654	0.239118	21	14	9	58	16	96	Ciclev10001399m.g	PF00107,PF08240	PTHR11695,PTHR11695:SF492		1.1.1.1	K00121	GO:0055114,GO:0016491,GO:0008270	AT1G22440.1		Zinc-binding alcohol dehydrogenase family protein
Ciclev10003414m.g	165.769	1.0357	0.00307662	0.239118	127	160	71	187	151	312	Ciclev10003414m.g	PF00004	PTHR23155,PTHR23155:SF554	KOG4658			GO:0005524	AT4G27190.1		NB-ARC domain-containing disease resistance protein
Ciclev10007667m.g	302.811	0.692873	0.00309641	0.239118	324	236	190	286	340	454	Ciclev10007667m.g	PF08276,PF00954,PF07714	PTHR27002		2.7.11.1		GO:0048544,GO:0006468,GO:0004672	AT4G21380.1	ARK3,RK3	receptor kinase 3
Ciclev10009018m.g	2731.7	0.345782	0.00306122	0.239118	2867	2813	2073	2611	2679	3493	Ciclev10009018m.g	PF07714	PTHR23257,PTHR23257:SF541		2.7.12.1		GO:0006468,GO:0004672	AT4G31170.4		Protein kinase superfamily protein
Ciclev10023073m.g	254.682	-0.5407	0.00305685	0.239118	379	322	269	189	178	227	Ciclev10023073m.g		PTHR34189,PTHR34189:SF2					AT2G35658.2
Ciclev10025585m.g	1314.17	-0.933913	0.00308859	0.239118	2043	1649	1766	723	1102	719	Ciclev10025585m.g	PF05637	PTHR31311,PTHR31311:SF3	KOG4748	2.4.2.39		GO:0016757,GO:0016021	AT2G22900.1		Galactosyl transferase GMA12/MNN10 family protein
Ciclev10028419m.g	46.2259	-1.92016	0.00307957	0.239118	127	52	59	6	20	31	Ciclev10028419m.g	PF00201	PTHR11926,PTHR11926:SF102				GO:0016758,GO:0008152	AT5G59580.1	UGT76E1	UDP-glucosyl transferase 76E1
Ciclev10010811m.g	114.804	1.4184	0.0031304	0.24086	92	97	23	122	169	190	Ciclev10010811m.g	PF08263,PF00560,PF13855	PTHR27004	KOG0472			GO:0005515	AT2G34930.1		disease resistance family protein / LRR family protein
Ciclev10015724m.g	23.7951	-3.4316	0.00318669	0.242871	80	17	42	2	9	0	Ciclev10015724m.g	PF08100,PF00891	PTHR11746,PTHR11746:SF78	KOG3178			GO:0046983,GO:0008171	AT4G35160.1		O-methyltransferase family protein
Ciclev10024525m.g	196.99	0.590485	0.00319072	0.242871	201	176	131	230	204	241	Ciclev10024525m.g							AT2G20142.1		Toll-Interleukin-Resistance (TIR) domain family protein
Ciclev10028080m.g	3630.2	0.472984	0.00317994	0.242871	3879	3793	2258	3749	3718	4621	Ciclev10028080m.g	PF00168,PF09279,PF00387,PF00388	PTHR10336,PTHR10336:SF92		3.1.4.11	K05857	GO:0005515,GO:0035556,GO:0007165,GO:0006629,GO:0004435	AT5G58700.1	ATPLC4,PLC4	phosphatidylinositol-speciwc phospholipase C4
Ciclev10024891m.g	20083.2	-0.584504	0.00320688	0.243232	25824	27858	23081	14777	16212	14519	Ciclev10024891m.g	PF00046,PF08670,PF01852	PTHR24326,PTHR24326:SF217			K09338	GO:0003677,GO:0008289	AT1G52150.1	ATHB-15,ATHB15,CNA,ICU4	Homeobox-leucine zipper family protein / lipid-binding START domain-containing protein
Ciclev10016312m.g	3623.33	-1.15198	0.00322518	0.243753	6324	4346	5139	1288	3039	2065	Ciclev10016312m.g	PF02469	PTHR32077,PTHR32077:SF3					AT2G04780.2	FLA7	FASCICLIN-like arabinoogalactan 7
Ciclev10000311m.g	2826.16	-0.639507	0.00329126	0.246258	4366	3437	3207	1675	2356	2282	Ciclev10000311m.g	PF03141	PTHR10108,PTHR10108:SF784				GO:0008168	AT2G34300.1		S-adenosyl-L-methionine-dependent methyltransferases superfamily protein
Ciclev10002042m.g	11.5216	-2.47297	0.00329853	0.246258	13	34	16	2	5	3	NA
Ciclev10004694m.g	1364.34	1.02426	0.00332649	0.246258	1038	1260	646	1123	1429	2836	Ciclev10004694m.g	PF07690	PTHR24064,PTHR24064:SF274		3.6.3.27	K08176	GO:0055085,GO:0016021	AT3G54700.1	PHT1;7	phosphate transporter 1;7
Ciclev10009067m.g	3007.72	0.303592	0.00332765	0.246258	3219	3110	2340	2874	3007	3638	Ciclev10009067m.g	PF08241	PTHR10108,PTHR10108:SF754				GO:0008168,GO:0008152	AT5G54400.1		S-adenosyl-L-methionine-dependent methyltransferases superfamily protein
Ciclev10029251m.g	5537.89	-0.714555	0.00332171	0.246258	8856	6583	6530	3372	4628	3907	Ciclev10029251m.g	PF07883	PTHR31238,PTHR31238:SF39		1.15.1.1			AT1G09560.1	GLP5	germin-like protein 5
Ciclev10030166m.g	6.20708	-3.46743	0.00331994	0.246258	11	13	12	0	1	2	Ciclev10030166m.g	PF07731,PF07732,PF00394	PTHR11709,PTHR11709:SF73		1.10.3.2	K05909	GO:0055114,GO:0016491,GO:0005507	AT5G60020.1	ATLAC17,LAC17	laccase 17
Ciclev10014584m.g	1706.84	-1.11196	0.00334462	0.246657	3707	1690	2104	956	1234	848	Ciclev10014584m.g	PF04564,PF00514	PTHR23315,PTHR23315:SF52		6.3.2.19		GO:0016567,GO:0004842,GO:0005515	AT1G71020.1		ARM repeat superfamily protein
Ciclev10003537m.g	8.28024	2.76516	0.00343957	0.252785	5	1	1	14	14	13	Ciclev10003537m.g	PF00012	PTHR19375,PTHR19375:SF211					AT5G49910.1	cpHsc70-2,CPHSC70-2EAT SHOCK PROTEIN 70-2,HSC70-7	chloroplast heat shock protein 70-2
Ciclev10005195m.g	265.568	-11.4212	0.00346307	0.253637	482	0	1023	0	0	0	Ciclev10005195m.g	PF00332	PTHR32227,PTHR32227:SF49		3.2.1.39		GO:0005975,GO:0004553	AT3G57240.1	BG3	beta-1,3-glucanase 3
Ciclev10008711m.g	445.467	-1.197	0.00350922	0.256137	798	548	622	198	374	186	Ciclev10008711m.g	PF04862	PTHR31265,PTHR31265:SF3					AT5G11420.1		Protein of unknown function, DUF642
Ciclev10025810m.g	98.303	-0.916602	0.00352524	0.256428	165	126	120	49	78	67	Ciclev10025810m.g	PF00481	PTHR13832,PTHR13832:SF304	KOG0698	3.1.3.16	K14803	GO:0003824,GO:0006470,GO:0004722	AT3G51470.1		Protein phosphatase 2C family protein
Ciclev10003194m.g	883.404	-1.4242	0.00354339	0.256872	1946	744	1370	269	635	463	Ciclev10003194m.g	PF14389,PF00620	PTHR23176,PTHR23176:SF42				GO:0007165	AT4G24580.1	REN1	Rho GTPase activation protein (RhoGAP) with PH domain
Ciclev10004310m.g	3890.2	0.791596	0.00362403	0.261827	3084	3246	2742	3104	5522	5552	Ciclev10004310m.g	PF05496	PTHR23074,PTHR23074:SF98		3.6.4.3		GO:0009378,GO:0006310,GO:0006281	AT4G28000.1		P-loop containing nucleoside triphosphate hydrolases superfamily protein
Ciclev10017786m.g	102.987	-2.00344	0.00366416	0.262194	335	51	146	25	48	45	Ciclev10017786m.g	PF00141	PTHR31235,PTHR31235:SF56		1.11.1.7	K00430	GO:0055114,GO:0020037,GO:0006979,GO:0004601	AT2G34060.1		Peroxidase superfamily protein
Ciclev10022063m.g	17.0172	-6.48106	0.00366601	0.262194	105	0	11	0	1	0	Ciclev10022063m.g	PF00182	PTHR22595	KOG4742	3.2.1.14	K01183	GO:0016998,GO:0006032,GO:0004568	AT3G54420.1	ATCHITIV,ATEP3,CHIV,EP3	homolog of carrot EP3-3 chitinase
Ciclev10022806m.g	271.836	1.24725	0.00365948	0.262194	181	245	105	366	190	563	Ciclev10022806m.g		PTHR22814,PTHR22814:SF127					AT1G01490.1		Heavy metal transport/detoxification superfamily protein
Ciclev10000425m.g	12481.1	0.676288	0.00368354	0.262337	10789	13137	7356	15383	11005	17695	Ciclev10000425m.g	PF07676	PTHR32161,PTHR32161:SF8					AT1G21680.1		DPP6 N-terminal domain-like protein
Ciclev10030383m.g	19.5288	1.58013	0.00369263	0.262337	16	9	7	22	25	38	Ciclev10030383m.g	PF01535,PF13041	PTHR24015					AT1G62670.1	RPF2	rna processing factor 2
Ciclev10008336m.g	127.047	-2.11671	0.00381744	0.269898	479	73	133	67	32	34	Ciclev10008336m.g	PF01040	PTHR11048,PTHR11048:SF25		2.5.1.115		GO:0016021,GO:0004659	AT2G18950.1	ATHPT,HPT1,TPT1,VTE2	homogentisate phytyltransferase 1
Ciclev10021602m.g	1405.05	-1.84239	0.00382439	0.269898	2818	1031	2879	770	201	800	Ciclev10021602m.g	PF00187,PF00182	PTHR22595,PTHR22595:SF61	KOG4742	3.2.1.14	K01183	GO:0008061,GO:0016998,GO:0006032,GO:0004568	AT3G54420.1	ATCHITIV,ATEP3,CHIV,EP3	homolog of carrot EP3-3 chitinase
Ciclev10009462m.g	209.899	-0.849859	0.00385296	0.270465	336	256	266	130	167	126	Ciclev10009462m.g		PTHR35277,PTHR35277:SF2					AT5G57000.1
Ciclev10032925m.g	220.791	-0.614615	0.0038578	0.270465	291	312	250	170	161	164	Ciclev10032925m.g	PF00301	PTHR17130,PTHR17130:SF25				GO:0005506	AT5G51010.1		Rubredoxin-like superfamily protein
Ciclev10010309m.g	6.76718	-5.12436	0.00391083	0.273284	27	2	13	0	1	0	Ciclev10010309m.g	PF01762	PTHR11214,PTHR11214:SF141	KOG2287	2.4.1.134		GO:0016020,GO:0008378,GO:0006486	AT5G57500.1		Galactosyltransferase family protein
Ciclev10023033m.g	253.465	0.726947	0.00392673	0.273498	208	252	157	312	312	268	Ciclev10023033m.g		PTHR34109,PTHR34109:SF2					AT5G48480.1		Lactoylglutathione lyase / glyoxalase I family protein
Ciclev10018245m.g	34.947	-5.19655	0.00394287	0.273728	135	0	78	4	1	0	Ciclev10018245m.g	PF08263,PF00560,PF13855	PTHR27004,PTHR27004:SF1	KOG0472			GO:0005515	AT3G28890.2	AtRLP43,RLP43	receptor like protein 43
Ciclev10032323m.g	1410.91	-1.19709	0.00404974	0.280234	1818	3194	1412	541	1172	709	Ciclev10032323m.g	PF12906,PF12428	PTHR23012,PTHR23012:SF57		6.3.2.19		GO:0008270	AT2G02960.3		RING/FYVE/PHD zinc finger superfamily protein
Ciclev10017698m.g	8.41579	-2.33193	0.00418967	0.287121	19	17	10	3	2	3	Ciclev10017698m.g	PF05627	PTHR33159					AT5G40645.1		RPM1-interacting protein 4 (RIN4) family protein
Ciclev10025912m.g	1352.6	0.734049	0.00417237	0.287121	1070	1499	747	1655	1611	1515	Ciclev10025912m.g	PF02701	PTHR31992,PTHR31992:SF32				GO:0006355,GO:0003677	AT5G65590.1		Dof-type zinc finger DNA-binding family protein
Ciclev10028067m.g	2057.97	1.29982	0.00418038	0.287121	1426	1324	1066	1555	4561	2111	Ciclev10028067m.g	PF03460,PF01077	PTHR32439,PTHR32439:SF0		1.7.7.1	K00366	GO:0055114,GO:0016491,GO:0051536,GO:0020037	AT2G15620.1	ATHNIR,NIR,NIR1	nitrite reductase 1
Ciclev10018531m.g	919.909	0.823913	0.00422844	0.288335	755	1024	416	1000	965	1427	Ciclev10018531m.g	PF00931	PTHR23155,PTHR23155:SF563	KOG4658			GO:0043531	AT3G14460.1		LRR and NB-ARC domains-containing disease resistance protein
Ciclev10027372m.g	10.6519	-3.25201	0.00423446	0.288335	36	8	18	0	2	4	Ciclev10027372m.g	PF13639	PTHR14155,PTHR14155:SF106			K19040	GO:0008270,GO:0005515	AT1G49200.1		RING/U-box superfamily protein
Ciclev10000981m.g	7465.78	0.611362	0.00431699	0.293019	6766	7938	4528	6999	9655	9086	Ciclev10000981m.g	PF01490	PTHR22950,PTHR22950:SF278	KOG1303				AT5G49630.1	AAP6	amino acid permease 6
Ciclev10022928m.g	577.486	-0.94792	0.00435154	0.293495	839	630	895	295	430	400	Ciclev10022928m.g	PF00168					GO:0005515	AT1G63220.1		Calcium-dependent lipid-binding (CaLB domain) family protein
Ciclev10025126m.g	204.991	0.859218	0.00434174	0.293495	180	169	122	249	165	353	Ciclev10025126m.g	PF00560,PF13855	PTHR27004,PTHR27004:SF29	KOG0472	2.7.11.1		GO:0005515	AT1G07390.3	AtRLP1,RLP1	receptor like protein 1
Ciclev10014494m.g	6412.33	0.424999	0.00439617	0.29557	6232	7214	4329	6460	6638	7938	Ciclev10014494m.g	PF07714,PF00069	PTHR24351,PTHR24351:SF86		2.7.11.1		GO:0006468,GO:0004672,GO:0005524	AT5G47750.1	D6PKL2,PK5	D6 protein kinase like 2
Ciclev10001037m.g	805.384	0.856362	0.00448528	0.298838	612	878	392	750	888	1378	Ciclev10001037m.g	PF02537	PTHR28259,PTHR28259:SF1				GO:0016021	AT2G41705.2		camphor resistance CrcB family protein
Ciclev10003142m.g	497.285	-0.73975	0.00448684	0.298838	649	890	483	265	388	417	NA
Ciclev10004483m.g	4.76589	-4.59824	0.00446183	0.298838	5	15	9	1	0	0	Ciclev10004483m.g	PF13947,PF00069	PTHR27005,PTHR27005:SF9	KOG1187	2.7.11.1		GO:0030247,GO:0006468,GO:0005524,GO:0004672	AT1G21270.1	WAK2	wall-associated kinase 2
Ciclev10002672m.g	941.138	-0.504255	0.00450919	0.29939	1376	1217	961	688	790	732	Ciclev10002672m.g		PTHR35297,PTHR35297:SF2					AT2G35470.1
Ciclev10024820m.g	592.193	0.611736	0.00458329	0.303365	628	585	325	638	590	831	Ciclev10024820m.g	PF13855,PF00931	PTHR23155,PTHR23155:SF497	KOG4658		K13459	GO:0005515,GO:0043531	AT4G27190.1		NB-ARC domain-containing disease resistance protein
Ciclev10011601m.g	481.153	0.854894	0.00461428	0.303532	538	312	266	646	551	556	Ciclev10011601m.g	PF00201	PTHR11926,PTHR11926:SF189		2.4.1.218	K08237	GO:0016758,GO:0008152	AT4G01070.1	GT72B1,UGT72B1	UDP-Glycosyltransferase superfamily protein
Ciclev10019529m.g	398.403	-1.03857	0.00461389	0.303532	753	470	494	160	333	250	Ciclev10019529m.g	PF08880,PF08879	PTHR31602,PTHR31602:SF11				GO:0006355,GO:0005634,GO:0005524,GO:0032502,GO:0006351	AT5G53660.1	AtGRF7,GRF7	growth-regulating factor 7
Ciclev10028100m.g	1522.08	-1.01011	0.00473776	0.310695	2847	1476	2110	675	920	1341	Ciclev10028100m.g	PF06813	PTHR21576,PTHR21576:SF29					AT2G28120.1		Major facilitator superfamily protein
Ciclev10000437m.g	2378.94	-0.828803	0.0048362	0.316178	4125	3769	2108	1140	2021	1733	Ciclev10000437m.g	PF13632	PTHR32044,PTHR32044:SF7		2.4.2.39,2.4.1.168			AT4G07960.1	ATCSLC12,CSLC12	Cellulose-synthase-like C12
Ciclev10010725m.g	23.1694	-2.29769	0.00485874	0.31668	52	12	53	8	8	6	Ciclev10010725m.g	PF00924	PTHR31618,PTHR31618:SF3				GO:0055085,GO:0016020	AT5G12080.1	ATMSL10,MSL10	mechanosensitive channel of small conductance-like 10
Ciclev10014586m.g	8721.25	0.752298	0.00492089	0.319753	6215	9655	5190	9804	8130	13694	Ciclev10014586m.g	PF03552	PTHR13301,PTHR13301:SF53		2.4.1.12		GO:0030244,GO:0016760,GO:0016020	AT2G32540.1	ATCSLB04,ATCSLB4,CSLB04	cellulose synthase-like B4
Ciclev10007668m.g	2989.96	-0.699129	0.00514799	0.330548	4621	3849	3386	1751	2647	2066	Ciclev10007668m.g	PF00390,PF03949	PTHR23406,PTHR23406:SF31		1.1.1.40	K00029	GO:0055114,GO:0004471,GO:0051287	AT5G25880.1	ATNADP-ME3,NADP-ME3	NADP-malic enzyme 3
Ciclev10010615m.g	731.986	-0.622671	0.00516577	0.330548	927	1037	860	426	608	616	Ciclev10010615m.g		PTHR35133,PTHR35133:SF1					AT5G56780.1	ATET2,ET2	effector of transcription2
Ciclev10011708m.g	611.658	-0.967943	0.00519577	0.330548	1022	916	678	257	554	362	Ciclev10011708m.g	PF00462	PTHR10168,PTHR10168:SF110	KOG2824			GO:0045454,GO:0015035,GO:0009055	AT3G28850.1		Glutaredoxin family protein
Ciclev10015437m.g	1535.72	0.45792	0.00516902	0.330548	1608	1346	1190	1693	1565	1807	Ciclev10015437m.g	PF00010	PTHR16223,PTHR16223:SF36				GO:0046983	AT1G51140.1		basic helix-loop-helix (bHLH) DNA-binding superfamily protein
Ciclev10018264m.g	18.4493	-2.80252	0.00517981	0.330548	27	31	41	9	0	4	Ciclev10018264m.g	PF01657	PTHR32099,PTHR32099:SF4					AT3G22060.1		Receptor-like protein kinase-related family protein
Ciclev10025042m.g	21.4902	-2.06104	0.00517221	0.330548	61	17	33	9	4	11	Ciclev10025042m.g	PF00560,PF13855	PTHR27004,PTHR27004:SF29	KOG0472	2.7.11.1		GO:0005515	AT1G07390.3	AtRLP1,RLP1	receptor like protein 1
Ciclev10026222m.g	92.0581	1.20196	0.00519813	0.330548	87	65	33	136	73	162	Ciclev10026222m.g		PTHR32429,PTHR32429:SF9					AT3G15840.1	PIFI	post-illumination chlorophyll fluorescence increase
Ciclev10031364m.g	1830.7	-1.16491	0.0052111	0.330548	3164	1989	2789	914	1490	753	Ciclev10031364m.g	PF00026	PTHR13683,PTHR13683:SF274	KOG1339	3.4.23.12		GO:0006508,GO:0004190	AT1G25510.1		Eukaryotic aspartyl protease family protein
Ciclev10003894m.g	1022.27	0.775969	0.00526836	0.332203	970	1048	474	1278	1232	1140	Ciclev10003894m.g	PF01637	PTHR23155,PTHR23155:SF554	KOG4658			GO:0005524	AT4G27190.1		NB-ARC domain-containing disease resistance protein
Ciclev10004108m.g	275.903	-0.85675	0.00526423	0.332203	554	311	289	148	178	241	Ciclev10004108m.g	PF13855,PF07714	PTHR27000,PTHR27000:SF196	KOG1187	2.7.11.1		GO:0005515,GO:0006468,GO:0004672	AT4G08850.1		Leucine-rich repeat receptor-like protein kinase family protein
Ciclev10016096m.g	9974.53	-1.36203	0.00530123	0.333257	18153	9722	16816	2498	7373	6201	Ciclev10016096m.g		PTHR35274					AT1G03820.1
Ciclev10024108m.g	78.59	-2.57796	0.00531634	0.333257	324	33	89	39	7	17	Ciclev10024108m.g	PF08241	PTHR10108,PTHR10108:SF874				GO:0008168,GO:0008152	AT1G24480.1		S-adenosyl-L-methionine-dependent methyltransferases superfamily protein
Ciclev10004838m.g	1674.62	-0.39663	0.00533802	0.333634	2318	2167	1646	1311	1390	1412	Ciclev10004838m.g	PF03016	PTHR11062,PTHR11062:SF52	KOG1021				AT5G62220.1	ATGT18,GT18	glycosyltransferase 18
Ciclev10006632m.g	26.9865	1.42134	0.0054768	0.341307	17	21	10	23	47	43	Ciclev10006632m.g	PF07690	PTHR23500,PTHR23500:SF30	KOG0254			GO:0055085,GO:0016021	AT5G61520.1		Major facilitator superfamily protein
Ciclev10004775m.g	124.414	1.18373	0.00553724	0.343458	87	105	56	138	232	113	Ciclev10004775m.g	PF07690	PTHR23500,PTHR23500:SF30	KOG0254			GO:0055085,GO:0016021	AT5G61520.1		Major facilitator superfamily protein
Ciclev10010930m.g	11827.5	0.80823	0.00555827	0.343458	8739	13290	6119	11819	11903	20020	Ciclev10010930m.g	PF06414,PF00005,PF00664	PTHR24221,PTHR24221:SF141		3.6.3.44	K05658	GO:0016301,GO:0005524,GO:0016887,GO:0055085,GO:0042626,GO:0016021,GO:0006810	AT3G28345.1		ABC transporter family protein
Ciclev10031919m.g	313.736	0.833653	0.00555966	0.343458	253	325	160	454	325	357	Ciclev10031919m.g	PF00191	PTHR10502,PTHR10502:SF99				GO:0005544,GO:0005509	AT2G38760.1	ANN3,ANNAT3	annexin 3
Ciclev10002406m.g	2787.86	0.656298	0.00562855	0.344231	2608	2641	1763	2525	2708	4709	Ciclev10002406m.g	PF14497,PF02798	PTHR11260,PTHR11260:SF307	KOG0406	2.5.1.18	K00799	GO:0005515	AT2G29420.1	ATGSTU7,GST25,GSTU7	glutathione S-transferase tau 7
Ciclev10004263m.g	3382.63	-1.14833	0.00565799	0.344231	5762	6106	3385	1340	3085	1475	Ciclev10004263m.g	PF08263,PF13855,PF07714	PTHR27001,PTHR27001:SF172	KOG1187	2.7.11.1		GO:0005515,GO:0006468,GO:0004672	AT3G23750.1		Leucine-rich repeat protein kinase family protein
Ciclev10004563m.g	1287.65	1.56608	0.00573716	0.344231	1070	599	465	1458	664	3652	Ciclev10004563m.g		PTHR10217,PTHR10217:SF465					AT5G53130.1	ATCNGC1,CNGC1	cyclic nucleotide gated channel 1
Ciclev10007429m.g	2945.41	0.452441	0.00560692	0.344231	3316	2700	2041	2806	3019	3968	Ciclev10007429m.g	PF00560,PF07714,PF13855	PTHR27000,PTHR27000:SF35	KOG1187	2.7.11.1		GO:0005515,GO:0006468,GO:0004672	AT2G24230.1		Leucine-rich repeat protein kinase family protein
Ciclev10013089m.g	1035.95	-0.779254	0.005613	0.344231	1414	1216	1465	579	810	790	Ciclev10013089m.g	PF02152	PTHR20941,PTHR20941:SF9		4.1.2.25	K01633	GO:0006760,GO:0004150	AT3G11750.1	FOLB1	Dihydroneopterin aldolase
Ciclev10014993m.g	152.361	1.04098	0.00574053	0.344231	103	113	100	263	135	180	Ciclev10014993m.g	PF00201	PTHR11926,PTHR11926:SF242				GO:0016758,GO:0008152	AT3G21760.1	HYR1	UDP-Glycosyltransferase superfamily protein
Ciclev10017097m.g	396.855	-0.939198	0.00574984	0.344231	684	401	558	200	302	274	Ciclev10017097m.g		PTHR36036					AT3G22070.1		proline-rich family protein
Ciclev10018029m.g	4384.72	0.827845	0.00572321	0.344231	4171	4073	2151	5386	3527	7342	Ciclev10018029m.g	PF13855,PF07714,PF11721	PTHR27006,PTHR27006:SF1	KOG1187	2.7.11.1		GO:0005515,GO:0006468,GO:0004672	AT1G56130.1		Leucine-rich repeat transmembrane protein kinase
Ciclev10018098m.g	101.651	-2.2334	0.00567166	0.344231	406	33	115	33	36	32	Ciclev10018098m.g	PF00067	PTHR24298,PTHR24298:SF86	KOG0156			GO:0055114,GO:0020037,GO:0016705,GO:0005506	AT4G31500.1	ATR4,CYP83B1,RED1,RNT1,SUR2	cytochrome P450, family 83, subfamily B, polypeptide 1
Ciclev10021819m.g	741.869	1.42979	0.00568588	0.344231	344	560	377	521	1744	777	Ciclev10021819m.g	PF04982	PTHR33741					AT5G62720.1		Integral membrane HPP family protein
Ciclev10033808m.g	7.24208	-2.90237	0.00565146	0.344231	18	11	12	0	2	3	Ciclev10033808m.g	PF05922,PF00082	PTHR10795,PTHR10795:SF348		3.4.21.25		GO:0006508,GO:0004252	AT5G59190.1		subtilase family protein
Ciclev10001527m.g	4218.22	0.377066	0.00581221	0.34522	4343	4635	2930	4420	4184	5010	Ciclev10001527m.g	PF00646,PF13516	PTHR24006			K03875	GO:0005515	AT1G21410.1	SKP2A	F-box/RNI-like superfamily protein
Ciclev10004948m.g	1650.31	-0.705452	0.00580653	0.34522	2700	2313	1631	858	1442	1285	Ciclev10004948m.g	PF05637	PTHR31311,PTHR31311:SF6	KOG4748	2.4.2.39	K08238	GO:0016757,GO:0016021	AT4G02500.1	ATXT2,XT2,XXT2	UDP-xylosyltransferase 2
Ciclev10032274m.g	753.367	0.690945	0.00581495	0.34522	734	750	406	808	685	1203	Ciclev10032274m.g	PF11152	PTHR34943,PTHR34943:SF2					AT1G59840.1	CCB4	cofactor assembly of complex C
Ciclev10008390m.g	286.916	-0.951909	0.00583754	0.345599	450	294	436	153	162	251	Ciclev10008390m.g	PF03634	PTHR31072,PTHR31072:SF3					AT3G15030.3	MEE35,TCP4	TCP family transcription factor 4
Ciclev10005453m.g	617.428	0.627438	0.00588027	0.347164	592	616	372	728	536	894	Ciclev10005453m.g	PF07224	PTHR33428,PTHR33428:SF1		3.1.1.14	K08099	GO:0047746,GO:0015996	AT5G43860.1	ATCLH2,CLH2	chlorophyllase 2
Ciclev10017491m.g	111.77	0.973555	0.00592986	0.348563	76	114	56	102	125	205	Ciclev10017491m.g	PF00560,PF13855	PTHR27006,PTHR27006:SF1	KOG4579	2.7.11.1		GO:0005515	AT1G56130.1		Leucine-rich repeat transmembrane protein kinase
Ciclev10021132m.g	709.605	0.917262	0.00593667	0.348563	786	403	404	1022	734	874	Ciclev10021132m.g	PF00847	PTHR31190,PTHR31190:SF21				GO:0006355,GO:0003700	AT2G44840.1	ATERF13,EREBP,ERF13	ethylene-responsive element binding factor 13
Ciclev10008936m.g	405.027	1.0139	0.0059815	0.35023	352	331	195	432	314	849	Ciclev10008936m.g	PF00348	PTHR12001,PTHR12001:SF57		2.5.1.29	K13789	GO:0008299	AT4G38460.1	GGR	geranylgeranyl reductase
Ciclev10004839m.g	2341.83	-1.19663	0.00600421	0.350596	5100	1968	3287	1118	965	2081	Ciclev10004839m.g	PF07690	PTHR23500,PTHR23500:SF62	KOG0254			GO:0055085,GO:0016021	AT5G18840.1		Major facilitator superfamily protein
Ciclev10001232m.g	1390.05	-1.01492	0.00606683	0.351365	2387	2364	1339	566	1261	777	Ciclev10001232m.g	PF00481	PTHR13832,PTHR13832:SF25	KOG0698	3.1.3.16		GO:0003824,GO:0006470,GO:0004722	AT1G47380.1		Protein phosphatase 2C family protein
Ciclev10005677m.g	587.331	-0.502752	0.0060517	0.351365	754	854	606	371	464	563	Ciclev10005677m.g	PF04949	PTHR35315,PTHR35315:SF1					AT5G51840.1
Ciclev10006326m.g	164.534	1.22094	0.00604728	0.351365	112	160	56	195	291	159	NA
Ciclev10025909m.g	1105.7	-0.538578	0.00614392	0.352953	1439	1527	1220	665	918	1005	Ciclev10025909m.g	PF01263	PTHR11122,PTHR11122:SF22	KOG1594	5.1.3.15	K01792	GO:0016853,GO:0005975	AT5G57330.1		Galactose mutarotase-like superfamily protein
Ciclev10032693m.g	3314.58	0.445729	0.00612348	0.352953	3509	3296	2288	3430	3027	4551	Ciclev10032693m.g	PF00098,PF00076	PTHR24012	KOG0107		K12896	GO:0008270,GO:0003676	AT4G31580.2	RSZP22,SRZ-22,SRZ22	serine/arginine-rich 22
Ciclev10033792m.g	2296.54	0.35149	0.00613773	0.352953	2438	2343	1727	2354	2141	2890	Ciclev10033792m.g	PF01535,PF12854,PF13837	PTHR31307,PTHR31307:SF9	KOG4282				AT3G56030.1		Tetratricopeptide repeat (TPR)-like superfamily protein
Ciclev10032901m.g	5161.87	0.617895	0.0061636	0.353131	5653	4204	3341	5361	4755	7978	Ciclev10032901m.g	PF02519	PTHR31374,PTHR31374:SF10			K14488	GO:0009733	AT5G50760.1		SAUR-like auxin-responsive protein family
Ciclev10032900m.g	69.4067	1.48729	0.00620336	0.354456	24	65	29	88	130	68	Ciclev10032900m.g	PF13639	PTHR14155,PTHR14155:SF110				GO:0008270,GO:0005515	AT1G63840.1		RING/U-box superfamily protein
Ciclev10004419m.g	1180.2	-0.71797	0.00622682	0.354845	2188	1384	1191	865	865	795	Ciclev10004419m.g	PF00955	PTHR11453,PTHR11453:SF44				GO:0016021,GO:0006820,GO:0016020,GO:0005452	AT3G62270.1		HCO3- transporter family
Ciclev10005223m.g	198.095	0.600706	0.00626919	0.355873	211	180	121	222	228	229	Ciclev10005223m.g	PF14226,PF03171	PTHR10209,PTHR10209:SF123	KOG0143	1.14.11.20		GO:0055114,GO:0016491	AT1G06620.1		2-oxoglutarate (2OG) and Fe(II)-dependent oxygenase superfamily protein
Ciclev10027808m.g	30.0632	1.29001	0.00629091	0.355873	16	20	19	49	35	36	Ciclev10027808m.g	PF08263,PF13855	PTHR27004	KOG0472			GO:0005515	AT2G34930.1		disease resistance family protein / LRR family protein
Ciclev10030544m.g	414.328	0.796543	0.00629494	0.355873	363	422	209	368	447	717	Ciclev10030544m.g	PF00122,PF12710,PF16209,PF16212	PTHR24092,PTHR24092:SF41		3.6.3.1	K01530	GO:0046872,GO:0000166,GO:0016021,GO:0015914,GO:0005524,GO:0004012,GO:0000287	AT1G68710.1		ATPase E1-E2 type family protein / haloacid dehalogenase-like hydrolase family protein
Ciclev10002385m.g	89.3099	-1.16028	0.00632048	0.356073	145	146	107	28	45	90	Ciclev10002385m.g		PTHR36323					AT1G36940.1
Ciclev10012311m.g	367.185	-0.824967	0.00638364	0.356073	509	485	488	173	307	278	Ciclev10012311m.g	PF05132	PTHR13408,PTHR13408:SF3	KOG3122		K03026	GO:0006383,GO:0005666,GO:0003899,GO:0003677	AT5G09380.1		RNA polymerase III RPC4
Ciclev10019452m.g	1863.76	-1.12689	0.00639512	0.356073	3542	1829	2697	807	1541	957	Ciclev10019452m.g	PF00515	PTHR22904,PTHR22904:SF7				GO:0005515	AT4G02100.1		Heat shock protein DnaJ with tetratricopeptide repeat
Ciclev10029783m.g	52.484	0.957081	0.00639872	0.356073	54	39	24	66	61	71	NA
Ciclev10033907m.g	18.4845	-5.80799	0.00634634	0.356073	98	0	23	0	0	2	Ciclev10033907m.g	PF02458	PTHR31642,PTHR31642:SF11		2.3.1.133	K13065	GO:0016747	AT5G48930.1	HCT	hydroxycinnamoyl-CoA shikimate/quinate hydroxycinnamoyl transferase
Ciclev10034010m.g	867.414	-0.635438	0.00638734	0.356073	1226	1235	932	458	633	880	Ciclev10034010m.g	PF16499	PTHR11452,PTHR11452:SF32		3.2.1.22	K07407		AT3G56310.2		Melibiase family protein
Ciclev10015508m.g	89.3701	-1.27444	0.00648079	0.359701	147	142	116	22	72	56	Ciclev10015508m.g	PF08263,PF00560	PTHR27000,PTHR27000:SF151	KOG4579	3.5.1.98		GO:0005515	AT3G20820.1		Leucine-rich repeat (LRR) family protein
Ciclev10013365m.g	324.275	0.459634	0.00652599	0.361268	308	337	235	326	320	433	Ciclev10013365m.g		PTHR10110,PTHR10110:SF119				GO:0016021,GO:0015299,GO:0006812	AT1G79610.1	ATNHX6,NHX6	Na+/H+ antiporter 6
Ciclev10000062m.g	6834.68	-0.497406	0.00658391	0.361948	9055	9150	7391	4287	5872	6069	Ciclev10000062m.g		PTHR32219,PTHR32219:SF6	KOG4759				AT1G20970.1
Ciclev10023571m.g	1602.16	0.430524	0.00658116	0.361948	1472	1648	1250	1587	1549	2156	Ciclev10023571m.g	PF05899	PTHR33271,PTHR33271:SF6			K06995		AT4G10300.1		RmlC-like cupins superfamily protein
Ciclev10024057m.g	924.307	1.01979	0.00659425	0.361948	665	963	388	880	870	1889	Ciclev10024057m.g	PF11721,PF07714	PTHR27003,PTHR27003:SF104	KOG1187	2.7.11.1		GO:0006468,GO:0004672	AT3G51550.1	FER	Malectin/receptor-like protein kinase family protein
Ciclev10025462m.g	150.467	-2.66658	0.00660619	0.361948	502	43	277	19	10	97	Ciclev10025462m.g	PF00201	PTHR11926,PTHR11926:SF223			K12356	GO:0016758,GO:0008152	AT3G50740.1	UGT72E1	UDP-glucosyl transferase 72E1
Ciclev10027553m.g	603.746	-1.78614	0.00663293	0.362481	1612	270	1053	295	292	168	Ciclev10027553m.g	PF06136	PTHR31083,PTHR31083:SF6					AT5G10150.1		Domain of unknown function (DUF966)
Ciclev10000235m.g	20420.9	0.690439	0.00666369	0.362717	19746	16648	13838	28885	18054	24650	Ciclev10000235m.g	PF08022,PF01794,PF08030	PTHR11972		1.16.1.7		GO:0055114,GO:0016491	AT5G49730.1	ATFRO6,FRO6	ferric reduction oxidase 6
Ciclev10002163m.g	849.655	0.504424	0.00668829	0.362717	711	898	641	828	882	1156	Ciclev10002163m.g	PF00226	PTHR24078,PTHR24078:SF231					AT1G77930.2		Chaperone DnaJ-domain superfamily protein
Ciclev10020101m.g	262.266	-1.7836	0.00667507	0.362717	443	387	445	25	190	124	Ciclev10020101m.g	PF07992	PTHR23023,PTHR23023:SF86	KOG1399			GO:0055114,GO:0016491	AT5G07800.1		Flavin-binding monooxygenase family protein
Ciclev10003419m.g	2862.78	-0.521689	0.00674049	0.364619	3869	3855	3084	2432	2072	2152	Ciclev10003419m.g	PF08263,PF00560,PF13855,PF00069	PTHR27000,PTHR27000:SF208	KOG1187	2.7.11.1		GO:0005515,GO:0006468,GO:0005524,GO:0004672	AT1G72300.1		Leucine-rich receptor-like protein kinase family protein
Ciclev10002218m.g	373.19	1.20006	0.0068126	0.365382	356	231	157	698	265	512	Ciclev10002218m.g	PF00291	PTHR10314,PTHR10314:SF97		2.5.1.47	K01738		AT5G28020.4	ATCYSD2,CYSD2	cysteine synthase D2
Ciclev10017716m.g	556.727	0.984409	0.00682317	0.365382	468	449	297	745	376	1032	Ciclev10017716m.g		PTHR10593,PTHR10593:SF27					AT3G57670.1	NTT,WIP2	C2H2-type zinc finger family protein
Ciclev10023351m.g	92.5441	0.656446	0.00677891	0.365382	79	89	63	102	105	116	Ciclev10023351m.g		PTHR35481,PTHR35481:SF1					AT2G38430.1
Ciclev10028770m.g	5298.89	0.648896	0.00680364	0.365382	5345	5078	3060	6671	4505	7387	Ciclev10028770m.g	PF00248	PTHR11732,PTHR11732:SF226	KOG1575	1.1.1.317			AT1G60730.1		NAD(P)-linked oxidoreductase superfamily protein
Ciclev10000960m.g	1275.08	0.599376	0.00693701	0.366056	1168	1430	722	1481	1394	1492	Ciclev10000960m.g	PF07690	PTHR23500,PTHR23500:SF62				GO:0055085,GO:0016021	AT5G27360.1	SFP2	Major facilitator superfamily protein
Ciclev10007341m.g	2414.81	1.16172	0.00688864	0.366056	1784	2269	895	2498	1849	5533	Ciclev10007341m.g	PF08263,PF00560,PF13855	PTHR27004	KOG0472	2.7.11.1		GO:0005515	AT2G34930.1		disease resistance family protein / LRR family protein
Ciclev10011580m.g	6671.25	-1.09693	0.0070075	0.366056	9960	8099	10325	2073	5082	5137	Ciclev10011580m.g	PF16711,PF16712,PF16709	PTHR31172,PTHR31172:SF3					AT2G40820.1
Ciclev10011666m.g	573.587	-0.70094	0.00693023	0.366056	863	694	700	371	483	382	Ciclev10011666m.g		PTHR31469					AT3G56750.1
Ciclev10027208m.g	144.725	-2.02371	0.00697977	0.366056	242	132	328	13	96	54	Ciclev10027208m.g	PF13193,PF00501	PTHR24095,PTHR24095:SF119	KOG1176	6.2.1.2		GO:0008152,GO:0003824	AT1G20560.1	AAE1	acyl activating enzyme 1
Ciclev10027797m.g	252.196	1.28414	0.00697281	0.366056	119	260	102	239	233	586	Ciclev10027797m.g	PF12552						AT5G02390.1		Protein of unknown function (DUF3741)
Ciclev10030394m.g	9.64818	-3.33579	0.00692628	0.366056	30	5	20	0	3	2	Ciclev10030394m.g	PF00152	PTHR22594,PTHR22594:SF34	KOG0554	6.1.1.22	K01893	GO:0006418,GO:0005524,GO:0004812,GO:0000166	AT5G56680.1	EMB2755,SYNC1,SYNC1 ARATH	Class II aminoacyl-tRNA and biotin synthetases superfamily protein
Ciclev10030586m.g	145.466	-1.98268	0.00699263	0.366056	351	76	290	20	84	65	Ciclev10030586m.g	PF00690,PF12515,PF12710,PF00689,PF00122	PTHR24093,PTHR24093:SF340		3.6.3.8	K01537	GO:0005516,GO:0046872,GO:0000166	AT3G57330.1	ACA11	autoinhibited Ca2+-ATPase 11
Ciclev10030650m.g	2102.98	-0.720648	0.0070052	0.366056	3110	2982	2319	1166	1925	1410	Ciclev10030650m.g	PF00782,PF09192	PTHR10159,PTHR10159:SF346	KOG1718	3.1.3.16,3.1.3.48	K14165	GO:0008138,GO:0006470	AT5G23720.1	PHS1	dual specificity protein phosphatase family protein
Ciclev10033177m.g	2157.37	1.3597	0.00687674	0.366056	2193	984	815	4388	1547	2827	Ciclev10033177m.g	PF09713	PTHR31871,PTHR31871:SF10		3.4.17.23			AT3G55240.1		Plant protein 1589 of unknown function
Ciclev10011658m.g	2122.57	0.439823	0.00703708	0.366703	1890	2370	1544	2103	2183	2722	Ciclev10011658m.g	PF01694	PTHR22936,PTHR22936:SF4	KOG2289	3.4.21.105		GO:0016021,GO:0004252,GO:0006508	AT5G38510.2		Rhomboid-related intramembrane serine protease family protein
Ciclev10026208m.g	3067.34	-0.500497	0.0070551	0.366745	3876	4414	3235	1992	2653	2609	Ciclev10026208m.g	PF03171	PTHR10869,PTHR10869:SF78	KOG1591	1.14.11.2		GO:0055114,GO:0016491	AT5G66060.1		2-oxoglutarate (2OG) and Fe(II)-dependent oxygenase superfamily protein
Ciclev10001446m.g	222.341	1.36914	0.00728554	0.367749	132	178	94	499	173	220	Ciclev10001446m.g	PF08240	PTHR11695,PTHR11695:SF492		1.1.1.1		GO:0055114,GO:0016491,GO:0008270	AT1G22440.1		Zinc-binding alcohol dehydrogenase family protein
Ciclev10007670m.g	2277.99	-0.721851	0.0071978	0.367749	3309	3118	2640	1346	2060	1453	Ciclev10007670m.g	PF07714	PTHR27001,PTHR27001:SF89	KOG1187	2.7.11.1		GO:0006468,GO:0004672	AT3G24550.1	ATPERK1,PERK1	proline extensin-like receptor kinase 1
Ciclev10007796m.g	948.305	0.788553	0.00728681	0.367749	750	981	532	1342	1086	946	Ciclev10007796m.g	PF13962,PF13857,PF12796	PTHR24177,PTHR24177:SF27	KOG4412				AT1G10340.1		Ankyrin repeat family protein
Ciclev10010859m.g	491.765	-2.33972	0.00717984	0.367749	2337	137	330	165	164	127	Ciclev10010859m.g	PF06955,PF00722	PTHR31062,PTHR31062:SF32		2.4.1.207		GO:0048046,GO:0016762,GO:0006073,GO:0005618,GO:0005975,GO:0004553	AT5G57560.1	TCH4,XTH22	Xyloglucan endotransglucosylase/hydrolase family protein
Ciclev10015798m.g	181.417	2.23624	0.0073048	0.367749	92	89	32	180	44	696	Ciclev10015798m.g	PF08246,PF00112	PTHR12411,PTHR12411:SF333	KOG1543	3.4.22.31		GO:0008234,GO:0006508	AT3G49340.1		Cysteine proteinases superfamily protein
Ciclev10019140m.g	6578.79	0.535323	0.00722459	0.367749	6691	6297	4407	6038	6385	10166	Ciclev10019140m.g		PTHR31827,PTHR31827:SF14					AT1G64140.1
Ciclev10019989m.g	29.8306	-2.12647	0.0071845	0.367749	77	16	58	5	14	13	Ciclev10019989m.g	PF00067	PTHR24286,PTHR24286:SF11	KOG0157			GO:0055114,GO:0020037,GO:0016705,GO:0005506	AT1G12740.1	CYP87A2	cytochrome P450, family 87, subfamily A, polypeptide 2
Ciclev10020201m.g	325.603	-0.524495	0.00719117	0.367749	502	388	344	246	229	289	Ciclev10020201m.g	PF04101,PF03033	PTHR21015,PTHR21015:SF22	KOG1192	2.4.1.227	K02563	GO:0016758,GO:0030259,GO:0005975	AT1G73740.1		UDP-Glycosyltransferase superfamily protein
Ciclev10025047m.g	198.991	1.81177	0.00721261	0.367749	27	195	65	216	250	439	Ciclev10025047m.g	PF13947,PF00069	PTHR27005,PTHR27005:SF7	KOG1187	2.7.11.1		GO:0030247,GO:0006468,GO:0005524,GO:0004672	AT1G69730.1		Wall-associated kinase family protein
Ciclev10025370m.g	105.904	0.978132	0.00725889	0.367749	108	52	68	137	116	148	Ciclev10025370m.g	PF00067	PTHR24298,PTHR24298:SF61		1.14.13.89		GO:0055114,GO:0020037,GO:0016705,GO:0005506	AT4G37370.1	CYP81D8	cytochrome P450, family 81, subfamily D, polypeptide 8
Ciclev10028377m.g	213.591	-2.01539	0.00715296	0.367749	500	287	312	11	130	105	Ciclev10028377m.g	PF08541,PF08392	PTHR31561,PTHR31561:SF24		2.3.1.199	K15397	GO:0016747,GO:0008610,GO:0016020,GO:0006633	AT2G28630.1	KCS12	3-ketoacyl-CoA synthase 12
Ciclev10029695m.g	1259.71	-1.73084	0.00731598	0.367749	2635	1124	2268	894	497	199	Ciclev10029695m.g	PF02704	PTHR23201,PTHR23201:SF15					AT5G59845.1		Gibberellin-regulated family protein
Ciclev10030861m.g	166.993	-1.96916	0.00726137	0.367749	510	86	255	26	102	66	Ciclev10030861m.g	PF13632	PTHR32044,PTHR32044:SF14		2.4.2.39			AT3G07330.1	ATCSLC06,ATCSLC6,CSLC06,CSLC6	Cellulose-synthase-like C6
Ciclev10033976m.g	728.543	0.424523	0.00714407	0.367749	691	792	525	721	715	964	Ciclev10033976m.g	PF02861	PTHR11638,PTHR11638:SF96				GO:0019538	AT5G50920.1	ATHSP93-V,CLPC,CLPC1,DCA1,HSP93-V	CLPC homologue 1
Ciclev10030373m.g	259.912	-0.546102	0.00735628	0.368904	340	357	289	200	165	241	Ciclev10030373m.g	PF02225,PF00082	PTHR10795,PTHR10795:SF427		3.4.14.10		GO:0006508,GO:0004252	AT2G04160.1	AIR3	Subtilisin-like serine endopeptidase family protein
Ciclev10013477m.g	272.285	-0.714074	0.00737534	0.368992	336	385	348	165	225	196	Ciclev10013477m.g		PTHR34121,PTHR34121:SF1					AT2G37370.1
Ciclev10017907m.g	16.7245	-3.43256	0.00739344	0.369031	63	2	32	1	5	2	Ciclev10017907m.g		PTHR34287,PTHR34287:SF2
Ciclev10030379m.g	12.8983	-3.71954	0.00741333	0.36916	37	11	27	0	5	0	Ciclev10030379m.g	PF14368	PTHR33286,PTHR33286:SF7					AT4G33550.2		Bifunctional inhibitor/lipid-transfer protein/seed storage 2S albumin superfamily protein
Ciclev10003700m.g	8.55367	-2.85849	0.0075906	0.370452	16	10	20	0	3	3	Ciclev10003700m.g	PF07649	PTHR13871		2.7.1.107		GO:0055114,GO:0047134	AT4G01350.1		Cysteine/Histidine-rich C1 domain family protein
Ciclev10004685m.g	5978.44	-0.766251	0.00751338	0.370452	7716	8998	7253	2927	5311	4389	Ciclev10004685m.g	PF07779	PTHR13533,PTHR13533:SF11		2.3.1.45			AT3G06550.3		O-acetyltransferase family protein
Ciclev10005091m.g	297.654	0.490078	0.00763928	0.370452	330	278	196	305	303	390	Ciclev10005091m.g	PF00505,PF01388	PTHR13711,PTHR13711:SF202	KOG0381			GO:0003677	AT1G04880.1		HMG (high mobility group) box protein with ARID/BRIGHT DNA-binding domain
Ciclev10007397m.g	3159.2	0.60044	0.00770757	0.370452	2920	3445	1841	2797	3869	4269	Ciclev10007397m.g	PF08263,PF00560,PF13855,PF00069	PTHR27000,PTHR27000:SF188	KOG1187	2.7.11.1		GO:0005515,GO:0006468,GO:0005524,GO:0004672	AT2G26330.1	ER,QRP1	Leucine-rich receptor-like protein kinase family protein
Ciclev10010155m.g	1437.5	-1.1178	0.00750212	0.370452	1916	1912	2292	480	1216	892	Ciclev10010155m.g		PTHR34537,PTHR34537:SF1			K15082		AT2G06040.1
Ciclev10012528m.g	139.137	0.946951	0.00766583	0.370452	144	110	60	192	120	215	Ciclev10012528m.g	PF06351	PTHR31843,PTHR31843:SF2		5.3.99.6	K10525	GO:0016853,GO:0009507	AT1G13280.1	AOC4	allene oxide cyclase 4
Ciclev10015149m.g	80.6963	1.0575	0.00750315	0.370452	61	63	45	102	60	156	Ciclev10015149m.g	PF00201	PTHR11926,PTHR11926:SF331	KOG1192		K13691	GO:0016758,GO:0008152	AT1G05680.1	UGT74E2	Uridine diphosphate glycosyltransferase 74E2
Ciclev10016846m.g	662.477	0.837	0.00757515	0.370452	379	620	499	619	781	1056	Ciclev10016846m.g		PTHR13935,PTHR13935:SF46				GO:0003677	AT4G20970.1		basic helix-loop-helix (bHLH) DNA-binding superfamily protein
Ciclev10022778m.g	353.071	-0.704906	0.0077174	0.370452	560	387	441	226	275	263	Ciclev10022778m.g	PF00125,PF16211	PTHR23430	KOG1756		K11251	GO:0003677	AT1G54690.1	G-H2AX,GAMMA-H2AX,H2AXB,HTA3	gamma histone variant H2AX
Ciclev10023261m.g	438.673	0.385805	0.00769659	0.370452	438	449	336	431	439	555	Ciclev10023261m.g		PTHR24186,PTHR24186:SF8					AT2G31820.1		Ankyrin repeat family protein
Ciclev10025794m.g	3912.12	1.13195	0.00768232	0.370452	2266	4163	1633	3847	3374	8643	Ciclev10025794m.g	PF03069	PTHR31891,PTHR31891:SF1		3.5.1.49		GO:0016811	AT4G37550.1		Acetamidase/Formamidase family protein
Ciclev10027511m.g	255.796	0.608434	0.00755571	0.370452	277	248	140	271	265	352	Ciclev10027511m.g	PF00931	PTHR23155,PTHR23155:SF639			K13459	GO:0043531	AT4G10780.1		LRR and NB-ARC domains-containing disease resistance protein
Ciclev10027901m.g	2908.3	-0.438233	0.00770352	0.370452	4060	3664	3014	1976	2516	2564	Ciclev10027901m.g	PF02362,PF06507	PTHR31384,PTHR31384:SF27				GO:0003677,GO:0009725,GO:0006355,GO:0005634	AT2G28350.1	ARF10	auxin response factor 10
Ciclev10028127m.g	3558.57	0.538684	0.00769099	0.370452	3726	3563	2180	4364	3417	4213	Ciclev10028127m.g	PF07690	PTHR23500,PTHR23500:SF159	KOG0254			GO:0055085,GO:0016021	AT5G59250.1		Major facilitator superfamily protein
Ciclev10031986m.g	43.0529	-2.70957	0.00757475	0.370452	144	28	68	9	21	1	Ciclev10031986m.g	PF14226,PF03171	PTHR10209,PTHR10209:SF177	KOG0143	1.14.11.13	K04125	GO:0055114,GO:0016491	AT4G21200.1	ATGA2OX8,GA2OX8	gibberellin 2-oxidase 8
Ciclev10033963m.g	18.1368	-3.15884	0.00749149	0.370452	67	5	32	7	2	1	Ciclev10033963m.g							AT3G07425.1
Ciclev10003932m.g	48.1788	-1.12169	0.00780569	0.373849	57	85	67	19	34	34	Ciclev10003932m.g	PF00069,PF00139	PTHR27007,PTHR27007:SF45	KOG1187	2.7.11.1		GO:0006468,GO:0005524,GO:0004672,GO:0030246	AT3G55550.1		Concanavalin A-like lectin protein kinase family protein
Ciclev10013615m.g	14.1154	-2.0414	0.00784279	0.374783	25	16	29	2	6	8	Ciclev10013615m.g	PF04488,PF04572	PTHR12042,PTHR12042:SF18	KOG1928		K01988		AT2G38150.1		alpha 1,4-glycosyltransferase family protein
Ciclev10013692m.g	867.302	0.848025	0.00787347	0.375408	686	907	437	996	713	1537	Ciclev10013692m.g	PF13193,PF00501	PTHR24095,PTHR24095:SF177				GO:0008152,GO:0003824	AT5G16370.1	AAE5	acyl activating enzyme 5
Ciclev10015661m.g	5848.77	0.445132	0.00793161	0.377336	5544	6041	4344	6418	5229	7713	Ciclev10015661m.g	PF04564	PTHR23315,PTHR23315:SF112		6.3.2.19		GO:0016567,GO:0004842	AT4G21350.1	B80,PUB8	plant U-box 8
Ciclev10018385m.g	48.7144	1.24062	0.00798155	0.378866	24	26	39	49	70	77	Ciclev10018385m.g	PF14380,PF13947	PTHR27009,PTHR27009:SF6				GO:0030247	AT1G18390.2		Protein kinase superfamily protein
Ciclev10033091m.g	979.115	-0.988714	0.00801674	0.379691	1204	1251	1573	389	731	772	Ciclev10033091m.g		PTHR33142,PTHR33142:SF1					AT5G02420.1
Ciclev10001500m.g	530.041	0.866051	0.00804866	0.380357	543	332	333	747	652	521	Ciclev10001500m.g	PF08240,PF00107	PTHR11695,PTHR11695:SF432		1.1.1.1	K18857	GO:0055114,GO:0016491,GO:0008270	AT1G77120.1	ADH,ADH1,ATADH,ATADH1	alcohol dehydrogenase 1
Ciclev10013657m.g	106.704	-1.14415	0.0080914	0.381531	170	118	170	39	82	69	Ciclev10013657m.g	PF01565,PF02873	PTHR21071,PTHR21071:SF4		1.3.1.98		GO:0055114,GO:0050660,GO:0016491,GO:0008762
Ciclev10002299m.g	21.7574	-4.62203	0.00811572	0.381833	83	0	48	2	0	3	Ciclev10002299m.g	PF00168	PTHR10774				GO:0005515	AT4G34150.1		Calcium-dependent lipid-binding (CaLB domain) family protein
Ciclev10005988m.g	94.9358	-1.78799	0.00817074	0.383575	150	88	207	29	69	20	Ciclev10005988m.g	PF06521	PTHR33649,PTHR33649:SF2					AT5G52390.1		PAR1 protein
Ciclev10016979m.g	266.094	-0.663321	0.00822696	0.38452	406	316	317	150	211	230	Ciclev10016979m.g	PF10914	PTHR31204					AT2G32380.1		Transmembrane protein 97, predicted
Ciclev10030941m.g	6723.35	-1.04601	0.00822127	0.38452	12701	6727	9266	3432	5614	3280	Ciclev10030941m.g	PF08263,PF00069	PTHR27008,PTHR27008:SF6	KOG1187	2.7.11.1		GO:0006468,GO:0005524,GO:0004672	AT5G58300.1		Leucine-rich repeat protein kinase family protein
Ciclev10002796m.g	66.5221	-1.2589	0.00825683	0.385072	163	75	69	43	39	28	Ciclev10002796m.g	PF02704	PTHR23201,PTHR23201:SF20					AT1G22690.1		Gibberellin-regulated family protein
Ciclev10008748m.g	20603.3	1.16841	0.0083322	0.387739	11939	19998	9437	18733	16405	49743	Ciclev10008748m.g	PF08246,PF00112	PTHR12411,PTHR12411:SF336	KOG1543	3.4.22.16	K01366	GO:0008234,GO:0006508	AT3G45310.1		Cysteine proteinases superfamily protein
Ciclev10019105m.g	2591.19	-0.560895	0.00838256	0.388386	3351	3887	2697	1474	2005	2572	Ciclev10019105m.g	PF03105,PF07690	PTHR23510,PTHR23510:SF21	KOG2325			GO:0055085,GO:0016021	AT4G22990.2		Major Facilitator Superfamily with SPX (SYG1/Pho81/XPR1) domain-containing protein
Ciclev10019938m.g	9667.88	-0.782464	0.00836955	0.388386	16076	9871	12696	6288	7484	6353	Ciclev10019938m.g	PF00026	PTHR13683,PTHR13683:SF308	KOG1339	3.4.23.12		GO:0006508,GO:0004190	AT1G01300.1		Eukaryotic aspartyl protease family protein
Ciclev10016063m.g	7040	0.673684	0.00847008	0.39159	5919	8180	3719	7718	6918	10285	Ciclev10016063m.g	PF00226,PF01556	PTHR24078,PTHR24078:SF188	KOG0712,KOG0714		K09510		AT2G20560.1		DNAJ heat shock family protein
Ciclev10017681m.g	68.4559	1.10577	0.00852437	0.393115	48	67	28	55	94	123	Ciclev10017681m.g	PF03140	PTHR31549,PTHR31549:SF2					AT4G31980.1
Ciclev10018911m.g	1638.18	-0.615449	0.00853997	0.393115	2697	2043	1668	903	1236	1603	Ciclev10018911m.g	PF14309	PTHR31680,PTHR31680:SF2					AT3G63430.1
Ciclev10018739m.g	438.842	0.706617	0.00864951	0.396776	417	421	250	526	360	687	Ciclev10018739m.g	PF12698,PF00005	PTHR19229,PTHR19229:SF127		3.6.3.29		GO:0016887,GO:0005524,GO:0016021,GO:0006810,GO:0005215	AT3G47780.1	ATATH6,ATH6	ABC2 homolog 6
Ciclev10028762m.g	631.664	-0.410881	0.00865673	0.396776	846	822	646	468	536	541	Ciclev10028762m.g		PTHR32175,PTHR32175:SF0					AT2G15730.1		P-loop containing nucleoside triphosphate hydrolases superfamily protein
Ciclev10010413m.g	461.588	0.428735	0.00873807	0.398789	461	496	318	480	443	597	NA
Ciclev10028046m.g	5110.35	-0.828719	0.00873108	0.398789	6185	7916	6597	2203	4216	4173	Ciclev10028046m.g	PF02453	PTHR10994,PTHR10994:SF84	KOG1792				AT5G58000.1		Reticulon family protein
Ciclev10011300m.g	1472.26	-1.09333	0.0087933	0.400452	2189	1925	2180	451	1249	994	Ciclev10011300m.g		PTHR34224,PTHR34224:SF4	KOG0963				AT2G37080.1	RIP3	ROP interactive partner 3
Ciclev10015764m.g	18.264	3.12124	0.00884808	0.402088	2	11	0	10	51	33	Ciclev10015764m.g	PF00929	PTHR12801,PTHR12801:SF56	KOG2249	3.1.13.1			AT3G27970.1		Exonuclease family protein
Ciclev10003530m.g	248.194	-0.906881	0.00889704	0.402358	344	299	368	108	188	201	Ciclev10003530m.g	PF00658,PF00076	PTHR24012,PTHR24012:SF366	KOG0123		K13126	GO:0003723,GO:0003676	AT1G71770.1	PAB5	poly(A)-binding protein 5
Ciclev10007289m.g	7393.57	-0.595425	0.00891066	0.402358	11581	8380	8445	5231	6043	5425	Ciclev10007289m.g	PF00307,PF00225	PTHR24115,PTHR24115:SF512	KOG0239	3.6.4.5	K10406	GO:0005515,GO:0008017,GO:0007018,GO:0005524,GO:0003777,GO:0005871	AT3G44730.1	ATKP1,KP1	kinesin-like protein 1
Ciclev10030604m.g	74.02	1.47114	0.00890348	0.402358	26	41	53	68	72	182	Ciclev10030604m.g	PF08263,PF00560,PF07714	PTHR27000,PTHR27000:SF114	KOG1187	2.7.11.1		GO:0005515,GO:0006468,GO:0004672	AT3G47570.1		Leucine-rich repeat protein kinase family protein
Ciclev10020575m.g	1535.62	0.567694	0.00899771	0.404574	1483	1506	1016	1878	1296	2086	Ciclev10020575m.g	PF00319	PTHR11945,PTHR11945:SF156	KOG0014			GO:0046983,GO:0003677	AT1G18750.1	AGL65	AGAMOUS-like 65
Ciclev10029085m.g	19.7004	-2.34059	0.00898244	0.404574	67	9	30	5	4	10	Ciclev10029085m.g	PF05739	PTHR19957,PTHR19957:SF129	KOG3385		K08506	GO:0005515	AT3G09740.1	ATSYP71,SYP71	syntaxin of plants 71
Ciclev10000054m.g	1260.65	-1.11635	0.00903489	0.405391	2018	1287	2051	411	916	976	Ciclev10000054m.g	PF00005,PF00664	PTHR24221,PTHR24221:SF235		3.6.3.44	K05658	GO:0016887,GO:0005524,GO:0055085,GO:0042626,GO:0016021,GO:0006810	AT1G27940.1	PGP13	P-glycoprotein 13
Ciclev10016372m.g	1825.25	-0.873694	0.00913191	0.408026	3175	2072	2280	870	1613	1176	Ciclev10016372m.g	PF02115	PTHR10980,PTHR10980:SF18	KOG3205		K12462	GO:0005737,GO:0005094	AT3G07880.1	SCN1	Immunoglobulin E-set superfamily protein
Ciclev10026258m.g	186.589	-0.512787	0.00911418	0.408026	251	264	191	128	153	158	Ciclev10026258m.g	PF13561	PTHR24322,PTHR24322:SF320	KOG1209	1.1.1.300			AT5G10050.1		NAD(P)-binding Rossmann-fold superfamily protein
Ciclev10000198m.g	159.731	0.611729	0.00917471	0.408738	138	172	100	154	176	226	Ciclev10000198m.g	PF13401	PTHR23155,PTHR23155:SF554	KOG4658				AT4G27220.1		NB-ARC domain-containing disease resistance protein
Ciclev10023652m.g	87.6724	-1.9977	0.00918619	0.408738	175	137	135	4	54	44	Ciclev10023652m.g	PF04043	PTHR31707,PTHR31707:SF53		3.1.1.11		GO:0004857	AT5G46940.1		Plant invertase/pectin methylesterase inhibitor superfamily protein
Ciclev10004151m.g	7168.12	0.595481	0.00922164	0.40946	6839	5737	5583	8903	6331	9446	Ciclev10004151m.g	PF14510,PF08370,PF00005,PF01061	PTHR19241,PTHR19241:SF289				GO:0016887,GO:0005524,GO:0016020	AT3G53480.1	ABCG37,ATPDR9,PDR9,PIS1	pleiotropic drug resistance 9
Ciclev10013687m.g	35.7699	-1.64342	0.0092735	0.410907	47	95	36	9	27	13	Ciclev10013687m.g	PF04525	PTHR31087,PTHR31087:SF11					AT5G01750.2		Protein of unknown function (DUF567)
Ciclev10027117m.g	499.675	-1.55912	0.00931086	0.411706	1316	264	781	305	215	189	Ciclev10027117m.g	PF13371,PF07719,PF13414	PTHR22904,PTHR22904:SF358	KOG0548				AT5G65160.1		tetratricopeptide repeat (TPR)-containing protein
Ciclev10004276m.g	1899.36	-0.875204	0.00939238	0.414451	3197	2080	2508	1195	1561	1007	Ciclev10004276m.g	PF00560,PF08263,PF13855,PF00069	PTHR27000,PTHR27000:SF146	KOG1187	2.7.11.1		GO:0005515,GO:0006468,GO:0005524,GO:0004672	AT5G06940.1		Leucine-rich repeat receptor-like protein kinase family protein
Ciclev10018426m.g	7529.78	-0.43304	0.00944374	0.415034	10057	9681	7955	4974	6484	6891	Ciclev10018426m.g	PF00400,PF14844,PF02138	PTHR13743,PTHR13743:SF84				GO:0005515	AT1G03060.1	SPI	Beige/BEACH domain ;WD domain, G-beta repeat protein
Ciclev10018758m.g	76.1813	0.726629	0.00948349	0.415034	74	66	46	94	74	104	Ciclev10018758m.g	PF07719,PF06424	PTHR11246,PTHR11246:SF1			K12855	GO:0005634,GO:0000398	AT4G03430.1	EMB2770,STA1	pre-mRNA splicing factor-related
Ciclev10019584m.g	429.402	-1.68744	0.00947758	0.415034	1418	193	525	210	150	222	Ciclev10019584m.g	PF00067	PTHR24282,PTHR24282:SF26	KOG0157	1.14.14.1		GO:0055114,GO:0020037,GO:0016705,GO:0005506	AT5G24910.1	CYP714A1	cytochrome P450, family 714, subfamily A, polypeptide 1
Ciclev10028170m.g	6663.65	1.11277	0.00947388	0.415034	4587	6573	2735	4858	6954	15228	Ciclev10028170m.g	PF00083	PTHR23500,PTHR23500:SF109	KOG0254			GO:0055085,GO:0022857,GO:0016021	AT3G18830.1	ATPLT5,ATPMT5,PMT5	polyol/monosaccharide transporter 5
Ciclev10007844m.g	2554.56	0.462825	0.00953568	0.415611	2909	2485	1617	2805	2493	3167	Ciclev10007844m.g	PF13962,PF12796	PTHR24177	KOG0512,KOG0508,KOG4412				AT4G03500.1		Ankyrin repeat family protein
Ciclev10017272m.g	1161.96	1.26531	0.00952614	0.415611	1004	547	635	2285	1401	838	Ciclev10017272m.g	PF00248	PTHR11732,PTHR11732:SF239					AT1G59960.1		NAD(P)-linked oxidoreductase superfamily protein
Ciclev10008091m.g	586.197	1.26376	0.00960636	0.416233	571	382	196	1199	548	556	Ciclev10008091m.g	PF00171	PTHR11699,PTHR11699:SF29		1.2.1.9	K00131	GO:0055114,GO:0016491,GO:0008152	AT2G24270.4	ALDH11A3	aldehyde dehydrogenase 11A3
Ciclev10009252m.g	764.901	1.20469	0.00962849	0.416233	548	656	317	742	524	1918	Ciclev10009252m.g	PF12796	PTHR24177,PTHR24177:SF17	KOG4412				AT5G15500.2		Ankyrin repeat family protein
Ciclev10015531m.g	184.717	0.595491	0.00963657	0.416233	158	168	143	188	180	273	Ciclev10015531m.g	PF16913	PTHR31376,PTHR31376:SF17	KOG1441			GO:0016021,GO:0005215	AT4G18210.1	ATPUP10,PUP10	purine permease 10
Ciclev10024217m.g	485.469	0.712499	0.00964759	0.416233	511	370	309	512	425	816	Ciclev10024217m.g	PF12695	PTHR23024,PTHR23024:SF174	KOG1515	3.1.1.1			AT5G23530.1	AtCXE18,CXE18	carboxyesterase 18
Ciclev10030224m.g	118.484	0.757612	0.00961518	0.416233	109	103	73	139	100	192	NA
Ciclev10029853m.g	405.461	0.758265	0.00981159	0.422453	350	463	184	412	488	562	Ciclev10029853m.g		PTHR35744,PTHR35744:SF2					AT4G12240.1		zinc finger (C2H2 type) family protein
Ciclev10006398m.g	96.4193	0.674011	0.00985757	0.422725	89	97	56	95	105	142	NA
Ciclev10017839m.g	71.7124	-1.05444	0.00985475	0.422725	103	76	120	41	42	50	Ciclev10017839m.g	PF02225,PF05922,PF00082	PTHR10795,PTHR10795:SF423		3.4.14.10		GO:0006508,GO:0004252	AT2G04160.1	AIR3	Subtilisin-like serine endopeptidase family protein
Ciclev10017330m.g	291.535	-0.667902	0.00989714	0.42357	411	365	359	162	245	237	NA
Ciclev10011643m.g	4684.49	-0.934116	0.0099822	0.426354	8239	4853	6358	1935	3825	3471	Ciclev10011643m.g	PF00612	PTHR32295,PTHR32295:SF32				GO:0005515	AT5G03040.3	iqd2	IQ-domain 2
Ciclev10016956m.g	163.861	0.92508	0.0101287	0.431747	105	150	106	239	127	250	Ciclev10016956m.g		PTHR37716,PTHR37716:SF1					AT2G01870.1
Ciclev10027333m.g	639.346	-0.980582	0.010296	0.438	908	694	1025	332	525	357	Ciclev10027333m.g	PF00191	PTHR10502,PTHR10502:SF98				GO:0005544,GO:0005509	AT5G65020.1	ANNAT2	annexin 2
Ciclev10026224m.g	1881.18	-0.686252	0.0103175	0.43804	2395	3127	1962	1071	1689	1335	Ciclev10026224m.g		PTHR34674					AT3G15830.1		phosphatidic acid phosphatase-related / PAP2-related
Ciclev10016377m.g	6.38215	2.86776	0.0104069	0.440958	3	1	1	11	15	5	Ciclev10016377m.g	PF04844	PTHR33057,PTHR33057:SF1					AT5G04820.1	ATOFP13,OFP13	ovate family protein 13
Ciclev10005549m.g	8.89142	-2.3815	0.0105536	0.444522	21	22	7	4	3	1	Ciclev10005549m.g	PF00847	PTHR31241,PTHR31241:SF3				GO:0006355,GO:0003700	AT3G57600.1		Integrase-type DNA-binding superfamily protein
Ciclev10011284m.g	415.004	-0.494224	0.0105275	0.444522	640	496	426	330	303	349	Ciclev10011284m.g	PF01535,PF13041	PTHR24015,PTHR24015:SF418					AT2G32630.1		Pentatricopeptide repeat (PPR-like) superfamily protein
Ciclev10017345m.g	598.325	0.830375	0.0105364	0.444522	440	618	340	752	460	1008	Ciclev10017345m.g	PF12609	PTHR33090					AT4G10270.1		Wound-responsive family protein
Ciclev10009711m.g	645.139	-0.638982	0.010597	0.445471	948	809	749	383	575	476	Ciclev10009711m.g	PF13499	PTHR23056,PTHR23056:SF52	KOG0034				AT3G18430.2		Calcium-binding EF-hand family protein
Ciclev10015169m.g	117.97	-1.1636	0.0107381	0.450516	218	148	155	32	93	85	Ciclev10015169m.g	PF04765	PTHR12956,PTHR12956:SF13					AT5G46220.1		Protein of unknown function (DUF616)
Ciclev10001522m.g	85.9842	1.45214	0.0107659	0.450792	51	60	38	94	48	235	Ciclev10001522m.g	PF11883,PF07714	PTHR27002,PTHR27002:SF95	KOG1187	2.7.11.1	K04733	GO:0004674,GO:0006468,GO:0004672	AT4G21390.1	B120	S-locus lectin protein kinase family protein
Ciclev10007733m.g	2365.4	0.708312	0.0108324	0.451604	2248	2501	1174	3191	2207	2952	Ciclev10007733m.g	PF13193,PF00501	PTHR24096,PTHR24096:SF149		6.2.1.34,6.2.1.12	K01904	GO:0008152,GO:0003824	AT3G21240.1	4CL2,AT4CL2	4-coumarate:CoA ligase 2
Ciclev10013521m.g	16.1353	-2.21537	0.0108297	0.451604	17	32	33	1	5	11	Ciclev10013521m.g	PF00232	PTHR10353,PTHR10353:SF28		3.2.1.21	K05350	GO:0005975,GO:0004553	AT3G18080.1	BGLU44	B-S glucosidase 44
Ciclev10015045m.g	2.75504	-4.83293	0.01086	0.451604	5	9	4	0	0	0	Ciclev10015045m.g	PF00201	PTHR11926,PTHR11926:SF392				GO:0016758,GO:0008152	AT5G12890.1		UDP-Glycosyltransferase superfamily protein
Ciclev10020345m.g	424.974	0.481209	0.01087	0.451604	490	380	282	448	437	532	Ciclev10020345m.g	PF00501	PTHR24096,PTHR24096:SF251				GO:0008152,GO:0003824	AT5G63380.1		AMP-dependent synthetase and ligase family protein
Ciclev10029852m.g	9.21414	-5.57828	0.0109077	0.452288	23	0	30	0	1	0	Ciclev10029852m.g	PF02298	PTHR34052,PTHR34052:SF1				GO:0009055	AT2G15780.1		Cupredoxin superfamily protein
Ciclev10020713m.g	1375.33	0.454238	0.0110152	0.455037	1259	1565	936	1442	1499	1588	Ciclev10020713m.g	PF03634	PTHR31072,PTHR31072:SF15					AT2G45680.1		TCP family transcription factor
Ciclev10023464m.g	442.763	0.418188	0.0110167	0.455037	496	419	312	448	438	567	Ciclev10023464m.g	PF14226,PF03171	PTHR10209,PTHR10209:SF168	KOG0143	1.14.11.31		GO:0055114,GO:0016491	AT1G17020.1	ATSRG1,SRG1	senescence-related gene 1
Ciclev10004664m.g	4267.71	-1.59373	0.0110631	0.456069	7824	5824	6619	471	1942	3974	NA
Ciclev10013801m.g	34.3248	1.6936	0.0110845	0.456069	7	18	24	62	32	55	Ciclev10013801m.g		PTHR33511					AT3G05858.1
Ciclev10008348m.g	375.498	-0.592358	0.0111368	0.456458	557	559	352	321	223	310	Ciclev10008348m.g	PF12056	PTHR31963,PTHR31963:SF4					AT3G20300.1		Protein of unknown function (DUF3537)
Ciclev10027688m.g	954.662	0.714627	0.0111161	0.456458	841	1101	449	1025	986	1406	Ciclev10027688m.g	PF00560,PF08263,PF13855,PF00069	PTHR27000,PTHR27000:SF114	KOG1187	2.7.11.1		GO:0005515,GO:0006468,GO:0005524,GO:0004672	AT3G47570.1		Leucine-rich repeat protein kinase family protein
Ciclev10024297m.g	58.0422	1.12063	0.0111664	0.456794	29	63	27	60	87	80	Ciclev10024297m.g	PF00560,PF13676,PF00931	PTHR11017,PTHR11017:SF174	KOG4658			GO:0005515,GO:0007165,GO:0043531	AT5G17680.1		disease resistance protein (TIR-NBS-LRR class), putative
Ciclev10026862m.g	230.25	0.905198	0.0111947	0.457074	142	245	131	352	239	255	Ciclev10026862m.g		PTHR24078,PTHR24078:SF279					AT1G75250.1	ATRL6,RL6,RSM3	RAD-like 6
Ciclev10013945m.g	177.737	-0.490173	0.0112887	0.46003	252	226	188	132	136	154	Ciclev10013945m.g							AT1G78915.1		Tetratricopeptide repeat (TPR)-like superfamily protein
Ciclev10023916m.g	82.3945	0.917794	0.0113879	0.460552	51	89	45	78	98	136	Ciclev10023916m.g	PF13499	PTHR23056,PTHR23056:SF45			K06268		AT4G26570.2	ATCBL3,CBL3	calcineurin B-like 3
Ciclev10026314m.g	1634.97	0.321714	0.0113418	0.460552	1667	1757	1257	1631	1542	2037	Ciclev10026314m.g	PF13911		KOG4498				AT5G65840.1		Thioredoxin superfamily protein
Ciclev10026595m.g	906.402	0.409029	0.0113861	0.460552	980	828	694	992	886	1072	Ciclev10026595m.g		PTHR36713,PTHR36713:SF1					AT1G15230.1
Ciclev10034011m.g	1703.58	0.355299	0.0113631	0.460552	1669	1897	1259	1665	1807	1989	Ciclev10034011m.g		PTHR31218,PTHR31218:SF36				GO:0022857,GO:0016021	AT1G70260.1		nodulin MtN21 /EamA-like transporter family protein
Ciclev10005210m.g	39.9511	-1.15118	0.0114291	0.461341	63	84	35	15	25	32	Ciclev10005210m.g	PF14226,PF03171	PTHR10209,PTHR10209:SF135	KOG0143	1.14.11.20		GO:0055114,GO:0016491	AT1G06620.1		2-oxoglutarate (2OG) and Fe(II)-dependent oxygenase superfamily protein
Ciclev10004965m.g	143.386	-1.35263	0.0114724	0.462215	323	100	225	89	78	59	Ciclev10004965m.g	PF03952,PF00113	PTHR11902,PTHR11902:SF18		4.2.1.11	K01689	GO:0006096,GO:0004634,GO:0000287,GO:0000015	AT2G36530.1	ENO2,LOS2	Enolase
Ciclev10005297m.g	3049.42	1.43051	0.0115472	0.462887	906	3259	1212	2582	2967	7687	Ciclev10005297m.g	PF08100,PF00891	PTHR11746,PTHR11746:SF111	KOG3178			GO:0046983,GO:0008171	AT4G35160.1		O-methyltransferase family protein
Ciclev10005771m.g	703.841	0.720617	0.0115543	0.462887	568	839	345	733	772	1015	Ciclev10005771m.g	PF02798	PTHR11260,PTHR11260:SF233	KOG0406	2.5.1.18	K00799	GO:0005515	AT2G29420.1	ATGSTU7,GST25,GSTU7	glutathione S-transferase tau 7
Ciclev10023723m.g	1911.69	-1.3067	0.0115237	0.462887	3865	2086	2703	661	1754	654	Ciclev10023723m.g	PF04043,PF01095	PTHR31707,PTHR31707:SF25		3.1.1.11	K01051	GO:0004857,GO:0042545,GO:0030599,GO:0005618	AT4G02320.1		Plant invertase/pectin methylesterase inhibitor superfamily
Ciclev10033580m.g	1467.97	0.41295	0.0115881	0.463372	1698	1347	1034	1437	1483	1893	Ciclev10033580m.g		PTHR34197,PTHR34197:SF3					AT3G25590.1
Ciclev10019786m.g	673.628	0.736371	0.0116788	0.465251	508	748	388	664	636	1151	Ciclev10019786m.g	PF00010	PTHR12565,PTHR12565:SF178	KOG4304		K12126	GO:0046983	AT2G46970.1	PIL1	phytochrome interacting factor 3-like 1
Ciclev10020136m.g	6684.49	0.79728	0.0116607	0.465251	5199	7765	3144	6058	7478	11101	Ciclev10020136m.g	PF00155	PTHR11808,PTHR11808:SF55	KOG0053	4.4.1.11	K01761	GO:0030170,GO:0009058	AT1G64660.1	ATMGL,MGL	methionine gamma-lyase
Ciclev10017493m.g	76.1749	-1.74321	0.0117114	0.465683	202	68	107	9	47	46	Ciclev10017493m.g		PTHR32077,PTHR32077:SF18					AT1G30800.1		Fasciclin-like arabinogalactan family protein
Ciclev10019941m.g	4205.87	-1.2777	0.0118718	0.471181	7868	3936	6797	1083	3455	2489	Ciclev10019941m.g	PF12708	PTHR31339,PTHR31339:SF7					AT4G23500.1		Pectin lyase-like superfamily protein
Ciclev10014649m.g	6098.02	0.547999	0.0119027	0.47153	5768	5789	4367	7736	5180	7772	Ciclev10014649m.g		PTHR31521,PTHR31521:SF2					AT5G45030.2		Trypsin family protein
Ciclev10014803m.g	171.397	-2.47761	0.0119341	0.471897	394	537	71	3	77	73	Ciclev10014803m.g	PF08031,PF01565	PTHR32448		1.3.3.8		GO:0055114,GO:0050660,GO:0016491	AT5G44400.1		FAD-binding Berberine family protein
Ciclev10007907m.g	123.456	1.55215	0.0119968	0.472689	50	118	39	285	124	99	Ciclev10007907m.g	PF12796,PF13962	PTHR24177,PTHR24177:SF19					AT3G54070.1		Ankyrin repeat family protein
Ciclev10015614m.g	148.053	-2.0155	0.0119985	0.472689	526	89	167	80	63	17	Ciclev10015614m.g	PF11960,PF00487	PTHR32100,PTHR32100:SF16		1.14.19.6,1.3.1.35	K10256	GO:0055114,GO:0016717,GO:0006629	AT3G12120.2	FAD2	fatty acid desaturase 2
Ciclev10002794m.g	150.886	-1.24598	0.0122754	0.474509	350	178	164	58	132	61	NA
Ciclev10005251m.g	3537.82	1.78978	0.0122985	0.474509	1765	3049	582	4226	1414	10900	Ciclev10005251m.g	PF08100,PF00891	PTHR11746,PTHR11746:SF103	KOG3178	2.1.1.111	K13066	GO:0046983,GO:0008171	AT5G54160.1	ATOMT1,OMT1	O-methyltransferase 1
Ciclev10005610m.g	212.408	-1.45536	0.0122364	0.474509	445	296	265	39	77	227	Ciclev10005610m.g	PF00194	PTHR18952,PTHR18952:SF118	KOG0382	4.2.1.1	K01674		AT4G20990.1	ACA4,ATACA4	alpha carbonic anhydrase 4
Ciclev10006176m.g	1720.67	-0.751251	0.0122735	0.474509	3209	1700	2005	1292	1039	1326	Ciclev10006176m.g	PF04570	PTHR33059,PTHR33059:SF10					AT5G49120.1		Protein of unknown function (DUF581)
Ciclev10006704m.g	37.219	2.58342	0.0123618	0.474509	6	18	10	11	20	169	Ciclev10006704m.g	PF08100,PF00891	PTHR11746,PTHR11746:SF111	KOG3178			GO:0046983,GO:0008171	AT5G54160.1	ATOMT1,OMT1	O-methyltransferase 1
Ciclev10009497m.g	5776.65	-0.833793	0.012133	0.474509	10248	6079	7234	2940	5016	3837	Ciclev10009497m.g	PF03358	PTHR30546	KOG3135	1.6.5.2		GO:0016491	AT4G27270.1		Quinone reductase family protein
Ciclev10016857m.g	737.092	0.439022	0.0122904	0.474509	787	700	532	809	804	794	Ciclev10016857m.g	PF04117	PTHR11266,PTHR11266:SF15	KOG1944		K13347	GO:0016021	AT4G04470.1	PMP22	Peroxisomal membrane 22 kDa (Mpv17/PMP22) family protein
Ciclev10018124m.g	6.03004	-3.97629	0.0123659	0.474509	17	4	14	0	2	0	Ciclev10018124m.g	PF13458,PF00497,PF00060	PTHR18966,PTHR18966:SF204	KOG1052		K05387	GO:0016020,GO:0004970	AT5G48400.2	ATGLR1.2,GLR1.2	Glutamate receptor family protein
Ciclev10019912m.g	657.481	0.441001	0.012361	0.474509	594	662	525	719	624	823	Ciclev10019912m.g	PF00201	PTHR11926,PTHR11926:SF224		2.4.1.271		GO:0016758,GO:0008152	AT1G05530.1	UGT2,UGT75B2	UDP-glucosyl transferase 75B2
Ciclev10020249m.g	8.20226	-3.39339	0.0122595	0.474509	30	4	14	3	0	1	Ciclev10020249m.g	PF00026	PTHR13683,PTHR13683:SF298	KOG1339	3.4.23.12		GO:0006508,GO:0004190	AT1G64830.1		Eukaryotic aspartyl protease family protein
Ciclev10020261m.g	632.509	-0.65363	0.0123787	0.474509	955	817	706	384	576	432	Ciclev10020261m.g	PF03124	PTHR10783,PTHR10783:SF46				GO:0016021	AT5G35730.1		EXS (ERD1/XPR1/SYG1) family protein
Ciclev10021961m.g	28.11	-1.55699	0.0122727	0.474509	42	34	53	9	21	10	Ciclev10021961m.g	PF04749	PTHR15907,PTHR15907:SF35					AT2G45010.1		PLAC8 family protein
Ciclev10025092m.g	838.48	-0.779168	0.0122144	0.474509	1518	950	940	519	718	504	Ciclev10025092m.g	PF00514	PTHR23315,PTHR23315:SF123				GO:0005515	AT5G66200.1	ARO2	armadillo repeat only 2
Ciclev10028330m.g	11.8509	-2.36757	0.0121525	0.474509	30	9	23	1	6	4	Ciclev10028330m.g	PF00450	PTHR11802,PTHR11802:SF110		3.4.16.6	K16297	GO:0006508,GO:0004185	AT3G63470.1	scpl40	serine carboxypeptidase-like 40
Ciclev10028993m.g	1897.77	-0.697968	0.0121297	0.474509	2432	2494	2473	943	1446	1799	Ciclev10028993m.g	PF13640	PTHR10869,PTHR10869:SF66	KOG1591	1.14.11.2	K00472	GO:0055114,GO:0016491	AT4G33910.1		2-oxoglutarate (2OG) and Fe(II)-dependent oxygenase superfamily protein
Ciclev10032298m.g	3876.57	0.729425	0.0124151	0.475052	3874	2970	2549	3090	4127	6931	Ciclev10032298m.g	PF00230	PTHR19139,PTHR19139:SF146	KOG0223		K09872	GO:0016020,GO:0006810,GO:0005215	AT4G00430.1	PIP1;4,PIP1E,TMP-C	plasma membrane intrinsic protein 1;4
Ciclev10004036m.g	2111.02	0.535054	0.0125194	0.476473	1964	2467	1218	2276	2237	2623	Ciclev10004036m.g	PF00170,PF14144	PTHR22952,PTHR22952:SF180			K14431	GO:0043565,GO:0006355,GO:0003700,GO:0006351	AT1G77920.1		bZIP transcription factor family protein
Ciclev10009673m.g	1249.28	0.381355	0.0124889	0.476473	1243	1290	956	1240	1154	1675	Ciclev10009673m.g	PF13259	PTHR33373,PTHR33373:SF3					AT5G25360.2
Ciclev10028739m.g	1823.33	-1.94905	0.0125101	0.476473	2879	3247	3012	75	1153	956	Ciclev10028739m.g	PF08246,PF00112	PTHR12411,PTHR12411:SF353	KOG1543	3.4.22.6	K16290	GO:0008234,GO:0006508	AT4G35350.1	XCP1	xylem cysteine peptidase 1
Ciclev10002743m.g	27238.7	-1.01711	0.0125771	0.476967	52210	27540	36163	16346	22239	11683	Ciclev10002743m.g	PF01190	PTHR31614,PTHR31614:SF5					AT4G08685.1	SAH7	Pollen Ole e 1 allergen and extensin family protein
Ciclev10018776m.g	4465.68	-1.21937	0.0125729	0.476967	8806	3393	7273	2594	3142	1749	Ciclev10018776m.g	PF13855,PF00069,PF12819	PTHR27003,PTHR27003:SF61	KOG1187	2.7.11.1,2.7.10.1		GO:0005515,GO:0006468,GO:0005524,GO:0004672	AT5G48740.1		Leucine-rich repeat protein kinase family protein
Ciclev10001859m.g	4929.49	-0.705393	0.0127662	0.478183	6276	6595	6397	2460	4213	4076	Ciclev10001859m.g	PF03134	PTHR12300,PTHR12300:SF26	KOG1726		K17338		AT5G42560.1		Abscisic acid-responsive (TB2/DP1, HVA22) family protein
Ciclev10004868m.g	805.625	0.810648	0.0127181	0.478183	691	872	370	668	946	1372	Ciclev10004868m.g	PF00201	PTHR11926,PTHR11926:SF359		2.4.1.115		GO:0016758,GO:0008152	AT5G54010.1		UDP-Glycosyltransferase superfamily protein
Ciclev10005443m.g	732.401	0.599602	0.0127601	0.478183	740	770	402	919	713	879	Ciclev10005443m.g	PF00135	PTHR23024,PTHR23024:SF173	KOG1515	3.1.1.1			AT5G62180.1	AtCXE20,CXE20	carboxyesterase 20
Ciclev10008560m.g	481.349	1.73389	0.012731	0.478183	133	455	144	208	1169	742	Ciclev10008560m.g	PF00153	PTHR24089,PTHR24089:SF348	KOG0752		K14684		AT4G32400.1	ATBT1,EMB104,EMB42,SHS1	Mitochondrial substrate carrier family protein
Ciclev10011252m.g	470.882	-0.979103	0.012701	0.478183	495	835	642	202	409	289	Ciclev10011252m.g	PF07714,PF13499	PTHR24349,PTHR24349:SF161	KOG0032	2.7.11.1	K13412	GO:0006468,GO:0004672	AT3G10660.1	ATCPK2,CPK2	calmodulin-domain protein kinase cdpk isoform 2
Ciclev10025504m.g	1978.41	1.05673	0.0127314	0.478183	2308	1412	610	2910	1828	2900	Ciclev10025504m.g	PF00201	PTHR11926,PTHR11926:SF269		2.4.1.324		GO:0016758,GO:0008152	AT1G22360.1	AtUGT85A2,UGT85A2	UDP-glucosyl transferase 85A2
Ciclev10030970m.g	14544.6	0.506924	0.0126512	0.478183	13516	15204	10081	17916	14968	15417	Ciclev10030970m.g	PF13855,PF08263,PF00069	PTHR27001,PTHR27001:SF226	KOG1187	2.7.11.1		GO:0005515,GO:0006468,GO:0005524,GO:0004672	AT3G25560.1	NIK2	NSP-interacting kinase 2
Ciclev10017006m.g	1984.16	1.08327	0.0128299	0.479024	1406	1545	1134	1541	1608	4915	Ciclev10017006m.g	PF03195	PTHR31301,PTHR31301:SF12					AT3G27650.1	LBD25	LOB domain-containing protein 25
Ciclev10033762m.g	504.232	0.511431	0.0128336	0.479024	502	562	297	507	516	681	Ciclev10033762m.g	PF07714	PTHR27001,PTHR27001:SF115		2.7.10.2	K13436	GO:0006468,GO:0004672	AT2G43230.2		Protein kinase superfamily protein
Ciclev10013528m.g	401.829	0.498979	0.0128985	0.479764	426	362	286	453	359	539	Ciclev10013528m.g		PTHR30007,PTHR30007:SF19			K07053		AT2G13840.1		Polymerase/histidinol phosphatase-like
Ciclev10017070m.g	236.818	0.711209	0.0128903	0.479764	175	267	141	216	271	363	Ciclev10017070m.g	PF00407	PTHR31213,PTHR31213:SF24				GO:0009607,GO:0006952	AT1G24020.2	MLP423	MLP-like protein 423
Ciclev10032844m.g	534.006	0.360674	0.0129312	0.480143	525	581	401	520	542	658	Ciclev10032844m.g		PTHR35721,PTHR35721:SF1					AT2G35820.1		ureidoglycolate hydrolases
Ciclev10025184m.g	87.6091	-1.3877	0.0129717	0.480811	181	66	148	32	64	41	Ciclev10025184m.g	PF05199,PF00732	PTHR11552,PTHR11552:SF69			K15403	GO:0055114,GO:0016614,GO:0050660,GO:0010430	AT1G72970.1	EDA17,HTH	Glucose-methanol-choline (GMC) oxidoreductase family protein
Ciclev10000298m.g	123.762	0.868942	0.0130688	0.483072	97	133	58	105	155	204	Ciclev10000298m.g	PF00326,PF02897	PTHR11757,PTHR11757:SF8		3.4.21.26	K01322	GO:0008236,GO:0006508,GO:0070008,GO:0004252	AT1G76140.1		Prolyl oligopeptidase family protein
Ciclev10014266m.g	8876.65	-0.478864	0.0131007	0.483072	12245	11516	9375	6141	7972	6947	Ciclev10014266m.g	PF00046,PF08670,PF01852	PTHR24326,PTHR24326:SF191			K09338	GO:0003677,GO:0008289	AT2G34710.1	ATHB-14,ATHB14,PHB,PHB-1D	Homeobox-leucine zipper family protein / lipid-binding START domain-containing protein
Ciclev10020024m.g	2409	-0.614443	0.0130835	0.483072	3017	3948	2443	1402	2140	1884	Ciclev10020024m.g	PF00069	PTHR11909,PTHR11909:SF178		2.7.11.1		GO:0006468,GO:0005524,GO:0004672	AT4G28540.1	CKL6,PAPK1	casein kinase I-like 6
Ciclev10014162m.g	2167.59	0.450648	0.0131485	0.483162	2352	2254	1372	2254	2453	2409	Ciclev10014162m.g		PTHR36893
Ciclev10026481m.g	258.424	-0.642683	0.0131321	0.483162	447	330	248	146	184	254	Ciclev10026481m.g	PF00190	PTHR31238,PTHR31238:SF21				GO:0045735	AT1G72610.1	ATGER1,GER1,GLP1	germin-like protein 1
Ciclev10021795m.g	2237.09	-1.08872	0.0133361	0.488691	4495	1715	3348	1137	1673	1237	Ciclev10021795m.g	PF03767	PTHR31284,PTHR31284:SF15		3.1.3.2		GO:0003993	AT1G04040.1		HAD superfamily, subfamily IIIB acid phosphatase
Ciclev10026412m.g	9.68881	-2.00986	0.0133733	0.488691	11	22	16	2	5	4	Ciclev10026412m.g	PF00072	PTHR24423,PTHR24423:SF436		2.7.13.3		GO:0000160	AT2G17820.1	AHK1,ATHK1,HK1	histidine kinase 1
Ciclev10029040m.g	1150.03	1.54646	0.0133907	0.488691	585	1061	312	1117	605	3455	Ciclev10029040m.g	PF13561	PTHR24322,PTHR24322:SF354	KOG0725	1.1.1.206,1.1.1.236	K08081		AT2G29350.2	SAG13	senescence-associated gene 13
Ciclev10029616m.g	6.00791	-4.93835	0.0133457	0.488691	6	1	25	0	1	0	NA
Ciclev10001292m.g	2433.68	0.512366	0.0135418	0.489788	2602	2412	1526	2390	2240	3655	Ciclev10001292m.g	PF00249	PTHR31496,PTHR31496:SF10					AT1G32240.1	KAN2	Homeodomain-like superfamily protein
Ciclev10003544m.g	91.269	0.834807	0.0135464	0.489788	75	99	42	96	94	149	NA
Ciclev10010431m.g	5.17106	-3.73543	0.0135586	0.489788	16	3	11	1	1	0	Ciclev10010431m.g	PF14510,PF08370,PF00005,PF01061	PTHR19241,PTHR19241:SF219		3.6.3.25		GO:0016887,GO:0005524,GO:0016020	AT1G15520.1	ABCG40,ATABCG40,ATPDR12,PDR12	pleiotropic drug resistance 12
Ciclev10011277m.g	79.8202	-0.897198	0.0134454	0.489788	123	111	98	31	62	68	Ciclev10011277m.g	PF03081	PTHR12542,PTHR12542:SF41			K07195	GO:0006887,GO:0000145	AT5G52340.1	ATEXO70A2,EXO70A2	exocyst subunit exo70 family protein A2
Ciclev10022993m.g	7199.44	0.350489	0.0135191	0.489788	7050	7868	5465	6728	7043	9453	Ciclev10022993m.g	PF11976	PTHR10562,PTHR10562:SF26	KOG1769				AT5G55160.1	ATSUMO2,SUM2,SUMO 2,SUMO2	small ubiquitin-like modifier 2
Ciclev10028906m.g	774.721	-1.0185	0.0135443	0.489788	1176	1731	556	396	636	412	Ciclev10028906m.g	PF13920	PTHR10044,PTHR10044:SF112	KOG1100		K19042		AT4G35070.1		SBP (S-ribonuclease binding protein) family protein
Ciclev10004832m.g	721.264	-1.02805	0.0136183	0.490282	1023	1235	852	272	698	368	Ciclev10004832m.g	PF01120	PTHR10030,PTHR10030:SF25		3.2.1.51	K01206	GO:0005975,GO:0004560	AT2G28100.1	ATFUC1,FUC1	alpha-L-fucosidase 1
Ciclev10032396m.g	20.8412	1.56372	0.013612	0.490282	9	21	5	34	23	32	Ciclev10032396m.g	PF12697	PTHR10992,PTHR10992:SF820	KOG1454				AT2G23620.1	ATMES1,MES1	methyl esterase 1
Ciclev10028652m.g	7645.63	0.421456	0.0137449	0.494007	8833	7540	4951	8256	7576	9163	Ciclev10028652m.g	PF00076	PTHR15241,PTHR15241:SF4				GO:0003676	AT1G07350.1		RNA-binding (RRM/RBD/RNP motifs) family protein
Ciclev10000884m.g	161.181	-0.61675	0.0138046	0.494482	201	220	197	125	115	121	Ciclev10000884m.g	PF00067	PTHR24279,PTHR24279:SF57	KOG0156	1.14.13.78	K04122	GO:0055114,GO:0020037,GO:0016705,GO:0005506	AT5G25900.1	ATKO1,CYP701A3,GA3	GA requiring 3
Ciclev10033132m.g	226.75	-1.38969	0.0137881	0.494482	205	304	476	105	167	77	Ciclev10033132m.g		PTHR34940,PTHR34940:SF1					AT1G51400.1		Photosystem II 5 kD protein
Ciclev10010708m.g	4356.5	-0.832465	0.0138551	0.49506	7940	5346	4738	2519	3953	2327	Ciclev10010708m.g	PF08263,PF13855	PTHR32093				GO:0005515	AT3G24480.1		Leucine-rich repeat (LRR) family protein
Ciclev10017459m.g	59.942	-1.09109	0.013879	0.49506	126	82	59	29	50	29	Ciclev10017459m.g		PTHR33095,PTHR33095:SF13
Ciclev10021747m.g	2055.2	-0.680828	0.0138904	0.49506	3271	2378	2424	1149	1835	1508	Ciclev10021747m.g	PF12352	PTHR21230,PTHR21230:SF27	KOG1666		K08494		AT2G35190.1	ATNPSN11,NPSN11,NSPN11	novel plant snare 11
Ciclev10000845m.g	8157.05	0.687389	0.0141065	0.495682	8300	6551	5323	11117	6360	11355	Ciclev10000845m.g	PF00067	PTHR24298,PTHR24298:SF102	KOG0156			GO:0055114,GO:0020037,GO:0016705,GO:0005506	AT4G31940.1	CYP82C4	cytochrome P450, family 82, subfamily C, polypeptide 4
Ciclev10004786m.g	420.702	-0.839861	0.0140909	0.495682	711	778	308	201	291	382	Ciclev10004786m.g	PF00083	PTHR24064,PTHR24064:SF242	KOG0255			GO:0055085,GO:0022857,GO:0016021	AT1G16390.1	3-Oct,ATOCT3	organic cation/carnitine transporter 3
Ciclev10016084m.g	61.3362	-0.84248	0.0139374	0.495682	78	82	87	38	42	45	Ciclev10016084m.g	PF14634	PTHR23041,PTHR23041:SF65	KOG4739		K10639	GO:0008270,GO:0005515	AT1G53490.1		RING/U-box superfamily protein
Ciclev10022245m.g	1750.2	-0.551066	0.014012	0.495682	2743	1889	2001	1199	1391	1463	Ciclev10022245m.g	PF00071	PTHR24072,PTHR24072:SF149				GO:0007264,GO:0005525	AT5G62880.1	ARAC10,ATRAC10,ATROP11,RAC10	RAC-like 10
Ciclev10022368m.g	818.86	-0.994955	0.013987	0.495682	1142	1708	735	325	739	489	Ciclev10022368m.g		PTHR33699,PTHR33699:SF3					AT5G18310.2
Ciclev10022416m.g	253.221	-1.5009	0.0141266	0.495682	431	647	179	65	222	83	Ciclev10022416m.g	PF05553	PTHR33265,PTHR33265:SF5					AT5G38700.1
Ciclev10026468m.g	9.23327	-3.59736	0.0140065	0.495682	44	3	10	0	3	1	Ciclev10026468m.g	PF02453	PTHR10994,PTHR10994:SF86	KOG1792				AT2G23640.1	RTNLB13	Reticulan like protein B13
Ciclev10030144m.g	2.87178	-4.87925	0.0140462	0.495682	4	4	9	0	0	0	Ciclev10030144m.g	PF01063	PTHR11825,PTHR11825:SF53	KOG0975	2.6.1.88,2.6.1.42	K00826	GO:0008152,GO:0003824	AT1G10070.2	ATBCAT-2,BCAT-2	branched-chain amino acid transaminase 2
Ciclev10032663m.g	159.989	-0.566401	0.0141206	0.495682	198	237	176	127	106	135	Ciclev10032663m.g	PF01554	PTHR11206,PTHR11206:SF102			K03327	GO:0055085,GO:0016020,GO:0015297,GO:0015238,GO:0006855	AT1G33100.1		MATE efflux family protein
Ciclev10033605m.g	90.0721	1.20877	0.0141404	0.495682	44	96	38	66	144	154	Ciclev10033605m.g	PF00072	PTHR26402,PTHR26402:SF423			K14491	GO:0000160	AT5G58080.1	ARR18,RR18	response regulator 18
Ciclev10031051m.g	307.212	-1.54588	0.014237	0.498249	378	178	778	126	141	184	Ciclev10031051m.g	PF00854	PTHR11654,PTHR11654:SF155			K14638	GO:0016020,GO:0006810,GO:0005215	AT2G40460.1		Major facilitator superfamily protein
Ciclev10024985m.g	7071.73	0.351693	0.0143886	0.502728	6655	7402	5796	7201	6883	8611	Ciclev10024985m.g	PF09405	PTHR22814,PTHR22814:SF97					AT1G80000.1		CASC3/Barentsz eIF4AIII binding
Ciclev10027745m.g	1519.77	0.712268	0.014415	0.502828	1539	1477	776	2164	1362	1831	Ciclev10027745m.g	PF07714,PF13426	PTHR24351,PTHR24351:SF81	KOG0610	2.7.11.1		GO:0006468,GO:0004672	AT5G58140.2	NPL1,PHOT2	phototropin 2
Ciclev10011796m.g	13492.3	0.83974	0.0144651	0.502959	14165	8836	8242	21505	13449	13611	Ciclev10011796m.g	PF02458	PTHR31623,PTHR31623:SF3		2.3.1.160		GO:0016747	AT1G24430.1		HXXXD-type acyl-transferase family protein
Ciclev10030461m.g	1109.55	0.599609	0.014466	0.502959	840	1183	802	1178	1008	1678	Ciclev10030461m.g	PF00249	PTHR12374,PTHR12374:SF26					AT1G74840.1		Homeodomain-like superfamily protein
Ciclev10005035m.g	2.91451	5.06917	0.0145583	0.50407	0	0	0	4	10	2	Ciclev10005035m.g	PF14543,PF14541	PTHR13683,PTHR13683:SF268	KOG1339	3.4.23.12		GO:0006508,GO:0004190	AT1G03220.1		Eukaryotic aspartyl protease family protein
Ciclev10013559m.g	603.776	-0.748169	0.0145926	0.50407	809	698	857	491	341	449	Ciclev10013559m.g	PF03227	PTHR13234,PTHR13234:SF8	KOG3160		K08059		AT5G01580.1	OSH1	gamma interferon responsive lysosomal thiol (GILT) reductase family protein
Ciclev10026013m.g	25385.9	0.534196	0.0145388	0.50407	23142	24183	19051	23060	23955	40308	Ciclev10026013m.g	PF00046,PF02183	PTHR24326,PTHR24326:SF196	KOG0483		K09338	GO:0003677,GO:0043565,GO:0006355,GO:0003700	AT4G40060.1	ATHB-16,ATHB16,HB16	homeobox protein 16
Ciclev10032830m.g	1166.89	0.708172	0.0145758	0.50407	1057	1055	749	999	1089	2159	Ciclev10032830m.g	PF06094	PTHR12510,PTHR12510:SF7	KOG4450	2.3.2.4			AT3G02910.1		AIG2-like (avirulence induced gene) family protein
Ciclev10009965m.g	126.721	0.639121	0.0147204	0.506024	113	121	85	156	147	133	NA
Ciclev10019211m.g	2494.93	-0.679807	0.0146993	0.506024	4191	2721	2903	1494	2160	1793	Ciclev10019211m.g	PF08263,PF07714	PTHR27000,PTHR27000:SF133	KOG1187	2.7.11.1		GO:0006468,GO:0004672	AT1G63430.1		Leucine-rich repeat protein kinase family protein
Ciclev10031703m.g	832.346	-0.515502	0.0146875	0.506024	984	1352	824	653	624	672	Ciclev10031703m.g	PF01554	PTHR11206,PTHR11206:SF102	KOG1347			GO:0055085,GO:0016020,GO:0015297,GO:0015238,GO:0006855	AT1G33110.1		MATE efflux family protein
Ciclev10007828m.g	1370.34	-0.631245	0.0147552	0.506282	1838	1829	1628	715	1201	1167	Ciclev10007828m.g	PF04765	PTHR12956,PTHR12956:SF30					AT1G53040.2		Protein of unknown function (DUF616)
Ciclev10010059m.g	49.6441	-1.14225	0.01479	0.506282	52	118	52	28	31	29	Ciclev10010059m.g	PF12609	PTHR33090,PTHR33090:SF4
Ciclev10011516m.g	1549.22	0.370685	0.0148118	0.506282	1608	1568	1175	1526	1419	2088	Ciclev10011516m.g	PF15288	PTHR13151	KOG3794				AT4G19190.1		zinc knuckle (CCHC-type) family protein
Ciclev10011522m.g	2837.13	0.546336	0.0148229	0.506282	2760	3045	1722	2669	2704	4398	Ciclev10011522m.g	PF00201	PTHR11926,PTHR11926:SF242	KOG1192			GO:0016758,GO:0008152	AT3G21760.1	HYR1	UDP-Glycosyltransferase superfamily protein
Ciclev10010620m.g	12.6375	-1.99228	0.0149025	0.507795	17	30	18	1	5	9	Ciclev10010620m.g	PF00249	PTHR10641,PTHR10641:SF628			K09422		AT4G26930.1	AtMYB97,MYB97	myb domain protein 97
Ciclev10018823m.g	1339.69	-0.767836	0.0149148	0.507795	2277	1663	1490	881	1177	722	Ciclev10018823m.g	PF00924	PTHR31618,PTHR31618:SF1				GO:0055085,GO:0016020	AT1G78610.1	MSL6	mechanosensitive channel of small conductance-like 6
Ciclev10001030m.g	2417.06	0.667495	0.0149392	0.507815	2382	1911	1696	3301	2711	2316	Ciclev10001030m.g	PF00676	PTHR11516,PTHR11516:SF33		1.2.4.4	K00166	GO:0016624,GO:0008152	AT1G21400.1		Thiamin diphosphate-binding fold (THDP-binding) superfamily protein
Ciclev10008858m.g	280.014	-0.738984	0.0151033	0.512574	362	359	379	157	242	197	Ciclev10008858m.g	PF00226,PF01556	PTHR24078,PTHR24078:SF266	KOG0714		K09510		AT5G25530.1		DNAJ heat shock family protein
Ciclev10028184m.g	1588.07	-0.524898	0.0151425	0.513087	2106	1846	1960	1103	1276	1337	Ciclev10028184m.g	PF03137	PTHR23505,PTHR23505:SF17	KOG1330			GO:0016020,GO:0006810,GO:0005215	AT5G64500.1		Major facilitator superfamily protein
Ciclev10000682m.g	12379.7	-0.416465	0.0153696	0.515658	18404	14112	12873	8861	9590	12000	Ciclev10000682m.g	PF03765,PF00650	PTHR23324,PTHR23324:SF67	KOG1471				AT1G22530.1	PATL2	PATELLIN 2
Ciclev10009623m.g	1817.3	0.344976	0.0153367	0.515658	1801	2011	1354	1753	1963	2087	Ciclev10009623m.g	PF00808	PTHR11064,PTHR11064:SF27	KOG0869		K08065		AT4G14540.1	NF-YB3	nuclear factor Y, subunit B3
Ciclev10013808m.g	14.0106	-2.22663	0.0154845	0.515658	11	16	40	3	6	5	Ciclev10013808m.g	PF12937	PTHR33736,PTHR33736:SF5				GO:0005515	AT2G36090.1		F-box family protein
Ciclev10015277m.g	653.007	-0.785487	0.0153741	0.515658	1281	653	728	388	519	456	Ciclev10015277m.g	PF00560	PTHR27000,PTHR27000:SF131				GO:0005515	AT4G18760.1	AtRLP51,RLP51	receptor like protein 51
Ciclev10017055m.g	6312.9	-0.779281	0.0153979	0.515658	8686	12270	5303	5385	3604	4140	Ciclev10017055m.g	PF00407	PTHR31907,PTHR31907:SF4				GO:0009607,GO:0006952	AT1G70890.1	MLP43	MLP-like protein 43
Ciclev10019585m.g	2958.39	0.60644	0.0154654	0.515658	3169	2811	1699	3710	3374	2980	Ciclev10019585m.g	PF00010	PTHR12565,PTHR12565:SF86				GO:0046983	AT2G20180.2	PIF1,PIL5	phytochrome interacting factor 3-like 5
Ciclev10019973m.g	3705.33	-0.400259	0.0153996	0.515658	5228	4318	3934	2760	3088	3265	Ciclev10019973m.g	PF10559,PF00344	PTHR10906			K10956	GO:0016020,GO:0015031	AT2G34250.1		SecY protein transport family protein
Ciclev10023368m.g	76.3566	-1.25778	0.0153423	0.515658	81	195	76	33	59	35	Ciclev10023368m.g	PF00860	PTHR11119,PTHR11119:SF25			K06901	GO:0055085,GO:0016020,GO:0006810,GO:0005215,GO:0006863,GO:0005345	AT5G50300.1	ATAZG2,AZG2	Xanthine/uracil permease family protein
Ciclev10025016m.g	1899.45	-0.437507	0.0154618	0.515658	2851	2178	1981	1411	1557	1632	Ciclev10025016m.g	PF07766	PTHR14009,PTHR14009:SF14					AT5G06220.2		LETM1-like protein
Ciclev10027103m.g	107.351	1.27762	0.0153852	0.515658	76	87	43	110	68	276	Ciclev10027103m.g	PF12796,PF13962	PTHR24177,PTHR24177:SF17	KOG4412				AT3G13950.1
Ciclev10030299m.g	97.3359	0.918503	0.0154579	0.515658	102	60	56	143	82	139	Ciclev10030299m.g	PF13537	PTHR11907,PTHR11907:SF12		2.4.2.14	K00764		AT4G34740.1	ASE2,ATASE2,ATPURF2,CIA1	GLN phosphoribosyl pyrophosphate amidotransferase 2
Ciclev10019052m.g	645.809	-0.598979	0.0155673	0.517607	887	758	811	400	545	520	Ciclev10019052m.g	PF07714	PTHR13902,PTHR13902:SF58		2.7.11.1	K08867	GO:0006468,GO:0004672	AT5G41990.1	ATWNK8,WNK8	with no lysine (K) kinase 8
Ciclev10013519m.g	614.647	0.381138	0.0157938	0.523505	669	627	434	631	572	794	Ciclev10013519m.g	PF00139	PTHR27007,PTHR27007:SF24				GO:0030246	AT5G10530.1		Concanavalin A-like lectin protein kinase family protein
Ciclev10026096m.g	144.608	1.71728	0.0157819	0.523505	116	79	32	285	47	313	Ciclev10026096m.g	PF06888		KOG3120	3.6.1.1,3.1.3.75	K13248	GO:0016791,GO:0008152	AT1G17710.1		Pyridoxal phosphate phosphatase-related protein
Ciclev10013380m.g	36.1991	-1.24973	0.0159798	0.527807	84	58	28	15	27	19	Ciclev10013380m.g		PTHR33347,PTHR33347:SF3					AT5G38790.1
Ciclev10014641m.g	676.571	0.628985	0.0159994	0.527807	593	734	404	648	628	1115	Ciclev10014641m.g	PF07714,PF11721	PTHR27006,PTHR27006:SF1	KOG1187	2.7.11.1	K04733	GO:0006468,GO:0004672	AT1G56140.1		Leucine-rich repeat transmembrane protein kinase
Ciclev10031687m.g	27.9294	1.73072	0.0160227	0.527807	14	9	17	32	17	79	Ciclev10031687m.g	PF13962,PF12796	PTHR24177,PTHR24177:SF35	KOG4412				AT5G51160.1		Ankyrin repeat family protein
Ciclev10032331m.g	1597.94	-1.68478	0.0159558	0.527807	1634	964	4405	438	1050	661	Ciclev10032331m.g	PF04669	PTHR31444,PTHR31444:SF1		2.1.1.112			AT1G67330.1		Protein of unknown function (DUF579)
Ciclev10004090m.g	56.9456	0.950061	0.0160863	0.528271	47	43	35	55	52	113	NA
Ciclev10023490m.g	278.281	0.883049	0.0160741	0.528271	224	314	112	390	251	391	Ciclev10023490m.g	PF00067	PTHR24298,PTHR24298:SF120	KOG0156			GO:0055114,GO:0020037,GO:0016705,GO:0005506	AT3G48280.1	CYP71A25	cytochrome P450, family 71, subfamily A, polypeptide 25
Ciclev10010751m.g	15.1159	-3.28336	0.016495	0.532982	25	1	52	4	1	3	Ciclev10010751m.g	PF00314	PTHR31048,PTHR31048:SF36					AT4G11650.1	ATOSM34,OSM34	osmotin 34
Ciclev10011743m.g	162.718	1.01453	0.0164922	0.532982	155	156	51	138	220	273	Ciclev10011743m.g	PF03140	PTHR31549,PTHR31549:SF2					AT3G60470.1		Plant protein of unknown function (DUF247)
Ciclev10012024m.g	382.441	0.581794	0.0163826	0.532982	421	345	233	332	416	580	Ciclev10012024m.g	PF02701	PTHR31992,PTHR31992:SF27				GO:0006355,GO:0003677	AT2G37590.1	ATDOF2.4,DOF2.4	DNA binding with one finger 2.4
Ciclev10015259m.g	4617.27	0.442088	0.0164697	0.532982	4646	5100	3003	4794	4200	6322	Ciclev10015259m.g	PF03735	PTHR33432,PTHR33432:SF3	KOG4675				AT5G13020.1		Emsy N Terminus (ENT)/ plant Tudor-like domains-containing protein
Ciclev10016239m.g	502.355	-0.437684	0.0164294	0.532982	690	683	492	319	413	496	Ciclev10016239m.g		PTHR21385,PTHR21385:SF1					AT5G40710.1		zinc finger (C2H2 type) family protein
Ciclev10018051m.g	4.50106	4.68969	0.016498	0.532982	1	0	0	18	1	5	Ciclev10018051m.g	PF07651	PTHR22951,PTHR22951:SF22				GO:0005543	AT2G25430.1		epsin N-terminal homology (ENTH) domain-containing protein / clathrin assembly protein-related
Ciclev10021141m.g	1378.9	-0.917386	0.0165049	0.532982	1931	1579	2100	527	1114	1111	Ciclev10021141m.g	PF02365	PTHR31989,PTHR31989:SF39				GO:0006355,GO:0003677	AT2G46770.1	ANAC043,EMB2301,NST1	NAC (No Apical Meristem) domain transcriptional regulator superfamily protein
Ciclev10021146m.g	2048	0.285408	0.016302	0.532982	2231	2212	1528	2038	1941	2465	Ciclev10021146m.g	PF00400	PTHR11024			K14299	GO:0005515	AT1G64350.1	SEH1H	Transducin/WD40 repeat-like superfamily protein
Ciclev10021897m.g	33.4481	2.36219	0.0164726	0.532982	26	3	7	75	64	13	Ciclev10021897m.g	PF03330,PF01357	PTHR31867					AT1G69530.2	AT-EXP1,ATEXP1,ATEXPA1,ATHEXP ALPHA 1.2,EXP1,EXPA1	expansin A1
Ciclev10025330m.g	282.579	1.74821	0.0163052	0.532982	277	120	46	457	115	713	Ciclev10025330m.g	PF03140	PTHR31549,PTHR31549:SF23					AT3G02645.1		Plant protein of unknown function (DUF247)
Ciclev10028471m.g	632.05	-0.538949	0.0164513	0.532982	915	860	640	358	557	563	Ciclev10028471m.g	PF07690	PTHR11662,PTHR11662:SF282	KOG2532			GO:0055085,GO:0016021	AT5G44370.1	PHT4;6	phosphate transporter 4;6
Ciclev10030989m.g	8295.97	-0.485568	0.0165585	0.533099	11731	10460	8825	5587	7520	6535	Ciclev10030989m.g	PF03141	PTHR10108,PTHR10108:SF776				GO:0008168	AT1G26850.2		S-adenosyl-L-methionine-dependent methyltransferases superfamily protein
Ciclev10033269m.g	15.4935	1.64058	0.0165364	0.533099	4	8	11	24	21	21	NA
Ciclev10024896m.g	321.854	0.645562	0.0166416	0.533273	313	338	173	387	279	464	Ciclev10024896m.g	PF11721,PF07714	PTHR27003,PTHR27003:SF6	KOG1187	2.7.11.1		GO:0006468,GO:0004672	AT2G23200.1		Protein kinase superfamily protein
Ciclev10027830m.g	2982.26	-0.332981	0.0166167	0.533273	3988	3700	2984	2125	2481	2972	Ciclev10027830m.g	PF01496	PTHR11629,PTHR11629:SF72			K02154	GO:0033179,GO:0015991,GO:0015078	AT2G28520.1	VHA-A1	vacuolar proton ATPase A1
Ciclev10028674m.g	4480.96	-0.965636	0.016664	0.533273	8238	4019	6395	1991	3751	2896	Ciclev10028674m.g	PF03283	PTHR21562,PTHR21562:SF5				GO:0016787	AT3G05910.1		Pectinacetylesterase family protein
Ciclev10031651m.g	996.767	-1.0576	0.0166254	0.533273	909	2293	1135	449	825	557	Ciclev10031651m.g		PTHR31096,PTHR31096:SF4		2.7.7.59			AT2G39570.1		ACT domain-containing protein
Ciclev10016651m.g	1262.56	0.303295	0.0167291	0.534555	1345	1318	978	1274	1177	1546	Ciclev10016651m.g	PF00582	PTHR31966,PTHR31966:SF3				GO:0006950	AT1G11360.3		Adenine nucleotide alpha hydrolases-like superfamily protein
Ciclev10033496m.g	5.22791	2.54155	0.0168774	0.538485	1	3	1	6	8	12	Ciclev10033496m.g	PF08263,PF07714	PTHR27000,PTHR27000:SF94	KOG0472	2.7.11.1		GO:0006468,GO:0004672	AT3G47090.1		Leucine-rich repeat protein kinase family protein
Ciclev10016677m.g	540.974	-0.57722	0.0169116	0.538769	866	590	613	432	373	430	Ciclev10016677m.g	PF07797	PTHR33130,PTHR33130:SF6					AT1G55340.1		Protein of unknown function (DUF1639)
Ciclev10026226m.g	1085.64	-0.867798	0.0169371	0.538776	1560	1530	1370	389	946	879	Ciclev10026226m.g	PF13716,PF03765	PTHR10174,PTHR10174:SF149	KOG1470				AT4G36640.1		Sec14p-like phosphatidylinositol transfer family protein
Ciclev10001804m.g	2139.95	-0.584492	0.016999	0.539636	3140	2465	2549	1206	1753	1967	Ciclev10001804m.g	PF14295	PTHR33344,PTHR33344:SF1					AT4G33380.1
Ciclev10001844m.g	6668.24	0.960074	0.0172352	0.539636	2893	7992	3728	6854	8713	9692	Ciclev10001844m.g	PF01370	PTHR10366,PTHR10366:SF295	KOG1502	1.2.1.44		GO:0050662,GO:0003824	AT2G02400.1		NAD(P)-binding Rossmann-fold superfamily protein
Ciclev10006106m.g	32.5879	-2.81994	0.0171037	0.539636	77	16	80	0	16	7	Ciclev10006106m.g	PF00407	PTHR31213,PTHR31213:SF11				GO:0009607,GO:0006952	AT1G24020.1	MLP423	MLP-like protein 423
Ciclev10012163m.g	436.999	0.486389	0.017158	0.539636	488	448	257	435	479	546	Ciclev10012163m.g	PF09816	PTHR15970,PTHR15970:SF2				GO:0032783,GO:0006355	AT1G71080.1		RNA polymerase II transcription elongation factor
Ciclev10014495m.g	42.3383	-2.19461	0.0171485	0.539636	53	14	131	8	16	20	Ciclev10014495m.g	PF00307	PTHR19961,PTHR19961:SF25				GO:0005515	AT5G35700.1	FIM2	fimbrin-like protein 2
Ciclev10014840m.g	4623.15	0.702767	0.0171359	0.539636	3744	5691	2197	5082	5342	5924	Ciclev10014840m.g	PF00355,PF08417	PTHR21266,PTHR21266:SF25		1.14.12.20		GO:0055114,GO:0051537,GO:0016491,GO:0010277	AT4G25650.1	ACD1-LIKE,PTC52,TIC55-IV	ACD1-like
Ciclev10016836m.g	614.109	-1.05243	0.0171612	0.539636	1220	507	885	355	471	295	Ciclev10016836m.g		PTHR35131,PTHR35131:SF1					AT4G21780.1
Ciclev10019202m.g	693.409	-1.08418	0.017268	0.539636	1136	953	912	168	526	603	Ciclev10019202m.g	PF00544	PTHR31683,PTHR31683:SF20		4.2.2.2	K01728		AT3G07010.1		Pectin lyase-like superfamily protein
Ciclev10019619m.g	1531.31	-0.664874	0.0172092	0.539636	2023	2065	1870	737	1276	1404	Ciclev10019619m.g	PF13943	PTHR24106,PTHR24106:SF156	KOG1909		K14319		AT3G63130.2	ATRANGAP1,RANGAP1	RAN GTPase activating protein 1
Ciclev10022226m.g	1916.2	0.530791	0.0170548	0.539636	1692	1895	1432	2089	2378	1927	Ciclev10022226m.g	PF03168	PTHR31415,PTHR31415:SF20					AT5G53730.1		Late embryogenesis abundant (LEA) hydroxyproline-rich glycoprotein family
Ciclev10022924m.g	258.482	0.669752	0.0172667	0.539636	259	263	134	343	241	320	Ciclev10022924m.g		PTHR38925,PTHR38925:SF1
Ciclev10032205m.g	414.321	0.496131	0.017266	0.539636	473	361	280	479	404	500	Ciclev10032205m.g	PF00153	PTHR24089,PTHR24089:SF347	KOG0753		K15112		AT1G14140.1		Mitochondrial substrate carrier family protein
Ciclev10002399m.g	172.495	0.759426	0.0173421	0.54116	149	191	82	213	214	186	Ciclev10002399m.g	PF03959	PTHR22778,PTHR22778:SF19	KOG2551	1.5.1.3			AT4G24380.1
Ciclev10004860m.g	6095.36	-0.374227	0.0173793	0.541527	7927	8313	5929	4620	5370	5102	Ciclev10004860m.g	PF00433,PF07714	PTHR24356,PTHR24356:SF208		2.7.11.1	K08790	GO:0006468,GO:0005524,GO:0004674,GO:0004672	AT4G14350.3		AGC (cAMP-dependent, cGMP-dependent and protein kinase C) kinase family protein
Ciclev10028247m.g	4384.48	0.695899	0.0174241	0.542131	3209	4563	2970	5528	3439	6666	Ciclev10028247m.g	PF00201	PTHR11926,PTHR11926:SF167	KOG1192	2.4.1.210	K08236	GO:0016758,GO:0008152	AT4G15480.1	UGT84A1	UDP-Glycosyltransferase superfamily protein
Ciclev10002412m.g	630.532	-0.582236	0.0175129	0.543308	865	865	691	424	573	430	Ciclev10002412m.g		PTHR15852,PTHR15852:SF27		5.3.4.1			AT1G75690.1		DnaJ/Hsp40 cysteine-rich domain superfamily protein
Ciclev10031327m.g	810.645	-0.858152	0.0175121	0.543308	1232	832	1196	483	677	464	Ciclev10031327m.g	PF00450	PTHR11802,PTHR11802:SF66		3.4.16.6	K16297	GO:0006508,GO:0004185	AT3G63470.1	scpl40	serine carboxypeptidase-like 40
Ciclev10017039m.g	289.608	0.841261	0.0175606	0.543995	224	304	150	461	256	333	Ciclev10017039m.g	PF00407	PTHR31907,PTHR31907:SF4				GO:0009607,GO:0006952	AT1G70830.1	MLP28	MLP-like protein 28
Ciclev10020053m.g	2253.81	0.560763	0.0176552	0.546132	1865	2731	1347	2387	2518	2760	Ciclev10020053m.g	PF00010	PTHR12565,PTHR12565:SF173				GO:0046983	AT4G00050.1	UNE10	basic helix-loop-helix (bHLH) DNA-binding superfamily protein
Ciclev10015246m.g	82.4191	0.999806	0.0177107	0.547057	50	88	41	64	119	135	Ciclev10015246m.g	PF04488,PF04572	PTHR12042,PTHR12042:SF18	KOG1928		K01988		AT1G61050.1		alpha 1,4-glycosyltransferase family protein
Ciclev10013026m.g	25.5605	-1.73678	0.0178005	0.54824	26	31	60	8	17	8	Ciclev10013026m.g		PTHR33782,PTHR33782:SF5					AT2G01300.1
Ciclev10028941m.g	1317.92	1.26372	0.0177968	0.54824	818	1079	617	611	1570	3396	Ciclev10028941m.g	PF00487	PTHR32100,PTHR32100:SF20			K10257	GO:0006629	AT2G29980.1	FAD3	fatty acid desaturase 3
Ciclev10028398m.g	1590.13	-1.07207	0.0178994	0.549697	2983	1134	2575	1066	944	883	Ciclev10028398m.g	PF00249	PTHR10641,PTHR10641:SF618			K09422		AT1G09540.1	ATMYB61,MYB61	myb domain protein 61
Ciclev10029728m.g	7.60408	-2.98983	0.0178976	0.549697	3	31	10	1	1	3	Ciclev10029728m.g		PTHR33142					AT5G02220.1
Ciclev10013180m.g	146.156	-0.737304	0.0180164	0.551699	189	197	191	71	107	139	NA
Ciclev10018938m.g	3.47398	-4.12289	0.0179979	0.551699	3	12	6	0	1	0	Ciclev10018938m.g	PF02705	PTHR30540,PTHR30540:SF25			K03549	GO:0071805,GO:0016020,GO:0015079	AT4G13420.1	ATHAK5,HAK5	high affinity K+ transporter 5
Ciclev10012014m.g	268.846	0.546385	0.0180927	0.553243	293	252	167	295	240	385	Ciclev10012014m.g	PF00249	PTHR31314,PTHR31314:SF7					AT5G06800.1		myb-like HTH transcriptional regulator family protein
Ciclev10008258m.g	2.77357	-4.83402	0.0182663	0.553918	2	8	7	0	0	0	Ciclev10008258m.g	PF00201	PTHR11926,PTHR11926:SF292		2.4.1.115,2.4.1.91		GO:0016758,GO:0008152	AT5G17050.1	UGT78D2	UDP-glucosyl transferase 78D2
Ciclev10014117m.g	190.049	1.20446	0.0182411	0.553918	137	139	96	114	184	498	Ciclev10014117m.g	PF00560,PF07714,PF11721	PTHR27006,PTHR27006:SF1	KOG1187	2.7.11.1		GO:0005515,GO:0006468,GO:0004672	AT1G56130.1		Leucine-rich repeat transmembrane protein kinase
Ciclev10014611m.g	5248.28	0.714139	0.018225	0.553918	4484	4978	3365	6667	3752	8456	Ciclev10014611m.g	PF02705	PTHR30540,PTHR30540:SF18			K03549	GO:0071805,GO:0016020,GO:0015079	AT5G14880.1		Potassium transporter family protein
Ciclev10021745m.g	31.5126	2.04269	0.0182708	0.553918	10	29	3	63	17	67	Ciclev10021745m.g	PF13561	PTHR24322,PTHR24322:SF498	KOG0725	1.1.1.145,1.1.1.51			AT2G47140.1		NAD(P)-binding Rossmann-fold superfamily protein
Ciclev10023211m.g	191.198	0.76885	0.0181613	0.553918	209	171	88	193	184	324	NA
Ciclev10024796m.g	15638.8	0.606768	0.0181945	0.553918	12797	18323	9297	13592	18981	21752	Ciclev10024796m.g	PF08263,PF00560,PF07714	PTHR27000,PTHR27000:SF49	KOG1187	2.7.11.1		GO:0005515,GO:0006468,GO:0004672	AT5G65700.1	BAM1	Leucine-rich receptor-like protein kinase family protein
Ciclev10016625m.g	653.404	-0.368086	0.0183491	0.555502	810	852	690	501	537	590	Ciclev10016625m.g	PF00293	PTHR11839,PTHR11839:SF13	KOG2839	3.6.1.17		GO:0016787	AT3G10620.1	ATNUDX26,NUDX26	nudix hydrolase homolog 26
Ciclev10025668m.g	1517.03	-0.431634	0.0183827	0.55573	2137	1803	1629	1112	1304	1259	Ciclev10025668m.g	PF13964,PF01344,PF13418	PTHR24413,PTHR24413:SF137				GO:0005515	AT1G51540.1		Galactose oxidase/kelch repeat superfamily protein
Ciclev10003957m.g	140.588	0.515767	0.0184177	0.556	142	145	89	155	150	167	Ciclev10003957m.g		PTHR11223,PTHR11223:SF3					AT3G05040.1	HST,HST1	ARM repeat superfamily protein
Ciclev10022828m.g	4175.14	0.416645	0.0184508	0.556211	4518	4262	2836	4723	3727	5210	Ciclev10022828m.g	PF00173	PTHR19359,PTHR19359:SF22	KOG0537				AT5G53560.1	ATB5-A,ATCB5-E,B5 #2,CB5-E	cytochrome B5 isoform E
Ciclev10000614m.g	290.484	-0.852837	0.018843	0.564457	546	296	353	226	197	158	Ciclev10000614m.g	PF01529	PTHR22883,PTHR22883:SF72	KOG1311	2.3.1.225	K18932	GO:0008270	AT2G33640.1		DHHC-type zinc finger family protein
Ciclev10001775m.g	139.337	0.621334	0.0188773	0.564457	136	127	92	150	121	218	Ciclev10001775m.g		PTHR33471,PTHR33471:SF1					AT5G27290.1
Ciclev10003837m.g	5.86375	-3.44295	0.0189006	0.564457	6	13	14	0	0	3	Ciclev10003837m.g	PF01095	PTHR31321,PTHR31321:SF32		3.1.1.11		GO:0042545,GO:0030599,GO:0005618	AT2G47280.1		Pectin lyase-like superfamily protein
Ciclev10005110m.g	776.611	-0.387734	0.0190969	0.564457	1111	990	742	571	678	668	Ciclev10005110m.g	PF10539	PTHR10857,PTHR10857:SF12					AT5G61910.3		DCD (Development and Cell Death) domain protein
Ciclev10005851m.g	437.195	0.867096	0.0191433	0.564457	278	519	217	361	555	722	Ciclev10005851m.g	PF00043,PF02798	PTHR11260,PTHR11260:SF227	KOG0406	2.5.1.18	K00799	GO:0005515	AT2G29420.1	ATGSTU7,GST25,GSTU7	glutathione S-transferase tau 7
Ciclev10006696m.g	80.8173	-3.49518	0.0191225	0.564457	276	1	183	29	1	6	Ciclev10006696m.g	PF00332	PTHR32227,PTHR32227:SF49		3.2.1.39		GO:0005975,GO:0004553	AT3G57270.1	BG1	beta-1,3-glucanase 1
Ciclev10007008m.g	10.0015	1.71902	0.0190758	0.564457	3	8	4	12	15	17	Ciclev10007008m.g	PF08031,PF01565	PTHR32448,PTHR32448:SF11		1.3.3.8		GO:0055114,GO:0050660,GO:0016491	AT2G34790.1	EDA28,MEE23	FAD-binding Berberine family protein
Ciclev10007464m.g	797.795	0.623898	0.0191823	0.564457	666	915	467	787	1063	897	Ciclev10007464m.g	PF00954,PF08276,PF01453,PF07714	PTHR27002,PTHR27002:SF97		2.7.11.1		GO:0048544,GO:0006468,GO:0004672	AT4G21380.1	ARK3,RK3	receptor kinase 3
Ciclev10010302m.g	18.4704	-1.86205	0.0190476	0.564457	51	16	26	10	9	3	Ciclev10010302m.g	PF02519	PTHR31374,PTHR31374:SF7			K14488	GO:0009733	AT2G24400.1		SAUR-like auxin-responsive protein family
Ciclev10010493m.g	2.99325	-3.89335	0.019196	0.564457	6	7	5	1	0	0	Ciclev10010493m.g	PF05221,PF00670	PTHR23420		3.3.1.1	K01251	GO:0006730,GO:0004013	AT4G13940.3	ATSAHH1,EMB1395,HOG1,MEE58,SAHH1	S-adenosyl-L-homocysteine hydrolase
Ciclev10012753m.g	1232.3	-0.543245	0.0189743	0.564457	1952	1339	1379	818	1020	1024	Ciclev10012753m.g	PF02453	PTHR10994,PTHR10994:SF65	KOG1792				AT3G54120.1		Reticulon family protein
Ciclev10012991m.g	1037.65	-0.527558	0.018865	0.564457	1781	1206	990	747	700	999	Ciclev10012991m.g		PTHR31945,PTHR31945:SF21					AT2G40435.1
Ciclev10013674m.g	59.556	-1.27601	0.0190171	0.564457	73	56	124	28	36	35	Ciclev10013674m.g	PF02519	PTHR31374,PTHR31374:SF28			K14488	GO:0009733	AT2G36210.1		SAUR-like auxin-responsive protein family
Ciclev10014172m.g	6814.35	-0.513992	0.019201	0.564457	10324	9339	6370	4645	6209	5051	Ciclev10014172m.g	PF08263,PF13855,PF00069	PTHR27001,PTHR27001:SF164		2.7.11.1		GO:0005515,GO:0006468,GO:0005524,GO:0004672	AT2G01820.1		Leucine-rich repeat protein kinase family protein
Ciclev10018288m.g	286.92	0.981062	0.0189271	0.564457	272	245	121	512	278	274	Ciclev10018288m.g	PF00067	PTHR24286,PTHR24286:SF61	KOG0157	1.14.99.37		GO:0055114,GO:0020037,GO:0016705,GO:0005506	AT5G36110.1	CYP716A1	cytochrome P450, family 716, subfamily A, polypeptide 1
Ciclev10019580m.g	1235.78	0.601688	0.0188313	0.564457	1088	1234	842	1337	996	1993	Ciclev10019580m.g	PF00155	PTHR11751,PTHR11751:SF411		4.4.1.14	K14270	GO:0030170,GO:0009058	AT1G62960.1	ACS10	ACC synthase 10
Ciclev10025452m.g	461.337	-0.938823	0.018957	0.564457	560	995	430	188	266	475	Ciclev10025452m.g	PF00349,PF03727			2.7.1.1	K00844	GO:0016773,GO:0005975,GO:0005524	AT2G19860.1	ATHXK2,HXK2	hexokinase 2
Ciclev10030703m.g	1007.41	-0.54735	0.0187712	0.564457	1419	1267	1132	631	919	777	Ciclev10030703m.g	PF00699,PF00547,PF00449,PF01979	PTHR22642,PTHR22642:SF7		3.5.1.5	K01427	GO:0043419,GO:0016151,GO:0016787	AT1G67550.1	URE	urease
Ciclev10000376m.g	559.006	-0.651075	0.019396	0.568971	738	722	700	295	494	455	Ciclev10000376m.g	PF06046	PTHR21292,PTHR21292:SF1	KOG2286		K06110	GO:0006887,GO:0000145	AT1G71820.1	SEC6	SEC6
Ciclev10015266m.g	793.673	0.615571	0.019408	0.568971	846	778	435	798	713	1279	Ciclev10015266m.g	PF00249	PTHR31312,PTHR31312:SF1					AT2G20570.1	ATGLK1,GLK1,GPRI1	GBF\'s pro-rich region-interacting factor 1
Ciclev10000599m.g	1200.05	-0.778526	0.0195261	0.569302	2126	1382	1362	937	916	618	Ciclev10000599m.g	PF00069	PTHR24362,PTHR24362:SF255	KOG0589	2.7.11.1	K08857	GO:0006468,GO:0005524,GO:0004672	AT1G54510.2	ATNEK1,NEK1	NIMA-related serine/threonine kinase 1
Ciclev10007993m.g	987.679	-0.803726	0.0195028	0.569302	1872	892	1234	578	762	709	Ciclev10007993m.g	PF04043,PF01095	PTHR31707,PTHR31707:SF10		3.1.1.11	K01051	GO:0004857,GO:0042545,GO:0030599,GO:0005618	AT4G33220.1	ATPME44,PME44	pectin methylesterase 44
Ciclev10019617m.g	935.813	0.46162	0.0194786	0.569302	1097	882	591	1042	919	1135	Ciclev10019617m.g	PF01373	PTHR31352,PTHR31352:SF2		3.2.1.2	K01177	GO:0016161,GO:0000272	AT2G45880.1	BAM7,BMY4	beta-amylase 7
Ciclev10031508m.g	14.5596	1.43532	0.0194887	0.569302	11	6	8	24	17	19	Ciclev10031508m.g	PF02458	PTHR31625,PTHR31625:SF5		2.3.1.172		GO:0016747	AT3G29590.1	AT5MAT	HXXXD-type acyl-transferase family protein
Ciclev10011844m.g	12.6893	-2.02737	0.0196172	0.570397	15	12	33	6	4	4	Ciclev10011844m.g	PF04564	PTHR22849,PTHR22849:SF38		6.3.2.19		GO:0016567,GO:0004842	AT3G52450.1	PUB22	plant U-box 22
Ciclev10018935m.g	1395.98	-0.842084	0.0196161	0.570397	2351	1407	1894	806	1215	795	Ciclev10018935m.g	PF07714	PTHR27001,PTHR27001:SF10	KOG1187	2.7.11.1		GO:0006468,GO:0004672	AT2G20300.1	ALE2	Protein kinase superfamily protein
Ciclev10019146m.g	2311.53	-0.569666	0.0196662	0.571042	3228	2796	2744	1373	2074	1860	Ciclev10019146m.g	PF01501	PTHR32116,PTHR32116:SF4		2.4.1.43	K13648	GO:0016757,GO:0047262	AT3G61130.1	GAUT1,LGT1	galacturonosyltransferase 1
Ciclev10021623m.g	220.83	-2.83295	0.0197368	0.571537	1063	14	221	63	76	8	Ciclev10021623m.g	PF03330,PF01357	PTHR31692,PTHR31692:SF3					AT1G65680.1	ATEXPB2,ATHEXP BETA 1.4,EXPB2	expansin B2
Ciclev10029653m.g	65.657	1.31212	0.0197109	0.571537	54	24	41	50	68	160	Ciclev10029653m.g	PF02519	PTHR31929			K14488	GO:0009733	AT4G38840.1		SAUR-like auxin-responsive protein family
Ciclev10016441m.g	268.353	-0.928939	0.0197899	0.571731	361	405	350	109	258	156	Ciclev10016441m.g	PF00657	PTHR14209	KOG3035			GO:0016788	AT5G45920.1		SGNH hydrolase-type esterase superfamily protein
Ciclev10017500m.g	19.3148	-1.72178	0.019824	0.571731	16	38	37	8	12	5	Ciclev10017500m.g	PF02434	PTHR10811,PTHR10811:SF16	KOG2246	2.4.1.122		GO:0016757,GO:0016020	AT5G12460.1		Protein of unknown function (DUF604)
Ciclev10029475m.g	1953.42	0.648553	0.0198051	0.571731	2143	1578	1220	2302	1547	3051	Ciclev10029475m.g	PF04145	PTHR12483,PTHR12483:SF45	KOG3386		K14686	GO:0035434,GO:0016021,GO:0005375	AT2G26975.1		Ctr copper transporter family
Ciclev10002978m.g	423.93	-0.405642	0.0201407	0.574353	528	549	463	336	312	395	Ciclev10002978m.g	PF00403	PTHR22814,PTHR22814:SF73	KOG1603		K07213	GO:0046872,GO:0030001	AT1G66240.1	ATATX1,ATX1	homolog of anti-oxidant 1
Ciclev10003963m.g	971.872	0.470789	0.0199628	0.574353	889	1129	631	1016	920	1310	Ciclev10003963m.g		PTHR19861,PTHR19861:SF3	KOG1446		K14962		AT5G66240.2		Transducin/WD40 repeat-like superfamily protein
Ciclev10009962m.g	126.63	-0.746866	0.0200897	0.574353	166	190	150	75	114	78	Ciclev10009962m.g	PF01187	PTHR11954,PTHR11954:SF20	KOG1759	5.3.2.1,5.3.3.12			AT5G57170.1		Tautomerase/MIF superfamily protein
Ciclev10011127m.g	279.169	-1.20657	0.0201575	0.574353	697	201	354	193	159	120	Ciclev10011127m.g	PF03105,PF03124	PTHR10783,PTHR10783:SF43				GO:0016021	AT3G29060.1		EXS (ERD1/XPR1/SYG1) family protein
Ciclev10014264m.g	398.948	-0.459103	0.0200616	0.574353	610	487	394	260	320	386	Ciclev10014264m.g	PF10539	PTHR10857,PTHR10857:SF40					AT2G35140.1		DCD (Development and Cell Death) domain protein
Ciclev10015200m.g	1673.95	-0.424666	0.0199745	0.574353	2615	2117	1507	1236	1413	1423	Ciclev10015200m.g		PTHR33831,PTHR33831:SF2					AT1G61900.3
Ciclev10020129m.g	173.14	0.520451	0.0201067	0.574353	169	187	107	186	196	199	Ciclev10020129m.g	PF02536	PTHR13068,PTHR13068:SF23				GO:0006355,GO:0005739,GO:0003690	AT1G74120.1		Mitochondrial transcription termination factor family protein
Ciclev10024587m.g	224.437	0.904616	0.0201281	0.574353	219	193	103	358	164	313	Ciclev10024587m.g	PF00067	PTHR24298,PTHR24298:SF86	KOG0156	1.14.13.120		GO:0055114,GO:0020037,GO:0016705,GO:0005506	AT3G48310.1	CYP71A22	cytochrome P450, family 71, subfamily A, polypeptide 22
Ciclev10033502m.g	28.0598	-1.61916	0.0200899	0.574353	38	49	46	3	19	18	Ciclev10033502m.g							AT1G10800.1
Ciclev10000237m.g	1322.87	-0.545897	0.0203945	0.580332	2009	1459	1530	908	1120	1029	Ciclev10000237m.g		PTHR23160,PTHR23160:SF3					AT1G22260.1	ZYP1,ZYP1a	Myosin heavy chain-related protein
Ciclev10013374m.g	176.478	-1.1072	0.0204576	0.580577	323	203	240	45	136	144	Ciclev10013374m.g	PF01529	PTHR22883,PTHR22883:SF104	KOG1311	2.3.1.225		GO:0008270	AT5G05070.1		DHHC-type zinc finger family protein
Ciclev10016269m.g	1830.44	-0.490704	0.020448	0.580577	2260	2651	1941	1113	1609	1638	Ciclev10016269m.g	PF05739,PF14523	PTHR19957,PTHR19957:SF138	KOG0811		K08488	GO:0005515	AT5G46860.1	ATSYP22,ATVAM3,SGR3,SYP22,VAM3	Syntaxin/t-SNARE family protein
Ciclev10011654m.g	1190.75	-1.27238	0.0204952	0.580869	1521	1906	1849	223	1049	728	Ciclev10011654m.g	PF00150	PTHR31451,PTHR31451:SF17		3.2.1.78	K19355	GO:0005975,GO:0004553	AT5G01930.1		Glycosyl hydrolase superfamily protein
Ciclev10014371m.g	381.753	-0.469993	0.020576	0.582386	453	602	375	292	278	346	Ciclev10014371m.g	PF08276,PF01453,PF07714	PTHR27002,PTHR27002:SF44	KOG1187	2.7.11.1		GO:0006468,GO:0004672	AT4G32300.1	SD2-5	S-domain-2 5
Ciclev10003411m.g	119.797	0.818529	0.0206541	0.583047	118	121	49	159	112	167	Ciclev10003411m.g	PF00004	PTHR23155,PTHR23155:SF554	KOG4658			GO:0005524	AT4G27190.1		NB-ARC domain-containing disease resistance protein
Ciclev10031957m.g	167.003	1.75291	0.020634	0.583047	55	80	99	114	502	93	Ciclev10031957m.g	PF00135	PTHR23024,PTHR23024:SF194	KOG1515	3.1.1.1			AT1G68620.1		alpha/beta-Hydrolases superfamily protein
Ciclev10006491m.g	591.103	1.27597	0.0208004	0.586299	564	240	308	1185	318	877	Ciclev10006491m.g	PF01565,PF09265	PTHR13878,PTHR13878:SF53		1.5.99.12	K00279	GO:0055114,GO:0050660,GO:0016491,GO:0019139,GO:0009690	AT2G41510.1	ATCKX1,CKX1	cytokinin oxidase/dehydrogenase 1
Ciclev10021778m.g	2814.76	-0.507334	0.0208243	0.586299	3380	4353	2891	1711	2434	2517	Ciclev10021778m.g	PF04970	PTHR13943,PTHR13943:SF32		2.3.1.135			AT1G01225.1		NC domain-containing protein-related
Ciclev10007157m.g	360.546	0.527095	0.0209072	0.587856	372	333	249	446	310	461	Ciclev10007157m.g	PF07859	PTHR23024,PTHR23024:SF219	KOG1515	3.1.1.1		GO:0016787,GO:0008152	AT5G62180.1	AtCXE20,CXE20	carboxyesterase 20
Ciclev10011232m.g	138.845	1.35028	0.0210649	0.59151	67	157	38	134	116	343	Ciclev10011232m.g	PF13947,PF14380,PF00069	PTHR27009,PTHR27009:SF21	KOG1187	3.1.4.46		GO:0030247,GO:0006468,GO:0005524,GO:0004672	AT5G38260.1		Protein kinase superfamily protein
Ciclev10004760m.g	4893.32	0.389646	0.0211302	0.592563	4781	5507	3436	5060	4446	6449	Ciclev10004760m.g	PF04542,PF04545,PF04539	PTHR30603,PTHR30603:SF4			K03093	GO:0016987,GO:0006355,GO:0006352,GO:0003700,GO:0003677	AT5G24120.1	ATSIG5,SIG5,SIGE	sigma factor E
Ciclev10004465m.g	140.589	-1.54407	0.0212317	0.594626	276	196	197	20	132	50	Ciclev10004465m.g	PF08244,PF11837,PF00251	PTHR31953,PTHR31953:SF6		3.2.1.26	K01193	GO:0004575,GO:0004564	AT1G12240.1	ATBETAFRUCT4,VAC-INV	Glycosyl hydrolases family 32 protein
Ciclev10004821m.g	129.2	-0.977766	0.0213867	0.598183	160	143	222	70	100	76	Ciclev10004821m.g	PF00067	PTHR24298,PTHR24298:SF114	KOG0156			GO:0055114,GO:0020037,GO:0016705,GO:0005506	AT4G12320.1	CYP706A6	cytochrome P450, family 706, subfamily A, polypeptide 6
Ciclev10024512m.g	2.90276	-3.86916	0.0214688	0.59969	8	6	4	0	0	1	Ciclev10024512m.g	PF13334,PF01762	PTHR11214,PTHR11214:SF125	KOG2288	2.4.1.134		GO:0016020,GO:0008378,GO:0006486	AT1G33430.1		Galactosyltransferase family protein
Ciclev10007809m.g	6156.4	-0.490733	0.0215296	0.599816	7419	7886	7417	3989	5123	5554	Ciclev10007809m.g	PF01699	PTHR10891,PTHR10891:SF633				GO:0055085,GO:0016021	AT1G53210.1		sodium/calcium exchanger family protein / calcium-binding EF hand family protein
Ciclev10015280m.g	8.93873	2.54437	0.0215128	0.599816	6	3	0	20	6	18	Ciclev10015280m.g	PF00155	PTHR11751,PTHR11751:SF363			K00815	GO:0030170,GO:0009058	AT5G53970.1		Tyrosine transaminase family protein
Ciclev10007404m.g	3309.21	-0.897341	0.0216704	0.602952	5022	3948	4588	1331	3152	2081	Ciclev10007404m.g		PTHR31355,PTHR31355:SF7					AT4G27060.1	CN,SPR2,TOR1	ARM repeat superfamily protein
Ciclev10008435m.g	5327.47	-0.353598	0.0217721	0.603514	7209	6537	5418	4261	4530	4503	Ciclev10008435m.g	PF12590,PF01643	PTHR31727,PTHR31727:SF2		3.1.2.14	K10781	GO:0016790,GO:0006633	AT1G08510.1	FATB	fatty acyl-ACP thioesterases B
Ciclev10016842m.g	3008.17	-0.666451	0.0217381	0.603514	5202	2853	3673	1987	2256	2394	Ciclev10016842m.g	PF14368	PTHR33044,PTHR33044:SF28					AT1G55260.1		Bifunctional inhibitor/lipid-transfer protein/seed storage 2S albumin superfamily protein
Ciclev10029043m.g	5616.56	0.566064	0.0217755	0.603514	5699	6019	3150	5454	5185	8819	Ciclev10029043m.g	PF00642	PTHR12620,PTHR12620:SF16	KOG2202		K12836	GO:0046872,GO:0005634,GO:0003723	AT5G42820.2	ATU2AF35B,U2AF35B	Zinc finger C-x8-C-x5-C-x3-H type family protein
Ciclev10002129m.g	10673.9	0.437725	0.0219191	0.603559	10305	10563	8200	12361	11438	10928	Ciclev10002129m.g	PF00504	PTHR21649,PTHR21649:SF29			K08909	GO:0016020,GO:0009765	AT1G61520.3	LHCA3	photosystem I light harvesting complex gene 3
Ciclev10003304m.g	15420.4	0.53572	0.0218757	0.603559	14484	17962	8838	14640	15505	22595	NA
Ciclev10011126m.g	2317.2	-0.296665	0.0219134	0.603559	3095	2860	2257	1823	1992	2116	Ciclev10011126m.g	PF09758	PTHR21481,PTHR21481:SF1	KOG2219				AT3G28430.1
Ciclev10014480m.g	900.398	-0.997366	0.021847	0.603559	1903	728	1187	597	643	445	Ciclev10014480m.g	PF13174,PF00085,PF13414	PTHR22904,PTHR22904:SF374	KOG0548,KOG0907			GO:0005515,GO:0045454	AT2G42580.1	TTL3,VIT	tetratricopetide-repeat thioredoxin-like 3
Ciclev10017843m.g	1612.74	0.414977	0.021898	0.603559	1639	1802	1060	1631	1491	2185	Ciclev10017843m.g	PF11732,PF16134	PTHR21597,PTHR21597:SF0			K12879		AT1G24706.2	AtTHO2,THO2	THO2
Ciclev10029254m.g	88.0756	1.68619	0.0219471	0.603559	62	42	32	248	74	43	Ciclev10029254m.g	PF05241	PTHR14207,PTHR14207:SF0			K01824	GO:0047750,GO:0016125,GO:0016021	AT1G20050.1	HYD1	C-8,7 sterol isomerase
Ciclev10023976m.g	16.0182	-1.63384	0.0221219	0.607583	33	23	22	2	8	13	Ciclev10023976m.g	PF13947	PTHR27009,PTHR27009:SF18				GO:0030247	AT5G53110.1		RING/U-box superfamily protein
Ciclev10010170m.g	35.5904	1.76993	0.0221571	0.607766	6	12	29	69	36	50	NA
Ciclev10031481m.g	916.449	-0.886963	0.0222045	0.608282	1704	1076	1049	366	864	600	Ciclev10031481m.g	PF00612,PF13178	PTHR32295,PTHR32295:SF35				GO:0005515	AT5G13460.1	IQD11	IQ-domain 11
Ciclev10001768m.g	1555.58	0.473919	0.0224131	0.612442	1660	1395	1138	1290	1742	2190	Ciclev10001768m.g	PF00010	PTHR16223,PTHR16223:SF38				GO:0046983	AT4G02590.1	UNE12	basic helix-loop-helix (bHLH) DNA-binding superfamily protein
Ciclev10016976m.g	204.81	-0.526303	0.0224304	0.612442	298	316	176	141	170	168	Ciclev10016976m.g	PF07047	PTHR12499,PTHR12499:SF2	KOG3335				AT1G28510.1		Optic atrophy 3 protein (OPA3)
Ciclev10023064m.g	165.509	-0.65544	0.0224713	0.612442	193	216	225	112	124	130	Ciclev10023064m.g	PF06747	PTHR21588	KOG4618		K18185		AT1G02160.1		Cox19 family protein (CHCH motif)
Ciclev10031793m.g	2342.43	0.45349	0.0224705	0.612442	2714	2033	1649	2679	2396	2617	Ciclev10031793m.g	PF00249	PTHR31003,PTHR31003:SF4					AT1G25550.1		myb-like transcription factor family protein
Ciclev10016402m.g	4805.15	0.385167	0.0225402	0.612622	4486	5498	3478	4713	4573	6374	Ciclev10016402m.g							AT1G66140.1	ZFP4	zinc finger protein 4
Ciclev10016609m.g	11.7778	-1.66843	0.0225928	0.612622	13	19	23	6	4	6	Ciclev10016609m.g	PF07714	PTHR27002,PTHR27002:SF95		2.7.11.1		GO:0006468,GO:0004672	AT4G03230.1		S-locus lectin protein kinase family protein
Ciclev10016955m.g	578.508	-0.419236	0.0225495	0.612622	753	724	633	458	475	473	Ciclev10016955m.g		PTHR36008,PTHR36008:SF1					AT2G04340.1
Ciclev10025470m.g	576.972	0.652588	0.022591	0.612622	438	676	345	494	697	844	Ciclev10025470m.g	PF03514	PTHR31636,PTHR31636:SF9				GO:0048366,GO:0043565,GO:0009956,GO:0008356,GO:0005634,GO:0003700	AT4G37650.1	SGR7,SHR	GRAS family transcription factor
Ciclev10005779m.g	441.908	0.793136	0.0228888	0.613963	394	487	192	383	470	783	Ciclev10005779m.g	PF13417	PTHR11260,PTHR11260:SF233	KOG0406	2.5.1.18	K00799	GO:0005515	AT2G29420.1	ATGSTU7,GST25,GSTU7	glutathione S-transferase tau 7
Ciclev10007445m.g	1244.93	-0.995107	0.0227852	0.613963	2751	1592	1122	546	1175	618	Ciclev10007445m.g	PF11721,PF07714	PTHR27003,PTHR27003:SF37	KOG1187	2.7.11.1		GO:0006468,GO:0004672	AT5G54380.1	THE1	protein kinase family protein
Ciclev10007800m.g	5831.46	0.947278	0.0229304	0.613963	4783	4343	3635	10183	6888	4148	Ciclev10007800m.g	PF07690	PTHR11654,PTHR11654:SF150			K14638	GO:0055085,GO:0016021,GO:0016020,GO:0006810,GO:0005215	AT1G52190.1		Major facilitator superfamily protein
Ciclev10011622m.g	14300.3	-0.794387	0.0229185	0.613963	21995	15071	19866	6674	12664	10527	Ciclev10011622m.g	PF00984,PF03720,PF03721	PTHR11374,PTHR11374:SF28		1.1.1.22	K00012	GO:0055114,GO:0051287,GO:0016616	AT5G15490.1		UDP-glucose 6-dehydrogenase family protein
Ciclev10014810m.g	5.53579	-3.30769	0.0229046	0.613963	25	4	5	1	0	2	Ciclev10014810m.g	PF08031,PF01565	PTHR32448		1.3.3.8		GO:0055114,GO:0050660,GO:0016491	AT4G20820.1		FAD-binding Berberine family protein
Ciclev10018036m.g	213.585	-0.753269	0.0229294	0.613963	324	224	294	109	156	194	Ciclev10018036m.g	PF00070	PTHR22912	KOG2495	1.8.1.12		GO:0055114,GO:0016491	AT3G44190.1		FAD/NAD(P)-binding oxidoreductase family protein
Ciclev10025392m.g	84.7442	1.66509	0.0228732	0.613963	66	45	24	24	177	176	Ciclev10025392m.g	PF00067	PTHR24298,PTHR24298:SF51	KOG0156	1.14.13.21		GO:0055114,GO:0020037,GO:0016705,GO:0005506	AT5G07990.1	CYP75B1,D501,TT7	Cytochrome P450 superfamily protein
Ciclev10027610m.g	1837.25	0.542872	0.0228261	0.613963	2036	1810	1059	2289	1663	2261	Ciclev10027610m.g	PF03552	PTHR13301,PTHR13301:SF53		2.4.1.12		GO:0030244,GO:0016760,GO:0016020	AT2G32530.1	ATCSLB03,ATCSLB3,CSLB03	cellulose synthase-like B3
Ciclev10033080m.g	10293.8	-0.907973	0.0228575	0.613963	9656	19432	13420	8856	5549	5684	Ciclev10033080m.g	PF14368	PTHR33122,PTHR33122:SF6					AT5G05960.1		Bifunctional inhibitor/lipid-transfer protein/seed storage 2S albumin superfamily protein
Ciclev10033677m.g	155.535	-1.87795	0.0227942	0.613963	126	66	492	50	76	63	Ciclev10033677m.g	PF02301		KOG4652				AT1G67370.1	ASY1,ATASY1	DNA-binding HORMA family protein
Ciclev10011000m.g	21283.3	0.409628	0.0230791	0.615214	22399	21580	15155	23777	18208	27704	Ciclev10011000m.g	PF00690,PF00702,PF00122	PTHR24093,PTHR24093:SF264		3.6.3.6	K01535	GO:0046872,GO:0000166	AT3G47950.1	AHA4,HA4	H(+)-ATPase 4
Ciclev10014212m.g	3450.77	0.978757	0.0230093	0.615214	2510	3402	1684	2418	6662	3885	Ciclev10014212m.g	PF00305	PTHR11771,PTHR11771:SF42		1.13.11.12	K00454	GO:0055114,GO:0046872,GO:0016702	AT3G45140.1	ATLOX2,LOX2	lipoxygenase 2
Ciclev10018906m.g	85.6848	0.849025	0.023063	0.615214	88	84	32	104	87	126	Ciclev10018906m.g	PF01453,PF00069	PTHR27002,PTHR27002:SF34	KOG1187	2.7.11.1		GO:0006468,GO:0005524,GO:0004672	AT5G60900.1	RLK1	receptor-like protein kinase 1
Ciclev10019541m.g	3221.61	-0.543045	0.0230925	0.615214	4313	4183	3674	2256	2916	2236	Ciclev10019541m.g	PF13499,PF07714	PTHR24349,PTHR24349:SF167	KOG0032	2.7.11.1	K13412	GO:0006468,GO:0004672	AT1G74740.1	ATCPK30,CDPK1A,CPK30	calcium-dependent protein kinase 30
Ciclev10012059m.g	636.561	0.578048	0.0232004	0.617316	716	536	407	772	533	885	Ciclev10012059m.g	PF02731	PTHR12096			K06063	GO:0005681,GO:0000398	AT1G77180.2	SKIP	chromatin protein family
Ciclev10020420m.g	2770.25	0.304322	0.0232961	0.618318	3063	2831	2107	2693	2559	3549	Ciclev10020420m.g	PF05623	PTHR31343,PTHR31343:SF5					AT4G16100.1		Protein of unknown function (DUF789)
Ciclev10031861m.g	1864.09	-0.585701	0.0232816	0.618318	2773	2216	2144	1143	1717	1371	Ciclev10031861m.g	PF13833,PF13202,PF13499	PTHR10827,PTHR10827:SF52	KOG4223			GO:0005509	AT5G08580.1		Calcium-binding EF hand family protein
Ciclev10024054m.g	398.166	0.365476	0.0236835	0.627819	395	438	291	411	382	491	Ciclev10024054m.g		PTHR12446					AT5G42070.1
Ciclev10000084m.g	9932.83	0.372709	0.0237925	0.629924	10921	10366	6840	10512	8854	12815	Ciclev10000084m.g	PF00400	PTHR22847,PTHR22847:SF424	KOG0266			GO:0005515	AT5G27030.1	TPR3	TOPLESS-related 3
Ciclev10006993m.g	1460.36	0.404838	0.0238358	0.630289	1673	1328	1060	1408	1391	1997	Ciclev10006993m.g	PF07883	PTHR23418,PTHR23418:SF4	KOG2107	1.13.11.54	K08967	GO:0055114,GO:0010309	AT5G43850.1	ARD4,ATARD4	RmlC-like cupins superfamily protein
Ciclev10018222m.g	16.9504	-1.83994	0.0239068	0.630601	43	13	28	4	4	14	Ciclev10018222m.g	PF00326,PF02897	PTHR11757,PTHR11757:SF10	KOG2237	3.4.21.83	K01354	GO:0008236,GO:0006508,GO:0070008,GO:0004252	AT1G50380.1		Prolyl oligopeptidase family protein
Ciclev10028756m.g	4631.29	-0.675598	0.0239027	0.630601	8418	6195	4070	2241	3859	4181	Ciclev10028756m.g	PF04674	PTHR31279,PTHR31279:SF9					AT2G17230.1	EXL5	EXORDIUM like 5
Ciclev10008210m.g	2953.8	0.395395	0.0240474	0.632743	2639	3197	2332	3080	2730	3824	Ciclev10008210m.g		PTHR31354,PTHR31354:SF0					AT4G27020.1
Ciclev10012180m.g	807.332	0.654382	0.024047	0.632743	512	802	661	781	995	1048	Ciclev10012180m.g	PF00153	PTHR24089,PTHR24089:SF308	KOG0760		K15113		AT1G07030.1		Mitochondrial substrate carrier family protein
Ciclev10028121m.g	248.109	-0.797326	0.0240963	0.633248	464	258	288	164	204	142	Ciclev10028121m.g	PF00331	PTHR31490,PTHR31490:SF3		3.2.1.8		GO:0005975,GO:0004553	AT4G38650.1		Glycosyl hydrolase family 10 protein
Ciclev10004381m.g	30.2262	-4.48606	0.0241763	0.634229	13	0	140	1	6	0	Ciclev10004381m.g	PF02225,PF05922,PF00082	PTHR10795,PTHR10795:SF322		3.4.21.25		GO:0006508,GO:0004252	AT5G51750.1	ATSBT1.3,SBT1.3	subtilase 1.3
Ciclev10027347m.g	680.712	0.632911	0.0242229	0.634229	717	619	405	617	618	1184	Ciclev10027347m.g	PF00931	PTHR23155,PTHR23155:SF639			K13459	GO:0043531	AT5G63020.1		Disease resistance protein (CC-NBS-LRR class) family
Ciclev10027892m.g	2429.21	-0.718278	0.0242158	0.634229	3277	2995	3233	1145	2182	1931	Ciclev10027892m.g	PF13207	PTHR33477,PTHR33477:SF3					AT5G60760.1		P-loop containing nucleoside triphosphate hydrolases superfamily protein
Ciclev10019338m.g	133.246	0.901502	0.024328	0.635779	136	89	76	224	111	155	Ciclev10019338m.g	PF00010,PF14215	PTHR11514,PTHR11514:SF37				GO:0046983	AT5G41315.1	GL3,MYC6.2	basic helix-loop-helix (bHLH) DNA-binding superfamily protein
Ciclev10025879m.g	342.772	-0.451545	0.0243417	0.635779	459	415	386	282	247	296	Ciclev10025879m.g	PF00628	PTHR10615,PTHR10615:SF112		2.1.1.43		GO:0005515	AT5G09790.2	ATXR5,SDG15	ARABIDOPSIS TRITHORAX-RELATED PROTEIN 5
Ciclev10013264m.g	13.7716	2.0234	0.0244045	0.636639	4	11	3	19	7	40	NA
Ciclev10015743m.g	637.781	-2.51676	0.0244455	0.636929	1519	390	1419	3	286	268	Ciclev10015743m.g	PF14416,PF13839	PTHR32285,PTHR32285:SF47					AT2G30900.1	TBL43	TRICHOME BIREFRINGENCE-LIKE 43
Ciclev10000958m.g	39.1998	-1.53285	0.0245162	0.637989	96	42	50	12	34	10	Ciclev10000958m.g	PF00201	PTHR11926,PTHR11926:SF286		2.4.1.324		GO:0016758,GO:0008152	AT1G22360.1	AtUGT85A2,UGT85A2	UDP-glucosyl transferase 85A2
Ciclev10005279m.g	9.50451	4.96375	0.0245759	0.638763	0	2	0	38	11	0	Ciclev10005279m.g	PF08100,PF00891	PTHR11746,PTHR11746:SF78	KOG3178			GO:0046983,GO:0008171	AT4G35160.1		O-methyltransferase family protein
Ciclev10003455m.g	1932.43	0.426823	0.0247419	0.639958	1968	2231	1194	1996	1884	2476	Ciclev10003455m.g	PF01485	PTHR11685,PTHR11685:SF119	KOG1815	6.3.2.19	K11968	GO:0016567,GO:0004842	AT4G34370.1	ARI1,ATARI1	RING/U-box superfamily protein
Ciclev10016802m.g	1050.77	0.417801	0.0247193	0.639958	1022	1184	714	929	1128	1403	Ciclev10016802m.g	PF06749	PTHR31769,PTHR31769:SF4					AT2G32280.1		Protein of unknown function (DUF1218)
Ciclev10020787m.g	153.511	-2.02669	0.0247141	0.639958	479	64	243	70	83	11	Ciclev10020787m.g	PF01095	PTHR31321,PTHR31321:SF19		3.1.1.11		GO:0042545,GO:0030599,GO:0005618	AT5G47500.1		Pectin lyase-like superfamily protein
Ciclev10026566m.g	660.235	-0.326696	0.0246985	0.639958	836	869	654	517	560	593	Ciclev10026566m.g							AT5G08450.1
Ciclev10004233m.g	8.65903	2.3076	0.0248618	0.640957	5	5	0	7	17	18	Ciclev10004233m.g		PTHR23139,PTHR23139:SF73					AT5G51800.1		Protein kinase superfamily protein
Ciclev10017770m.g	131.041	0.931136	0.0248852	0.640957	115	111	68	193	83	221	NA
Ciclev10021136m.g	2566.15	-1.05897	0.0248352	0.640957	4302	1817	4509	1621	1726	1337	Ciclev10021136m.g	PF02678,PF05726	PTHR13903,PTHR13903:SF8			K06911		AT2G43120.1		RmlC-like cupins superfamily protein
Ciclev10025451m.g	185.158	1.00744	0.0249009	0.640957	170	152	83	172	137	426	Ciclev10025451m.g	PF00067	PTHR24286,PTHR24286:SF37	KOG0157		K09587	GO:0055114,GO:0020037,GO:0016705,GO:0005506	AT3G50660.1	CLM,CYP90B1,DWF4,PSC1,SAV1,SNP2	Cytochrome P450 superfamily protein
Ciclev10001212m.g	14751.1	-0.720309	0.0250317	0.643062	27987	14689	16376	10223	11899	9311	Ciclev10001212m.g	PF00026	PTHR13683,PTHR13683:SF258	KOG1339	3.4.23.12		GO:0006508,GO:0004190	AT5G07030.1		Eukaryotic aspartyl protease family protein
Ciclev10024641m.g	173.554	-0.794854	0.0250623	0.643062	333	233	156	130	134	92	Ciclev10024641m.g	PF00719	PTHR10286,PTHR10286:SF10	KOG1626	3.6.1.1	K01507	GO:0006796,GO:0005737,GO:0004427,GO:0000287	AT1G01050.1	AtPPa1,PPa1	pyrophosphorylase 1
Ciclev10029316m.g	33186.3	-0.862128	0.0250732	0.643062	36322	60299	39995	12393	22254	34436	Ciclev10029316m.g	PF00412	PTHR24206,PTHR24206:SF29	KOG1700		K09377	GO:0008270	AT1G10200.1	WLIM1	GATA type zinc finger transcription factor family protein
Ciclev10014951m.g	5325.54	1.03179	0.0251331	0.643825	4702	2863	3530	9990	5783	4000	Ciclev10014951m.g	PF00067	PTHR24298,PTHR24298:SF178	KOG0156	1.14.13.121		GO:0055114,GO:0020037,GO:0016705,GO:0005506	AT3G26280.1	CYP71B4	cytochrome P450, family 71, subfamily B, polypeptide 4
Ciclev10010515m.g	277.442	-0.934192	0.0252296	0.645384	349	610	240	104	217	230	Ciclev10010515m.g	PF08263,PF00560,PF12799	PTHR27004	KOG0472			GO:0005515	AT2G34930.1		disease resistance family protein / LRR family protein
Ciclev10023549m.g	595.776	0.845676	0.0252546	0.645384	498	589	307	793	388	1043	Ciclev10023549m.g	PF00067	PTHR24298,PTHR24298:SF151	KOG0156	1.14.13.121		GO:0055114,GO:0020037,GO:0016705,GO:0005506	AT5G57260.1	CYP71B10	cytochrome P450, family 71, subfamily B, polypeptide 10
Ciclev10022213m.g	1014.41	0.322908	0.0253574	0.647235	1036	1099	771	1036	929	1269	Ciclev10022213m.g	PF13639	PTHR14155,PTHR14155:SF138				GO:0008270,GO:0005515	AT1G74410.1		RING/U-box superfamily protein
Ciclev10014112m.g	4556.48	-0.481198	0.0254159	0.647351	5994	6839	4351	2648	3790	4533	Ciclev10014112m.g	PF00400,PF13925	PTHR19845,PTHR19845:SF5	KOG0267		K18643	GO:0005515	AT1G61210.1		Transducin/WD40 repeat-like superfamily protein
Ciclev10032803m.g	2916.19	0.359142	0.0254226	0.647351	3392	2822	2071	3082	2725	3574	Ciclev10032803m.g	PF13639	PTHR14155,PTHR14155:SF106			K19040	GO:0008270,GO:0005515	AT3G10910.1		RING/U-box superfamily protein
Ciclev10008392m.g	475.387	0.753581	0.0254897	0.64751	359	566	238	515	670	500	Ciclev10008392m.g	PF00067	PTHR24298,PTHR24298:SF67	KOG0156	1.14.13.21		GO:0055114,GO:0020037,GO:0016705,GO:0005506	AT5G07990.1	CYP75B1,D501,TT7	Cytochrome P450 superfamily protein
Ciclev10014617m.g	10831.5	0.700079	0.0254828	0.64751	9028	12536	5574	10548	9719	18858	Ciclev10014617m.g	PF04873	PTHR33305,PTHR33305:SF1			K14514		AT3G20770.1	AtEIN3,EIN3	Ethylene insensitive 3 family protein
Ciclev10013857m.g	26.0308	-1.42674	0.0256031	0.648298	32	56	34	6	10	26	Ciclev10013857m.g	PF04857	PTHR10797,PTHR10797:SF14	KOG0304	3.1.13.4	K12581	GO:0005634	AT1G06450.1		Polynucleotidyl transferase, ribonuclease H-like superfamily protein
Ciclev10017244m.g	119.612	-1.52313	0.0255694	0.648298	324	80	165	94	46	30	Ciclev10017244m.g	PF02704	PTHR23201,PTHR23201:SF8					AT1G74670.1		Gibberellin-regulated family protein
Ciclev10025842m.g	2395.42	0.448962	0.0256119	0.648298	2240	2587	1710	2861	2108	2925	Ciclev10025842m.g	PF02225,PF13639	PTHR22765,PTHR22765:SF59	KOG4628		K15692	GO:0008270,GO:0005515	AT5G66160.1	ATRMR1,RMR1	receptor homology region transmembrane domain ring H2 motif protein 1
Ciclev10004218m.g	4925.97	0.392073	0.025781	0.651804	5184	4866	3678	5747	4446	5741	Ciclev10004218m.g	PF00512,PF01590,PF08446,PF00989,PF00360	PTHR24423,PTHR24423:SF563			K12121	GO:0007165,GO:0000155,GO:0005515,GO:0006355,GO:0018298,GO:0009584	AT2G18790.1	HY3,OOP1,PHYB	phytochrome B
Ciclev10004448m.g	2036.87	0.350131	0.0259059	0.651868	2004	2298	1487	2020	1890	2654	Ciclev10004448m.g	PF00076,PF00630	PTHR32343,PTHR32343:SF8				GO:0003676	AT3G23900.3		RNA recognition motif (RRM)-containing protein
Ciclev10013355m.g	846.582	0.42362	0.0258889	0.651868	952	797	593	973	772	1025	Ciclev10013355m.g	PF01637	PTHR23155,PTHR23155:SF554	KOG4658			GO:0005524	AT4G27190.1		NB-ARC domain-containing disease resistance protein
Ciclev10019225m.g	2205.51	-0.440829	0.0258794	0.651868	2921	2727	2443	1467	1971	1901	Ciclev10019225m.g	PF01535,PF13041	PTHR24015,PTHR24015:SF429					AT3G62470.1		Pentatricopeptide repeat (PPR) superfamily protein
Ciclev10023967m.g	2.43768	-4.64783	0.0258284	0.651868	2	7	6	0	0	0	Ciclev10023967m.g	PF00067	PTHR24296,PTHR24296:SF11	KOG0157		K13407	GO:0055114,GO:0020037,GO:0016705,GO:0005506	AT3G56630.1	CYP94D2	cytochrome P450, family 94, subfamily D, polypeptide 2
Ciclev10011689m.g	453.237	-0.433026	0.0260361	0.652833	675	559	446	294	383	430	Ciclev10011689m.g	PF01529	PTHR22883,PTHR22883:SF27	KOG1311	2.3.1.225		GO:0008270	AT3G56930.1		DHHC-type zinc finger family protein
Ciclev10024404m.g	17.7993	-1.95321	0.0260215	0.652833	42	13	33	10	8	2	Ciclev10024404m.g	PF00168,PF08372	PTHR10024,PTHR10024:SF253				GO:0005515	AT1G04150.1		C2 calcium/lipid-binding plant phosphoribosyltransferase family protein
Ciclev10031927m.g	31.5751	-1.29284	0.025988	0.652833	44	34	59	21	18	12	Ciclev10031927m.g	PF13561	PTHR24322,PTHR24322:SF581	KOG1205	1.1.1.146			AT5G50600.1	ATHSD1,HSD1	hydroxysteroid dehydrogenase 1
Ciclev10029602m.g	334.227	0.523029	0.0261359	0.654564	335	323	229	279	350	515	Ciclev10029602m.g							AT5G60400.3
Ciclev10006295m.g	8.55951	3.59847	0.026211	0.655675	0	2	2	3	2	45	Ciclev10006295m.g		PTHR33484
Ciclev10026049m.g	808.932	-1.04295	0.0262778	0.656574	890	945	1475	318	703	480	Ciclev10026049m.g	PF12695		KOG1515	3.1.1.1			AT5G23530.1	AtCXE18,CXE18	carboxyesterase 18
Ciclev10000734m.g	468.063	0.921271	0.0264209	0.659055	418	453	200	573	309	912	Ciclev10000734m.g	PF07899	PTHR31791,PTHR31791:SF7					AT5G27220.1		Frigida-like protein
Ciclev10002333m.g	959.755	0.774303	0.0264961	0.659055	846	950	519	977	720	1863	Ciclev10002333m.g		PTHR12606,PTHR12606:SF19	KOG0381
Ciclev10021315m.g	6586.25	-0.61504	0.0264824	0.659055	8263	8906	8060	3638	6137	5042	Ciclev10021315m.g	PF05739,PF00804	PTHR19957,PTHR19957:SF131	KOG0810		K08486	GO:0005515,GO:0016020	AT3G03800.1	ATSYP131,SYP131	syntaxin of plants 131
Ciclev10033421m.g	4.05524	-3.42685	0.0265007	0.659055	3	15	6	0	1	1	Ciclev10033421m.g	PF05678
Ciclev10024288m.g	440.21	-0.536344	0.0265759	0.660155	525	652	487	278	394	351	NA
Ciclev10033788m.g	4.81335	-4.60483	0.0266394	0.660962	3	1	21	0	1	0	Ciclev10033788m.g	PF00657	PTHR22835,PTHR22835:SF169		3.1.1.3		GO:0016788	AT1G29660.1		GDSL-like Lipase/Acylhydrolase superfamily protein
Ciclev10005143m.g	1660.37	-0.349249	0.026826	0.661437	2162	2243	1592	1249	1480	1427	Ciclev10005143m.g	PF13920	PTHR22996,PTHR22996:SF4	KOG4265	6.3.2.19			AT3G06140.1		RING/U-box superfamily protein
Ciclev10005497m.g	165.995	-0.649925	0.0268723	0.661437	311	187	161	124	116	128	Ciclev10005497m.g	PF14226,PF03171	PTHR10209,PTHR10209:SF168	KOG0143	1.14.11.32		GO:0055114,GO:0016491	AT1G17020.1	ATSRG1,SRG1	senescence-related gene 1
Ciclev10006064m.g	536.142	-0.87617	0.0269379	0.661437	941	563	698	405	409	239	Ciclev10006064m.g							AT3G06145.1
Ciclev10006302m.g	888.052	-0.543083	0.0268519	0.661437	1033	1122	1149	601	717	745	Ciclev10006302m.g	PF04667	PTHR34804,PTHR34804:SF1	KOG4076				AT4G16146.1		cAMP-regulated phosphoprotein 19-related protein
Ciclev10010156m.g	667.003	-0.517261	0.0267688	0.661437	838	950	724	401	609	556	Ciclev10010156m.g	PF00240	PTHR10666			K08770	GO:0005515	AT1G55060.1	UBQ12	ubiquitin 12
Ciclev10013132m.g	8140.13	-1.12867	0.026918	0.661437	7732	22713	6567	3544	6622	4272	Ciclev10013132m.g	PF14368	PTHR33122,PTHR33122:SF6					AT3G53980.2		Bifunctional inhibitor/lipid-transfer protein/seed storage 2S albumin superfamily protein
Ciclev10025693m.g	71.3548	1.28505	0.0269022	0.661437	44	75	20	45	131	116	Ciclev10025693m.g	PF00931				K13459	GO:0043531	AT5G63020.1		Disease resistance protein (CC-NBS-LRR class) family
Ciclev10025716m.g	85.4503	-0.979159	0.0268921	0.661437	124	82	143	57	57	48	Ciclev10025716m.g	PF00612,PF13178	PTHR32295,PTHR32295:SF10				GO:0005515	AT3G16490.1	IQD26	IQ-domain 26
Ciclev10025956m.g	283.792	0.871634	0.026726	0.661437	155	337	158	363	380	289	Ciclev10025956m.g	PF00646,PF01344	PTHR24413,PTHR24413:SF93				GO:0005515	AT1G15670.1		Galactose oxidase/kelch repeat superfamily protein
Ciclev10003086m.g	102.717	0.771274	0.0270251	0.662424	126	74	50	126	110	134	NA
Ciclev10020812m.g	229.518	-0.968726	0.0270403	0.662424	186	513	273	134	165	141	Ciclev10020812m.g	PF00892	PTHR31218,PTHR31218:SF58				GO:0016021,GO:0016020,GO:0022857	AT5G07050.1		nodulin MtN21 /EamA-like transporter family protein
Ciclev10001660m.g	592.903	-0.877238	0.0279717	0.663467	1362	670	505	380	474	321	Ciclev10001660m.g	PF03096	PTHR11034,PTHR11034:SF24	KOG2931				AT5G56750.1	NDL1	N-MYC downregulated-like 1
Ciclev10001694m.g	2596.72	-0.386943	0.0272177	0.663467	3186	3674	2596	1769	2289	2379	Ciclev10001694m.g	PF05653	PTHR12570,PTHR12570:SF22	KOG2922			GO:0016021,GO:0015693,GO:0015095	AT1G71900.1		Protein of unknown function (DUF803)
Ciclev10002689m.g	4800.74	0.665219	0.0271821	0.663467	3337	5983	2779	5110	4657	7230	Ciclev10002689m.g	PF00582	PTHR31964,PTHR31964:SF28				GO:0006950	AT3G62550.1		Adenine nucleotide alpha hydrolases-like superfamily protein
Ciclev10002693m.g	5196.27	0.833762	0.0273453	0.663467	4055	6250	2120	5675	7711	5372	Ciclev10002693m.g	PF13499,PF13202	PTHR10891,PTHR10891:SF530	KOG0027		K13448	GO:0005509	AT1G21550.1		Calcium-binding EF-hand family protein
Ciclev10003062m.g	25.4727	1.16269	0.0275155	0.663467	21	17	13	32	19	52	NA
Ciclev10004688m.g	61.2555	1.26167	0.0273045	0.663467	38	50	29	59	38	162	Ciclev10004688m.g		PTHR10217,PTHR10217:SF465					AT5G53130.1	ATCNGC1,CNGC1	cyclic nucleotide gated channel 1
Ciclev10005850m.g	461.186	0.993581	0.0278382	0.663467	255	605	167	439	576	761	Ciclev10005850m.g	PF00043,PF13417	PTHR11260,PTHR11260:SF227	KOG0406	2.5.1.18	K00799	GO:0005515	AT2G29420.1	ATGSTU7,GST25,GSTU7	glutathione S-transferase tau 7
Ciclev10005968m.g	13286.1	-0.997469	0.0279808	0.663467	26869	8872	19769	9149	7748	8229	Ciclev10005968m.g	PF04043	PTHR31080,PTHR31080:SF9		3.1.1.11		GO:0004857	AT5G62350.1		Plant invertase/pectin methylesterase inhibitor superfamily protein
Ciclev10006400m.g	20.5369	1.11839	0.0277204	0.663467	17	10	14	27	24	29	NA
Ciclev10007294m.g	6145.25	0.817774	0.0277636	0.663467	6976	4471	3158	7019	4440	11476	Ciclev10007294m.g	PF01637,PF13855	PTHR23155,PTHR23155:SF554	KOG4658			GO:0005524,GO:0005515	AT4G27220.1		NB-ARC domain-containing disease resistance protein
Ciclev10009935m.g	149.538	-1.10767	0.0278147	0.663467	184	182	261	44	125	103	Ciclev10009935m.g		PTHR33168,PTHR33168:SF4					AT5G11070.1
Ciclev10011088m.g	29.5718	1.41123	0.02746	0.663467	30	20	5	35	29	62	Ciclev10011088m.g	PF11721,PF07714	PTHR27003,PTHR27003:SF104	KOG1187	2.7.11.1		GO:0006468,GO:0004672	AT3G51550.1	FER	Malectin/receptor-like protein kinase family protein
Ciclev10011494m.g	5474.04	-0.737397	0.0278804	0.663467	6955	9857	5399	2913	5267	3416	Ciclev10011494m.g	PF08241,PF05050	PTHR10108,PTHR10108:SF885				GO:0008168,GO:0008152	AT5G01710.1		methyltransferases
Ciclev10012288m.g	767.743	-0.638014	0.0279836	0.663467	1411	783	818	539	608	557	Ciclev10012288m.g	PF06697	PTHR33512,PTHR33512:SF1		2.7.11.1			AT3G08600.1		Protein of unknown function (DUF1191)
Ciclev10013140m.g	578.348	-0.659086	0.0271477	0.663467	821	785	658	375	543	343	Ciclev10013140m.g		PTHR33786,PTHR33786:SF2					AT1G65295.1
Ciclev10014255m.g	1272.25	0.663744	0.0277643	0.663467	1297	1204	720	1244	1042	2279	Ciclev10014255m.g	PF12398,PF11883,PF08276,PF01453,PF00954,PF07714	PTHR27002,PTHR27002:SF93	KOG1187	2.7.11.1		GO:0004674,GO:0048544,GO:0006468,GO:0004672	AT4G21380.1	ARK3,RK3	receptor kinase 3
Ciclev10014472m.g	1656.01	0.475721	0.027122	0.663467	1594	1767	1126	2078	1558	1828	Ciclev10014472m.g		PTHR24006,PTHR24006:SF466					AT2G42620.1	MAX2,ORE9,PPS	RNI-like superfamily protein
Ciclev10014991m.g	220.716	1.13624	0.0273188	0.663467	230	75	135	353	294	198	Ciclev10014991m.g	PF00067	PTHR24286,PTHR24286:SF49	KOG0157		K10528	GO:0055114,GO:0020037,GO:0016705,GO:0005506	AT4G15440.1	CYP74B2,HPL1	hydroperoxide lyase 1
Ciclev10016449m.g	883.027	-0.363789	0.0274575	0.663467	1244	1033	908	639	736	836	Ciclev10016449m.g		PTHR13713,PTHR13713:SF31					AT1G08660.1	MGP2	MALE GAMETOPHYTE DEFECTIVE 2
Ciclev10016627m.g	112.175	-2.77327	0.0278839	0.663467	304	43	254	0	54	28	NA
Ciclev10018339m.g	96.9852	-1.9091	0.0280167	0.663467	264	96	134	9	87	17	Ciclev10018339m.g	PF02298	PTHR33021,PTHR33021:SF37				GO:0009055	AT2G32300.1	UCC1	uclacyanin 1
Ciclev10018785m.g	728.449	0.997209	0.0278801	0.663467	510	846	265	636	668	1564	Ciclev10018785m.g	PF11721,PF07714	PTHR27003,PTHR27003:SF104	KOG1187	2.7.11.1		GO:0006468,GO:0004672	AT3G51550.1	FER	Malectin/receptor-like protein kinase family protein
Ciclev10019888m.g	1523.97	-1.00577	0.0278832	0.663467	2257	2058	2110	411	1398	1103	Ciclev10019888m.g		PTHR33916,PTHR33916:SF4					AT2G47010.2
Ciclev10020083m.g	9239.35	-0.684664	0.0276312	0.663467	12683	10150	12787	4975	8072	7187	Ciclev10020083m.g	PF05631	PTHR23516,PTHR23516:SF4				GO:0016021,GO:0015689,GO:0015098	AT4G27720.1		Major facilitator superfamily protein
Ciclev10024732m.g	1300.71	-0.691809	0.0279709	0.663467	2021	2025	1199	892	1185	710	Ciclev10024732m.g		PTHR31110,PTHR31110:SF2					AT4G24610.1
Ciclev10024881m.g	12440.3	-0.7567	0.0277633	0.663467	19753	13669	16033	9046	10408	6410	Ciclev10024881m.g	PF02140,PF01301	PTHR23421,PTHR23421:SF79		3.2.1.23		GO:0030246,GO:0005975,GO:0004553	AT4G36360.1	BGAL3	beta-galactosidase 3
Ciclev10025072m.g	705.299	-0.494366	0.0273473	0.663467	1101	941	642	502	629	529	Ciclev10025072m.g	PF15613,PF15614,PF02791,PF10537	PTHR15546					AT5G08630.1		DDT domain-containing protein
Ciclev10026054m.g	613.285	-0.746751	0.027936	0.663467	790	876	770	255	548	514	Ciclev10026054m.g	PF00141	PTHR31388,PTHR31388:SF3		1.11.1.7	K00430	GO:0055114,GO:0020037,GO:0006979,GO:0004601	AT5G66390.1		Peroxidase superfamily protein
Ciclev10030935m.g	775.255	0.758558	0.0279978	0.663467	803	787	328	833	666	1338	Ciclev10030935m.g	PF00168,PF09279,PF00387,PF00388	PTHR10336,PTHR10336:SF92		3.1.4.11	K05857	GO:0005515,GO:0035556,GO:0007165,GO:0006629,GO:0004435	AT3G08510.2	ATPLC2,PLC2	phospholipase C 2
Ciclev10033585m.g	98.5955	-0.940289	0.0277806	0.663467	141	172	106	89	57	42	Ciclev10033585m.g	PF00924	PTHR31618,PTHR31618:SF5	KOG4629			GO:0055085,GO:0016020	AT5G12080.3	ATMSL10,MSL10	mechanosensitive channel of small conductance-like 10
Ciclev10001942m.g	6403.23	0.436719	0.0283524	0.664769	6786	7015	3989	6725	5730	8749	Ciclev10001942m.g	PF07883,PF02502	PTHR30345,PTHR30345:SF0		5.3.1.6		GO:0016853,GO:0005975	AT3G04880.1	DRT102	DNA-damage-repair/toleration protein (DRT102)
Ciclev10002473m.g	1633.49	-0.413541	0.0281729	0.664769	2227	1895	1816	1244	1373	1368	Ciclev10002473m.g	PF00025	PTHR24073,PTHR24073:SF598	KOG0080	3.6.5.2	K07910	GO:0005525	AT1G43890.3	ATRAB-C1,ATRAB18,ATRABC1,RAB18,RAB18-1,RABC1	RAB GTPASE HOMOLOG B18
Ciclev10005117m.g	975.119	-1.2065	0.0281425	0.664769	1710	1217	1383	169	783	764	Ciclev10005117m.g	PF03283	PTHR21562				GO:0016787	AT5G23870.3		Pectinacetylesterase family protein
Ciclev10012577m.g	202.772	0.539263	0.0283505	0.664769	208	223	112	206	204	282	Ciclev10012577m.g	PF16908,PF12624	PTHR16166,PTHR16166:SF100					AT5G24740.1		Protein of unknown function (DUF1162)
Ciclev10014459m.g	312.698	-0.761454	0.0281905	0.664769	475	361	407	172	292	191	Ciclev10014459m.g	PF07719	PTHR23083,PTHR23083:SF39				GO:0035058,GO:0034464	AT2G43040.1	NPG1	tetratricopeptide repeat (TPR)-containing protein
Ciclev10014505m.g	9022.25	0.332712	0.0283376	0.664769	9280	9459	6962	9481	9564	9502	Ciclev10014505m.g	PF12796	PTHR24198,PTHR24198:SF77	KOG4412				AT3G01750.1		Ankyrin repeat family protein
Ciclev10016218m.g	3510.82	-0.425256	0.028278	0.664769	4324	4440	4004	2351	3006	3224	Ciclev10016218m.g	PF00635	PTHR10809,PTHR10809:SF48	KOG0439			GO:0005789	AT4G21450.1		PapD-like superfamily protein
Ciclev10020934m.g	444.922	-1.30478	0.0283453	0.664769	465	578	875	89	369	279	Ciclev10020934m.g	PF12222	PTHR31104		3.5.1.52			AT3G14920.1		Peptide-N4-(N-acetyl-beta-glucosaminyl)asparagine amidase A protein
Ciclev10031451m.g	2515.48	-0.666933	0.028231	0.664769	3381	4343	2335	1156	2029	2449	Ciclev10031451m.g	PF00450	PTHR11802,PTHR11802:SF82		3.4.16.6		GO:0006508,GO:0004185	AT1G28110.2	SCPL45	serine carboxypeptidase-like 45
Ciclev10004530m.g	1700.11	-0.866248	0.0284263	0.665769	2873	1983	2135	1178	1462	707	Ciclev10004530m.g	PF08263,PF07714	PTHR27008,PTHR27008:SF41	KOG1187	2.7.11.1		GO:0006468,GO:0004672	AT3G57830.1		Leucine-rich repeat protein kinase family protein
Ciclev10023230m.g	243.318	0.448085	0.0286716	0.670041	255	253	161	251	223	335	NA
Ciclev10031350m.g	1849.99	0.499696	0.0286483	0.670041	1978	1710	1271	2309	1541	2344	Ciclev10031350m.g	PF00709	PTHR11846,PTHR11846:SF4		6.3.4.4	K01939	GO:0006164,GO:0005525,GO:0004019	AT3G57610.1	ADSS	adenylosuccinate synthase
Ciclev10010723m.g	25.4973	1.535	0.0287437	0.67099	10	20	12	17	24	73	Ciclev10010723m.g	PF02458	PTHR31625,PTHR31625:SF5				GO:0016747	AT3G29635.1		HXXXD-type acyl-transferase family protein
Ciclev10013303m.g	1107.68	0.640788	0.0288716	0.671803	907	1392	556	1269	1153	1436	Ciclev10013303m.g		PTHR33727,PTHR33727:SF4					AT1G31335.1
Ciclev10015207m.g	119.918	1.84389	0.0288538	0.671803	11	94	58	161	284	70	Ciclev10015207m.g	PF00291	PTHR10314,PTHR10314:SF123		4.2.1.20	K01696		AT5G28237.1		Pyridoxal-5\'-phosphate-dependent enzyme family protein
Ciclev10025151m.g	11.8199	-2.24277	0.0289046	0.671803	45	8	12	5	1	6	Ciclev10025151m.g	PF00560,PF13855	PTHR27004,PTHR27004:SF29	KOG0472	2.7.11.1		GO:0005515	AT1G07390.3	AtRLP1,RLP1	receptor like protein 1
Ciclev10027846m.g	33.3896	-1.66669	0.0288777	0.671803	49	54	56	4	30	11	Ciclev10027846m.g	PF08263,PF13855,PF07714	PTHR27000	KOG1187	2.7.11.1		GO:0005515,GO:0006468,GO:0004672	AT3G47110.1		Leucine-rich repeat protein kinase family protein
Ciclev10000992m.g	1658.38	-0.511925	0.0289433	0.671937	2305	2251	1713	1227	1502	1126	Ciclev10000992m.g		PTHR31798,PTHR31798:SF3					AT1G76660.1
Ciclev10015756m.g	1195.04	-0.544794	0.0290088	0.671937	1561	1447	1470	778	1069	914	Ciclev10015756m.g	PF01408	PTHR22604,PTHR22604:SF111		1.1.1.371		GO:0016491	AT3G20790.1		NAD(P)-binding Rossmann-fold superfamily protein
Ciclev10030449m.g	325.641	0.698175	0.0289823	0.671937	337	292	183	343	256	578	Ciclev10030449m.g	PF16863,PF01055	PTHR22762,PTHR22762:SF82		3.2.1.20	K01187	GO:0005975,GO:0004553	AT5G11720.1		Glycosyl hydrolases family 31 protein
Ciclev10030893m.g	158.704	0.752012	0.0290364	0.671937	95	190	97	161	196	213	Ciclev10030893m.g	PF07649,PF00012	PTHR19375,PTHR19375:SF164			K03283	GO:0055114,GO:0047134	AT5G02500.1	AT-HSC70-1,HSC70,HSC70-1,HSP70-1	heat shock cognate protein 70-1
Ciclev10011137m.g	1102.58	-0.529986	0.0292036	0.67434	1740	1260	1180	778	972	805	Ciclev10011137m.g	PF07714	PTHR27001,PTHR27001:SF6	KOG1187	2.7.11.1		GO:0006468,GO:0004672	AT5G38560.1		Protein kinase superfamily protein
Ciclev10021330m.g	472.528	0.339119	0.0291761	0.67434	488	472	378	500	457	549	Ciclev10021330m.g	PF02902	PTHR12606,PTHR12606:SF38		3.4.22.68		GO:0008234,GO:0006508	AT3G48480.1		Cysteine proteinases superfamily protein
Ciclev10007375m.g	21984.1	0.332508	0.0292613	0.674632	23059	25207	15059	21716	20939	27676	Ciclev10007375m.g	PF13423	PTHR24006	KOG1865	3.4.19.12	K11855		AT5G57990.1	UBP23	ubiquitin-specific protease 23
Ciclev10011571m.g	2543.98	0.803391	0.0292795	0.674632	1875	1939	2006	3355	1701	4326	Ciclev10011571m.g	PF00201	PTHR11926,PTHR11926:SF383		2.4.1.203		GO:0016758,GO:0008152	AT2G36970.1		UDP-Glycosyltransferase superfamily protein
Ciclev10021527m.g	1588.99	-0.376413	0.0293606	0.67577	2151	1846	1724	1209	1333	1400	Ciclev10021527m.g	PF04833	PTHR31673,PTHR31673:SF3				GO:0031225,GO:0016049,GO:0010215	AT5G60920.1	COB	COBRA-like extracellular glycosyl-phosphatidyl inositol-anchored protein family
Ciclev10023534m.g	96.1792	-1.41339	0.0293954	0.675841	285	60	111	57	26	69	Ciclev10023534m.g	PF00150	PTHR31263,PTHR31263:SF10		3.2.1.4		GO:0005975,GO:0004553	AT1G13130.1		Cellulase (glycosyl hydrolase family 5) protein
Ciclev10030248m.g	1359.54	-0.791187	0.0294627	0.676657	2061	2130	1394	1324	762	691	Ciclev10030248m.g	PF04450	PTHR33321					AT2G15220.1		Plant basic secretory protein (BSP) family protein
Ciclev10002147m.g	2331.4	-0.308386	0.0295346	0.677579	3004	3151	2173	1954	1933	2038	Ciclev10002147m.g	PF00810	PTHR10585,PTHR10585:SF34				GO:0046923,GO:0016021,GO:0006621	AT1G75760.1		ER lumen protein retaining receptor family protein
Ciclev10016184m.g	474	-0.360686	0.0296091	0.678557	624	603	482	347	414	423	Ciclev10016184m.g	PF00106	PTHR24322,PTHR24322:SF540	KOG1611	1.1.1.320		GO:0016491,GO:0008152	AT4G20760.1		NAD(P)-binding Rossmann-fold superfamily protein
Ciclev10017206m.g	15736	0.555865	0.0296703	0.679229	11620	18410	10972	19124	15288	18917	NA
Ciclev10032755m.g	356.685	0.447194	0.0297086	0.679377	375	378	230	400	320	460	Ciclev10032755m.g	PF02325	PTHR33219,PTHR33219:SF1			K02221	GO:0016020	AT5G36120.1	atylmg3,CCB3,YLMG3	cofactor assembly, complex C (B6F)
Ciclev10000897m.g	998.49	-0.641341	0.0302686	0.679417	1403	1352	1135	497	644	1145	Ciclev10000897m.g	PF13499,PF00069	PTHR24349,PTHR24349:SF89	KOG0032	2.7.11.1	K13412	GO:0006468,GO:0005524,GO:0004672	AT1G76040.2	CPK29	calcium-dependent protein kinase 29
Ciclev10001739m.g	2263.29	-0.471903	0.0300252	0.679417	2800	2882	2650	1457	1995	1966	Ciclev10001739m.g	PF00892	PTHR11132,PTHR11132:SF127				GO:0016021,GO:0016020	AT1G77610.1		EamA-like transporter family protein
Ciclev10006215m.g	252.3	-1.46838	0.0297453	0.679417	414	390	371	72	252	44	NA
Ciclev10006932m.g	3.09237	4.10762	0.0300646	0.679417	0	0	1	7	1	9	Ciclev10006932m.g	PF00854	PTHR11654,PTHR11654:SF130	KOG1237			GO:0016020,GO:0006810,GO:0005215	AT2G37900.1		Major facilitator superfamily protein
Ciclev10007066m.g	30.8264	-1.92763	0.0300565	0.679417	21	41	81	3	13	22	Ciclev10007066m.g	PF00023,PF12796	PTHR24177,PTHR24177:SF35				GO:0005515	AT5G51160.1		Ankyrin repeat family protein
Ciclev10008993m.g	38.3547	-0.935773	0.0302842	0.679417	80	45	39	22	28	25	Ciclev10008993m.g	PF14226,PF03171	PTHR10209,PTHR10209:SF103	KOG0143	1.14.17.4	K05933	GO:0055114,GO:0016491	AT2G19590.1	ACO1,ATACO1	ACC oxidase 1
Ciclev10009779m.g	147.579	0.907118	0.0299773	0.679417	150	111	75	177	99	288	Ciclev10009779m.g	PF02298	PTHR33021,PTHR33021:SF55				GO:0009055	AT5G20230.1	ATBCB,BCB,SAG14	blue-copper-binding protein
Ciclev10014161m.g	40.148	-1.7423	0.030267	0.679417	44	136	28	5	18	32	Ciclev10014161m.g	PF08263,PF00560,PF00069	PTHR27000,PTHR27000:SF114	KOG1187	2.7.11.1		GO:0005515,GO:0006468,GO:0005524,GO:0004672	AT3G47570.1		Leucine-rich repeat protein kinase family protein
Ciclev10015779m.g	3330.86	-0.972714	0.0300133	0.679417	5575	3087	5096	1733	3030	1530	Ciclev10015779m.g	PF00141	PTHR31388,PTHR31388:SF22		1.11.1.7	K00430	GO:0055114,GO:0020037,GO:0006979,GO:0004601	AT5G06720.1	ATPA2,PA2	peroxidase 2
Ciclev10017299m.g	72.7828	-1.86743	0.0301645	0.679417	239	41	92	9	58	21	Ciclev10017299m.g		PTHR33782,PTHR33782:SF5					AT2G01300.1
Ciclev10017699m.g	305.601	-0.601127	0.0298537	0.679417	380	444	350	210	275	200	Ciclev10017699m.g	PF02990	PTHR10766,PTHR10766:SF58	KOG1277			GO:0016021	AT2G01970.1		Endomembrane protein 70 protein family
Ciclev10018832m.g	76.2255	-2.55241	0.0301558	0.679417	188	2	199	17	15	33	Ciclev10018832m.g	PF00069,PF13855	PTHR27000,PTHR27000:SF31	KOG1187	2.7.11.1		GO:0006468,GO:0005524,GO:0004672,GO:0005515	AT3G47090.1		Leucine-rich repeat protein kinase family protein
Ciclev10019193m.g	211.529	0.686763	0.0302488	0.679417	153	249	125	218	197	342	Ciclev10019193m.g	PF11961,PF05003	PTHR31371,PTHR31371:SF5		2.7.11.1,2.7.10.1			AT3G23160.1		Protein of unknown function (DUF668)
Ciclev10020275m.g	2850.69	0.755645	0.0298794	0.679417	3091	2190	1632	3157	2053	5268	Ciclev10020275m.g	PF03634	PTHR31072,PTHR31072:SF11					AT3G47620.1	AtTCP14,TCP14	TEOSINTE BRANCHED, cycloidea and PCF (TCP) 14
Ciclev10021118m.g	637.574	0.603643	0.0299594	0.679417	685	498	446	640	540	1059	Ciclev10021118m.g	PF08240,PF13602	PTHR11695,PTHR11695:SF507	KOG1198	1.6.5.5		GO:0055114,GO:0016491,GO:0008270	AT4G13010.1		Oxidoreductase, zinc-binding dehydrogenase family protein
Ciclev10023870m.g	805.697	-0.699456	0.0301586	0.679417	1488	765	937	540	644	556	Ciclev10023870m.g	PF12222	PTHR31104,PTHR31104:SF1		3.5.1.52			AT3G14920.1		Peptide-N4-(N-acetyl-beta-glucosaminyl)asparagine amidase A protein
Ciclev10025528m.g	1255.84	0.769147	0.0302236	0.679417	1007	1461	596	1663	1617	1153	Ciclev10025528m.g	PF00004,PF14363	PTHR23070,PTHR23070:SF26			K08900	GO:0005524	AT2G18190.1		P-loop containing nucleoside triphosphate hydrolases superfamily protein
Ciclev10031787m.g	505.108	-0.349002	0.0299541	0.679417	641	649	521	417	404	444	Ciclev10031787m.g	PF13041	PTHR24015,PTHR24015:SF355					AT3G25210.1		Tetratricopeptide repeat (TPR)-like superfamily protein
Ciclev10021879m.g	1501.67	0.412876	0.0303675	0.679866	1678	1522	994	1745	1418	1719	Ciclev10021879m.g	PF02798	PTHR11260,PTHR11260:SF220	KOG0867	2.5.1.18	K00799	GO:0005515	AT5G41210.1	ATGSTT1,GST10,GSTT1	glutathione S-transferase THETA 1
Ciclev10022962m.g	21.602	1.57798	0.030368	0.679866	6	20	9	31	14	50	Ciclev10022962m.g	PF16594	PTHR35165,PTHR35165:SF1
Ciclev10001753m.g	274.912	-0.882929	0.0305138	0.680985	315	550	289	103	179	285	Ciclev10001753m.g		PTHR33133,PTHR33133:SF5					AT1G31130.1
Ciclev10005759m.g	2907.57	-0.270078	0.0305094	0.680985	3705	3673	2831	2251	2539	2738	Ciclev10005759m.g	PF01738	PTHR17630,PTHR17630:SF48	KOG3043			GO:0016787	AT3G23600.1		alpha/beta-Hydrolases superfamily protein
Ciclev10007116m.g	12.3485	-1.74376	0.0304533	0.680985	20	23	18	3	2	12	Ciclev10007116m.g	PF08263,PF00560	PTHR27004,PTHR27004:SF27	KOG0472	2.7.11.1		GO:0005515	AT2G34930.1		disease resistance family protein / LRR family protein
Ciclev10000827m.g	2652.48	-1.03769	0.0306659	0.681524	3535	3549	4048	726	2515	1725	Ciclev10000827m.g	PF00650	PTHR23324,PTHR23324:SF43	KOG1471				AT2G21520.2		Sec14p-like phosphatidylinositol transfer family protein
Ciclev10007257m.g	504.845	-0.558833	0.0306382	0.681524	864	639	458	405	399	349	Ciclev10007257m.g	PF10409,PF02181	PTHR23213,PTHR23213:SF190					AT2G25050.1		Actin-binding FH2 (Formin Homology) protein
Ciclev10013937m.g	49.9169	1.14858	0.03066	0.681524	46	43	15	35	67	100	Ciclev10013937m.g		PTHR34776,PTHR34776:SF1					AT1G16770.1
Ciclev10018350m.g	63.988	-1.32473	0.0305913	0.681524	57	139	93	13	46	47	Ciclev10018350m.g	PF01453,PF00069	PTHR27002,PTHR27002:SF94	KOG1187	2.7.11.1		GO:0006468,GO:0005524,GO:0004672	AT4G32300.1	SD2-5	S-domain-2 5
Ciclev10004002m.g	19.2689	-1.26934	0.0308784	0.685533	45	24	20	9	14	9	Ciclev10004002m.g	PF01535	PTHR24015,PTHR24015:SF644					AT2G20710.1		Tetratricopeptide repeat (TPR)-like superfamily protein
Ciclev10029528m.g	13.9769	-1.73612	0.0309487	0.686379	29	21	19	3	12	3	Ciclev10029528m.g	PF00967	PTHR22595,PTHR22595:SF62				GO:0050832,GO:0042742	AT3G04720.1	HEL,PR-4,PR4	pathogenesis-related 4
Ciclev10032680m.g	704.044	-0.488489	0.0309999	0.686798	808	1155	690	463	573	644	Ciclev10032680m.g	PF00043,PF02798	PTHR11260,PTHR11260:SF312	KOG0406	2.5.1.18	K00799	GO:0005515	AT1G10370.1	ATGSTU17,ERD9,GST30,GST30B	Glutathione S-transferase family protein
Ciclev10016123m.g	22.4915	-1.86806	0.0310644	0.686801	49	8	50	7	8	13	Ciclev10016123m.g	PF06955,PF00722	PTHR31062,PTHR31062:SF15		2.4.1.207	K08235	GO:0048046,GO:0016762,GO:0006073,GO:0005618,GO:0005975,GO:0004553	AT5G13870.1	EXGT-A4,XTH5	xyloglucan endotransglucosylase/hydrolase 5
Ciclev10027294m.g	4.42563	2.54557	0.0310448	0.686801	1	1	2	6	10	5	Ciclev10027294m.g	PF01764	PTHR21493,PTHR21493:SF131	KOG4569	3.1.1.3		GO:0006629	AT3G14360.1		alpha/beta-Hydrolases superfamily protein
Ciclev10000648m.g	3258.72	-0.308357	0.0313723	0.687653	4274	4045	3248	2480	2883	2938	Ciclev10000648m.g	PF08263,PF00069	PTHR27000,PTHR27000:SF202	KOG1187	2.7.11.1		GO:0006468,GO:0005524,GO:0004672	AT1G31420.2	FEI1	Leucine-rich repeat protein kinase family protein
Ciclev10003853m.g	234.585	-1.65199	0.0313947	0.687653	434	225	440	18	190	117	Ciclev10003853m.g		PTHR34042					AT2G30395.1	ATOFP17,OFP17	ovate family protein 17
Ciclev10004641m.g	1269.06	1.15759	0.0313292	0.687653	596	1559	452	1125	1070	3015	Ciclev10004641m.g	PF13193,PF00501	PTHR24095,PTHR24095:SF169		6.2.1.1,6.2.1.2		GO:0008152,GO:0003824	AT3G16910.1	AAE7,ACN1	acyl-activating enzyme 7
Ciclev10011444m.g	2145.92	-0.424198	0.031196	0.687653	2839	2674	2333	1360	1886	2009	Ciclev10011444m.g	PF01501	PTHR32116,PTHR32116:SF2		2.4.1.43	K13648	GO:0016757,GO:0047262	AT5G15470.1	GAUT14	galacturonosyltransferase 14
Ciclev10014812m.g	401.135	-0.476	0.0314047	0.687653	624	500	386	301	347	303	Ciclev10014812m.g		PTHR31469,PTHR31469:SF4					AT4G08810.1	SUB1	calcium ion binding
Ciclev10015876m.g	627.482	0.358591	0.0312056	0.687653	662	619	487	549	657	823	Ciclev10015876m.g	PF13460	PTHR10366,PTHR10366:SF384	KOG1203				AT4G31530.2		NAD(P)-binding Rossmann-fold superfamily protein
Ciclev10016561m.g	235.195	-0.881264	0.0313004	0.687653	290	272	378	107	205	159	Ciclev10016561m.g	PF04178	PTHR23137,PTHR23137:SF10	KOG2887			GO:0016192,GO:0016021,GO:0006810	AT4G26550.1		Got1/Sft2-like vescicle transport protein family
Ciclev10021713m.g	3447.45	-0.304532	0.03134	0.687653	4449	4427	3368	2726	3029	3023	Ciclev10021713m.g	PF04727	PTHR12771,PTHR12771:SF20	KOG2998				AT3G60260.2		ELMO/CED-12 family protein
Ciclev10024905m.g	199.546	0.57486	0.0313028	0.687653	199	213	113	245	176	263	Ciclev10024905m.g	PF12819,PF07714	PTHR27003,PTHR27003:SF6	KOG1187	2.7.11.1		GO:0006468,GO:0004672	AT2G23200.1		Protein kinase superfamily protein
Ciclev10030877m.g	7046.03	0.445929	0.0314256	0.687653	6939	8065	4461	6498	6851	10149	Ciclev10030877m.g		PTHR36741,PTHR36741:SF1					AT2G39950.1
Ciclev10012862m.g	267.676	1.04686	0.0314601	0.687702	241	248	94	166	492	376	NA
Ciclev10010201m.g	17.959	-2.25119	0.0314955	0.68777	56	22	20	0	11	7	Ciclev10010201m.g		PTHR33785,PTHR33785:SF1					AT3G15115.1
Ciclev10002624m.g	3402.2	-0.312297	0.0317674	0.68854	4139	4311	3573	2552	2770	3384	Ciclev10002624m.g	PF03637	PTHR22599,PTHR22599:SF26					AT5G45550.1		Mob1/phocein family protein
Ciclev10003821m.g	27.7475	-1.51461	0.0320001	0.68854	30	36	58	10	22	8	Ciclev10003821m.g	PF00067	PTHR24286,PTHR24286:SF71	KOG0157	1.14.13.93	K07437	GO:0055114,GO:0020037,GO:0016705,GO:0005506	AT5G45340.1	CYP707A3	cytochrome P450, family 707, subfamily A, polypeptide 3
Ciclev10004901m.g	363.988	0.859852	0.0317902	0.68854	284	406	164	308	337	739	Ciclev10004901m.g	PF00520	PTHR10217,PTHR10217:SF465			K05391	GO:0055085,GO:0016020,GO:0006811,GO:0005216	AT5G53130.1	ATCNGC1,CNGC1	cyclic nucleotide gated channel 1
Ciclev10005186m.g	2751.82	0.773343	0.03208	0.68854	1828	2993	1725	2187	2693	5338	Ciclev10005186m.g	PF12697	PTHR10992,PTHR10992:SF811	KOG4178	3.3.2.10			AT4G02340.1		alpha/beta-Hydrolases superfamily protein
Ciclev10006284m.g	45.6319	-0.815543	0.0320052	0.68854	69	70	49	20	38	37	NA
Ciclev10010405m.g	42.6123	1.36261	0.0316921	0.68854	19	46	14	35	40	108	Ciclev10010405m.g	PF08263,PF00560,PF13855	PTHR27004	KOG0472	2.7.11.1		GO:0005515	AT2G34930.1		disease resistance family protein / LRR family protein
Ciclev10013508m.g	2.78761	-4.83666	0.0317713	0.68854	1	5	10	0	0	0	Ciclev10013508m.g	PF02519	PTHR31374,PTHR31374:SF9			K14488	GO:0009733	AT2G37030.1		SAUR-like auxin-responsive protein family
Ciclev10015358m.g	152.89	0.925888	0.0319061	0.68854	174	74	92	240	146	180	Ciclev10015358m.g	PF00155	PTHR11751,PTHR11751:SF363			K00815	GO:0030170,GO:0009058	AT5G36160.1		Tyrosine transaminase family protein
Ciclev10016350m.g	19.1071	-1.61021	0.0320674	0.68854	15	47	29	4	13	10	Ciclev10016350m.g		PTHR27005,PTHR27005:SF28					AT1G25390.1		Protein kinase superfamily protein
Ciclev10017434m.g	4752.87	0.714362	0.0319454	0.68854	4211	5608	2129	5524	4039	7521	Ciclev10017434m.g	PF11154,PF01326	PTHR22931,PTHR22931:SF26		2.7.9.4	K08244	GO:0016310,GO:0016301,GO:0005524	AT4G24450.1	ATGWD2,GWD3,PWD	phosphoglucan, water dikinase
Ciclev10017908m.g	32.8803	-1.46359	0.032065	0.68854	54	27	66	7	19	25	Ciclev10017908m.g	PF00141	PTHR31235		1.11.1.7	K00430	GO:0055114,GO:0020037,GO:0006979,GO:0004601	AT3G01190.1		Peroxidase superfamily protein
Ciclev10019743m.g	1465.52	-0.53517	0.0319944	0.68854	1964	1844	1703	1199	1199	971	Ciclev10019743m.g	PF00561	PTHR10992,PTHR10992:SF749		3.4.11.5			AT3G61540.1		alpha/beta-Hydrolases superfamily protein
Ciclev10023420m.g	1829.8	0.639015	0.0317146	0.68854	1688	2005	1001	1529	2646	2175	Ciclev10023420m.g		PTHR10593,PTHR10593:SF34	KOG3576				AT3G50700.1	AtIDD2,IDD2	indeterminate(ID)-domain 2
Ciclev10027682m.g	762.774	0.408869	0.0319116	0.68854	895	748	495	796	715	987	Ciclev10027682m.g	PF00111,PF03450,PF01799,PF01315,PF00941,PF02738	PTHR11908,PTHR11908:SF98		1.2.3.1	K09842	GO:0051536,GO:0009055,GO:0055114,GO:0046872,GO:0016491	AT2G27150.2	AAO3,AOdelta,At-AO3,AtAAO3	abscisic aldehyde oxidase 3
Ciclev10029241m.g	317.188	0.428348	0.0319551	0.68854	337	322	218	328	282	439	Ciclev10029241m.g	PF00043,PF13417	PTHR11260,PTHR11260:SF303	KOG0406	2.5.1.18	K00799	GO:0005515	AT2G29420.1	ATGSTU7,GST25,GSTU7	glutathione S-transferase tau 7
Ciclev10029494m.g	2911.84	0.416804	0.031591	0.68854	3125	2759	2153	3368	3075	2974	Ciclev10029494m.g		PTHR23201,PTHR23201:SF16					AT2G21140.1	ATPRP2,PRP2	proline-rich protein 2
Ciclev10031855m.g	6049.57	0.539172	0.0317117	0.68854	5117	7359	3628	7300	5989	7094	Ciclev10031855m.g	PF00107	PTHR11695,PTHR11695:SF538	KOG0022	1.1.1.1	K00121	GO:0055114,GO:0016491,GO:0008270	AT5G42250.1		Zinc-binding alcohol dehydrogenase family protein
Ciclev10015950m.g	121.506	-1.28004	0.0321888	0.688794	87	291	168	31	72	105	Ciclev10015950m.g	PF07837	PTHR12234,PTHR12234:SF3		6.3.3.2,2.1.2.5		GO:0016740,GO:0008152,GO:0005542	AT2G20830.1		transferases;folic acid binding
Ciclev10018970m.g	5036.99	-0.358788	0.0321571	0.688794	7504	6091	4714	3512	4288	4855	Ciclev10018970m.g	PF01237	PTHR10972,PTHR10972:SF91	KOG2209				AT4G22540.1	ORP2A	OSBP(oxysterol binding protein)-related protein 2A
Ciclev10019799m.g	61.047	-1.83797	0.0321304	0.688794	231	22	63	35	24	15	Ciclev10019799m.g	PF00759	PTHR22298,PTHR22298:SF32		3.2.1.4		GO:0005975,GO:0004553	AT1G02800.1	ATCEL2,CEL2	cellulase 2
Ciclev10003375m.g	299.855	-0.915836	0.0324484	0.689106	547	384	334	235	230	110	Ciclev10003375m.g	PF00657	PTHR22835,PTHR22835:SF133		2.3.1.98		GO:0016788	AT5G03980.1		SGNH hydrolase-type esterase superfamily protein
Ciclev10007586m.g	1581.7	0.816709	0.0322892	0.689106	1439	1688	677	1802	1167	2929	Ciclev10007586m.g	PF03552	PTHR13301,PTHR13301:SF57		2.4.1.12		GO:0030244,GO:0016760,GO:0016020	AT1G55850.1	ATCSLE1,CSLE1	cellulose synthase like E1
Ciclev10012055m.g	512.708	1.37182	0.0323445	0.689106	309	534	122	389	346	1504	Ciclev10012055m.g	PF03106	PTHR31282,PTHR31282:SF17				GO:0043565,GO:0006355,GO:0003700	AT3G56400.1	ATWRKY70,WRKY70	WRKY DNA-binding protein 70
Ciclev10012758m.g	5580.28	0.437504	0.032559	0.689106	6461	5812	3298	5276	5745	7446	Ciclev10012758m.g	PF00076	PTHR23147,PTHR23147:SF6	KOG0114		K12900	GO:0003676	AT1G55310.3	ATSCL33,SCL33,SR33	SC35-like splicing factor 33
Ciclev10013484m.g	981.938	0.447256	0.0324579	0.689106	1107	908	678	1048	844	1374	Ciclev10013484m.g	PF04884	PTHR12770,PTHR12770:SF24	KOG4249				AT5G01510.1	RUS5	Protein of unknown function, DUF647
Ciclev10015029m.g	83.1171	-1.04309	0.0325345	0.689106	176	61	117	44	55	56	Ciclev10015029m.g	PF00201	PTHR11926,PTHR11926:SF392				GO:0016758,GO:0008152	AT5G12890.1		UDP-Glycosyltransferase superfamily protein
Ciclev10016610m.g	846.287	0.298275	0.0324477	0.689106	925	878	646	881	788	1000	Ciclev10016610m.g	PF04707	PTHR11158,PTHR11158:SF17	KOG3336				AT5G13070.1		MSF1-like family protein
Ciclev10021254m.g	136.14	0.545843	0.0325117	0.689106	120	155	85	135	137	194	Ciclev10021254m.g	PF00069	PTHR27000,PTHR27000:SF9	KOG2345	2.7.11.1,2.7.10.1	K04733	GO:0006468,GO:0005524,GO:0004672	AT2G31880.1	EVR,SOBIR1	Leucine-rich repeat protein kinase family protein
Ciclev10021846m.g	2065.22	0.224756	0.0324324	0.689106	2259	2248	1633	1982	1986	2401	Ciclev10021846m.g	PF03101	PTHR31669,PTHR31669:SF30				GO:0006355	AT2G43280.1		Far-red impaired responsive (FAR1) family protein
Ciclev10021937m.g	1750.61	0.639178	0.0325279	0.689106	1669	1489	1234	2094	2372	1499	Ciclev10021937m.g	PF00072	PTHR26402,PTHR26402:SF507			K14492	GO:0000160	AT3G57040.1	ARR9,ATRR4	response regulator 9
Ciclev10028457m.g	2643.55	0.593689	0.0324336	0.689106	2805	2758	1386	2584	2372	4291	Ciclev10028457m.g	PF01593	PTHR10742,PTHR10742:SF290	KOG0029	1.3.99.29		GO:0055114,GO:0016491	AT4G14210.1	PDE226,PDS,PDS3	phytoene desaturase 3
Ciclev10030929m.g	245.732	0.537082	0.0326236	0.689789	252	227	169	252	208	384	Ciclev10030929m.g	PF00651,PF11900,PF12313	PTHR24413,PTHR24413:SF78			K14508	GO:0005515	AT5G45110.1	ATNPR3,NPR3	NPR1-like protein 3
Ciclev10027862m.g	3748.83	-0.250894	0.0326572	0.689814	4731	4877	3516	2850	3129	3847	Ciclev10027862m.g	PF04810,PF04815,PF04811	PTHR13803,PTHR13803:SF10				GO:0030127,GO:0008270,GO:0006888,GO:0006886	AT2G27460.1		sec23/sec24 transport family protein
Ciclev10014746m.g	141.832	-2.31509	0.0327604	0.690209	61	72	513	8	85	42	Ciclev10014746m.g	PF05701	PTHR32054,PTHR32054:SF3					AT1G12150.1		Plant protein of unknown function (DUF827)
Ciclev10024658m.g	12.5783	1.81531	0.0327411	0.690209	7	11	1	14	13	31	NA
Ciclev10030306m.g	11576.8	0.437919	0.032773	0.690209	13113	10632	8097	13841	10259	13893	Ciclev10030306m.g	PF00564	PTHR31066,PTHR31066:SF5				GO:0005515	AT5G64430.1		Octicosapeptide/Phox/Bem1p family protein
Ciclev10007450m.g	3262.9	0.273339	0.0328499	0.690464	3478	3686	2406	3196	3072	3970	Ciclev10007450m.g	PF00564,PF04434,PF03108,PF10551	PTHR31973,PTHR31973:SF9				GO:0005515,GO:0008270	AT1G64260.1		MuDR family transposase
Ciclev10031408m.g	3373.92	0.617035	0.0328399	0.690464	3672	3082	1957	4004	2554	5263	Ciclev10031408m.g	PF00201	PTHR11926,PTHR11926:SF220		2.4.1.323		GO:0016758,GO:0008152	AT1G22380.1	AtUGT85A3,UGT85A3	UDP-glucosyl transferase 85A3
Ciclev10033510m.g	154.414	-0.879823	0.0329032	0.690901	317	156	173	62	116	137	Ciclev10033510m.g	PF14416,PF13839	PTHR32285,PTHR32285:SF36					AT1G29050.1	TBL38	TRICHOME BIREFRINGENCE-LIKE 38
Ciclev10011085m.g	1093.01	0.665026	0.0330123	0.69115	1283	1035	494	1249	1362	1181	Ciclev10011085m.g	PF03514	PTHR31636,PTHR31636:SF12					AT3G54220.1	SCR,SGR1	GRAS family transcription factor
Ciclev10019998m.g	55.9008	1.12965	0.0329814	0.69115	40	47	27	34	111	74	Ciclev10019998m.g	PF00201	PTHR11926,PTHR11926:SF310		2.4.1.273		GO:0016758,GO:0008152	AT2G22590.1		UDP-Glycosyltransferase superfamily protein
Ciclev10020331m.g	950.007	1.0359	0.0329599	0.69115	994	405	592	1720	1022	805	Ciclev10020331m.g	PF02458	PTHR31623,PTHR31623:SF3		2.3.1.160		GO:0016747	AT3G26040.1		HXXXD-type acyl-transferase family protein
Ciclev10033379m.g	7.57519	3.07688	0.0330588	0.691445	0	3	2	2	27	9	Ciclev10033379m.g		PTHR33184,PTHR33184:SF2					AT4G24972.1	TPD1	tapetum determinant 1
Ciclev10005395m.g	449.146	-0.557017	0.0332456	0.69265	607	650	464	313	416	296	Ciclev10005395m.g	PF07534	PTHR23354,PTHR23354:SF74	KOG2372				AT2G05590.2		TLD-domain containing nucleolar protein
Ciclev10005441m.g	2451.51	0.47343	0.0334739	0.69265	2773	2554	1418	2650	2776	2660	Ciclev10005441m.g	PF00135	PTHR23024,PTHR23024:SF173	KOG1515	3.1.1.1			AT5G62180.1	AtCXE20,CXE20	carboxyesterase 20
Ciclev10009560m.g	5.60635	2.3178	0.0332079	0.69265	2	2	2	6	4	18	Ciclev10009560m.g	PF09011	PTHR31675,PTHR31675:SF6				GO:0007275	AT2G26580.1	YAB5	plant-specific transcription factor YABBY family protein
Ciclev10014104m.g	7713.68	-0.946311	0.0334087	0.69265	9354	9979	12131	2420	6780	5982	Ciclev10014104m.g	PF10358	PTHR31344,PTHR31344:SF1					AT3G01810.3
Ciclev10014882m.g	3944.39	-0.667556	0.0334163	0.69265	6739	4278	4484	2621	3557	2399	Ciclev10014882m.g	PF13704	PTHR21461,PTHR21461:SF12					AT5G44670.1		Domain of unknown function (DUF23)
Ciclev10015243m.g	2416.51	-0.645256	0.0334425	0.69265	2775	4125	2575	1363	2268	1718	Ciclev10015243m.g	PF05653	PTHR12570,PTHR12570:SF9	KOG2922			GO:0016021,GO:0015693,GO:0015095	AT3G26670.3		Protein of unknown function (DUF803)
Ciclev10023612m.g	25.5574	-2.32187	0.0333943	0.69265	74	10	49	15	7	1	Ciclev10023612m.g	PF13499	PTHR23056,PTHR23056:SF45	KOG0034		K06268		AT1G64480.1	CBL8	calcineurin B-like protein 8
Ciclev10025364m.g	1032.27	0.683019	0.033361	0.69265	787	1111	661	890	939	1904	Ciclev10025364m.g	PF00847	PTHR32467,PTHR32467:SF18			K09284	GO:0006355,GO:0003700,GO:0007275	AT4G36920.1	AP2,FL1,FLO2	Integrase-type DNA-binding superfamily protein
Ciclev10029408m.g	1071.44	-1.07905	0.03323	0.69265	1625	1551	1441	284	1105	558	Ciclev10029408m.g		PTHR35714,PTHR35714:SF1					AT4G35320.1
Ciclev10029896m.g	77.689	1.35344	0.033468	0.69265	83	43	21	120	40	167	Ciclev10029896m.g	PF01073	PTHR10366,PTHR10366:SF375				GO:0055114,GO:0016616,GO:0006694,GO:0003854	AT4G39230.1		NmrA-like negative transcriptional regulator family protein
Ciclev10033278m.g	5314.67	0.497499	0.0333379	0.69265	4651	4901	4417	6635	4684	6410	Ciclev10033278m.g		PTHR35831,PTHR35831:SF1
Ciclev10004980m.g	102.872	1.39818	0.0338036	0.69481	57	95	35	37	191	209	Ciclev10004980m.g	PF06203	PTHR31717,PTHR31717:SF15				GO:0005515	AT1G04500.1		CCT motif family protein
Ciclev10007491m.g	107.018	-0.826946	0.0336866	0.69481	225	110	110	53	75	95	Ciclev10007491m.g	PF00560,PF13855,PF07714	PTHR27000,PTHR27000:SF196	KOG1187	2.7.11.1		GO:0005515,GO:0006468,GO:0004672	AT4G08850.1		Leucine-rich repeat receptor-like protein kinase family protein
Ciclev10012918m.g	647.642	0.377066	0.0338391	0.69481	675	742	421	623	665	811	Ciclev10012918m.g	PF00657	PTHR14209,PTHR14209:SF8				GO:0016788	AT3G11210.1		SGNH hydrolase-type esterase superfamily protein
Ciclev10015960m.g	2350.24	-0.460116	0.0338156	0.69481	3008	2825	2778	1742	2023	1850	Ciclev10015960m.g	PF09816	PTHR15970,PTHR15970:SF2	KOG4795		K15186	GO:0032783,GO:0006355	AT1G71080.1		RNA polymerase II transcription elongation factor
Ciclev10028116m.g	2655.76	0.735018	0.033808	0.69481	2192	1872	2188	2080	2694	4968	Ciclev10028116m.g	PF11250	PTHR33155,PTHR33155:SF3					AT5G22090.2		Protein of unknown function (DUF3049)
Ciclev10028879m.g	2289.31	0.785294	0.0336708	0.69481	2716	1770	1076	3217	2843	2038	Ciclev10028879m.g	PF11250	PTHR33155,PTHR33155:SF9					AT5G22390.1		Protein of unknown function (DUF3049)
Ciclev10032473m.g	19.4333	-1.72213	0.0337996	0.69481	13	31	45	4	11	11	Ciclev10032473m.g	PF00560,PF08263	PTHR27000		2.7.11.1		GO:0005515	AT3G49670.1	BAM2	Leucine-rich receptor-like protein kinase family protein
Ciclev10032686m.g	3265.6	1.41311	0.0338163	0.69481	2143	1928	1638	2729	1168	10631	Ciclev10032686m.g	PF00043,PF02798	PTHR11260,PTHR11260:SF327	KOG0406	2.5.1.18	K00799	GO:0005515	AT2G29420.1	ATGSTU7,GST25,GSTU7	glutathione S-transferase tau 7
Ciclev10012267m.g	1203.59	-0.280999	0.03396	0.696622	1508	1592	1150	900	991	1229	Ciclev10012267m.g	PF00248	PTHR11732,PTHR11732:SF223	KOG1577				AT2G37770.2		NAD(P)-linked oxidoreductase superfamily protein
Ciclev10029716m.g	40.153	0.75164	0.0340763	0.698336	36	37	24	37	50	58	NA
Ciclev10010993m.g	1004.72	0.809959	0.0341375	0.698917	772	1141	488	885	876	2010	Ciclev10010993m.g	PF04434,PF10551,PF03101	PTHR31669,PTHR31669:SF63				GO:0008270,GO:0006355	AT4G38180.1	FRS5	FAR1-related sequence 5
Ciclev10018269m.g	105.669	-0.620712	0.034199	0.699504	142	136	128	86	78	71	Ciclev10018269m.g	PF08631	PTHR31791,PTHR31791:SF8				GO:0051321	AT5G48390.1	ATZIP4	Tetratricopeptide repeat (TPR)-like superfamily protein
Ciclev10015371m.g	17.6596	1.5754	0.0342436	0.699744	15	3	10	28	16	32	Ciclev10015371m.g	PF00155	PTHR11751,PTHR11751:SF363			K00815	GO:0030170,GO:0009058	AT5G53970.1		Tyrosine transaminase family protein
Ciclev10019345m.g	181.88	-0.557513	0.034321	0.700655	274	203	212	140	142	135	Ciclev10019345m.g	PF03141	PTHR10108,PTHR10108:SF782		2.1.1.41		GO:0008168	AT2G43200.1		S-adenosyl-L-methionine-dependent methyltransferases superfamily protein
Ciclev10005242m.g	859.482	-0.722153	0.0343823	0.701037	1493	784	1108	508	715	622	Ciclev10005242m.g	PF07714	PTHR27008,PTHR27008:SF13	KOG1187	2.7.11.1		GO:0006468,GO:0004672	AT5G07620.1		Protein kinase superfamily protein
Ciclev10018551m.g	2425.7	0.474519	0.0344333	0.701037	2400	2422	1728	2645	1945	3565	Ciclev10018551m.g	PF05623	PTHR32010,PTHR32010:SF8					AT5G49220.1		Protein of unknown function (DUF789)
Ciclev10022560m.g	972.452	0.545695	0.0344384	0.701037	949	1082	560	1179	814	1319	Ciclev10022560m.g	PF02519	PTHR31374,PTHR31374:SF56			K14488	GO:0009733	AT3G60690.1		SAUR-like auxin-responsive protein family
Ciclev10002591m.g	13183	-1.19986	0.0345079	0.701612	19626	16257	21298	2387	12004	8592	Ciclev10002591m.g	PF02298	PTHR33021,PTHR33021:SF64				GO:0009055	AT1G72230.1		Cupredoxin superfamily protein
Ciclev10014147m.g	4279.43	-0.237902	0.0345654	0.701612	5509	5193	4161	3386	3596	4262	Ciclev10014147m.g	PF00637,PF05131	PTHR23323,PTHR23323:SF26				GO:0016192,GO:0006886	AT1G12470.1		zinc ion binding
Ciclev10016157m.g	1807.38	0.438794	0.0345438	0.701612	2009	1884	1125	2062	1603	2291	Ciclev10016157m.g	PF01467	PTHR10739,PTHR10739:SF28		2.7.7.15		GO:0009058,GO:0003824	AT2G32260.1	ATCCT1,CCT1	phosphorylcholine cytidylyltransferase
Ciclev10012376m.g	2125.4	-0.278089	0.034677	0.702478	2853	2565	2068	1644	1837	2007	Ciclev10012376m.g	PF00013,PF16544	PTHR11208,PTHR11208:SF59	KOG1588		K14945	GO:0003723	AT2G38610.1		RNA-binding KH domain-containing protein
Ciclev10015354m.g	2488.01	-0.343491	0.034661	0.702478	3211	2950	2697	1903	2095	2261	Ciclev10015354m.g	PF06217	PTHR31421,PTHR31421:SF0					AT2G01930.2	ATBPC1,BBR,BPC1	basic pentacysteine1
Ciclev10022104m.g	6.81832	-2.8221	0.034707	0.702478	29	4	7	0	2	3	Ciclev10022104m.g	PF00314	PTHR31048,PTHR31048:SF36					AT4G11650.1	ATOSM34,OSM34	osmotin 34
Ciclev10024218m.g	52.9122	-1.51434	0.0347749	0.703185	57	105	84	9	50	18	Ciclev10024218m.g	PF02365	PTHR31989,PTHR31989:SF32				GO:0006355,GO:0003677	AT1G12260.1	ANAC007,EMB2749,NAC007,VND4	NAC 007
Ciclev10024814m.g	1514.74	0.580832	0.0348685	0.703742	1332	1890	782	1518	1616	2085	Ciclev10024814m.g	PF13855,PF00931	PTHR23155,PTHR23155:SF497	KOG4658		K13459	GO:0005515,GO:0043531	AT4G27190.1		NB-ARC domain-containing disease resistance protein
Ciclev10033127m.g	6975.46	-0.663477	0.0348554	0.703742	9718	9050	8406	3422	6811	5134	NA
Ciclev10003724m.g	39.9744	1.37762	0.0350957	0.704671	19	40	14	65	69	25	Ciclev10003724m.g	PF00201	PTHR11926,PTHR11926:SF204		2.4.1.118		GO:0016758,GO:0008152	AT3G11340.1		UDP-Glycosyltransferase superfamily protein
Ciclev10005167m.g	1646.67	-0.374726	0.0351987	0.704671	2263	1898	1771	1148	1352	1617	Ciclev10005167m.g	PF03151	PTHR11132,PTHR11132:SF80	KOG1441				AT3G17430.1		Nucleotide-sugar transporter family protein
Ciclev10010445m.g	180.186	0.551255	0.0350176	0.704671	211	173	97	200	185	228	Ciclev10010445m.g		PTHR35834,PTHR35834:SF1
Ciclev10018161m.g	742.824	-0.46601	0.0352718	0.704671	1048	883	819	462	662	661	Ciclev10018161m.g		PTHR34360,PTHR34360:SF2					AT1G28410.1
Ciclev10020144m.g	640.991	-0.809265	0.035127	0.704671	949	567	1005	489	410	418	Ciclev10020144m.g	PF00249	PTHR10641,PTHR10641:SF465	KOG0048		K09422		AT4G01680.1	AtMYB55,MYB55	myb domain protein 55
Ciclev10020276m.g	3163.72	-0.635683	0.0350637	0.704671	4256	4716	3398	1583	3108	2362	Ciclev10020276m.g	PF01501	PTHR32116,PTHR32116:SF19		2.4.1.43	K13648	GO:0016757,GO:0047262	AT3G25140.1	GAUT8,QUA1	Nucleotide-diphospho-sugar transferases superfamily protein
Ciclev10020287m.g	542.145	0.440727	0.0352597	0.704671	630	459	395	581	500	711	Ciclev10020287m.g	PF01535	PTHR24015,PTHR24015:SF457					AT1G01970.1		Tetratricopeptide repeat (TPR)-like superfamily protein
Ciclev10023577m.g	15.1463	1.17741	0.0353443	0.704671	10	12	8	15	18	28	Ciclev10023577m.g	PF00106	PTHR24322,PTHR24322:SF442	KOG1611		K15095	GO:0016491,GO:0008152	AT3G61220.1		NAD(P)-binding Rossmann-fold superfamily protein
Ciclev10023658m.g	1225.75	0.499732	0.0353189	0.704671	1250	1238	809	1205	1034	1935	Ciclev10023658m.g	PF13676,PF00931	PTHR11017,PTHR11017:SF162				GO:0007165,GO:0005515,GO:0043531	AT5G17680.1		disease resistance protein (TIR-NBS-LRR class), putative
Ciclev10031013m.g	7495.61	0.350875	0.0350493	0.704671	7515	8862	5067	7360	7355	9385	Ciclev10031013m.g		PTHR24006,PTHR24006:SF428	KOG1947		K13463		AT2G39940.1	COI1	RNI-like superfamily protein
Ciclev10033306m.g	495.632	0.576423	0.0352954	0.704671	459	488	337	653	382	664	Ciclev10033306m.g	PF01204	PTHR23403,PTHR23403:SF1		3.2.1.28		GO:0005991,GO:0004555	AT4G24040.1	ATTRE1,TRE1	trehalase 1
Ciclev10033364m.g	7.43603	-2.87428	0.0352965	0.704671	15	4	20	0	4	1	Ciclev10033364m.g	PF04450	PTHR33321,PTHR33321:SF3					AT2G42900.1		Plant basic secretory protein (BSP) family protein
Ciclev10033695m.g	27.5824	-3.94897	0.0353371	0.704671	15	0	123	0	4	6	Ciclev10033695m.g	PF00657	PTHR22835,PTHR22835:SF231		3.1.1.49		GO:0016788	AT3G48460.1		GDSL-like Lipase/Acylhydrolase superfamily protein
Ciclev10026739m.g	20532.9	0.265285	0.0354079	0.705279	22849	21012	16199	18276	21166	24846	Ciclev10026739m.g	PF00125	PTHR11426	KOG1745		K11253	GO:0003677,GO:0000786	AT4G40030.2		Histone superfamily protein
Ciclev10000130m.g	1670.46	-0.410545	0.0355442	0.705827	2194	2001	1867	1119	1458	1527	Ciclev10000130m.g	PF14648,PF14647	PTHR28441,PTHR28441:SF1					AT1G35220.1
Ciclev10006569m.g	36.3349	1.22969	0.0356224	0.705827	11	37	21	50	54	39	Ciclev10006569m.g	PF14226,PF03171	PTHR10209,PTHR10209:SF123	KOG0143	1.14.11.20		GO:0055114,GO:0016491	AT1G06620.1		2-oxoglutarate (2OG) and Fe(II)-dependent oxygenase superfamily protein
Ciclev10006671m.g	809.756	0.697812	0.0356341	0.705827	949	511	533	1107	883	831	Ciclev10006671m.g	PF14497,PF13417	PTHR11260,PTHR11260:SF233	KOG0406	2.5.1.18	K00799	GO:0005515	AT3G09270.1	ATGSTU8,GSTU8	glutathione S-transferase TAU 8
Ciclev10011531m.g	345.586	0.975651	0.0355997	0.705827	294	390	102	451	272	606	Ciclev10011531m.g	PF00447	PTHR10015,PTHR10015:SF164	KOG0627		K09419	GO:0043565,GO:0006355,GO:0005634,GO:0003700	AT5G03720.1	AT-HSFA3,HSFA3	heat shock transcription factor A3
Ciclev10023025m.g	88.3943	-0.877462	0.0354928	0.705827	96	195	83	47	51	83	Ciclev10023025m.g		PTHR33601,PTHR33601:SF1					AT3G60890.2	ZPR2	protein binding
Ciclev10032366m.g	3770.05	-0.257105	0.0356263	0.705827	4856	4674	3655	2875	3282	3670	Ciclev10032366m.g	PF01459	PTHR11743,PTHR11743:SF31	KOG3126		K15040	GO:0055085,GO:0005741	AT3G01280.1	ATVDAC1,VDAC1	voltage dependent anion channel 1
Ciclev10004679m.g	2693.21	1.08787	0.0357012	0.706139	2202	2501	1020	2288	1708	7012	Ciclev10004679m.g		PTHR10217,PTHR10217:SF465					AT5G53130.1	ATCNGC1,CNGC1	cyclic nucleotide gated channel 1
Ciclev10028496m.g	117.886	-1.17	0.0357161	0.706139	191	81	224	54	89	62	Ciclev10028496m.g	PF01694	PTHR22936,PTHR22936:SF25	KOG2289			GO:0016021,GO:0004252,GO:0006508	AT2G29050.1	ATRBL1,RBL1	RHOMBOID-like 1
Ciclev10006512m.g	25.8648	-2.66206	0.0357962	0.707067	66	1	67	5	3	13	Ciclev10006512m.g	PF04511	PTHR11009,PTHR11009:SF13	KOG0858		K13989		AT4G29330.1	DER1	DERLIN-1
Ciclev10003410m.g	28.2216	0.91408	0.0359725	0.707456	27	23	14	32	27	48	Ciclev10003410m.g	PF00931	PTHR23155,PTHR23155:SF554	KOG4658			GO:0043531	AT4G27190.1		NB-ARC domain-containing disease resistance protein
Ciclev10003490m.g	29.0125	-1.16947	0.0359679	0.707456	28	70	32	13	20	18	Ciclev10003490m.g	PF13439,PF00534	PTHR12526,PTHR12526:SF316		2.4.1.198			AT4G19460.1		UDP-Glycosyltransferase superfamily protein
Ciclev10009352m.g	22.866	-2.36623	0.0359744	0.707456	17	5	83	8	6	7	Ciclev10009352m.g	PF13639	PTHR14155				GO:0008270,GO:0005515	AT3G20395.1		RING/U-box superfamily protein
Ciclev10016752m.g	1105.2	-0.673781	0.035958	0.707456	1304	1872	1190	556	1052	817	Ciclev10016752m.g	PF03358	PTHR30546	KOG3135	1.6.5.2	K03809	GO:0016491	AT4G27270.1		Quinone reductase family protein
Ciclev10025094m.g	3813.18	0.404144	0.0359819	0.707456	3894	4469	2376	4024	3651	4765	Ciclev10025094m.g	PF00249	PTHR21717,PTHR21717:SF25					AT1G72650.2	TRFL6	TRF-like 6
Ciclev10004800m.g	1669.11	-0.59891	0.0360964	0.7084	1923	2058	2290	985	1388	1429	Ciclev10004800m.g	PF00478	PTHR11911,PTHR11911:SF6		1.1.1.205	K00088	GO:0055114,GO:0003824,GO:0006164,GO:0003938	AT1G16350.1		Aldolase-type TIM barrel family protein
Ciclev10014293m.g	4405.27	-0.502823	0.0360913	0.7084	5462	6034	4955	2698	4132	3550	Ciclev10014293m.g	PF14381,PF07714	PTHR23257,PTHR23257:SF545	KOG0192	2.7.11.1		GO:0006468,GO:0004672	AT3G58640.2		Mitogen activated protein kinase kinase kinase-related
Ciclev10004476m.g	289.435	0.66118	0.0361359	0.708468	346	255	141	325	257	443	Ciclev10004476m.g	PF13947,PF07714	PTHR27005,PTHR27005:SF7	KOG1187	2.7.11.1		GO:0030247,GO:0006468,GO:0004672	AT1G69730.1		Wall-associated kinase family protein
Ciclev10023974m.g	69.6659	-1.51807	0.0361663	0.708468	144	73	109	7	56	41	Ciclev10023974m.g	PF00069	PTHR24056,PTHR24056:SF213		2.7.11.22,2.7.11.23		GO:0006468,GO:0005524,GO:0004672	AT1G71530.1		Protein kinase superfamily protein
Ciclev10003164m.g	77.322	0.794207	0.0364039	0.708853	56	90	39	103	91	83	Ciclev10003164m.g	PF00931	PTHR23155,PTHR23155:SF554	KOG4658			GO:0043531	AT4G27190.1		NB-ARC domain-containing disease resistance protein
Ciclev10003782m.g	963.693	-0.346719	0.0364445	0.708853	1278	1201	980	660	836	937	Ciclev10003782m.g		PTHR33780					AT1G09645.1
Ciclev10004803m.g	854.733	0.532294	0.0362927	0.708853	782	983	516	957	1034	863	Ciclev10004803m.g	PF11708	PTHR12942,PTHR12942:SF2			K12819		AT1G65660.1	SMP1	Pre-mRNA splicing Prp18-interacting factor
Ciclev10008279m.g	1013.74	0.378715	0.0362581	0.708853	1042	1141	684	942	978	1386	Ciclev10008279m.g		PTHR32212					AT2G42730.2		F-box family protein
Ciclev10012700m.g	2360.22	-0.312859	0.0364501	0.708853	2885	3069	2412	1810	2058	2135	Ciclev10012700m.g	PF12352,PF05008	PTHR21230,PTHR21230:SF33	KOG1666		K08493	GO:0016020,GO:0006886	AT5G39510.1	ATVTI11,ATVTI1A,SGR4,VTI11,VTI1A,ZIG,ZIG1	Vesicle transport v-SNARE family protein
Ciclev10014764m.g	6172.76	-0.519059	0.0364172	0.708853	9781	7140	6457	4739	5336	4236	Ciclev10014764m.g		PTHR31469,PTHR31469:SF2					AT4G12700.1
Ciclev10020943m.g	487.712	-0.625349	0.0363565	0.708853	677	624	580	461	282	340	Ciclev10020943m.g	PF03106	PTHR32096,PTHR32096:SF31			K13425	GO:0043565,GO:0006355,GO:0003700	AT4G01250.1	AtWRKY22,WRKY22	WRKY family transcription factor
Ciclev10032005m.g	922.581	0.252744	0.0364521	0.708853	1013	985	718	867	897	1112	Ciclev10032005m.g		PTHR34462,PTHR34462:SF1					AT4G27620.1
Ciclev10000755m.g	794.192	0.544122	0.0369178	0.708905	901	607	571	1009	714	960	Ciclev10000755m.g	PF13193,PF00501	PTHR24095,PTHR24095:SF119				GO:0008152,GO:0003824	AT1G20560.1	AAE1	acyl activating enzyme 1
Ciclev10003478m.g	27.2972	-2.90185	0.0371159	0.708905	14	6	110	1	2	17	Ciclev10003478m.g	PF02140,PF01301	PTHR23421,PTHR23421:SF75		3.2.1.23		GO:0030246,GO:0005975,GO:0004553	AT1G77410.1	BGAL16	beta-galactosidase 16
Ciclev10004042m.g	265.885	0.711705	0.0366259	0.708905	243	241	168	283	193	491	Ciclev10004042m.g	PF00931	PTHR23155,PTHR23155:SF494	KOG4658			GO:0043531	AT3G14470.1		NB-ARC domain-containing disease resistance protein
Ciclev10004493m.g	903.159	0.496185	0.0369893	0.708905	1079	802	565	1061	802	1163	Ciclev10004493m.g	PF01926	PTHR11089,PTHR11089:SF38	KOG1249	1.14.13.39		GO:0005525	AT3G57180.1	BPG2	P-loop containing nucleoside triphosphate hydrolases superfamily protein
Ciclev10005941m.g	358.519	-0.473694	0.0369933	0.708905	452	429	435	245	294	319	Ciclev10005941m.g		PTHR10759,PTHR10759:SF3				GO:0006412,GO:0005840,GO:0005622,GO:0003735	AT3G06180.1		Ribosomal protein L34e superfamily protein
Ciclev10007836m.g	738.88	0.476138	0.0365631	0.708905	902	648	467	834	698	927	Ciclev10007836m.g	PF00856	PTHR13271,PTHR13271:SF37		2.1.1.127,2.1.1.259	K19199	GO:0005515	AT2G18850.1		SET domain-containing protein
Ciclev10009740m.g	4409.96	-0.687436	0.0366029	0.708905	5144	7957	4484	2556	4191	2791	Ciclev10009740m.g	PF13499	PTHR10891,PTHR10891:SF573	KOG0027		K13448		AT1G18210.1		Calcium-binding EF-hand family protein
Ciclev10013925m.g	2273.9	1.00671	0.0366512	0.708905	2187	1192	1445	4245	2534	1599	Ciclev10013925m.g	PF00248	PTHR11732,PTHR11732:SF239					AT1G59950.1		NAD(P)-linked oxidoreductase superfamily protein
Ciclev10015857m.g	1772.24	-1.59118	0.0370892	0.708905	3279	1249	3583	840	1369	192	Ciclev10015857m.g	PF04674	PTHR31279,PTHR31279:SF4					AT2G35150.1	EXL1	EXORDIUM like 1
Ciclev10017221m.g	12.0395	-1.82373	0.0368488	0.708905	10	37	14	3	8	4	Ciclev10017221m.g	PF14368
Ciclev10017279m.g	63.8116	0.842844	0.0367837	0.708905	64	63	25	56	77	105	NA
Ciclev10018644m.g	15.8469	1.17106	0.03712	0.708905	11	15	6	22	17	24	Ciclev10018644m.g	PF13855,PF00931	PTHR11017,PTHR11017:SF162				GO:0005515,GO:0043531	AT4G12010.1		Disease resistance protein (TIR-NBS-LRR class) family
Ciclev10018783m.g	3.88008	2.8519	0.0371085	0.708905	1	1	1	3	12	4	Ciclev10018783m.g	PF00560,PF13855,PF00069	PTHR27000,PTHR27000:SF31	KOG1187	2.7.11.1		GO:0005515,GO:0006468,GO:0005524,GO:0004672	AT3G47570.1		Leucine-rich repeat protein kinase family protein
Ciclev10025160m.g	903.719	0.571669	0.0367221	0.708905	1030	803	542	1150	731	1215	Ciclev10025160m.g		PTHR31342,PTHR31342:SF4					AT1G52080.1	AR791	actin binding protein family
Ciclev10025255m.g	20.725	1.30999	0.0365325	0.708905	16	19	5	23	19	45	Ciclev10025255m.g	PF00365	PTHR13697,PTHR13697:SF7		2.7.1.11	K00850	GO:0006096,GO:0003872	AT4G26270.1	PFK3	phosphofructokinase 3
Ciclev10027451m.g	65.1814	0.828893	0.0370247	0.708905	61	36	51	90	63	84	Ciclev10027451m.g	PF00736	PTHR11595,PTHR11595:SF27	KOG1668		K03232	GO:0006414,GO:0005853,GO:0003746	AT2G18110.1		Translation elongation factor EF1B/ribosomal protein S6 family protein
Ciclev10027629m.g	4861.56	0.48267	0.0368513	0.708905	5552	4873	2877	5891	4389	5880	Ciclev10027629m.g	PF03552	PTHR13301,PTHR13301:SF53		2.4.1.12		GO:0030244,GO:0016760,GO:0016020	AT2G32540.1	ATCSLB04,ATCSLB4,CSLB04	cellulose synthase-like B4
Ciclev10031368m.g	390.324	0.44157	0.0368144	0.708905	335	443	287	438	392	450	Ciclev10031368m.g	PF00201	PTHR11926,PTHR11926:SF220		2.4.1.323		GO:0016758,GO:0008152	AT1G22360.1	AtUGT85A2,UGT85A2	UDP-glucosyl transferase 85A2
Ciclev10031440m.g	1945.32	-0.821924	0.0369334	0.708905	3375	2829	1897	1388	1723	789	Ciclev10031440m.g	PF07983,PF00332	PTHR32227,PTHR32227:SF65		3.2.1.39		GO:0005975,GO:0004553	AT3G07320.1		O-Glycosyl hydrolases family 17 protein
Ciclev10032214m.g	1832.29	-0.458692	0.037061	0.708905	2432	2462	1910	1071	1662	1695	Ciclev10032214m.g	PF03151	PTHR11132,PTHR11132:SF104	KOG1441				AT5G05820.1		Nucleotide-sugar transporter family protein
Ciclev10022478m.g	342.952	0.538264	0.0371821	0.709455	261	311	306	335	373	457	Ciclev10022478m.g		PTHR36743,PTHR36743:SF1					AT2G43540.1
Ciclev10006448m.g	288.48	-2.06907	0.0372724	0.710289	420	582	472	3	104	231	Ciclev10006448m.g	PF00141	PTHR31235,PTHR31235:SF82		1.11.1.7	K00430	GO:0055114,GO:0020037,GO:0006979,GO:0004601	AT5G51890.1		Peroxidase superfamily protein
Ciclev10009961m.g	1311.19	0.779319	0.0372924	0.710289	1059	1322	756	1007	1170	2730	Ciclev10009961m.g	PF00248	PTHR11732,PTHR11732:SF239		2.3.1.170			AT1G59960.1		NAD(P)-linked oxidoreductase superfamily protein
Ciclev10000997m.g	1374.69	-0.349367	0.0374414	0.711854	1838	1768	1349	1225	1022	1191	Ciclev10000997m.g	PF03016	PTHR11062,PTHR11062:SF60	KOG1021	2.4.2.41			AT1G34270.1		Exostosin family protein
Ciclev10024204m.g	10.4514	-3.11837	0.0374223	0.711854	1	58	5	3	2	1	Ciclev10024204m.g	PF01485	PTHR11685,PTHR11685:SF146			K11975	GO:0016567,GO:0004842	AT3G53690.1		RING/U-box superfamily protein
Ciclev10010702m.g	101.685	-0.815979	0.0375982	0.71309	166	120	127	39	83	91	Ciclev10010702m.g		PTHR35162,PTHR35162:SF2					AT5G02220.1
Ciclev10019435m.g	1279.78	0.406986	0.0376291	0.71309	1357	1414	821	1263	1169	1778	Ciclev10019435m.g	PF02893,PF00168,PF16016	PTHR23319,PTHR23319:SF17	KOG1032			GO:0005515	AT3G59660.1		C2 domain-containing protein / GRAM domain-containing protein
Ciclev10023891m.g	360.13	0.943505	0.0375843	0.71309	303	408	117	292	385	716	Ciclev10023891m.g	PF05729,PF13676	PTHR11017,PTHR11017:SF174	KOG4658			GO:0007165,GO:0005515	AT5G17680.1		disease resistance protein (TIR-NBS-LRR class), putative
Ciclev10025168m.g	4598.88	1.16205	0.0376402	0.71309	2883	5272	1377	2935	4484	11617	Ciclev10025168m.g		PTHR31618,PTHR31618:SF7					AT5G12080.1	ATMSL10,MSL10	mechanosensitive channel of small conductance-like 10
Ciclev10006317m.g	280.637	0.385408	0.0379753	0.713939	308	297	187	261	295	357	NA
Ciclev10011021m.g	11501.7	0.471131	0.0379627	0.713939	12097	13090	6527	10592	11817	16144	Ciclev10011021m.g	PF13844,PF13424,PF13414,PF00515	PTHR23083,PTHR23083:SF397		2.4.1.255		GO:0005515	AT3G11540.1	SPY	Tetratricopeptide repeat (TPR)-like superfamily protein
Ciclev10011767m.g	4271.12	-0.299115	0.0377516	0.713939	5797	5083	4242	3593	3198	4170	Ciclev10011767m.g	PF07714	PTHR24058,PTHR24058:SF44		2.7.12.1	K08287	GO:0006468,GO:0004672	AT3G53570.4	AFC1,AME2,FC1	FUS3-complementing gene 1
Ciclev10012901m.g	208.293	0.906428	0.0378323	0.713939	244	118	111	293	146	346	Ciclev10012901m.g	PF04525	PTHR31087,PTHR31087:SF11					AT5G01750.2		Protein of unknown function (DUF567)
Ciclev10027282m.g	6.82959	-2.15564	0.0379317	0.713939	10	17	9	1	5	1	Ciclev10027282m.g	PF03087	PTHR31509,PTHR31509:SF14					AT4G35690.1		Arabidopsis protein of unknown function (DUF241)
Ciclev10027747m.g	3654.35	0.44628	0.0379187	0.713939	4252	3388	2424	4124	3130	4849	Ciclev10027747m.g	PF00271,PF00270,PF08148,PF13234			3.6.4.13	K12598	GO:0005524,GO:0003676	AT1G59760.1		RNA helicase, ATP-dependent, SK12/DOB1 protein
Ciclev10028350m.g	11.6874	1.79159	0.0379865	0.713939	10	3	4	20	22	8	Ciclev10028350m.g	PF02401	PTHR31619,PTHR31619:SF2		1.17.1.2	K03527	GO:0051745,GO:0050992,GO:0046872,GO:0019288	AT4G34350.1	CLB6,HDR,ISPH	4-hydroxy-3-methylbut-2-enyl diphosphate reductase
Ciclev10030982m.g	2005.97	-0.599877	0.0378655	0.713939	2468	2525	2602	1779	1122	1641	Ciclev10030982m.g	PF00854	PTHR11654,PTHR11654:SF20	KOG1237			GO:0016020,GO:0006810,GO:0005215	AT1G69870.1	NRT1.7	nitrate transporter 1.7
Ciclev10032585m.g	922.674	0.562883	0.0378788	0.713939	827	1039	562	1040	741	1402	Ciclev10032585m.g	PF05056	PTHR33103					AT5G01150.1		Protein of unknown function (DUF674)
Ciclev10000504m.g	3982.98	-0.56161	0.0380693	0.714255	5341	4685	4958	2208	3566	3442	Ciclev10000504m.g	PF00887,PF01344,PF13415	PTHR23244,PTHR23244:SF315	KOG0379			GO:0000062,GO:0005515	AT3G05420.2	ACBP4	acyl-CoA binding protein 4
Ciclev10008257m.g	1586.22	0.632498	0.0382714	0.714255	1846	974	1162	1438	1804	2322	Ciclev10008257m.g		PTHR33541,PTHR33541:SF2					AT3G13980.1
Ciclev10012515m.g	643.876	-0.59931	0.0382409	0.714255	928	716	806	439	573	434	Ciclev10012515m.g	PF09366	PTHR34133,PTHR34133:SF2					AT5G39530.1		Protein of unknown function (DUF1997)
Ciclev10013304m.g	3382.43	-0.694879	0.0382217	0.714255	3587	5611	4082	1543	2523	3452	Ciclev10013304m.g	PF01679	PTHR21659,PTHR21659:SF19	KOG1773			GO:0016021	AT3G05890.1	RCI2B	Low temperature and salt responsive protein family
Ciclev10017273m.g	162.05	-1.28743	0.0381198	0.714255	82	322	298	56	107	108	NA
Ciclev10020828m.g	5359.67	0.820072	0.0382047	0.714255	6584	3187	2906	8259	4246	6958	Ciclev10020828m.g	PF08100,PF00891	PTHR11746,PTHR11746:SF103		2.1.1.68		GO:0046983,GO:0008171	AT5G54160.1	ATOMT1,OMT1	O-methyltransferase 1
Ciclev10027012m.g	18.9267	-1.84544	0.0380771	0.714255	46	26	24	2	17	4	Ciclev10027012m.g		PTHR35469					AT4G32680.1
Ciclev10028320m.g	177.118	0.885295	0.0381376	0.714255	152	192	70	201	133	339	Ciclev10028320m.g	PF14008,PF16656,PF00149	PTHR22953,PTHR22953:SF22	KOG1378	3.1.3.41,3.1.3.2,3.1.3.60		GO:0016787	AT2G16430.2	ATPAP10,PAP10	purple acid phosphatase 10
Ciclev10000331m.g	548.756	0.51038	0.0383505	0.714492	462	681	334	592	564	688	Ciclev10000331m.g	PF01637	PTHR23155,PTHR23155:SF554	KOG4658			GO:0005524	AT4G27190.1		NB-ARC domain-containing disease resistance protein
Ciclev10032134m.g	2501.15	-0.523503	0.0383512	0.714492	4129	2894	2505	1960	2107	1722	Ciclev10032134m.g	PF00378	PTHR11941,PTHR11941:SF94		3.1.2.4	K05605	GO:0008152,GO:0003824	AT1G06550.1		ATP-dependent caseinolytic (Clp) protease/crotonase family protein
Ciclev10017478m.g	196.301	1.12956	0.0383916	0.714621	209	134	68	411	150	190	Ciclev10017478m.g	PF03398	PTHR12161,PTHR12161:SF18					AT2G14830.1		Regulator of Vps4 activity in the MVB pathway protein
Ciclev10003780m.g	225.589	-1.57648	0.0385657	0.71596	384	366	326	13	176	140	Ciclev10003780m.g		PTHR35697,PTHR35697:SF1		3.2.1.18			AT1G43790.1	TED6	tracheary element differentiation-related 6
Ciclev10006732m.g	79.853	-0.898585	0.0385128	0.71596	161	68	102	53	54	51	Ciclev10006732m.g		PTHR13779,PTHR13779:SF31			K11269		AT1G04730.1	CTF18	P-loop containing nucleoside triphosphate hydrolases superfamily protein
Ciclev10009655m.g	4565	0.318441	0.0385979	0.71596	5032	4594	3478	4877	4036	5599	Ciclev10009655m.g	PF00098,PF00076	PTHR23147,PTHR23147:SF1	KOG0107		K12896	GO:0008270,GO:0003676	AT4G31580.1	RSZP22,SRZ-22,SRZ22	serine/arginine-rich 22
Ciclev10028003m.g	649.616	-0.996303	0.0385435	0.71596	849	1371	613	399	585	216	Ciclev10028003m.g	PF04564,PF00514	PTHR23315,PTHR23315:SF114		6.3.2.19		GO:0016567,GO:0004842,GO:0005515	AT5G42340.1	PUB15	Plant U-Box 15
Ciclev10021072m.g	10951.4	0.374963	0.0386946	0.716505	10555	12928	7493	9873	11751	13877	Ciclev10021072m.g	PF13602	PTHR11695,PTHR11695:SF507	KOG1198	1.6.5.5		GO:0055114,GO:0016491,GO:0008270	AT4G13010.1		Oxidoreductase, zinc-binding dehydrogenase family protein
Ciclev10029121m.g	926.626	-0.45527	0.0386877	0.716505	1338	1151	954	575	858	799	Ciclev10029121m.g	PF00011
Ciclev10032139m.g	19.2855	-1.49886	0.0387939	0.717721	20	40	30	4	7	19	Ciclev10032139m.g	PF01370	PTHR10366,PTHR10366:SF307	KOG1502			GO:0050662,GO:0003824	AT1G68540.1		NAD(P)-binding Rossmann-fold superfamily protein
Ciclev10012925m.g	639.004	0.541731	0.0388652	0.718416	643	650	401	806	502	865	Ciclev10012925m.g		PTHR37384					AT3G58090.1		Disease resistance-responsive (dirigent-like protein) family protein
Ciclev10020262m.g	703.47	0.344449	0.0390124	0.719888	809	703	499	662	677	927	Ciclev10020262m.g				3.6.4.12	K18663		AT5G61140.2		U5 small nuclear ribonucleoprotein helicase
Ciclev10028369m.g	795.908	0.636289	0.0389845	0.719888	628	950	457	792	700	1328	Ciclev10028369m.g	PF14008,PF00149	PTHR22953,PTHR22953:SF22	KOG1378	3.1.3.2		GO:0016787	AT2G16430.2	ATPAP10,PAP10	purple acid phosphatase 10
Ciclev10012868m.g	1847.6	0.362095	0.0391291	0.721417	1860	2046	1327	1924	1613	2441	Ciclev10012868m.g	PF00505	PTHR13711,PTHR13711:SF187	KOG0381		K10802	GO:0006355,GO:0005634,GO:0003682,GO:0003677	AT3G51880.2	HMGB1,NFD1	high mobility group B1
Ciclev10000510m.g	195.945	-1.37366	0.0392686	0.72318	559	272	126	33	162	119	Ciclev10000510m.g	PF01293	PTHR30031,PTHR30031:SF4		4.1.1.49,4.1.1.32	K01610	GO:0006094,GO:0005524,GO:0004612	AT4G37870.1	PCK1,PEPCK	phosphoenolpyruvate carboxykinase 1
Ciclev10001162m.g	8.17306	-2.50622	0.0394341	0.72318	20	2	20	3	1	3	Ciclev10001162m.g		PTHR33985					AT1G15190.1		Fasciclin-like arabinogalactan family protein
Ciclev10003672m.g	14302.2	0.535823	0.0395912	0.72318	13982	16290	8071	13145	13439	22616	NA
Ciclev10005891m.g	83.1048	1.04956	0.0394682	0.72318	82	55	40	133	46	145	Ciclev10005891m.g	PF00847	PTHR31190,PTHR31190:SF31			K09286	GO:0006355,GO:0003700	AT4G17500.1	ATERF-1,ERF-1	ethylene responsive element binding factor 1
Ciclev10007842m.g	1669.56	-0.387082	0.0395933	0.72318	2323	1939	1782	1147	1466	1524	Ciclev10007842m.g	PF00999	PTHR16254,PTHR16254:SF24				GO:0055085,GO:0016021,GO:0015299,GO:0006812	AT2G19600.1	ATKEA4,KEA4	K+ efflux antiporter 4
Ciclev10009871m.g	2388.35	-0.847032	0.0394933	0.72318	4082	2188	3368	1535	2067	1171	Ciclev10009871m.g	PF00235	PTHR11604,PTHR11604:SF7	KOG1755		K05759		AT2G19770.1	PRF5	profilin 5
Ciclev10010675m.g	2.96803	-3.86515	0.0395411	0.72318	3	3	10	0	1	0	Ciclev10010675m.g		PTHR33132,PTHR33132:SF9					AT3G13227.1		serine-rich protein-related
Ciclev10013812m.g	251.29	0.735261	0.0394229	0.72318	176	287	149	204	261	454	Ciclev10013812m.g	PF04844	PTHR33057,PTHR33057:SF17					AT3G52525.1	ATOFP6,OFP6	ovate family protein 6
Ciclev10014919m.g	504.338	-0.363651	0.0395342	0.72318	651	630	532	427	396	431	Ciclev10014919m.g	PF00860	PTHR11119,PTHR11119:SF46			K14611	GO:0055085,GO:0016020,GO:0006810,GO:0005215	AT2G05760.1		Xanthine/uracil permease family protein
Ciclev10020494m.g	991.915	1.20031	0.0398021	0.72318	559	1260	223	796	1042	2253	Ciclev10020494m.g	PF00743	PTHR23023,PTHR23023:SF142	KOG1399	1.14.13.168	K11816	GO:0055114,GO:0050661,GO:0050660,GO:0004499	AT1G48910.1	YUC10	Flavin-containing monooxygenase family protein
Ciclev10025475m.g	2719.29	-0.627734	0.0395634	0.72318	3453	4328	2849	1278	2538	2314	Ciclev10025475m.g	PF07690	PTHR23503,PTHR23503:SF19	KOG0254			GO:0055085,GO:0016021	AT1G79820.2	SGB1	Major facilitator superfamily protein
Ciclev10026322m.g	5456.68	-0.983529	0.0397631	0.72318	11181	3848	7803	3604	4100	2545	Ciclev10026322m.g		PTHR37209,PTHR37209:SF2					AT4G37450.1	AGP18,ATAGP18	arabinogalactan protein 18
Ciclev10027823m.g	4107.36	0.398364	0.0397722	0.72318	4397	4261	2840	4906	3893	4454	Ciclev10027823m.g	PF11721,PF07714	PTHR27003,PTHR27003:SF94	KOG1187	2.7.11.1		GO:0006468,GO:0004672	AT3G46290.1	HERK1	hercules receptor kinase 1
Ciclev10028829m.g	634.548	0.514333	0.0398132	0.72318	675	564	447	794	509	835	Ciclev10028829m.g	PF02701	PTHR31992,PTHR31992:SF17				GO:0006355,GO:0003677	AT1G07640.3	OBP2	Dof-type zinc finger DNA-binding family protein
Ciclev10030136m.g	20.1973	-1.45235	0.0398695	0.72318	32	18	40	11	13	6	Ciclev10030136m.g	PF02519	PTHR31175,PTHR31175:SF13				GO:0009733	AT1G29420.1		SAUR-like auxin-responsive protein family
Ciclev10030744m.g	3495.27	-1.09634	0.039829	0.72318	4725	4013	5934	826	3238	2323	Ciclev10030744m.g	PF02705	PTHR30540,PTHR30540:SF6			K03549	GO:0071805,GO:0016020,GO:0015079	AT2G40540.2	ATKT2,ATKUP2,KT2,KUP2,SHY3,TRK2	potassium transporter 2
Ciclev10030933m.g	571.962	-0.786994	0.0398494	0.72318	1172	511	647	328	483	379	Ciclev10030933m.g	PF08263,PF00560,PF13855	PTHR27000,PTHR27000:SF29	KOG0472	2.7.11.1		GO:0005515	AT5G23400.1		Leucine-rich repeat (LRR) family protein
Ciclev10032165m.g	763.51	0.469898	0.0399033	0.72318	777	830	481	928	660	945	Ciclev10032165m.g		PTHR35476,PTHR35476:SF2					AT2G02880.1		mucin-related
Ciclev10032742m.g	234.372	-0.977395	0.0397177	0.72318	181	331	429	119	162	171	Ciclev10032742m.g	PF04832	PTHR11220,PTHR11220:SF36					AT1G17100.1		SOUL heme-binding family protein
Ciclev10033308m.g	350.406	-0.836559	0.0397549	0.72318	506	411	492	270	279	150	Ciclev10033308m.g	PF00582	PTHR31964,PTHR31964:SF39				GO:0006950	AT1G69080.1		Adenine nucleotide alpha hydrolases-like superfamily protein
Ciclev10012205m.g	218.839	-0.939985	0.0400475	0.724329	359	195	340	171	148	99	Ciclev10012205m.g	PF00170	PTHR22952,PTHR22952:SF137			K14432	GO:0043565,GO:0006355,GO:0003700	AT3G56850.1	AREB3,DPBF3	ABA-responsive element binding protein 3
Ciclev10029471m.g	643.176	-1.16751	0.0400031	0.724329	1142	559	1062	162	610	354	Ciclev10029471m.g							AT2G28440.1		proline-rich family protein
Ciclev10029611m.g	686.179	-0.375667	0.0400687	0.724329	838	917	722	468	599	643	Ciclev10029611m.g	PF14604	PTHR10663,PTHR10663:SF163				GO:0005515	AT4G34660.1		SH3 domain-containing protein
Ciclev10028815m.g	286.084	0.455837	0.0401615	0.725391	332	274	181	324	265	358	Ciclev10028815m.g	PF13862	PTHR13261					AT2G44510.1		CDK inhibitor P21 binding protein
Ciclev10010467m.g	314.963	1.16932	0.0402605	0.726565	189	378	86	293	244	761	Ciclev10010467m.g	PF08263,PF00560,PF13855	PTHR27004	KOG0472	2.7.11.1		GO:0005515	AT2G34930.1		disease resistance family protein / LRR family protein
Ciclev10005476m.g	2654	0.280994	0.0403617	0.726597	2811	3003	1948	2737	2538	3037	Ciclev10005476m.g	PF01975	PTHR30457		3.1.3.5	K03787	GO:0016787	AT4G14930.1		Survival protein SurE-like phosphatase/nucleotidase
Ciclev10016831m.g	4.66738	-3.01753	0.0403646	0.726597	5	4	15	0	1	2	Ciclev10016831m.g	PF14368	PTHR33044,PTHR33044:SF24					AT3G43720.2		Bifunctional inhibitor/lipid-transfer protein/seed storage 2S albumin superfamily protein
Ciclev10030257m.g	250.038	-0.994639	0.040341	0.726597	471	307	294	64	163	267	Ciclev10030257m.g	PF01301	PTHR23421,PTHR23421:SF71		3.2.1.23		GO:0005975,GO:0004553	AT4G36360.1	BGAL3	beta-galactosidase 3
Ciclev10004941m.g	55343.8	0.497746	0.04049	0.727012	51412	67745	31546	54253	54533	78049	Ciclev10004941m.g	PF00076	PTHR24012,PTHR24012:SF452	KOG4205			GO:0003676	AT2G33410.1		RNA-binding (RRM/RBD/RNP motifs) family protein
Ciclev10006410m.g	2.4573	-3.59689	0.0404274	0.727012	7	5	3	0	1	0	Ciclev10006410m.g	PF14226,PF03171	PTHR10209,PTHR10209:SF151	KOG0143			GO:0055114,GO:0016491	AT4G23340.1		2-oxoglutarate (2OG) and Fe(II)-dependent oxygenase superfamily protein
Ciclev10033355m.g	100.741	-0.68282	0.0404781	0.727012	108	159	126	55	79	88	NA
Ciclev10000843m.g	1675.53	-0.446749	0.0407315	0.728892	2355	2301	1597	1189	1571	1255	Ciclev10000843m.g	PF01699	PTHR12266	KOG2399		K13754	GO:0055085,GO:0016021	AT1G08960.1	ATCAX11,CAX11	cation exchanger 11
Ciclev10002503m.g	79.811	-0.963175	0.040678	0.728892	91	99	134	43	68	41	Ciclev10002503m.g	PF08263	PTHR27001,PTHR27001:SF224		2.7.11.1,2.7.10.1			AT5G21090.1		Leucine-rich repeat (LRR) family protein
Ciclev10010617m.g	55.247	-2.44618	0.0406575	0.728892	26	6	218	14	11	25	Ciclev10010617m.g	PF08744	PTHR33388,PTHR33388:SF1					AT4G27330.1	NZZ,SPL	sporocyteless (SPL)
Ciclev10011035m.g	5371.09	-0.75025	0.0407278	0.728892	8548	6441	6483	2096	5065	4335	Ciclev10011035m.g	PF08263,PF07714	PTHR27003,PTHR27003:SF22	KOG1187	2.7.11.1		GO:0006468,GO:0004672	AT1G79620.1		Leucine-rich repeat protein kinase family protein
Ciclev10003956m.g	99.0318	1.57409	0.041005	0.7295	111	14	38	147	61	227	Ciclev10003956m.g	PF00917		KOG1987	3.4.19.12		GO:0005515	AT3G17380.1		TRAF-like family protein
Ciclev10018771m.g	142.49	-0.793941	0.0409839	0.7295	159	215	194	62	128	108	Ciclev10018771m.g	PF07714,PF11721	PTHR27006,PTHR27006:SF11	KOG1187	2.7.11.1		GO:0006468,GO:0004672	AT3G14840.2		Leucine-rich repeat transmembrane protein kinase
Ciclev10020423m.g	15681.2	-1.21132	0.0408231	0.7295	32033	9345	26529	6913	13678	5782	Ciclev10020423m.g	PF00544	PTHR31683,PTHR31683:SF28		4.2.2.2	K01728		AT4G24780.2		Pectin lyase-like superfamily protein
Ciclev10022174m.g	4724.72	0.357481	0.0408976	0.7295	4823	5476	3185	4466	4521	6300	Ciclev10022174m.g	PF04832	PTHR11220					AT1G17100.1		SOUL heme-binding family protein
Ciclev10023360m.g	28.566	2.59691	0.0408602	0.7295	0	19	7	21	15	115	Ciclev10023360m.g	PF00847	PTHR31677,PTHR31677:SF1				GO:0006355,GO:0003700	AT5G19790.1	RAP2.11	related to AP2 11
Ciclev10023801m.g	5455.66	-0.557937	0.0409558	0.7295	8244	5578	6719	3354	4695	4560	Ciclev10023801m.g	PF07159,PF05994	PTHR12195	KOG3534		K05749		AT5G18410.2	ATSRA1,KLK,PIR,PIR121,PIRP,SRA1	transcription activators
Ciclev10031020m.g	2376.09	0.397274	0.0409693	0.7295	2515	2433	1690	2410	2015	3381	Ciclev10031020m.g	PF00651,PF11900,PF12313	PTHR24413,PTHR24413:SF78			K14508	GO:0005515	AT5G45110.1	ATNPR3,NPR3	NPR1-like protein 3
Ciclev10001807m.g	2191.37	-0.420164	0.0411959	0.730726	3036	2725	2279	1621	2007	1681	Ciclev10001807m.g		PTHR34574,PTHR34574:SF1					AT5G28830.1		calcium-binding EF hand family protein
Ciclev10005764m.g	990.907	-0.69287	0.0411996	0.730726	1225	1206	1390	525	927	699	Ciclev10005764m.g	PF08241	PTHR12176,PTHR12176:SF28	KOG1271	3.4.24.71		GO:0008168,GO:0008152	AT3G17365.1		S-adenosyl-L-methionine-dependent methyltransferases superfamily protein
Ciclev10020246m.g	85.0096	-0.946566	0.0412331	0.730726	121	134	103	32	86	46	Ciclev10020246m.g		PTHR33623,PTHR33623:SF4					AT4G00770.1
Ciclev10021862m.g	571.838	0.540665	0.041184	0.730726	657	595	290	641	549	753	Ciclev10021862m.g	PF02701	PTHR31992,PTHR31992:SF21				GO:0006355,GO:0003677	AT3G61850.1	DAG1	Dof-type zinc finger DNA-binding family protein
Ciclev10024841m.g	349.649	0.565389	0.0412454	0.730726	418	308	199	441	318	431	Ciclev10024841m.g	PF11721,PF07714	PTHR27003,PTHR27003:SF6	KOG1187	2.7.11.1		GO:0006468,GO:0004672	AT2G23200.1		Protein kinase superfamily protein
Ciclev10027023m.g	91.3791	-1.42619	0.0413179	0.731402	77	213	132	12	53	82	Ciclev10027023m.g							AT1G24625.1	ZFP7	zinc finger protein 7
Ciclev10012319m.g	1236.73	-0.40928	0.0413692	0.731703	1640	1429	1408	916	1062	1046	Ciclev10012319m.g	PF04755	PTHR31906,PTHR31906:SF16					AT2G42130.4		Plastid-lipid associated protein PAP / fibrillin family protein
Ciclev10019937m.g	1721.97	-0.464865	0.0414148	0.731902	2168	2325	1881	1047	1601	1485	Ciclev10019937m.g	PF00786,PF00620	PTHR23177	KOG4270			GO:0007165	AT4G03100.1		Rho GTPase activating protein with PAK-box/P21-Rho-binding domain
Ciclev10005370m.g	15254.2	-0.731059	0.0415323	0.732763	26013	12545	21134	10515	11216	10828	Ciclev10005370m.g	PF04674	PTHR31279,PTHR31279:SF7					AT5G51550.1	EXL3	EXORDIUM like 3
Ciclev10014435m.g	694.116	-0.662208	0.0415232	0.732763	1053	812	839	308	596	649	Ciclev10014435m.g	PF13855,PF08263,PF07714	PTHR27001,PTHR27001:SF83	KOG1187	2.7.11.1		GO:0005515,GO:0006468,GO:0004672	AT5G45840.2		Leucine-rich repeat protein kinase family protein
Ciclev10021069m.g	2308.08	1.12764	0.0416576	0.734367	2531	738	1370	4134	2851	1777	Ciclev10021069m.g	PF03171,PF14226	PTHR10209,PTHR10209:SF146	KOG0143			GO:0055114,GO:0016491	AT3G46490.1		2-oxoglutarate (2OG) and Fe(II)-dependent oxygenase superfamily protein
Ciclev10011396m.g	2954.02	-0.420775	0.041848	0.737112	3645	4276	2955	1894	2713	2611	Ciclev10011396m.g	PF01501	PTHR32116,PTHR32116:SF31		2.4.1.43	K13648	GO:0016757,GO:0047262	AT3G02350.1	GAUT9	galacturonosyltransferase 9
Ciclev10030098m.g	128.77	-0.643008	0.0419175	0.737727	186	160	154	69	82	142	Ciclev10030098m.g		PTHR33148,PTHR33148:SF4
Ciclev10002409m.g	51.9785	0.789829	0.041956	0.737795	63	36	26	59	63	66	Ciclev10002409m.g	PF00917	PTHR26379,PTHR26379:SF153		3.4.19.12		GO:0005515	AT3G17380.1		TRAF-like family protein
Ciclev10012269m.g	1202.55	0.389824	0.0420682	0.737942	1261	1346	787	1231	1075	1622	Ciclev10012269m.g	PF01868	PTHR13348		3.1.26.5		GO:0030677,GO:0008033,GO:0006379,GO:0006364,GO:0004540,GO:0003723,GO:0000172	AT2G43190.2		ribonuclease P family protein
Ciclev10013995m.g	182.487	0.607914	0.0420305	0.737942	176	206	94	233	188	204	Ciclev10013995m.g	PF01637	PTHR23155,PTHR23155:SF554	KOG4658			GO:0005524	AT4G27190.1		NB-ARC domain-containing disease resistance protein
Ciclev10023819m.g	30.5233	-1.12635	0.0420676	0.737942	54	26	50	20	18	16	Ciclev10023819m.g	PF11744	PTHR31086,PTHR31086:SF20	KOG4711			GO:0015743	AT1G25480.1		Aluminium activated malate transporter family protein
Ciclev10019735m.g	34.9353	-1.07873	0.0422158	0.739923	45	84	28	16	27	21	Ciclev10019735m.g	PF03514	PTHR31636,PTHR31636:SF22					AT3G54220.1	SCR,SGR1	GRAS family transcription factor
Ciclev10023615m.g	5865.08	0.266346	0.0422842	0.740512	6400	6102	4640	5803	5271	7318	Ciclev10023615m.g	PF01909,PF00389,PF03828,PF02826	PTHR12271,PTHR12271:SF53	KOG0069	1.1.1.79,1.1.1.81		GO:0016779,GO:0055114,GO:0051287,GO:0016616,GO:0008152	AT2G45620.1		Nucleotidyltransferase family protein
Ciclev10020503m.g	1836.48	0.923606	0.0423248	0.740614	1436	2360	501	2003	2302	2578	Ciclev10020503m.g	PF00743	PTHR23023,PTHR23023:SF142		1.14.13.168		GO:0055114,GO:0050661,GO:0050660,GO:0004499	AT4G28720.1	YUC8	Flavin-binding monooxygenase family protein
Ciclev10001618m.g	1879.18	0.620581	0.0424655	0.741318	1559	2335	981	1806	2507	2160	Ciclev10001618m.g	PF00107,PF08240	PTHR11695,PTHR11695:SF556	KOG0023		K00083	GO:0055114,GO:0016491,GO:0008270	AT4G39330.1	ATCAD9,CAD9	cinnamyl alcohol dehydrogenase 9
Ciclev10009855m.g	299.475	-0.748193	0.0426643	0.741318	397	444	356	156	303	170	Ciclev10009855m.g	PF00403	PTHR22814,PTHR22814:SF104	KOG1603			GO:0046872,GO:0030001	AT3G24450.1		Heavy metal transport/detoxification superfamily protein
Ciclev10010258m.g	2.51765	-3.6284	0.0429171	0.741318	3	8	4	0	1	0	Ciclev10010258m.g	PF01301	PTHR23421,PTHR23421:SF74		3.2.1.23		GO:0005975,GO:0004553	AT3G13750.1	BGAL1	beta galactosidase 1
Ciclev10012401m.g	94.1047	-0.722576	0.0424373	0.741318	179	106	95	61	79	61	Ciclev10012401m.g		PTHR33701,PTHR33701:SF2					AT2G37300.1
Ciclev10015466m.g	1475.31	0.366201	0.0425823	0.741318	1694	1267	1173	1505	1505	1734	Ciclev10015466m.g	PF14531	PTHR23257,PTHR23257:SF511	KOG0192	2.7.12.1			AT3G01490.1		Protein kinase superfamily protein
Ciclev10020718m.g	1483.32	0.704254	0.0428046	0.741318	1763	1471	557	1628	1642	1993	Ciclev10020718m.g	PF00447	PTHR10015,PTHR10015:SF160	KOG0627		K09419	GO:0043565,GO:0006355,GO:0005634,GO:0003700	AT3G22830.1	AT-HSFA6B,HSFA6B	heat shock transcription factor A6B
Ciclev10020793m.g	459.211	0.504654	0.0428269	0.741318	508	500	245	481	441	628	Ciclev10020793m.g		PTHR30353,PTHR30353:SF1					AT4G13150.1
Ciclev10021374m.g	3762.66	0.575014	0.0427619	0.741318	4653	2745	2423	4647	4093	3987	Ciclev10021374m.g	PF02183,PF00046,PF04618	PTHR24326,PTHR24326:SF140	KOG0483		K09338	GO:0043565,GO:0006355,GO:0003700,GO:0003677,GO:0005634	AT4G16780.1	ATHB-2,ATHB2,HAT4,HB-2	homeobox protein 2
Ciclev10021624m.g	1720.27	0.471527	0.0428887	0.741318	1574	2039	1086	1799	1519	2450	Ciclev10021624m.g	PF03106	PTHR31282,PTHR31282:SF28				GO:0043565,GO:0006355,GO:0003700	AT4G01250.1	AtWRKY22,WRKY22	WRKY family transcription factor
Ciclev10022948m.g	1949.98	0.394975	0.0428981	0.741318	1851	1854	1650	2162	2057	2061	Ciclev10022948m.g	PF02519	PTHR31374,PTHR31374:SF29			K14488	GO:0009733	AT2G46690.1		SAUR-like auxin-responsive protein family
Ciclev10024980m.g	14535.2	0.468561	0.0426612	0.741318	16383	14381	9077	17057	16152	14408	Ciclev10024980m.g	PF13768						AT1G72500.1
Ciclev10025726m.g	44.3176	0.694003	0.0429082	0.741318	33	42	33	45	50	62	Ciclev10025726m.g	PF11883,PF07714	PTHR27002,PTHR27002:SF95	KOG1187	2.7.11.1		GO:0004674,GO:0006468,GO:0004672	AT4G21390.1	B120	S-locus lectin protein kinase family protein
Ciclev10025791m.g	225.131	0.939432	0.0429215	0.741318	120	308	85	289	252	303	Ciclev10025791m.g	PF01734	PTHR32176				GO:0006629	AT4G37060.1	AtPLAIVB,PLA IVB,PLP5	PATATIN-like protein 5
Ciclev10027734m.g	3518.06	-0.33417	0.0427145	0.741318	5033	3960	3583	2866	2765	3256	Ciclev10027734m.g	PF05911	PTHR31580,PTHR31580:SF8	KOG3385				AT2G23360.1		Plant protein of unknown function (DUF869)
Ciclev10031247m.g	1780.25	0.440787	0.0425757	0.741318	1482	2017	1347	1765	1638	2514	Ciclev10031247m.g	PF00067	PTHR24298,PTHR24298:SF85		1.14.13.68		GO:0055114,GO:0020037,GO:0016705,GO:0005506	AT3G26300.1	CYP71B34	cytochrome P450, family 71, subfamily B, polypeptide 34
Ciclev10032318m.g	169.576	0.543955	0.0425077	0.741318	198	149	103	196	193	181	Ciclev10032318m.g	PF00795	PTHR23088,PTHR23088:SF27	KOG0807	3.5.5.1		GO:0016810,GO:0006807	AT4G08790.1		Nitrilase/cyanide hydratase and apolipoprotein N-acyltransferase family protein
Ciclev10002407m.g	187.192	1.36368	0.0429741	0.741625	142	72	115	426	224	83	Ciclev10002407m.g	PF00248	PTHR11732,PTHR11732:SF239	KOG1577				AT1G59960.1		NAD(P)-linked oxidoreductase superfamily protein
Ciclev10000819m.g	34.2115	1.34292	0.0430255	0.74181	20	28	15	19	33	96	Ciclev10000819m.g	PF07690	PTHR24064,PTHR24064:SF210			K08176	GO:0055085,GO:0016021	AT1G76430.1	PHT1;9	phosphate transporter 1;9
Ciclev10028665m.g	3294.96	-0.905632	0.0430544	0.74181	5833	2671	4914	2150	2708	1550	Ciclev10028665m.g	PF00022	PTHR11937,PTHR11937:SF255			K10355		AT3G53750.1	ACT3	actin 3
Ciclev10016334m.g	13045.8	-0.430867	0.0431224	0.742381	16275	16995	14425	9410	11970	10120	Ciclev10016334m.g	PF00244	PTHR18860,PTHR18860:SF31	KOG0841		K06630	GO:0019904	AT1G34760.1	GF14 OMICRON,GRF11,RHS5	general regulatory factor 11
Ciclev10009301m.g	349.593	-0.343189	0.0432228	0.743355	452	461	344	299	257	324	Ciclev10009301m.g	PF01168	PTHR10146,PTHR10146:SF6	KOG3157		K06997		AT4G26860.2		Predicted pyridoxal phosphate-dependent enzyme, YBL036C type
Ciclev10010480m.g	25.4302	-1.72925	0.0432488	0.743355	38	62	28	1	14	20	Ciclev10010480m.g	PF14009	PTHR33052,PTHR33052:SF2					AT1G76600.1
Ciclev10014736m.g	1594.65	-0.703593	0.0433166	0.743922	2361	2565	1510	945	1594	863	Ciclev10014736m.g	PF00514	PTHR23315,PTHR23315:SF96				GO:0005515	AT2G05810.1		ARM repeat superfamily protein
Ciclev10011863m.g	1746.71	0.470338	0.0433855	0.744505	1464	2024	1236	1476	1976	2395	Ciclev10011863m.g		PTHR31096,PTHR31096:SF23		2.7.7.59			AT2G36840.1		ACT-like superfamily protein
Ciclev10000326m.g	71.0499	1.00843	0.0435218	0.744644	47	68	38	76	46	159	Ciclev10000326m.g	PF01764,PF02181	PTHR21493,PTHR21493:SF94			K18875	GO:0006629	AT3G48080.1		alpha/beta-Hydrolases superfamily protein
Ciclev10000795m.g	469.122	0.717743	0.0434319	0.744644	525	434	217	681	374	608	Ciclev10000795m.g	PF01485	PTHR11685,PTHR11685:SF119	KOG1815	6.3.2.19	K11968	GO:0016567,GO:0004842	AT2G16090.1	ARI2,ATARI2	RING/U-box superfamily protein
Ciclev10019387m.g	1144.01	-0.970623	0.043532	0.744644	2067	987	1692	616	1057	483	Ciclev10019387m.g	PF03765,PF00650	PTHR23324,PTHR23324:SF56	KOG1471				AT3G24840.1		Sec14p-like phosphatidylinositol transfer family protein
Ciclev10033942m.g	1.73989	4.33015	0.0435333	0.744644	0	0	0	3	3	4	Ciclev10033942m.g	PF01698	PTHR36079,PTHR36079:SF1				GO:0006355,GO:0003677	AT5G61850.1	LFY,LFY3	floral meristem identity control protein LEAFY (LFY)
Ciclev10012160m.g	568.396	-0.310765	0.0435747	0.744753	750	779	510	426	490	535	Ciclev10012160m.g	PF08879	PTHR34122					AT2G42040.1
Ciclev10005385m.g	9.00624	-1.62578	0.0436205	0.744938	19	13	12	3	2	8	Ciclev10005385m.g	PF14226,PF03171	PTHR10209,PTHR10209:SF160	KOG0143	1.14.11.13	K04125	GO:0055114,GO:0016491	AT1G47990.1	ATGA2OX4,GA2OX4	gibberellin 2-oxidase 4
Ciclev10003841m.g	7.60316	-3.81894	0.043683	0.74541	0	35	11	0	1	2	Ciclev10003841m.g	PF05055	PTHR31113,PTHR31113:SF4					AT3G49070.1		Protein of unknown function (DUF677)
Ciclev10024962m.g	947.385	0.454547	0.0438176	0.747107	839	1116	637	912	1146	1058	Ciclev10024962m.g	PF00560,PF08263,PF07714		KOG1187	2.7.11.1		GO:0005515,GO:0006468,GO:0004672	AT4G37250.1		Leucine-rich repeat protein kinase family protein
Ciclev10018545m.g	2200.06	1.11499	0.0438534	0.747121	1369	1923	1186	982	4850	2736	Ciclev10018545m.g	PF13639,PF05495,PF14599,PF01814	PTHR21319,PTHR21319:SF0	KOG1940	6.3.2.19	K16276	GO:0008270,GO:0005515	AT3G18290.1	BTS,EMB2454	zinc finger protein-related
Ciclev10014446m.g	117.374	0.543055	0.0438953	0.747236	125	126	63	128	126	144	Ciclev10014446m.g	PF01535,PF13041	PTHR24015,PTHR24015:SF791					AT5G27110.1		Tetratricopeptide repeat (TPR)-like superfamily protein
Ciclev10006825m.g	160.313	0.581749	0.0440873	0.749876	143	194	85	178	178	192	Ciclev10006825m.g	PF12776	PTHR31704,PTHR31704:SF16					AT4G02210.2
Ciclev10018176m.g	253.177	-0.687375	0.0441502	0.749876	321	318	341	141	239	169	Ciclev10018176m.g		PTHR23130,PTHR23130:SF88					AT4G18260.1		Cytochrome b561/ferric reductase transmembrane protein family
Ciclev10030753m.g	931.098	0.488716	0.044191	0.749876	1023	958	557	922	813	1418	Ciclev10030753m.g	PF14288	PTHR12741,PTHR12741:SF16			K11000		AT3G59100.1	ATGSL11,gsl11	glucan synthase-like 11
Ciclev10033338m.g	27.4417	-1.74112	0.0441667	0.749876	18	26	77	13	15	7	Ciclev10033338m.g	PF14368	PTHR33286,PTHR33286:SF7					AT4G33550.2		Bifunctional inhibitor/lipid-transfer protein/seed storage 2S albumin superfamily protein
Ciclev10023189m.g	466.34	0.518451	0.0442293	0.749927	353	435	416	498	524	540	Ciclev10023189m.g		PTHR33271,PTHR33271:SF6			K06995		AT4G10300.1		RmlC-like cupins superfamily protein
Ciclev10023027m.g	250.58	0.618545	0.0443689	0.750876	296	243	117	305	259	300	NA
Ciclev10026695m.g	238.589	-0.435668	0.0443648	0.750876	379	274	233	179	180	222	Ciclev10026695m.g	PF00403	PTHR22814,PTHR22814:SF84	KOG1603			GO:0046872,GO:0030001	AT4G39700.1		Heavy metal transport/detoxification superfamily protein
Ciclev10029840m.g	49.2649	1.71778	0.0443909	0.750876	22	32	20	15	36	183	Ciclev10029840m.g	PF00514,PF04564	PTHR22849,PTHR22849:SF41		6.3.2.19		GO:0005515,GO:0016567,GO:0004842	AT1G76390.1		ARM repeat superfamily protein
Ciclev10001832m.g	275.974	0.520779	0.0445126	0.752079	236	314	184	311	234	392	Ciclev10001832m.g		PTHR37614
Ciclev10027953m.g	2341.21	1.1162	0.0445679	0.752079	2736	1292	889	2935	1184	5362	Ciclev10027953m.g	PF00005,PF01061	PTHR19241,PTHR19241:SF301	KOG0061	3.6.3.36		GO:0016887,GO:0005524,GO:0016020	AT1G17840.1	ABCG11,ATWBC11,COF1,DSO,WBC11	white-brown complex homolog protein 11
Ciclev10033026m.g	106.983	-1.78824	0.0445422	0.752079	281	18	212	46	57	31	Ciclev10033026m.g		PTHR33124,PTHR33124:SF3					AT3G58850.1	HLH2,PAR2	phy rapidly regulated 2
Ciclev10007865m.g	1899.89	0.749842	0.0447642	0.754198	1565	2088	993	2269	1271	3414	Ciclev10007865m.g	PF13193,PF00501	PTHR24095,PTHR24095:SF177				GO:0008152,GO:0003824	AT5G16370.1	AAE5	acyl activating enzyme 5
Ciclev10031217m.g	853.738	0.496969	0.0447618	0.754198	931	929	472	974	758	1136	Ciclev10031217m.g	PF00067	PTHR24298,PTHR24298:SF102	KOG0156			GO:0055114,GO:0020037,GO:0016705,GO:0005506	AT4G31940.1	CYP82C4	cytochrome P450, family 82, subfamily C, polypeptide 4
Ciclev10026577m.g	611.301	-1.71943	0.0448173	0.754495	214	1017	1520	64	290	496	Ciclev10026577m.g	PF00581			2.8.1.1			AT4G35770.1	ATSEN1,DIN1,SEN1	Rhodanese/Cell cycle control phosphatase superfamily protein
Ciclev10004653m.g	981.529	-0.525583	0.0449414	0.754872	1493	1036	1151	584	751	990	Ciclev10004653m.g		PTHR31342,PTHR31342:SF12					AT1G48280.1		hydroxyproline-rich glycoprotein family protein
Ciclev10005448m.g	1201.27	0.448706	0.0452347	0.754872	1079	1440	785	1149	1146	1710	Ciclev10005448m.g	PF00107	PTHR11695,PTHR11695:SF485		1.1.1.366,1.1.1.264	K00008	GO:0055114,GO:0016491,GO:0008270	AT5G51970.2		GroES-like zinc-binding alcohol dehydrogenase family protein
Ciclev10006879m.g	280.931	-0.340747	0.0453929	0.754872	396	357	262	206	230	275	Ciclev10006879m.g							AT2G41550.1		Rho termination factor
Ciclev10008958m.g	3144.38	-0.339835	0.0451021	0.754872	3657	4238	3314	2454	2317	3206	Ciclev10008958m.g		PTHR31365,PTHR31365:SF4					AT2G25670.2
Ciclev10009204m.g	1814.19	-0.350296	0.0451421	0.754872	2424	2230	1859	1540	1502	1480	Ciclev10009204m.g	PF06888	PTHR20889,PTHR20889:SF4	KOG3120	3.6.1.1	K13248	GO:0016791,GO:0008152	AT4G29530.1		Pyridoxal phosphate phosphatase-related protein
Ciclev10009471m.g	4140.22	0.721809	0.0448796	0.754872	3410	4580	2240	3513	3524	8167	Ciclev10009471m.g	PF00248	PTHR11732,PTHR11732:SF239					AT1G59960.1		NAD(P)-linked oxidoreductase superfamily protein
Ciclev10011022m.g	1936.06	-0.754759	0.0454287	0.754872	2843	2776	2183	674	1453	2099	Ciclev10011022m.g	PF14383,PF12552,PF14309	PTHR21726,PTHR21726:SF49					AT3G53540.1
Ciclev10013444m.g	34.1994	-2.11238	0.0453893	0.754872	69	43	62	0	23	14	Ciclev10013444m.g	PF01095	PTHR31321,PTHR31321:SF24		3.1.1.11		GO:0042545,GO:0030599,GO:0005618	AT2G36710.1		Pectin lyase-like superfamily protein
Ciclev10013688m.g	9.92653	1.34958	0.0450165	0.754872	6	7	5	14	10	17	NA
Ciclev10014832m.g	132.38	-0.511534	0.04512	0.754872	205	152	142	87	110	115	Ciclev10014832m.g	PF00651,PF03000	PTHR32370,PTHR32370:SF25				GO:0005515	AT3G22104.1		Phototropic-responsive NPH3 family protein
Ciclev10015370m.g	31.9284	-1.46243	0.0451352	0.754872	102	18	34	12	17	20	Ciclev10015370m.g		PTHR23032,PTHR23032:SF2					AT5G14020.1		Endosomal targeting BRO1-like domain-containing protein
Ciclev10015879m.g	819.141	0.829979	0.0452914	0.754872	548	947	431	711	677	1713	Ciclev10015879m.g	PF02701	PTHR31992				GO:0006355,GO:0003677	AT5G60850.1	OBP4	OBF binding protein 4
Ciclev10018933m.g	2799.42	-0.407957	0.0454418	0.754872	3439	3579	3128	1897	2537	2429	Ciclev10018933m.g		PTHR18921					AT2G46180.1	GC4	golgin candidate 4
Ciclev10021814m.g	596.268	0.357875	0.0453777	0.754872	682	569	438	658	580	669	Ciclev10021814m.g		PTHR10516,PTHR10516:SF178		5.2.1.8			AT3G60370.1		FKBP-like peptidyl-prolyl cis-trans isomerase family protein
Ciclev10027239m.g	8.54463	-1.60254	0.0453579	0.754872	12	17	12	6	2	4	Ciclev10027239m.g	PF01595	PTHR12064,PTHR12064:SF30	KOG2118		K16302		AT2G14520.1		CBS domain-containing protein with a domain of unknown function (DUF21)
Ciclev10031960m.g	39.377	0.854657	0.0453785	0.754872	26	35	28	41	60	42	Ciclev10031960m.g		PTHR14237		2.8.1.9			AT2G23520.1		Pyridoxal phosphate (PLP)-dependent transferases superfamily protein
Ciclev10032272m.g	1873.44	-0.514483	0.0452258	0.754872	1987	2790	2205	1135	1548	1751	Ciclev10032272m.g	PF01812	PTHR23407,PTHR23407:SF1	KOG3093	6.3.3.2	K01934		AT5G13050.1	5-FCL	5-formyltetrahydrofolate cycloligase
Ciclev10007057m.g	166.575	-1.01303	0.0454924	0.755124	112	387	210	79	114	124	Ciclev10007057m.g	PF03083	PTHR10791,PTHR10791:SF28	KOG1623		K15382		AT5G53190.1		Nodulin MtN3 family protein
Ciclev10002100m.g	1669.12	-0.403636	0.0456219	0.755508	2141	2057	1850	1103	1502	1503	Ciclev10002100m.g	PF04893	PTHR12822	KOG3114			GO:0016020	AT5G27490.1		Integral membrane Yip1 family protein
Ciclev10012590m.g	13.5925	-1.56122	0.0456196	0.755508	27	11	25	3	7	10	Ciclev10012590m.g	PF00314	PTHR31048,PTHR31048:SF32					AT1G20030.2		Pathogenesis-related thaumatin superfamily protein
Ciclev10022619m.g	27.498	1.09339	0.0455774	0.755508	31	12	14	41	26	40	Ciclev10022619m.g	PF01336	PTHR13989				GO:0003676	AT1G07130.1	ATSTN1,STN1	Nucleic acid-binding, OB-fold-like protein
Ciclev10029306m.g	149.433	-0.839549	0.0457326	0.756753	228	167	208	54	107	152	Ciclev10029306m.g	PF02234	PTHR10265,PTHR10265:SF22				GO:0007050,GO:0005634,GO:0004861	AT1G49620.1	ICK5,ICN6,KRP7	Cyclin-dependent kinase inhibitor family protein
Ciclev10008087m.g	752.593	-0.40392	0.0457948	0.757194	991	1129	667	516	676	657	Ciclev10008087m.g	PF07690	PTHR11662,PTHR11662:SF153	KOG2533		K13783	GO:0055085,GO:0016021	AT2G13100.1		Major facilitator superfamily protein
Ciclev10025929m.g	6933.54	0.376407	0.0458424	0.7572	6496	8150	4896	6619	6504	9466	Ciclev10025929m.g	PF01429	PTHR33729,PTHR33729:SF1				GO:0005634,GO:0003677	AT3G15790.1	ATMBD11,MBD11	methyl-CPG-binding domain 11
Ciclev10032478m.g	14597.2	0.781158	0.0458662	0.7572	14737	10401	9432	24892	14322	12121	Ciclev10032478m.g	PF00067	PTHR24286,PTHR24286:SF67			K04123	GO:0055114,GO:0020037,GO:0016705,GO:0005506	AT1G05160.1	ATKAO1,CYP88A3,KAO1	cytochrome P450, family 88, subfamily A, polypeptide 3
Ciclev10006820m.g	58.113	-1.2536	0.0459492	0.757984	61	176	38	20	34	46	Ciclev10006820m.g	PF00027,PF00520	PTHR10217,PTHR10217:SF465	KOG0498		K05391	GO:0055085,GO:0016020,GO:0006811,GO:0005216	AT5G53130.1	ATCNGC1,CNGC1	cyclic nucleotide gated channel 1
Ciclev10010897m.g	5693.3	0.370689	0.0461272	0.75868	5693	5871	4393	6180	4757	7523	Ciclev10010897m.g	PF00632	PTHR11254,PTHR11254:SF350		6.3.2.19	K10590	GO:0004842	AT5G02880.1	UPL4	ubiquitin-protein ligase 4
Ciclev10016692m.g	4084.21	0.441119	0.046125	0.75868	4543	4442	2397	3875	3891	5825	Ciclev10016692m.g	PF09032,PF04969	PTHR13164	KOG3260		K04507		AT1G30070.1		SGS domain-containing protein
Ciclev10025206m.g	460.376	-0.7236	0.0461338	0.75868	676	610	544	180	434	384	Ciclev10025206m.g	PF05553						AT1G72790.1		hydroxyproline-rich glycoprotein family protein
Ciclev10033943m.g	565.789	-1.63671	0.0461253	0.75868	808	1098	820	24	466	304	Ciclev10033943m.g	PF07883	PTHR31238,PTHR31238:SF5					AT1G10460.1	GLP7	germin-like protein 7
Ciclev10006049m.g	1776.59	-0.798433	0.0466233	0.760856	1909	1966	3001	1047	1495	1127	Ciclev10006049m.g		PTHR33306,PTHR33306:SF1					AT3G06890.1
Ciclev10007202m.g	5.92392	2.20547	0.0466945	0.760856	4	2	1	3	15	10	NA
Ciclev10012147m.g	376.702	0.310886	0.0464771	0.760856	400	391	292	380	349	467	Ciclev10012147m.g	PF02536	PTHR13068,PTHR13068:SF22			K15032	GO:0006355,GO:0005739,GO:0003690	AT2G36000.1		Mitochondrial transcription termination factor family protein
Ciclev10012690m.g	2369.11	1.02129	0.0466706	0.760856	1458	2295	1298	2313	1276	5916	Ciclev10012690m.g	PF14009	PTHR33148,PTHR33148:SF6					AT1G66480.1	PMI2	plastid movement impaired 2
Ciclev10021196m.g	472.703	-0.446927	0.046522	0.760856	628	598	515	292	432	420	Ciclev10021196m.g	PF01370	PTHR10491,PTHR10491:SF7	KOG1429,KOG0747	2.5.1.6		GO:0050662,GO:0003824	AT4G00560.1		NAD(P)-binding Rossmann-fold superfamily protein
Ciclev10023297m.g	3.51908	-4.14942	0.0465715	0.760856	20	1	2	1	0	0	Ciclev10023297m.g	PF00182	PTHR22595,PTHR22595:SF60	KOG4742	3.2.1.14	K01183	GO:0016998,GO:0006032,GO:0004568	AT3G54420.1	ATCHITIV,ATEP3,CHIV,EP3	homolog of carrot EP3-3 chitinase
Ciclev10024106m.g	2.30071	-4.5793	0.0466897	0.760856	12	3	1	0	0	0	Ciclev10024106m.g	PF14547	PTHR31731					AT4G12550.1	AIR1	Auxin-Induced in Root cultures 1
Ciclev10029987m.g	1489.43	0.50331	0.0466734	0.760856	1604	1216	1129	1634	1202	2214	Ciclev10029987m.g		PTHR33306,PTHR33306:SF7					AT2G21180.1
Ciclev10030653m.g	3872.96	0.604746	0.0466156	0.760856	4599	3310	2177	4581	2992	5937	Ciclev10030653m.g	PF01477,PF00305	PTHR11771,PTHR11771:SF60		1.13.11.12	K00454	GO:0005515,GO:0055114,GO:0046872,GO:0016702	AT1G67560.1		PLAT/LH2 domain-containing lipoxygenase family protein
Ciclev10030949m.g	673.766	-0.529241	0.0464419	0.760856	996	955	633	642	406	514	Ciclev10030949m.g	PF13947,PF07714	PTHR27005,PTHR27005:SF44	KOG1187	2.7.11.1		GO:0030247,GO:0006468,GO:0004672	AT5G02070.1		Protein kinase family protein
Ciclev10031097m.g	8030.68	0.659013	0.0463392	0.760856	8841	6760	4721	12342	6450	9001	Ciclev10031097m.g	PF07649,PF00578,PF13905	PTHR13871,PTHR13871:SF7	KOG2501	1.8.1.8	K17609	GO:0055114,GO:0047134,GO:0016491,GO:0016209	AT1G60420.1		DC1 domain-containing protein
Ciclev10033741m.g	251.957	-0.603265	0.0463101	0.760856	356	266	332	206	178	182	Ciclev10033741m.g	PF05965	PTHR22715,PTHR22715:SF0				GO:0005634	AT1G26330.1		DNA binding
Ciclev10006938m.g	4.30888	2.65624	0.0467646	0.761417	3	1	0	11	4	6	Ciclev10006938m.g	PF03171	PTHR10209,PTHR10209:SF123		1.14.11.20		GO:0055114,GO:0016491	AT1G04350.1		2-oxoglutarate (2OG) and Fe(II)-dependent oxygenase superfamily protein
Ciclev10004202m.g	113.184	-0.894281	0.0468711	0.762221	211	108	148	65	101	56	Ciclev10004202m.g	PF00560,PF00069	PTHR27000,PTHR27000:SF92	KOG1187	2.7.11.1		GO:0005515,GO:0006468,GO:0005524,GO:0004672	AT3G24240.1		Leucine-rich repeat receptor-like protein kinase family protein
Ciclev10014504m.g	993.789	0.700307	0.0468855	0.762221	983	990	517	919	785	1918	Ciclev10014504m.g	PF01657,PF07714	PTHR27002	KOG1187	2.7.11.1		GO:0006468,GO:0004672	AT4G23180.1	CRK10,RLK4	cysteine-rich RLK (RECEPTOR-like protein kinase) 10
Ciclev10027664m.g	6568.15	-0.270712	0.0469467	0.762633	9077	7750	6289	5108	5681	6218	Ciclev10027664m.g	PF00613,PF00454	PTHR10048,PTHR10048:SF15		2.7.1.67	K00888	GO:0016773,GO:0048015,GO:0046854	AT1G49340.2	ATPI4K ALPHA	Phosphatidylinositol 3- and 4-kinase family protein
Ciclev10000389m.g	106.791	1.12838	0.0471211	0.763615	86	79	53	68	81	294	Ciclev10000389m.g	PF04564	PTHR22849,PTHR22849:SF18		6.3.2.19		GO:0016567,GO:0004842	AT4G36550.1		ARM repeat superfamily protein
Ciclev10001248m.g	4208.98	-0.516038	0.047694	0.763615	5515	6535	4002	2489	4077	3286	Ciclev10001248m.g	PF00481	PTHR13832,PTHR13832:SF158	KOG0698	3.1.3.16		GO:0003824,GO:0006470,GO:0004722	AT1G09160.1		Protein phosphatase 2C family protein
Ciclev10002691m.g	282.761	-0.35237	0.047736	0.763615	403	341	277	208	235	268	Ciclev10002691m.g	PF13098	PTHR10438,PTHR10438:SF280	KOG0910	1.8.1.8		GO:0045454,GO:0015035,GO:0006662	AT1G76760.1	ATY1,TRX-Y1,TY1	thioredoxin Y1
Ciclev10004499m.g	1384.23	-0.806297	0.0477561	0.763615	2257	1765	1619	567	1457	822	Ciclev10004499m.g	PF08263,PF13855,PF00069	PTHR27008,PTHR27008:SF40	KOG1187	2.7.11.1		GO:0005515,GO:0006468,GO:0005524,GO:0004672	AT1G10850.1		Leucine-rich repeat protein kinase family protein
Ciclev10005833m.g	14.5732	-2.32584	0.0476564	0.763615	64	2	15	4	4	6	Ciclev10005833m.g	PF00043,PF02798	PTHR11260,PTHR11260:SF227	KOG0406	2.5.1.18	K00799	GO:0005515	AT2G29420.1	ATGSTU7,GST25,GSTU7	glutathione S-transferase tau 7
Ciclev10006571m.g	2279.02	0.553684	0.0477256	0.763615	2172	2702	1213	2260	2062	3541	Ciclev10006571m.g	PF14226,PF03171	PTHR10209,PTHR10209:SF123	KOG0143	1.14.11.20		GO:0055114,GO:0016491	AT1G06620.1		2-oxoglutarate (2OG) and Fe(II)-dependent oxygenase superfamily protein
Ciclev10007585m.g	1524.81	0.911253	0.0476996	0.763615	875	1802	777	1147	1398	3367	Ciclev10007585m.g	PF03552	PTHR13301,PTHR13301:SF60		2.4.1.12		GO:0030244,GO:0016760,GO:0016020	AT1G55850.1	ATCSLE1,CSLE1	cellulose synthase like E1
Ciclev10014149m.g	352.868	-0.512682	0.0471948	0.763615	556	449	339	235	331	258	Ciclev10014149m.g	PF00560,PF08263,PF00069	PTHR27000,PTHR27000:SF8	KOG1187	2.7.11.1		GO:0005515,GO:0006468,GO:0005524,GO:0004672	AT2G27060.1		Leucine-rich repeat protein kinase family protein
Ciclev10014496m.g	1004.13	0.740627	0.0476734	0.763615	959	1132	416	892	945	1844	Ciclev10014496m.g	PF01657,PF07714	PTHR27002	KOG1187	2.7.11.1		GO:0006468,GO:0004672	AT4G23180.1	CRK10,RLK4	cysteine-rich RLK (RECEPTOR-like protein kinase) 10
Ciclev10015493m.g	922.359	-0.3413	0.047436	0.763615	1312	1057	937	684	789	852	Ciclev10015493m.g	PF00892	PTHR22911,PTHR22911:SF6	KOG4510			GO:0016021,GO:0016020	AT2G05755.1		Nodulin MtN21 /EamA-like transporter family protein
Ciclev10016943m.g	69.408	1.1037	0.0474503	0.763615	84	34	28	72	54	154	Ciclev10016943m.g		PTHR36340					AT2G01590.1	CRR3	chlororespiratory reduction 3
Ciclev10018542m.g	2872.27	-0.335695	0.047645	0.763615	3534	3536	3123	2113	2491	2651	Ciclev10018542m.g	PF12612	PTHR12658,PTHR12658:SF0					AT3G60740.1	CHO,EMB133,TFC D,TTN1	ARM repeat superfamily protein
Ciclev10021717m.g	1566.38	0.482535	0.0477595	0.763615	1540	1823	921	1752	1346	2155	Ciclev10021717m.g		PTHR19957,PTHR19957:SF129					AT3G09740.1	ATSYP71,SYP71	syntaxin of plants 71
Ciclev10022132m.g	75.2914	-0.913775	0.0474576	0.763615	73	92	134	45	48	56	Ciclev10022132m.g	PF04134	PTHR34290,PTHR34290:SF2					AT5G50100.1		Putative thiol-disulphide oxidoreductase DCC
Ciclev10026144m.g	1743.22	0.354393	0.047495	0.763615	1597	2041	1297	1699	1660	2265	Ciclev10026144m.g	PF01485	PTHR11685,PTHR11685:SF149			K11975	GO:0016567,GO:0004842	AT3G14250.1		RING/U-box superfamily protein
Ciclev10027754m.g	3192.81	-0.68215	0.047569	0.763615	4128	3764	4408	1498	2967	2550	Ciclev10027754m.g	PF00069	PTHR24362,PTHR24362:SF258	KOG0598,KOG0583	2.7.11.1	K08857	GO:0006468,GO:0005524,GO:0004672	AT3G44200.1	ATNEK6,IBO1,NEK6	NIMA (never in mitosis, gene A)-related 6
Ciclev10029981m.g	118.225	0.553971	0.047265	0.763615	109	97	98	120	109	177	Ciclev10029981m.g		PTHR24365,PTHR24365:SF276					AT5G22320.1		Leucine-rich repeat (LRR) family protein
Ciclev10030628m.g	7338.95	-0.411963	0.0474471	0.763615	9242	9780	7770	4461	6510	7132	Ciclev10030628m.g	PF04059,PF00076	PTHR24012,PTHR24012:SF465	KOG4660			GO:0003676	AT5G61960.1	AML1,ML1	MEI2-like protein 1
Ciclev10030764m.g	6116.27	-0.5839	0.0473048	0.763615	8677	7294	7313	3907	5908	3990	Ciclev10030764m.g	PF06398,PF00168	PTHR10024,PTHR10024:SF243	KOG1030			GO:0005515	AT3G57880.1		Calcium-dependent lipid-binding (CaLB domain) plant phosphoribosyltransferase family protein
Ciclev10030953m.g	306.992	-0.670382	0.0470527	0.763615	434	309	433	206	256	208	Ciclev10030953m.g		PTHR15107					AT3G52115.1	ATCOM1,ATGR1,COM1,GR1	gamma response gene 1
Ciclev10033966m.g	2086.7	-0.491224	0.0472391	0.763615	3101	2490	2225	1261	1983	1698	Ciclev10033966m.g	PF00271,PF00176	PTHR10799,PTHR10799:SF660		3.6.4.12	K10875	GO:0005524	AT5G20420.1	CHR42	chromatin remodeling 42
Ciclev10023937m.g	42.3443	-1.11505	0.0479489	0.766068	49	51	77	13	32	32	Ciclev10023937m.g	PF13225	PTHR33591,PTHR33591:SF3		5.2.1.14	K17911		AT1G03055.1
Ciclev10005192m.g	2091.84	0.466363	0.0479928	0.766195	1711	2553	1423	2121	1972	2899	Ciclev10005192m.g	PF00249,PF14379	PTHR31499,PTHR31499:SF2					AT1G79430.2	APL,WDY	Homeodomain-like superfamily protein
Ciclev10019990m.g	139.246	-1.5383	0.0481569	0.766519	104	502	91	23	69	120	Ciclev10019990m.g	PF07887	PTHR31713,PTHR31713:SF15				GO:0006950,GO:0005516	AT1G73805.1		Calmodulin binding protein-like
Ciclev10021025m.g	643.055	-0.493041	0.0480684	0.766519	773	768	819	418	531	581	Ciclev10021025m.g	PF07816	PTHR33095,PTHR33095:SF10					AT1G70420.1		Protein of unknown function (DUF1645)
Ciclev10026872m.g	3.11264	-2.98205	0.0481332	0.766519	4	6	7	1	0	1	NA
Ciclev10033397m.g	125.285	-0.728133	0.0481565	0.766519	161	142	183	69	109	90	NA
Ciclev10001785m.g	2127.32	-0.486023	0.0484609	0.767986	2859	2542	2475	1332	1994	1719	Ciclev10001785m.g	PF05664	PTHR31280,PTHR31280:SF2					AT5G06970.1		Protein of unknown function (DUF810)
Ciclev10007471m.g	177.188	0.954299	0.0484653	0.767986	117	190	87	339	147	166	Ciclev10007471m.g	PF08276,PF00954,PF07714,PF01453	PTHR27002		2.7.11.1		GO:0048544,GO:0006468,GO:0004672	AT4G21380.1	ARK3,RK3	receptor kinase 3
Ciclev10012280m.g	343.535	0.787137	0.0483869	0.767986	388	268	173	569	269	390	Ciclev10012280m.g	PF00348	PTHR12001,PTHR12001:SF52	KOG0776	2.5.1.29	K13789	GO:0008299	AT4G36810.1	GGPS1	geranylgeranyl pyrophosphate synthase 1
Ciclev10020232m.g	710.508	0.314025	0.0483716	0.767986	779	695	562	756	652	843	Ciclev10020232m.g	PF00383	PTHR11079,PTHR11079:SF96	KOG2771	3.5.4.33	K15442	GO:0008270	AT5G24670.1		Cytidine/deoxycytidylate deaminase family protein
Ciclev10021281m.g	450.818	0.427779	0.0483471	0.767986	429	517	302	509	481	476	Ciclev10021281m.g	PF03798	PTHR12560,PTHR12560:SF13			K04710	GO:0016021,GO:0005783	AT1G13580.1	LAG13	LAG1 longevity assurance homolog 3
Ciclev10033614m.g	454.206	-1.08832	0.0484262	0.767986	878	372	687	307	360	134	Ciclev10033614m.g	PF14416,PF13839	PTHR32285,PTHR32285:SF50					AT2G40160.1	TBL30	Plant protein of unknown function (DUF828)
Ciclev10018499m.g	23.0442	1.22907	0.0485057	0.768055	15	20	10	36	13	45	Ciclev10018499m.g	PF00931	PTHR23155,PTHR23155:SF563	KOG4658			GO:0043531	AT3G14460.1		LRR and NB-ARC domains-containing disease resistance protein
Ciclev10022085m.g	926.068	-0.432085	0.048567	0.768455	1196	1069	1097	650	800	798	Ciclev10022085m.g	PF00635	PTHR10809,PTHR10809:SF42	KOG0439			GO:0005789	AT5G47180.2		Plant VAMP (vesicle-associated membrane protein) family protein
Ciclev10018041m.g	69.7077	-1.00704	0.0487244	0.769824	94	70	121	52	47	30	Ciclev10018041m.g	PF02319	PTHR12081,PTHR12081:SF46	KOG2578		K09391	GO:0006355,GO:0005667,GO:0003700	AT3G01330.1	DEL3,E2FF,E2L2	DP-E2F-like protein 3
Ciclev10025588m.g	52551.9	-0.677473	0.0487258	0.769824	73339	58411	71041	26186	50475	38404	Ciclev10025588m.g	PF03953,PF00091	PTHR11588,PTHR11588:SF101			K07374	GO:0003924,GO:0007017,GO:0005874	AT1G50010.1	TUA2	tubulin alpha-2 chain
Ciclev10000123m.g	686.575	0.430647	0.0488348	0.77031	578	829	483	664	756	834	Ciclev10000123m.g	PF01637	PTHR23155,PTHR23155:SF554	KOG4658			GO:0005524	AT4G27190.1		NB-ARC domain-containing disease resistance protein
Ciclev10005479m.g	2276.58	-0.265755	0.0488676	0.77031	2812	2838	2301	1732	1876	2325	Ciclev10005479m.g	PF08271,PF00382	PTHR11618,PTHR11618:SF27			K03124	GO:0017025,GO:0008270,GO:0006355,GO:0006352	AT3G10330.1		Cyclin-like family protein
Ciclev10012410m.g	671.808	-0.557294	0.0489011	0.77031	1138	824	637	407	639	497	Ciclev10012410m.g	PF13639	PTHR22763,PTHR22763:SF20		6.3.2.19		GO:0008270,GO:0005515	AT5G02750.1		RING/U-box superfamily protein
Ciclev10024027m.g	8.23049	-3.87928	0.0488935	0.77031	0	46	6	0	2	1	Ciclev10024027m.g	PF01095	PTHR31321,PTHR31321:SF15		3.1.1.11	K01051	GO:0042545,GO:0030599,GO:0005618	AT5G19730.1		Pectin lyase-like superfamily protein
Ciclev10022769m.g	666.334	-0.915446	0.0489786	0.770961	611	1436	752	249	613	456	Ciclev10022769m.g		PTHR34132,PTHR34132:SF1					AT5G18150.1		Methyltransferase-related protein
Ciclev10026333m.g	1237.34	0.62246	0.0490334	0.771254	1363	1148	687	1431	906	2020	Ciclev10026333m.g	PF01918	PTHR13516,PTHR13516:SF6				GO:0003676	AT1G76010.1		Alba DNA/RNA-binding protein
Ciclev10028602m.g	236.978	-0.945078	0.0490995	0.771724	230	592	204	111	202	147	Ciclev10028602m.g	PF01545	PTHR11562,PTHR11562:SF54	KOG1482		K14689	GO:0055085,GO:0016021,GO:0008324,GO:0006812	AT2G29410.1	ATMTPB1,MTPB1	metal tolerance protein B1
Ciclev10006622m.g	18.9324	-1.28377	0.0492254	0.772274	35	22	28	12	4	16	Ciclev10006622m.g	PF01417	PTHR12276,PTHR12276:SF56					AT3G23350.1		ENTH/VHS family protein
Ciclev10015173m.g	751.12	0.96948	0.0492359	0.772274	387	937	343	512	848	1577	Ciclev10015173m.g	PF00643,PF06203	PTHR31874,PTHR31874:SF5				GO:0008270,GO:0005622,GO:0005515	AT1G25440.1		B-box type zinc finger protein with CCT domain
Ciclev10018480m.g	7054.46	-0.509591	0.0492432	0.772274	10341	7623	8322	4329	6390	5894	Ciclev10018480m.g	PF02736,PF01843,PF00612,PF00063	PTHR13140,PTHR13140:SF486		3.6.4.1		GO:0016459,GO:0005524,GO:0003774,GO:0005515	AT5G43900.3	ATMYA2,MYA2,XI-2,XI-6	myosin 2
Ciclev10018512m.g	1679.27	-0.617823	0.0493686	0.772535	2431	2020	2009	1481	786	1535	Ciclev10018512m.g	PF05922,PF00082	PTHR10795,PTHR10795:SF320		3.4.21.25		GO:0006508,GO:0004252	AT4G00230.1	XSP1	xylem serine peptidase 1
Ciclev10026903m.g	131.277	0.705289	0.0493339	0.772535	129	147	56	129	129	215	Ciclev10026903m.g	PF02223	PTHR10344		2.7.4.9	K00943		AT5G59440.3	ATTMPK.1,ATTMPK.2,ZEU1	P-loop containing nucleoside triphosphate hydrolases superfamily protein
Ciclev10030993m.g	1086.91	-0.54908	0.0493588	0.772535	1434	1188	1425	692	954	867	Ciclev10030993m.g		PTHR31949,PTHR31949:SF7					AT2G40070.1
Ciclev10026890m.g	94.8738	-6.65154	0.0494061	0.772554	216	0	329	0	0	6	Ciclev10026890m.g		PTHR36328,PTHR36328:SF1					AT3G21352.1
Ciclev10022154m.g	2660.4	-0.373502	0.049498	0.773151	3960	2935	2734	2147	2155	2295	Ciclev10022154m.g	PF13410,PF02798	PTHR11260,PTHR11260:SF230	KOG0406	2.5.1.18	K00799	GO:0005515	AT1G78380.1	ATGSTU19,GST8,GSTU19	glutathione S-transferase TAU 19
Ciclev10032177m.g	391.758	-0.798649	0.0495168	0.773151	525	418	598	229	362	212	Ciclev10032177m.g	PF00657	PTHR14209,PTHR14209:SF8	KOG3035			GO:0016788	AT3G11210.1		SGNH hydrolase-type esterase superfamily protein
Ciclev10002228m.g	557.307	0.324287	0.0496841	0.775013	638	592	381	558	531	688	Ciclev10002228m.g	PF01789	PTHR31407,PTHR31407:SF18		1.10.3.9		GO:0019898,GO:0015979,GO:0009654,GO:0009523,GO:0005509	AT1G77090.1		Mog1/PsbP/DUF1795-like photosystem II reaction center PsbP family protein
Ciclev10006099m.g	5.60444	3.87213	0.0497963	0.775013	0	0	2	24	2	2	Ciclev10006099m.g	PF00407	PTHR31213,PTHR31213:SF17				GO:0009607,GO:0006952	AT1G24020.2	MLP423	MLP-like protein 423
Ciclev10008801m.g	1052.24	-0.634997	0.0498514	0.775013	1411	1402	1255	692	1022	598	Ciclev10008801m.g	PF03096	PTHR11034,PTHR11034:SF23	KOG2931				AT5G56750.1	NDL1	N-MYC downregulated-like 1
Ciclev10012335m.g	795.27	0.386892	0.0497145	0.775013	814	758	635	813	681	1106	Ciclev10012335m.g	PF04832	PTHR11220,PTHR11220:SF22					AT3G10130.1		SOUL heme-binding family protein
Ciclev10013313m.g	2407.79	-0.449299	0.0499035	0.775013	3003	2855	2909	1784	2088	1906	Ciclev10013313m.g		PTHR34565					AT5G59613.2
Ciclev10018107m.g	8.83146	-1.5848	0.0498995	0.775013	14	14	14	2	3	8	Ciclev10018107m.g	PF05627	PTHR33882,PTHR33882:SF3					AT5G19473.1		RPM1-interacting protein 4 (RIN4) family protein
Ciclev10029761m.g	8.86087	-1.78754	0.0499269	0.775013	14	18	12	3	7	1	NA
Ciclev10031340m.g	336.03	-0.764695	0.0497916	0.775013	532	363	441	173	331	198	Ciclev10031340m.g	PF03016	PTHR11062,PTHR11062:SF51	KOG1021	2.4.2.41			AT3G45400.1		exostosin family protein
Ciclev10003330m.g	4.79363	-4.61336	0.0501714	0.776545	26	0	5	0	1	0	Ciclev10003330m.g	PF08263,PF00560,PF13855	PTHR27004,PTHR27004:SF3	KOG0472			GO:0005515	AT1G45616.1	AtRLP6,RLP6	receptor like protein 6
Ciclev10016271m.g	112.2	0.581952	0.0501573	0.776545	85	117	85	128	98	161	Ciclev10016271m.g		PTHR37746,PTHR37746:SF1					AT4G21500.1
Ciclev10020064m.g	3.34441	-4.08756	0.0501489	0.776545	19	1	2	0	0	1	Ciclev10020064m.g	PF00201	PTHR11926,PTHR11926:SF204	KOG1192	2.4.1.118		GO:0016758,GO:0008152	AT3G55700.1		UDP-Glycosyltransferase superfamily protein
Ciclev10031635m.g	286.389	0.471636	0.0500752	0.776545	266	348	171	310	292	349	Ciclev10031635m.g	PF00067	PTHR24298,PTHR24298:SF102	KOG0156			GO:0055114,GO:0020037,GO:0016705,GO:0005506	AT4G31940.1	CYP82C4	cytochrome P450, family 82, subfamily C, polypeptide 4
Ciclev10007443m.g	1220.48	1.12314	0.0503574	0.77809	1425	748	403	1258	672	3071	Ciclev10007443m.g	PF07714,PF00954,PF08276,PF01453	PTHR27002,PTHR27002:SF97		2.7.11.1		GO:0006468,GO:0004672,GO:0048544	AT4G27290.1		S-locus lectin protein kinase family protein
Ciclev10027617m.g	139.042	1.91291	0.0503807	0.77809	137	13	42	315	29	291	NA
Ciclev10027728m.g	9125.75	-0.7229	0.050333	0.77809	12674	9663	13084	4265	8565	6815	Ciclev10027728m.g	PF00225	PTHR24115,PTHR24115:SF515		3.6.4.4	K10398	GO:0008017,GO:0007018,GO:0005524,GO:0003777,GO:0005871	AT3G45850.2		P-loop containing nucleoside triphosphate hydrolases superfamily protein
Ciclev10001769m.g	2650.62	-1.1226	0.0504756	0.778428	2406	2245	5992	970	1850	1998	Ciclev10001769m.g	PF03151	PTHR11132,PTHR11132:SF73	KOG1441				AT1G34020.1		Nucleotide-sugar transporter family protein
Ciclev10020547m.g	31.5017	-1.98605	0.0504508	0.778428	30	128	14	7	24	4	Ciclev10020547m.g	PF13672	PTHR13832,PTHR13832:SF311	KOG0698	3.1.3.16	K17506	GO:0006470,GO:0004722	AT1G43900.1		Protein phosphatase 2C family protein
Ciclev10005543m.g	114.43	-1.00597	0.0506016	0.77868	140	213	137	27	91	104	Ciclev10005543m.g	PF05153	PTHR12588,PTHR12588:SF1	KOG1573	1.13.99.1	K00469	GO:0055114,GO:0050113,GO:0019310,GO:0005737,GO:0005506	AT1G14520.1	MIOX1	myo-inositol oxygenase 1
Ciclev10016309m.g	1891.07	0.892405	0.0505438	0.77868	1511	1880	945	1395	3769	1737	Ciclev10016309m.g	PF06026	PTHR11934,PTHR11934:SF7	KOG3075	5.3.1.6	K01807	GO:0009052,GO:0004751	AT2G01290.1	RPI2	ribose-5-phosphate isomerase 2
Ciclev10030328m.g	135.545	0.768466	0.0505656	0.77868	102	166	63	123	135	241	Ciclev10030328m.g	PF00201	PTHR11926,PTHR11926:SF190	KOG1192	2.4.1.128		GO:0016758,GO:0008152	AT4G34131.1	UGT73B3	UDP-glucosyl transferase 73B3
Ciclev10021911m.g	6.00667	1.74549	0.0506759	0.778698	3	4	2	8	6	13	Ciclev10021911m.g	PF00319,PF01486	PTHR11945,PTHR11945:SF146	KOG0014		K09264	GO:0046983,GO:0003677,GO:0006355,GO:0005634,GO:0003700	AT2G45650.1	AGL6	AGAMOUS-like 6
Ciclev10029886m.g	25.2823	-2.0317	0.0506552	0.778698	58	8	57	13	12	2	Ciclev10029886m.g	PF01494	PTHR10835,PTHR10835:SF1		1.14.99.7,1.14.13.132	K00511	GO:0071949	AT1G58440.1	SQE1,XF1	FAD/NAD(P)-binding oxidoreductase family protein
Ciclev10005373m.g	790.576	0.495791	0.0510567	0.78171	946	791	428	895	735	1020	Ciclev10005373m.g	PF00153	PTHR24089,PTHR24089:SF282	KOG0769				AT3G05290.1	PNC1	peroxisomal adenine nucleotide carrier 1
Ciclev10006960m.g	31.7967	-0.992751	0.0509094	0.78171	30	62	42	23	19	18	Ciclev10006960m.g	PF01190	PTHR31614,PTHR31614:SF13					AT3G09925.1		Pollen Ole e 1 allergen and extensin family protein
Ciclev10008140m.g	101.329	0.68242	0.0512204	0.78171	104	113	42	105	119	134	Ciclev10008140m.g	PF01554	PTHR11206,PTHR11206:SF78	KOG1347		K03327	GO:0055085,GO:0016020,GO:0015297,GO:0015238,GO:0006855	AT3G23560.1	ALF5	MATE efflux family protein
Ciclev10009335m.g	1779.61	-0.57509	0.0512715	0.78171	1952	2555	2211	950	1587	1564	Ciclev10009335m.g	PF01596	PTHR10509,PTHR10509:SF29				GO:0008171	AT4G26220.1		S-adenosyl-L-methionine-dependent methyltransferases superfamily protein
Ciclev10011933m.g	344.586	-0.677468	0.0511399	0.78171	653	375	347	192	322	238	Ciclev10011933m.g	PF04193	PTHR16201,PTHR16201:SF34	KOG2913				AT2G41050.1		PQ-loop repeat family protein / transmembrane family protein
Ciclev10012969m.g	468.161	-1.02494	0.0512089	0.78171	992	318	670	353	313	192	NA
Ciclev10014295m.g	463.996	0.329384	0.0511572	0.78171	462	533	336	429	486	566	Ciclev10014295m.g	PF10551,PF03101	PTHR31669,PTHR31669:SF3			K17604	GO:0006355	AT4G38180.1	FRS5	FAR1-related sequence 5
Ciclev10022930m.g	595.573	-0.589834	0.0512583	0.78171	771	638	822	429	490	427	Ciclev10022930m.g		PTHR13168,PTHR13168:SF0				GO:0006355,GO:0003713	AT2G14045.2
Ciclev10028036m.g	1211.5	-1.58221	0.0510239	0.78171	1735	2500	1599	50	762	990	Ciclev10028036m.g	PF07731,PF00394,PF07732	PTHR11709,PTHR11709:SF78		1.10.3.2	K05909	GO:0055114,GO:0016491,GO:0005507	AT5G60020.1	ATLAC17,LAC17	laccase 17
Ciclev10030118m.g	2.58079	-3.64895	0.0512753	0.78171	3	3	8	0	1	0	Ciclev10030118m.g	PF07722	PTHR11922,PTHR11922:SF37	KOG0026	4.1.3.27	K01658	GO:0016787,GO:0006541	AT1G25220.1	ASB1,TRP4,WEI7	anthranilate synthase beta subunit 1
Ciclev10030504m.g	396.245	-0.508735	0.0511365	0.78171	572	408	489	281	279	380	Ciclev10030504m.g	PF00005,PF00664	PTHR24223,PTHR24223:SF222		3.6.3.44		GO:0016887,GO:0005524,GO:0055085,GO:0042626,GO:0016021,GO:0006810	AT3G13080.1	ATMRP3,MRP3	multidrug resistance-associated protein 3
Ciclev10000469m.g	10416.4	0.336186	0.0529576	0.782179	11432	11771	6861	11172	10237	11698	Ciclev10000469m.g	PF00175,PF00258,PF00667	PTHR19384,PTHR19384:SF85		1.6.2.4	K00327	GO:0055114,GO:0016491,GO:0010181	AT4G24520.1	AR1,ATR1	P450 reductase 1
Ciclev10001849m.g	2005.99	0.581456	0.0526112	0.782179	1833	1937	1401	2873	2073	1786	Ciclev10001849m.g	PF03634	PTHR31072,PTHR31072:SF21					AT1G72010.1		TCP family transcription factor
Ciclev10002730m.g	1171.84	-0.298905	0.0523419	0.782179	1566	1387	1187	907	1020	1070	Ciclev10002730m.g	PF14770	PTHR22593					AT1G34350.1
Ciclev10003501m.g	804.8	-0.455802	0.0517614	0.782179	1126	852	964	582	659	695	Ciclev10003501m.g	PF13641	PTHR10859	KOG2978	2.4.1.83	K00721		AT1G20575.1		Nucleotide-diphospho-sugar transferases superfamily protein
Ciclev10003798m.g	68.0959	-0.852941	0.051653	0.782179	119	71	88	43	59	34	Ciclev10003798m.g	PF13724,PF04844	PTHR33057,PTHR33057:SF22				GO:0003677	AT5G01840.1	ATOFP1,OFP1	ovate family protein 1
Ciclev10003946m.g	5629.32	-0.325429	0.0529487	0.782179	7893	6539	5657	3976	4934	5401	Ciclev10003946m.g	PF00258,PF08608,PF04055,PF03141	PTHR13930,PTHR13930:SF0		4.1.3.44	K15449	GO:0010181,GO:0051536,GO:0003824,GO:0008168	AT1G19430.1		S-adenosyl-L-methionine-dependent methyltransferases superfamily protein
Ciclev10004858m.g	2010.96	0.419767	0.0515052	0.782179	2257	1961	1369	2467	1900	2156	Ciclev10004858m.g	PF00646	PTHR24006	KOG1947		K10268	GO:0005515	AT5G07670.1		RNI-like superfamily protein
Ciclev10004927m.g	10184.2	0.783554	0.0526175	0.782179	11890	8111	4769	10191	17076	8787	Ciclev10004927m.g	PF14306,PF01747	PTHR11055,PTHR11055:SF18		2.7.7.4	K13811	GO:0004781	AT3G22890.1	APS1	ATP sulfurylase 1
Ciclev10007550m.g	47.0309	0.861035	0.052896	0.782179	40	37	30	63	68	38	Ciclev10007550m.g	PF03169	PTHR22601,PTHR22601:SF8				GO:0055085	AT5G55930.1	ATOPT1,OPT1	oligopeptide transporter 1
Ciclev10007674m.g	87.7344	1.02376	0.0525452	0.782179	90	80	25	157	77	97	Ciclev10007674m.g	PF11883,PF08276,PF01453,PF00954,PF07714	PTHR27002,PTHR27002:SF9	KOG1187	2.7.11.1		GO:0004674,GO:0048544,GO:0006468,GO:0004672	AT4G21380.1	ARK3,RK3	receptor kinase 3
Ciclev10007746m.g	231.383	1.26346	0.0528932	0.782179	125	138	160	119	164	715	Ciclev10007746m.g	PF03321	PTHR31901,PTHR31901:SF2			K14487		AT5G54510.1	DFL1,GH3.6	Auxin-responsive GH3 family protein
Ciclev10010813m.g	2599.89	-0.459467	0.0523089	0.782179	3939	2717	2929	2089	2067	2055	Ciclev10010813m.g	PF03151	PTHR11132,PTHR11132:SF80	KOG1441				AT4G32390.1		Nucleotide-sugar transporter family protein
Ciclev10011736m.g	4216.98	-0.604025	0.052154	0.782179	5537	8130	3158	2779	3563	3167	Ciclev10011736m.g	PF00026	PTHR13683,PTHR13683:SF327	KOG1339	3.4.23.12		GO:0006508,GO:0004190	AT5G37540.1		Eukaryotic aspartyl protease family protein
Ciclev10012028m.g	1306.47	0.568053	0.0516927	0.782179	1302	1299	822	1402	967	2177	Ciclev10012028m.g	PF03171,PF14226	PTHR10209,PTHR10209:SF168	KOG0143	1.14.11.31		GO:0055114,GO:0016491	AT1G17020.1	ATSRG1,SRG1	senescence-related gene 1
Ciclev10012045m.g	392.584	-0.591545	0.0528594	0.782179	479	538	477	255	374	254	Ciclev10012045m.g	PF00139	PTHR32401,PTHR32401:SF7		2.7.11.1		GO:0030246	AT5G01090.1		Concanavalin A-like lectin family protein
Ciclev10012286m.g	2819.48	0.44547	0.0520017	0.782179	2185	3292	2167	2771	2789	3793	Ciclev10012286m.g	PF00514	PTHR23315,PTHR23315:SF65		6.3.2.19	K08332	GO:0005515	AT3G03440.1		ARM repeat superfamily protein
Ciclev10013520m.g	22.5305	-1.09811	0.0521908	0.782179	33	35	30	6	14	22	Ciclev10013520m.g	PF04145	PTHR12483,PTHR12483:SF41	KOG3386		K14686	GO:0035434,GO:0016021,GO:0005375	AT2G26975.1		Ctr copper transporter family
Ciclev10013747m.g	8.82946	-1.69963	0.052219	0.782179	11	15	16	5	1	6	Ciclev10013747m.g		PTHR23426,PTHR23426:SF30					AT3G07480.1		2Fe-2S ferredoxin-like superfamily protein
Ciclev10014701m.g	1226.63	-0.803343	0.0527245	0.782179	1044	2589	1370	614	1061	871	Ciclev10014701m.g		PTHR31133,PTHR31133:SF2					AT4G12680.1
Ciclev10015567m.g	485.397	0.447601	0.0518638	0.782179	470	585	290	488	546	563	Ciclev10015567m.g	PF01210,PF07479	PTHR11728,PTHR11728:SF8		1.1.1.8	K00006	GO:0055114,GO:0051287,GO:0046168,GO:0016616,GO:0005975,GO:0004367,GO:0009331,GO:0006072	AT5G40610.1		NAD-dependent glycerol-3-phosphate dehydrogenase family protein
Ciclev10019361m.g	213.609	-0.397521	0.0513766	0.782179	288	283	211	141	188	199	Ciclev10019361m.g	PF02212,PF00350,PF01031	PTHR11566,PTHR11566:SF60				GO:0005525,GO:0003924	AT3G61760.1	ADL1B,DL1B	DYNAMIN-like 1B
Ciclev10019381m.g	1767.09	-0.468688	0.0525018	0.782179	2628	1890	2009	1174	1570	1482	Ciclev10019381m.g	PF02841,PF02263	PTHR10751,PTHR10751:SF38	KOG2037			GO:0005525,GO:0003924	AT2G38840.1		Guanylate-binding family protein
Ciclev10020410m.g	312.449	-1.98447	0.0526054	0.782179	264	127	1004	19	242	95	Ciclev10020410m.g	PF02358	PTHR10788,PTHR10788:SF38		3.1.3.12	K01087	GO:0005992,GO:0003824	AT4G22590.1		Haloacid dehalogenase-like hydrolase (HAD) superfamily protein
Ciclev10020426m.g	3018.13	-0.536278	0.0517843	0.782179	3698	4340	3363	1556	2781	2740	Ciclev10020426m.g	PF04142	PTHR10231,PTHR10231:SF25	KOG2234			GO:0016021,GO:0008643,GO:0005351,GO:0000139	AT3G59360.1	ATUTR6,UTR6	UDP-galactose transporter 6
Ciclev10023860m.g	393.993	0.328421	0.0524188	0.782179	387	424	311	411	362	483	Ciclev10023860m.g	PF05699,PF14291	PTHR11697				GO:0046983	AT1G19260.1		TTF-type zinc finger protein with HAT dimerisation domain
Ciclev10024435m.g	16.6247	-1.57376	0.0528793	0.782179	39	27	16	15	5	3	Ciclev10024435m.g	PF09118,PF07250	PTHR32208,PTHR32208:SF27		1.1.3.9			AT1G19900.1		glyoxal oxidase-related protein
Ciclev10024715m.g	81.0329	1.21331	0.0519226	0.782179	76	69	20	170	81	62	Ciclev10024715m.g	PF08370,PF00005,PF01061	PTHR19241,PTHR19241:SF219				GO:0016887,GO:0005524,GO:0016020	AT1G15520.1	ABCG40,ATABCG40,ATPDR12,PDR12	pleiotropic drug resistance 12
Ciclev10024826m.g	1520.35	-0.615204	0.0529532	0.782179	2165	1666	1961	885	1451	1067	Ciclev10024826m.g	PF00856	PTHR22884,PTHR22884:SF237		2.1.1.43	K11430	GO:0005515	AT2G23380.1	CLF,ICU1,SDG1,SET1	SET domain-containing protein
Ciclev10026080m.g	30338.1	-0.652493	0.051841	0.782179	31858	38873	44162	17162	26824	23245	Ciclev10026080m.g	PF12695	PTHR11614,PTHR11614:SF90	KOG1455	2.3.1.22	K18368		AT1G52760.1	LysoPL2	lysophospholipase 2
Ciclev10026305m.g	3176.41	-0.438176	0.0522061	0.782179	4347	3501	3723	2212	2790	2684	Ciclev10026305m.g		PTHR34208,PTHR34208:SF1					AT3G49720.1
Ciclev10026517m.g	9618.2	-0.884541	0.0527265	0.782179	8657	12580	16718	3869	8166	7365	Ciclev10026517m.g		PTHR10265,PTHR10265:SF25				GO:0007050,GO:0005634,GO:0004861	AT3G50630.1	ICK2,KRP2	KIP-related protein 2
Ciclev10026539m.g	7029.28	-0.51348	0.0517431	0.782179	7430	9573	8942	4416	5863	6321	Ciclev10026539m.g	PF08477	PTHR24072,PTHR24072:SF179	KOG0393		K04392	GO:0007264,GO:0005525	AT3G51300.1	ARAC11,ATRAC11,ATROP1,ROP1,ROP1AT	RHO-related protein from plants 1
Ciclev10027127m.g	268.864	-0.50816	0.0525883	0.782179	423	305	285	223	213	191	Ciclev10027127m.g	PF00690,PF00702,PF00122	PTHR24093,PTHR24093:SF355		3.6.3.6	K01535	GO:0046872,GO:0000166	AT1G80660.1	AHA9,HA9	H(+)-ATPase 9
Ciclev10028293m.g	1452.86	0.896892	0.0514473	0.782179	797	1941	619	1217	1531	2797	Ciclev10028293m.g	PF00201	PTHR11926,PTHR11926:SF285	KOG1192		K13692	GO:0016758,GO:0008152	AT2G23250.1	UGT84B2	UDP-glucosyl transferase 84B2
Ciclev10028348m.g	3653.83	-0.788624	0.0526665	0.782179	4625	4444	5342	1623	3692	2266	Ciclev10028348m.g	PF00069	PTHR27001,PTHR27001:SF25	KOG1187	2.7.11.1		GO:0006468,GO:0005524,GO:0004672	AT4G34500.1		Protein kinase superfamily protein
Ciclev10028764m.g	717.559	-0.90243	0.0515479	0.782179	1382	615	963	308	690	416	Ciclev10028764m.g	PF16076,PF01553	PTHR10983,PTHR10983:SF25	KOG1505	2.3.1.51	K13513	GO:0016746,GO:0008152	AT3G18850.4	LPAT5	lysophosphatidyl acyltransferase 5
Ciclev10029094m.g	17411	-0.793725	0.0524707	0.782179	28319	17493	23693	10612	16611	8358	Ciclev10029094m.g	PF03330,PF01357	PTHR31867,PTHR31867:SF9					AT2G39700.1	ATEXP4,ATEXPA4,ATHEXP ALPHA 1.6,EXPA4	expansin A4
Ciclev10029273m.g	42.1271	-1.18802	0.0514828	0.782179	71	34	75	14	35	24	Ciclev10029273m.g		PTHR37176,PTHR37176:SF1					AT1G07060.1
Ciclev10030258m.g	231.017	0.437489	0.0519606	0.782179	243	223	167	280	207	270	Ciclev10030258m.g	PF01738					GO:0016787	AT2G32520.1		alpha/beta-Hydrolases superfamily protein
Ciclev10030860m.g	1508.27	-0.609353	0.0526964	0.782179	2168	1737	1862	748	1038	1707	Ciclev10030860m.g	PF02362,PF06507	PTHR31384,PTHR31384:SF27				GO:0003677,GO:0009725,GO:0006355,GO:0005634	AT4G30080.1	ARF16	auxin response factor 16
Ciclev10031367m.g	588.036	-1.20529	0.0526127	0.782179	887	750	926	80	494	462	Ciclev10031367m.g	PF00612,PF13178	PTHR32295,PTHR32295:SF32				GO:0005515	AT5G03040.2	iqd2	IQ-domain 2
Ciclev10031978m.g	2129.68	0.465826	0.0526808	0.782179	2266	2109	1431	2269	1681	3207	Ciclev10031978m.g	PF14736	PTHR12498,PTHR12498:SF0				GO:0008418	AT2G44420.1		protein N-terminal asparagine amidohydrolase family protein
Ciclev10032412m.g	497.59	-0.670233	0.05201	0.782179	886	732	399	298	477	308	Ciclev10032412m.g	PF00010	PTHR12565,PTHR12565:SF143				GO:0046983	AT1G59640.1	BPE,BPEp,BPEub,ZCW32	BIG PETAL P
Ciclev10033559m.g	1216.02	-0.36617	0.0519786	0.782179	1528	1548	1295	798	996	1269	Ciclev10033559m.g	PF00400	PTHR22847	KOG4378		K16547	GO:0005515	AT5G05970.1	NEDD1	Transducin/WD40 repeat-like superfamily protein
Ciclev10033667m.g	1587.02	0.651674	0.0515711	0.782179	1521	1693	844	1561	1229	2896	Ciclev10033667m.g	PF00085,PF13848	PTHR18929,PTHR18929:SF74		5.3.4.1	K09580	GO:0045454	AT3G54960.1	ATPDI1,ATPDIL1-3,PDI1,PDIL1-3	PDI-like 1-3
Ciclev10029924m.g	35.6339	1.67555	0.0531126	0.783466	28	13	14	36	100	12	Ciclev10029924m.g	PF06749	PTHR31769,PTHR31769:SF9					AT4G31130.1		Protein of unknown function (DUF1218)
Ciclev10030526m.g	26.4128	1.18769	0.0531182	0.783466	30	8	14	40	30	34	Ciclev10030526m.g	PF00560,PF07714,PF13855	PTHR27000,PTHR27000:SF31	KOG1187	2.7.11.1		GO:0005515,GO:0006468,GO:0004672	AT3G47570.1		Leucine-rich repeat protein kinase family protein
Ciclev10003524m.g	8.65328	2.70371	0.0533677	0.784194	4	4	0	5	3	39	Ciclev10003524m.g		PTHR33076,PTHR33076:SF14					AT2G38540.1	ATLTP1,LP1,LTP1	lipid transfer protein 1
Ciclev10004356m.g	6960.41	-0.426565	0.0532576	0.784194	9330	8525	7601	4663	6586	5631	Ciclev10004356m.g		PTHR31344,PTHR31344:SF4					AT2G42320.1		nucleolar protein gar2-related
Ciclev10004728m.g	4583.42	0.595634	0.053322	0.784194	4055	5256	2632	3363	6157	6369	Ciclev10004728m.g	PF07690	PTHR11662,PTHR11662:SF302	KOG2533	3.6.3.20	K13783	GO:0055085,GO:0016021	AT3G47420.1	ATPS3,PS3	phosphate starvation-induced gene 3
Ciclev10005102m.g	132.588	-1.19741	0.0534529	0.784194	164	134	260	29	116	86	Ciclev10005102m.g	PF00249	PTHR10641,PTHR10641:SF462	KOG0048		K09422		AT1G16490.1	ATMYB58,MYB58	myb domain protein 58
Ciclev10005245m.g	419.18	0.720552	0.0538666	0.784194	404	487	167	556	355	584	Ciclev10005245m.g	PF08450	PTHR10426,PTHR10426:SF29	KOG1520	4.3.3.2			AT2G41290.1	SSL2	strictosidine synthase-like 2
Ciclev10005594m.g	8796.57	0.554503	0.0538065	0.784194	7860	10944	4677	7969	11242	10667	Ciclev10005594m.g	PF03763	PTHR31471,PTHR31471:SF14					AT2G41870.1		Remorin family protein
Ciclev10006208m.g	499.104	1.07737	0.0533601	0.784194	504	214	307	953	602	305	Ciclev10006208m.g	PF03195	PTHR31301,PTHR31301:SF15					AT1G31320.1	LBD4	LOB domain-containing protein 4
Ciclev10008332m.g	3591.65	-0.623522	0.0538302	0.784194	4356	5417	4118	1865	3627	2527	Ciclev10008332m.g	PF00288,PF10509,PF08544	PTHR10457,PTHR10457:SF11	KOG0631	2.7.1.44	K18677	GO:0005524	AT3G10700.1	GalAK	galacturonic acid kinase
Ciclev10009145m.g	295.61	0.730863	0.0536221	0.784194	303	304	131	435	225	393	NA
Ciclev10010284m.g	565.374	0.333144	0.0537959	0.784194	593	647	387	589	571	637	Ciclev10010284m.g	PF08276,PF00954,PF01453	PTHR27002,PTHR27002:SF129				GO:0048544	AT4G27290.1		S-locus lectin protein kinase family protein
Ciclev10012179m.g	1736.73	-0.812513	0.053779	0.784194	3512	1590	2007	1154	1526	840	Ciclev10012179m.g	PF00141	PTHR31517,PTHR31517:SF11		1.11.1.7	K00430	GO:0055114,GO:0020037,GO:0006979,GO:0004601	AT5G40150.1		Peroxidase superfamily protein
Ciclev10013451m.g	6.58552	-2.70014	0.053777	0.784194	18	2	15	3	0	2	Ciclev10013451m.g	PF03227	PTHR13234,PTHR13234:SF8	KOG3160		K08059		AT5G01580.1	OSH1	gamma interferon responsive lysosomal thiol (GILT) reductase family protein
Ciclev10013628m.g	46.8398	-0.877466	0.0532528	0.784194	71	78	48	16	42	37	Ciclev10013628m.g	PF00400	PTHR14221,PTHR14221:SF7				GO:0005515	AT5G02430.1		Transducin/WD40 repeat-like superfamily protein
Ciclev10014939m.g	294.769	0.747425	0.0538639	0.784194	374	187	160	408	345	284	Ciclev10014939m.g		PTHR35468					AT1G51405.1		myosin-related
Ciclev10017022m.g	841.692	-0.537207	0.053632	0.784194	983	1454	794	541	772	637	Ciclev10017022m.g		PTHR31472	KOG3416		K07466		AT1G23750.1		Nucleic acid-binding, OB-fold-like protein
Ciclev10024247m.g	96.11	-1.37809	0.0537278	0.784194	154	83	186	51	79	16	Ciclev10024247m.g	PF01105	PTHR22811,PTHR22811:SF31	KOG1692			GO:0016021,GO:0006810	AT3G22845.1		emp24/gp25L/p24 family/GOLD family protein
Ciclev10025008m.g	167.491	0.759197	0.0536991	0.784194	202	148	66	174	153	286	Ciclev10025008m.g	PF00931	PTHR23155,PTHR23155:SF639			K13459	GO:0043531	AT5G63020.1		Disease resistance protein (CC-NBS-LRR class) family
Ciclev10028101m.g	3.74402	-2.62111	0.0536929	0.784194	11	5	5	0	2	1	Ciclev10028101m.g	PF01190	PTHR23201,PTHR23201:SF16					AT2G21140.1	ATPRP2,PRP2	proline-rich protein 2
Ciclev10031713m.g	1039.96	-0.301173	0.0535163	0.784194	1303	1476	938	769	841	1068	Ciclev10031713m.g	PF03031	PTHR12210,PTHR12210:SF13	KOG1605	3.1.3.16	K17616		AT5G11860.2	SSP5	SCP1-like small phosphatase 5
Ciclev10011201m.g	23261.2	0.465512	0.0539167	0.784386	21112	26944	15395	20251	22192	35982	Ciclev10011201m.g	PF05920,PF07526	PTHR11850,PTHR11850:SF111	KOG0773			GO:0006355,GO:0003677	AT2G35940.2	BLH1,EDA29	BEL1-like homeodomain 1
Ciclev10017007m.g	980.451	0.242556	0.0540331	0.785543	1104	1030	764	922	997	1118	Ciclev10017007m.g		PTHR31707,PTHR31707:SF10		3.1.1.11			AT4G33220.1	ATPME44,PME44	pectin methylesterase 44
Ciclev10007279m.g	11226.2	-0.467451	0.054286	0.786665	14593	12672	13782	7007	9684	10331	Ciclev10007279m.g	PF14604					GO:0005515	AT2G07360.1		SH3 domain-containing protein
Ciclev10012980m.g	2674.58	0.373692	0.0541659	0.786665	2611	3157	1809	2624	2443	3636	Ciclev10012980m.g		PTHR34459,PTHR34459:SF2					AT2G41945.1
Ciclev10017602m.g	691.737	0.539737	0.0543068	0.786665	765	593	467	865	524	967	Ciclev10017602m.g		PTHR34781,PTHR34781:SF2					AT1G27290.1
Ciclev10018741m.g	2265.18	-1.02118	0.0543035	0.786665	2533	5568	1914	974	2275	925	Ciclev10018741m.g	PF01794,PF08022,PF08414,PF08030	PTHR11972,PTHR11972:SF69		1.6.3.1	K13447	GO:0055114,GO:0016491,GO:0050664,GO:0004601	AT1G64060.1	ATRBOH F,ATRBOHF,RBOH F,RBOHAP108,RBOHF	respiratory burst oxidase protein F
Ciclev10020440m.g	51.7853	1.18351	0.0543317	0.786665	40	59	9	66	79	58	Ciclev10020440m.g	PF00643,PF06203	PTHR31874,PTHR31874:SF5	KOG1601			GO:0008270,GO:0005622,GO:0005515	AT1G25440.1		B-box type zinc finger protein with CCT domain
Ciclev10021492m.g	4418.6	-0.925477	0.0542895	0.786665	3918	7728	6438	1420	4047	3283	Ciclev10021492m.g	PF12906,PF12428	PTHR23012,PTHR23012:SF57		6.3.2.19		GO:0008270	AT3G47550.1		RING/FYVE/PHD zinc finger superfamily protein
Ciclev10028974m.g	876.723	0.278944	0.0543719	0.786713	933	997	638	869	823	1063	Ciclev10028974m.g	PF00226	PTHR24078,PTHR24078:SF255					AT5G59610.1		Chaperone DnaJ-domain superfamily protein
Ciclev10022449m.g	53.4945	-1.57688	0.0544495	0.787301	38	206	28	14	35	28	Ciclev10022449m.g	PF00168	PTHR32246,PTHR32246:SF20				GO:0005515	AT2G45760.1	BAL,BAP2	BON association protein 2
Ciclev10012020m.g	3649.33	0.364756	0.0545466	0.788171	3518	3772	2923	4148	3740	3743	Ciclev10012020m.g	PF07734,PF00646	PTHR31790,PTHR31790:SF24				GO:0005515	AT4G12560.1	CPR30	F-box and associated interaction domains-containing protein
Ciclev10007000m.g	6.50716	2.26786	0.0546768	0.788413	2	2	3	5	3	25	Ciclev10007000m.g	PF00854	PTHR11654,PTHR11654:SF130	KOG1237			GO:0016020,GO:0006810,GO:0005215	AT3G54450.1		Major facilitator superfamily protein
Ciclev10011574m.g	4013.6	-0.482701	0.0547292	0.788413	5354	4955	4570	2283	3750	3554	Ciclev10011574m.g	PF00069	PTHR27001,PTHR27001:SF201		2.7.11.1,2.7.10.2		GO:0006468,GO:0005524,GO:0004672	AT3G54030.1		Protein kinase protein with tetratricopeptide repeat domain
Ciclev10013434m.g	96.5959	-0.808219	0.0548799	0.788413	162	120	112	52	96	49	Ciclev10013434m.g	PF03381	PTHR10926,PTHR10926:SF28	KOG2952			GO:0016020	AT1G16360.1		LEM3 (ligand-effect modulator 3) family protein / CDC50 family protein
Ciclev10013617m.g	64.9825	-2.66341	0.054881	0.788413	219	2	130	32	1	17	Ciclev10013617m.g	PF00441,PF02771,PF02770	PTHR10909,PTHR10909:SF331		1.3.3.6	K00232	GO:0055114,GO:0016627,GO:0050660,GO:0008152,GO:0003995	AT3G51840.1	ACX4,ATG6,ATSCX	acyl-CoA oxidase 4
Ciclev10021439m.g	776.609	-0.581478	0.0548963	0.788413	1024	965	955	390	726	667	Ciclev10021439m.g	PF00005	PTHR12847,PTHR12847:SF6	KOG2355	3.6.3.32	K12608	GO:0016887,GO:0005524	AT1G03905.1		P-loop containing nucleoside triphosphate hydrolases superfamily protein
Ciclev10027297m.g	149.537	0.551207	0.0548366	0.788413	169	149	81	178	133	199	Ciclev10027297m.g	PF01535,PF13041	PTHR24015,PTHR24015:SF600					AT2G01390.1		Tetratricopeptide repeat (TPR)-like superfamily protein
Ciclev10032127m.g	1707.46	-0.274863	0.0547436	0.788413	2120	2067	1777	1374	1364	1686	Ciclev10032127m.g	PF00249	PTHR24078					AT5G45420.1		Duplicated homeodomain-like superfamily protein
Ciclev10032726m.g	1655	-0.255283	0.0547403	0.788413	2127	2040	1614	1269	1459	1584	Ciclev10032726m.g	PF03208	PTHR19317,PTHR19317:SF9	KOG3142				AT2G38360.1	PRA1.B4	prenylated RAB acceptor 1.B4
Ciclev10033030m.g	779.791	0.535599	0.0548312	0.788413	921	688	472	1035	680	907	Ciclev10033030m.g		PTHR13581				GO:0043189,GO:0006355,GO:0005634	AT1G26470.1
Ciclev10004178m.g	397.282	-0.713283	0.0550822	0.789487	549	526	491	179	407	268	Ciclev10004178m.g	PF07714	PTHR24356,PTHR24356:SF169		2.7.11.1		GO:0006468,GO:0004672	AT5G62310.1	IRE	AGC (cAMP-dependent, cGMP-dependent and protein kinase C) kinase family protein
Ciclev10019925m.g	184.559	-0.470133	0.0550613	0.789487	259	238	191	151	155	131	Ciclev10019925m.g	PF07137	PTHR33970,PTHR33970:SF1		1.10.99.3	K09839	GO:0055114,GO:0046422,GO:0009507	AT1G08550.2	AVDE1,NPQ1	non-photochemical quenching 1
Ciclev10029597m.g	43.229	-0.925636	0.0550683	0.789487	95	44	45	29	32	23	Ciclev10029597m.g		PTHR37249					AT5G01075.1		Glycosyl hydrolase family 35 protein
Ciclev10000216m.g	1498.5	-1.05535	0.0555884	0.790269	1744	1414	2925	558	1447	736	Ciclev10000216m.g	PF00169,PF02212,PF01031,PF00350	PTHR11566,PTHR11566:SF57	KOG0446	3.6.5.5	K01528	GO:0005525,GO:0003924	AT1G59610.1	ADL3,CF1,DL3,DRP2B	dynamin-like 3
Ciclev10000536m.g	115.773	-1.2863	0.055695	0.790269	262	114	151	15	83	100	Ciclev10000536m.g	PF13967,PF02714	PTHR13018,PTHR13018:SF31	KOG1134			GO:0016020	AT1G10090.1		Early-responsive to dehydration stress protein (ERD4)
Ciclev10002840m.g	9077.84	-0.837788	0.0551868	0.790269	15076	8797	12697	4742	9052	4443	Ciclev10002840m.g	PF02298	PTHR33021,PTHR33021:SF9				GO:0009055	AT2G02850.1	ARPN	plantacyanin
Ciclev10003190m.g	113.9	0.618549	0.0558137	0.790269	108	81	95	127	98	173	NA
Ciclev10003457m.g	2620.04	0.305655	0.0560856	0.790269	2743	2960	1893	2604	2336	3392	Ciclev10003457m.g	PF10994	PTHR11532,PTHR11532:SF54	KOG2649	3.4.17.22	K07752		AT1G71696.2	SOL1	carboxypeptidase D, putative
Ciclev10004815m.g	2601.47	-0.371883	0.0562022	0.790269	3013	3586	2766	1783	1992	2773	Ciclev10004815m.g	PF08544,PF00288,PF10509	PTHR10457,PTHR10457:SF7	KOG0631	2.7.1.6,5.1.3.2	K18674	GO:0005524	AT3G06580.1	GAL1,GALK	Mevalonate/galactokinase family protein
Ciclev10005494m.g	994.291	-0.654454	0.0553324	0.790269	1635	955	1256	714	851	608	Ciclev10005494m.g	PF08449	PTHR11132,PTHR11132:SF116	KOG1441			GO:0055085	AT3G10290.1		Nucleotide-sugar transporter family protein
Ciclev10010214m.g	693.851	-0.31513	0.0557663	0.790269	968	843	667	604	520	640	Ciclev10010214m.g	PF03109	PTHR10566,PTHR10566:SF70	KOG1235	3.6.3.46	K08869		AT5G24970.2		Protein kinase superfamily protein
Ciclev10010609m.g	270.111	-1.4273	0.0559586	0.790269	766	75	408	111	101	217	Ciclev10010609m.g	PF03055	PTHR10543,PTHR10543:SF50	KOG1285	1.13.11.70,1.13.11.69	K17913		AT4G32810.1	ATCCD8,CCD8,MAX4	carotenoid cleavage dioxygenase 8
Ciclev10010635m.g	53.0172	0.715351	0.0560443	0.790269	56	54	23	60	53	77	Ciclev10010635m.g	PF00931	PTHR23155,PTHR23155:SF592	KOG4658		K13457	GO:0043531	AT3G07040.1	RPM1,RPS3	NB-ARC domain-containing disease resistance protein
Ciclev10010653m.g	5.26678	-3.22149	0.0552862	0.790269	2	3	21	0	1	2	Ciclev10010653m.g	PF07651	PTHR22951,PTHR22951:SF17	KOG0251			GO:0005543	AT4G25940.1		ENTH/ANTH/VHS superfamily protein
Ciclev10012693m.g	3729.99	0.382166	0.055543	0.790269	3843	4215	2487	4139	3193	4775	Ciclev10012693m.g	PF00031	PTHR11413,PTHR11413:SF56				GO:0004869	AT3G12490.2	ATCYS6,ATCYSB,CYSB	cystatin B
Ciclev10014129m.g	253.42	-0.885824	0.0561143	0.790269	292	649	161	149	157	206	Ciclev10014129m.g	PF00069,PF11721	PTHR27006,PTHR27006:SF37		2.7.11.1		GO:0006468,GO:0005524,GO:0004672	AT1G07650.2		Leucine-rich repeat transmembrane protein kinase
Ciclev10017675m.g	763.301	-0.318897	0.0554752	0.790269	922	1041	757	540	629	784	Ciclev10017675m.g	PF00025	PTHR24073,PTHR24073:SF430	KOG0087		K07904	GO:0005525	AT5G47520.1	AtRABA5a,RABA5a	RAB GTPase homolog A5A
Ciclev10019376m.g	23640.9	-0.662825	0.0555398	0.790269	32165	27048	31696	12571	23410	15834	Ciclev10019376m.g	PF04043,PF01095	PTHR31707,PTHR31707:SF8		3.1.1.11		GO:0004857,GO:0042545,GO:0030599,GO:0005618	AT5G53370.1	ATPMEPCRF,PMEPCRF	pectin methylesterase PCR fragment F
Ciclev10021992m.g	18.0151	-1.29462	0.0559987	0.790269	19	36	26	4	14	12	Ciclev10021992m.g	PF03195	PTHR31529,PTHR31529:SF3					AT2G45420.1	LBD18	LOB domain-containing protein 18
Ciclev10022212m.g	11398	0.786879	0.0563237	0.790269	11493	10895	5283	8662	9666	24540	Ciclev10022212m.g	PF00043,PF02798	PTHR11260,PTHR11260:SF201	KOG0867	2.5.1.18	K00799	GO:0005515	AT1G02930.2	ATGST1,ATGSTF3,ATGSTF6,ERD11,GST1,GSTF6	glutathione S-transferase 6
Ciclev10022875m.g	892.708	-0.81942	0.0561366	0.790269	1223	1225	1159	343	445	1137	Ciclev10022875m.g	PF03819	PTHR14552,PTHR14552:SF16		3.6.1.12	K16904		AT3G25400.1
Ciclev10022991m.g	24.9444	1.16366	0.055588	0.790269	10	24	15	40	18	41	Ciclev10022991m.g	PF00249	PTHR10641,PTHR10641:SF497			K09422		AT3G23250.1	ATMYB15,ATY19,MYB15	myb domain protein 15
Ciclev10023611m.g	163.339	-1.25227	0.0562825	0.790269	285	143	283	154	31	87	Ciclev10023611m.g	PF00182	PTHR22595,PTHR22595:SF61		3.2.1.14	K01183	GO:0016998,GO:0006032,GO:0004568	AT3G54420.1	ATCHITIV,ATEP3,CHIV,EP3	homolog of carrot EP3-3 chitinase
Ciclev10024072m.g	28.5273	1.17053	0.0561917	0.790269	18	26	13	51	39	19	Ciclev10024072m.g	PF08031,PF01565	PTHR32448,PTHR32448:SF15				GO:0055114,GO:0050660,GO:0016491	AT5G44400.1		FAD-binding Berberine family protein
Ciclev10025278m.g	111.192	-1.07026	0.0558817	0.790269	122	288	89	38	101	65	Ciclev10025278m.g		PTHR31133,PTHR31133:SF4					AT4G37030.1
Ciclev10026185m.g	7575.84	0.408406	0.0562884	0.790269	7945	8193	5047	6654	7062	11371	Ciclev10026185m.g	PF08240,PF00107	PTHR11695,PTHR11695:SF497	KOG0023		K00083	GO:0055114,GO:0016491,GO:0008270	AT4G37970.1	ATCAD6,CAD6	cinnamyl alcohol dehydrogenase 6
Ciclev10026991m.g	759.119	-1.00735	0.0562651	0.790269	837	1742	733	182	602	689	Ciclev10026991m.g	PF07765	PTHR31631,PTHR31631:SF0					AT2G22560.1		Kinase interacting (KIP1-like) family protein
Ciclev10028086m.g	744.952	0.372385	0.0561589	0.790269	816	691	579	858	667	872	Ciclev10028086m.g	PF03600	PTHR10283,PTHR10283:SF103				GO:0055085,GO:0016021	AT3G19490.1	ATNHD1,NHD1	sodium:hydrogen antiporter 1
Ciclev10028248m.g	322.995	0.716166	0.0561325	0.790269	314	368	133	465	317	352	Ciclev10028248m.g	PF00201	PTHR11926,PTHR11926:SF248	KOG1192		K13496	GO:0016758,GO:0008152	AT2G36780.1		UDP-Glycosyltransferase superfamily protein
Ciclev10028955m.g	841.71	0.359896	0.055459	0.790269	744	969	654	796	908	1001	Ciclev10028955m.g	PF11833	PTHR33372,PTHR33372:SF5					AT2G20920.1		Protein of unknown function (DUF3353)
Ciclev10030219m.g	125.949	0.772729	0.0553803	0.790269	109	99	89	84	137	247	Ciclev10030219m.g	PF00331	PTHR31490,PTHR31490:SF3		3.2.1.8		GO:0005975,GO:0004553	AT4G38650.1		Glycosyl hydrolase family 10 protein
Ciclev10030787m.g	1389.59	0.57028	0.0560209	0.790269	1488	1266	882	1502	1019	2317	Ciclev10030787m.g	PF03514	PTHR31636,PTHR31636:SF44					AT1G07530.1	ATGRAS2,GRAS2,SCL14	SCARECROW-like 14
Ciclev10031464m.g	1263.71	0.926318	0.0563604	0.790269	600	1643	609	865	1779	2172	Ciclev10031464m.g	PF02458	PTHR31896,PTHR31896:SF11		2.3.1.99,2.3.1.133		GO:0016747	AT2G39980.1		HXXXD-type acyl-transferase family protein
Ciclev10031654m.g	426.413	-1.55481	0.0554744	0.790269	110	880	917	88	300	234	Ciclev10031654m.g	PF03398	PTHR12161,PTHR12161:SF16	KOG2027				AT1G13340.1		Regulator of Vps4 activity in the MVB pathway protein
Ciclev10032003m.g	2799.86	0.665127	0.0561157	0.790269	2763	2687	1620	2712	2019	5379	Ciclev10032003m.g		PTHR36761,PTHR36761:SF1					AT3G26580.1		Tetratricopeptide repeat (TPR)-like superfamily protein
Ciclev10032154m.g	21.2904	1.01513	0.0559822	0.790269	14	22	10	18	32	32	Ciclev10032154m.g	PF00191	PTHR10502,PTHR10502:SF113	KOG0819			GO:0005544,GO:0005509	AT5G12380.1	ANNAT8	annexin 8
Ciclev10006888m.g	124.113	-0.59567	0.0564426	0.790382	146	148	172	86	86	111	Ciclev10006888m.g	PF13639	PTHR23041,PTHR23041:SF63		6.3.2.19		GO:0008270,GO:0005515	AT3G07200.2		RING/U-box superfamily protein
Ciclev10017528m.g	7.83637	1.53719	0.0564115	0.790382	3	7	3	10	13	10	Ciclev10017528m.g	PF14009	PTHR33052,PTHR33052:SF13
Ciclev10005808m.g	1572.83	0.71752	0.0565071	0.790766	1587	1373	915	2667	1224	1602	Ciclev10005808m.g	PF13417	PTHR11260,PTHR11260:SF233	KOG0406	2.5.1.18	K00799	GO:0005515	AT3G09270.1	ATGSTU8,GSTU8	glutathione S-transferase TAU 8
Ciclev10003359m.g	550.3	-0.677567	0.0569946	0.791248	870	984	396	327	512	358	Ciclev10003359m.g	PF00412	PTHR24206,PTHR24206:SF28	KOG1700			GO:0008270	AT3G55770.2		GATA type zinc finger transcription factor family protein
Ciclev10003502m.g	803.97	0.34494	0.0568405	0.791248	853	929	529	787	763	1036	Ciclev10003502m.g		PTHR10742,PTHR10742:SF274		1.3.5.6			AT3G04870.2	PDE181,SPC1,ZDS	zeta-carotene desaturase
Ciclev10003656m.g	66.0364	-0.513212	0.0568143	0.791248	93	89	68	47	48	61	NA
Ciclev10005970m.g	26651.4	-0.320469	0.0571816	0.791248	32909	32405	28827	19056	22930	25948	Ciclev10005970m.g	PF01230	PTHR23089,PTHR23089:SF19	KOG3379		K01522		AT5G58240.1	FHIT	FRAGILE HISTIDINE TRIAD
Ciclev10007557m.g	5471.4	0.294936	0.0573402	0.791248	5675	6208	4024	5641	4852	6801	Ciclev10007557m.g	PF01909,PF04926,PF04928	PTHR10682,PTHR10682:SF22		2.7.7.19		GO:0016779,GO:0043631,GO:0003723,GO:0004652,GO:0005634	AT4G32850.9	nPAP,PAP(IV)	nuclear poly(a) polymerase
Ciclev10013135m.g	2436.73	-0.803369	0.0566938	0.791248	1918	5556	2531	1385	1852	1834	Ciclev10013135m.g	PF14368	PTHR33122,PTHR33122:SF6					AT3G53980.2		Bifunctional inhibitor/lipid-transfer protein/seed storage 2S albumin superfamily protein
Ciclev10014208m.g	367.233	0.97923	0.0571414	0.791248	215	465	141	251	397	795	Ciclev10014208m.g	PF08276,PF00954,PF01453,PF07714	PTHR27002,PTHR27002:SF92	KOG1187	2.7.11.1		GO:0048544,GO:0006468,GO:0004672	AT4G03230.1		S-locus lectin protein kinase family protein
Ciclev10015596m.g	1284.84	-0.69246	0.057031	0.791248	1416	1396	2050	974	728	1115	Ciclev10015596m.g	PF16913	PTHR31376,PTHR31376:SF3				GO:0016021,GO:0005215	AT1G30840.1	ATPUP4,PUP4	purine permease 4
Ciclev10017394m.g	30.1419	-0.968443	0.0569673	0.791248	32	49	44	13	25	20	NA
Ciclev10018659m.g	16.2698	-1.16359	0.0570632	0.791248	22	21	27	9	6	14	Ciclev10018659m.g	PF08263,PF00560,PF13855,PF00069	PTHR27000,PTHR27000:SF31	KOG1187	2.7.11.1		GO:0005515,GO:0006468,GO:0005524,GO:0004672	AT3G47570.1		Leucine-rich repeat protein kinase family protein
Ciclev10018752m.g	681.617	0.355922	0.0572279	0.791248	758	761	436	695	641	860	Ciclev10018752m.g		PTHR23196					AT4G03130.1		BRCT domain-containing DNA repair protein
Ciclev10020166m.g	808.137	-0.275204	0.0572893	0.791248	1037	1010	794	645	612	844	Ciclev10020166m.g	PF06071,PF01926	PTHR23305,PTHR23305:SF12	KOG1491		K06942	GO:0005525	AT1G56050.1		GTP-binding protein-related
Ciclev10020899m.g	1145.98	-0.348645	0.0567246	0.791248	1384	1716	1053	852	999	1025	Ciclev10020899m.g	PF00226,PF01556	PTHR24078,PTHR24078:SF175	KOG0714		K09510		AT3G47940.1		DNAJ heat shock family protein
Ciclev10021100m.g	3364.22	0.207156	0.0571725	0.791248	3750	3630	2686	3046	3293	3999	Ciclev10021100m.g	PF02701	PTHR31992				GO:0006355,GO:0003677	AT5G60850.1	OBP4	OBF binding protein 4
Ciclev10022994m.g	9.20195	-1.43086	0.0573973	0.791248	19	16	9	6	5	3	NA
Ciclev10023210m.g	47.8254	0.615082	0.0574326	0.791248	49	41	32	45	57	64	NA
Ciclev10026714m.g	890.599	0.284023	0.0568832	0.791248	1024	873	692	916	850	1027	Ciclev10026714m.g	PF14159	PTHR33222,PTHR33222:SF3					AT1G52220.1
Ciclev10029843m.g	3.8793	2.48232	0.0573892	0.791248	3	1	0	4	8	7	Ciclev10029843m.g	PF00332	PTHR32227,PTHR32227:SF96		3.2.1.39		GO:0005975,GO:0004553	AT4G16260.1		Glycosyl hydrolase superfamily protein
Ciclev10031079m.g	1040.35	0.549981	0.057298	0.791248	876	1214	655	1166	814	1600	Ciclev10031079m.g		PTHR10343,PTHR10343:SF47					AT1G27070.1		5\'-AMP-activated protein kinase-related
Ciclev10031549m.g	2541.65	0.256379	0.0569492	0.791248	2885	2716	1899	2620	2358	2927	Ciclev10031549m.g	PF00385	PTHR22812,PTHR22812:SF80					AT5G17690.1	LHP1,TFL2	like heterochromatin protein (LHP1)
Ciclev10031658m.g	296.098	0.977523	0.0570238	0.791248	226	334	106	342	177	641	Ciclev10031658m.g	PF03547	PTHR31651,PTHR31651:SF6				GO:0055085,GO:0016021	AT1G20925.1		Auxin efflux carrier family protein
Ciclev10031918m.g	940.162	-0.603406	0.0566641	0.791248	1240	1003	1295	528	832	773	Ciclev10031918m.g	PF09752	PTHR13617	KOG1551				AT3G12150.1
Ciclev10032369m.g	309.688	-0.898025	0.0573814	0.791248	473	275	497	118	281	219	Ciclev10032369m.g		PTHR15071					AT2G40316.1
Ciclev10032961m.g	39.5613	-1.37071	0.0573308	0.791248	98	21	61	15	31	16	Ciclev10032961m.g		PTHR31945,PTHR31945:SF21					AT2G40435.1
Ciclev10005928m.g	3.54489	-2.56132	0.057555	0.791763	7	5	7	1	0	2	Ciclev10005928m.g	PF04043	PTHR31080,PTHR31080:SF2		3.1.1.11		GO:0004857	AT5G62350.1		Plant invertase/pectin methylesterase inhibitor superfamily protein
Ciclev10014419m.g	1784.1	-0.384269	0.057514	0.791763	2441	2200	1835	1394	1615	1371	Ciclev10014419m.g	PF08263,PF07714	PTHR27001,PTHR27001:SF91	KOG1187	2.7.10.2		GO:0006468,GO:0004672	AT1G11130.1	SCM,SRF9,SUB	Leucine-rich repeat protein kinase family protein
Ciclev10018908m.g	55.733	0.898083	0.0575814	0.791763	38	60	29	53	45	116	Ciclev10018908m.g	PF00560,PF00069,PF11721	PTHR27006,PTHR27006:SF11	KOG4579	2.7.11.1		GO:0005515,GO:0006468,GO:0005524,GO:0004672	AT3G14840.2		Leucine-rich repeat transmembrane protein kinase
Ciclev10012128m.g	5784.19	-0.740345	0.0576587	0.791804	7166	6707	8577	3059	5706	3446	Ciclev10012128m.g	PF00294	PTHR10584,PTHR10584:SF198		2.7.1.20	K00856		AT5G03300.1	ADK2	adenosine kinase 2
Ciclev10025195m.g	2096.41	0.236835	0.0576536	0.791804	2327	2250	1634	2112	1915	2464	Ciclev10025195m.g	PF00013	PTHR10288,PTHR10288:SF174	KOG2190		K13162	GO:0003723	AT1G51580.1		RNA-binding KH domain-containing protein
Ciclev10000893m.g	1491.1	-0.634435	0.0578836	0.792873	2160	1698	1874	917	1464	907	Ciclev10000893m.g	PF13639	PTHR14155,PTHR14155:SF153	KOG1493			GO:0008270,GO:0005515	AT5G45290.1		RING/U-box superfamily protein
Ciclev10003599m.g	847.023	0.547249	0.0577983	0.792873	624	1090	525	895	823	1175	Ciclev10003599m.g	PF01936	PTHR14379,PTHR14379:SF7				GO:0010468,GO:0005777	AT3G62200.1		Putative endonuclease or glycosyl hydrolase
Ciclev10020079m.g	155.565	-0.482104	0.0578183	0.792873	234	169	175	113	125	132	Ciclev10020079m.g	PF00646	PTHR32212				GO:0005515	AT2G42730.1		F-box family protein
Ciclev10025227m.g	1277.59	0.367116	0.0578854	0.792873	1155	1479	960	1166	1248	1737	Ciclev10025227m.g	PF13193,PF00501	PTHR24095,PTHR24095:SF176				GO:0008152,GO:0003824	AT2G17650.1		AMP-dependent synthetase and ligase family protein
Ciclev10032937m.g	706.466	-0.841885	0.0579308	0.792986	778	1202	896	379	721	311	Ciclev10032937m.g	PF13499	PTHR10891,PTHR10891:SF638	KOG0027		K13448		AT3G25600.1		Calcium-binding EF-hand family protein
Ciclev10017919m.g	7.40779	2.22928	0.0580194	0.793689	7	2	0	16	6	13	Ciclev10017919m.g		PTHR27009,PTHR27009:SF20					AT5G53110.1		RING/U-box superfamily protein
Ciclev10030951m.g	2174.34	-0.364822	0.0581387	0.794811	3214	2397	2236	1520	1769	2174	Ciclev10030951m.g	PF04146	PTHR12357,PTHR12357:SF29					AT3G13060.2	ECT5	evolutionarily conserved C-terminal region 5
Ciclev10000420m.g	774.256	-0.88344	0.0583768	0.797033	955	850	1278	384	765	376	Ciclev10000420m.g	PF13364,PF01301	PTHR23421,PTHR23421:SF73		3.2.1.23		GO:0005975,GO:0004553	AT5G63800.1	BGAL6,MUM2	Glycosyl hydrolase family 35 protein
Ciclev10001096m.g	1992.13	0.320205	0.0585703	0.797033	1902	2097	1660	2157	1836	2322	Ciclev10001096m.g	PF02493	PTHR23084,PTHR23084:SF136		2.7.1.68			AT1G77660.1		Histone H3 K4-specific methyltransferase SET7/9 family protein
Ciclev10003146m.g	33.7757	0.830226	0.0585454	0.797033	28	32	19	44	26	55	Ciclev10003146m.g	PF00421	PTHR33180,PTHR33180:SF8			K02704	GO:0019684,GO:0016168,GO:0016020,GO:0009767,GO:0009521	ATCG00680.1		photosystem II reaction center protein B
Ciclev10013112m.g	1579.71	0.498534	0.0584245	0.797033	1281	2003	983	1721	1460	2134	Ciclev10013112m.g	PF08477	PTHR24073,PTHR24073:SF541			K07901	GO:0007264,GO:0005525	AT3G09900.1	ATRAB8E,ATRABE1E,RABE1e	RAB GTPase homolog E1E
Ciclev10017802m.g	549.525	-0.574932	0.0585797	0.797033	779	546	734	347	465	447	Ciclev10017802m.g	PF00806	PTHR12537,PTHR12537:SF13	KOG2049			GO:0003723	AT5G56510.1	APUM12,PUM12	pumilio 12
Ciclev10021884m.g	1011.07	-1.37396	0.0585808	0.797033	2290	1667	887	98	1012	491	Ciclev10021884m.g	PF03330,PF01357	PTHR31692,PTHR31692:SF10					AT4G17030.1	AT-EXPR,ATEXLB1,ATEXPR1,ATHEXP BETA 3.1,EXLB1,EXPR	expansin-like B1
Ciclev10025374m.g	4213.64	-0.435733	0.0583824	0.797033	4785	5709	4857	2780	3817	3622	Ciclev10025374m.g	PF00026	PTHR13683,PTHR13683:SF232	KOG1339	3.4.23.12		GO:0006508,GO:0004190	AT2G17760.1		Eukaryotic aspartyl protease family protein
Ciclev10028892m.g	5069.49	0.230622	0.0586004	0.797033	5789	5529	3797	5059	4812	5766	Ciclev10028892m.g	PF00248	PTHR11732,PTHR11732:SF209	KOG1577	1.1.1.224	K00011		AT2G21250.1		NAD(P)-linked oxidoreductase superfamily protein
Ciclev10013565m.g	63.4325	-0.566641	0.05871	0.798014	99	87	60	38	51	58	Ciclev10013565m.g	PF00266	PTHR11601,PTHR11601:SF47	KOG1549	5.1.1.17			AT5G26600.2		Pyridoxal phosphate (PLP)-dependent transferases superfamily protein
Ciclev10004581m.g	552.173	0.437001	0.0587647	0.798248	559	600	366	675	468	670	Ciclev10004581m.g	PF12854,PF01535,PF13041	PTHR24015,PTHR24015:SF785					AT5G13770.1		Pentatricopeptide repeat (PPR-like) superfamily protein
Ciclev10004862m.g	1188.41	-0.515497	0.0589472	0.799159	1830	1657	1070	707	1171	900	Ciclev10004862m.g	PF00010	PTHR12565,PTHR12565:SF159				GO:0046983	AT3G07340.1		basic helix-loop-helix (bHLH) DNA-binding superfamily protein
Ciclev10011768m.g	4554.08	-0.431765	0.0589735	0.799159	6837	5542	4490	3245	4301	3431	Ciclev10011768m.g	PF03765,PF00650	PTHR23324,PTHR23324:SF57	KOG1471				AT3G51670.1		SEC14 cytosolic factor family protein / phosphoglyceride transfer family protein
Ciclev10013944m.g	60.3695	1.0888	0.0588701	0.799159	50	67	14	51	65	126	Ciclev10013944m.g	PF00560,PF00069,PF13855	PTHR27000,PTHR27000:SF31	KOG1187	2.7.11.1		GO:0005515,GO:0006468,GO:0005524,GO:0004672	AT5G20480.1	EFR	EF-TU receptor
Ciclev10019136m.g	3165.62	0.2739	0.0590192	0.799159	3463	3616	2239	3101	2955	3884	Ciclev10019136m.g	PF13422,PF13418,PF13415	PTHR23244					AT5G50310.1		Galactose oxidase/kelch repeat superfamily protein
Ciclev10025636m.g	925.033	-0.335844	0.0590118	0.799159	1158	1126	1001	754	776	795	Ciclev10025636m.g	PF10250	PTHR31741,PTHR31741:SF2					AT1G52630.1		O-fucosyltransferase family protein
Ciclev10008225m.g	1227.26	-0.792628	0.0591013	0.799762	1452	2306	1274	464	1243	852	Ciclev10008225m.g	PF03822,PF00069	PTHR24347,PTHR24347:SF199	KOG0583	2.7.11.1	K07198	GO:0007165,GO:0006468,GO:0005524,GO:0004672	AT5G10930.1	CIPK5,SnRK3.24	CBL-interacting protein kinase 5
Ciclev10027224m.g	17.8008	1.23526	0.0591563	0.799999	13	16	6	35	17	18	Ciclev10027224m.g	PF14510,PF08370,PF00005,PF01061	PTHR19241,PTHR19241:SF219		3.6.3.19		GO:0016887,GO:0005524,GO:0016020	AT1G15520.1	ABCG40,ATABCG40,ATPDR12,PDR12	pleiotropic drug resistance 12
Ciclev10000592m.g	2934.13	-0.331066	0.059377	0.800104	3424	3698	3250	2188	2430	2824	Ciclev10000592m.g	PF01704	PTHR11952,PTHR11952:SF9	KOG2388	2.7.7.9,2.7.7.11,2.7.7.64,2.7.7.10,2.7.7.44	K12447	GO:0070569,GO:0008152	AT5G52560.1	ATUSP,USP	UDP-sugar pyrophosphorylase
Ciclev10002613m.g	2.30671	3.6914	0.0593232	0.800104	0	1	0	1	4	8	Ciclev10002613m.g	PF13516	PTHR27004,PTHR27004:SF11					AT5G49290.1	ATRLP56,RLP56	receptor like protein 56
Ciclev10003615m.g	5762.11	-0.56464	0.0593182	0.800104	8502	5899	7272	4704	4591	3793	Ciclev10003615m.g	PF00244	PTHR18860,PTHR18860:SF26	KOG0841		K06630	GO:0019904	AT1G35160.2	14-3-3PHI,GF14 PHI,GRF4	GF14 protein phi chain
Ciclev10010607m.g	318.833	0.412356	0.0593334	0.800104	318	329	235	339	265	446	Ciclev10010607m.g	PF00583	PTHR23091,PTHR23091:SF234				GO:0008080	AT4G28030.1		Acyl-CoA N-acyltransferases (NAT) superfamily protein
Ciclev10016848m.g	690.554	-1.07194	0.0593291	0.800104	1098	829	1014	121	505	688	Ciclev10016848m.g	PF03018	PTHR21495,PTHR21495:SF77					AT1G58170.1		Disease resistance-responsive (dirigent-like protein) family protein
Ciclev10017232m.g	288.555	-0.82286	0.0593893	0.800104	580	304	309	149	287	149	Ciclev10017232m.g		PTHR34558,PTHR34558:SF2					AT3G09280.1
Ciclev10019878m.g	929.529	0.335333	0.0594367	0.800236	1005	954	695	971	792	1220	Ciclev10019878m.g	PF10225	PTHR31587,PTHR31587:SF3					AT1G28760.1		Uncharacterized conserved protein (DUF2215)
Ciclev10001704m.g	886.183	-0.964764	0.0599352	0.802329	1793	605	1285	548	740	387	Ciclev10001704m.g	PF05910	PTHR31972,PTHR31972:SF6					AT5G28150.1		Plant protein of unknown function (DUF868)
Ciclev10003289m.g	59.5346	1.01528	0.0599279	0.802329	57	60	16	98	48	81	Ciclev10003289m.g	PF08263,PF13855,PF00069	PTHR27000,PTHR27000:SF114	KOG1187	2.7.11.1		GO:0005515,GO:0006468,GO:0005524,GO:0004672	AT3G47570.1		Leucine-rich repeat protein kinase family protein
Ciclev10004353m.g	560.948	-0.433799	0.0599985	0.802329	917	702	485	435	478	441	Ciclev10004353m.g	PF03016	PTHR11062,PTHR11062:SF21	KOG1021				AT3G57630.1		exostosin family protein
Ciclev10016645m.g	171.226	0.54751	0.0599996	0.802329	173	163	114	236	161	177	Ciclev10016645m.g	PF00254	PTHR10516,PTHR10516:SF302	KOG0549	5.2.1.8		GO:0006457	AT5G45680.1	ATFKBP13,FKBP13	FK506-binding protein 13
Ciclev10017555m.g	205.478	-1.21365	0.0600062	0.802329	405	137	348	53	197	100	Ciclev10017555m.g	PF04144	PTHR10687,PTHR10687:SF22	KOG3088			GO:0016021,GO:0015031	AT2G20840.1		Secretory carrier membrane protein (SCAMP) family protein
Ciclev10017676m.g	195.454	-1.13041	0.0598024	0.802329	395	179	276	36	144	180	Ciclev10017676m.g		PTHR33985,PTHR33985:SF4					AT5G40940.1	FLA20	putative fasciclin-like arabinogalactan protein 20
Ciclev10022741m.g	3105.73	0.419826	0.0599866	0.802329	3495	3526	1742	3125	3106	3963	Ciclev10022741m.g		PTHR16223,PTHR16223:SF41					AT1G05710.5		basic helix-loop-helix (bHLH) DNA-binding superfamily protein
Ciclev10023841m.g	13.1397	-1.30801	0.0598674	0.802329	33	21	9	6	6	10	Ciclev10023841m.g	PF00271,PF04408	PTHR18934,PTHR18934:SF83		3.6.4.13	K12813	GO:0004386	AT1G32490.1	EMB2733,ESP3	RNA helicase family protein
Ciclev10025701m.g	1775.43	-0.91869	0.0599323	0.802329	1833	1640	3467	762	1269	1524	Ciclev10025701m.g		PTHR13593,PTHR13593:SF52					AT4G36945.1		PLC-like phosphodiesterases superfamily protein
Ciclev10030817m.g	205.08	0.417611	0.0596828	0.802329	222	205	142	237	180	254	Ciclev10030817m.g	PF13414	PTHR16193	KOG1128				AT5G17270.1		Protein prenylyltransferase superfamily protein
Ciclev10030879m.g	9.69458	1.3835	0.0599407	0.802329	8	3	6	11	14	15	Ciclev10030879m.g	PF03169	PTHR31645,PTHR31645:SF1				GO:0055085	AT1G65730.1	YSL7	YELLOW STRIPE like 7
Ciclev10002438m.g	5073.49	-0.371772	0.0600903	0.802728	7811	5947	4762	3362	4167	5214	Ciclev10002438m.g	PF00046	PTHR24326,PTHR24326:SF263				GO:0003677	AT1G46480.1	WOX4	WUSCHEL related homeobox 4
Ciclev10033000m.g	4655.35	0.84802	0.0601452	0.802728	6354	2932	1837	6376	3510	7368	Ciclev10033000m.g		PTHR35098,PTHR35098:SF1					AT2G03440.1	ATNRP1,NRP1	nodulin-related protein 1
Ciclev10033427m.g	371.195	-0.564477	0.0601491	0.802728	482	654	314	262	332	252	Ciclev10033427m.g	PF08263,PF00560,PF13855,PF00069	PTHR27000,PTHR27000:SF205	KOG1187	2.7.11.1		GO:0005515,GO:0006468,GO:0005524,GO:0004672	AT3G02130.1	RPK2,TOAD2	receptor-like protein kinase 2
Ciclev10001459m.g	20.9909	1.3631	0.0602197	0.803168	19	5	13	28	38	18	Ciclev10001459m.g	PF03405	PTHR31155		1.14.19.2	K03921	GO:0055114,GO:0045300,GO:0006631	AT3G02630.1		Plant stearoyl-acyl-carrier-protein desaturase family protein
Ciclev10014588m.g	3360.85	-0.362697	0.0602717	0.80333	4946	3743	3437	2459	2964	2960	Ciclev10014588m.g		PTHR31447,PTHR31447:SF0	KOG4176				AT1G14710.2		hydroxyproline-rich glycoprotein family protein
Ciclev10024832m.g	4.18021	2.22827	0.0603072	0.80333	3	2	0	5	7	8	Ciclev10024832m.g	PF13855,PF00931	PTHR23155,PTHR23155:SF478			K13459	GO:0005515,GO:0043531	AT5G63020.1		Disease resistance protein (CC-NBS-LRR class) family
Ciclev10013818m.g	1337.09	0.296936	0.0603651	0.803599	1372	1577	947	1352	1313	1546	Ciclev10013818m.g		PTHR36064					AT5G06240.1	emb2735	embryo defective 2735
Ciclev10002962m.g	93.6837	0.502071	0.0604982	0.804591	94	103	56	104	101	108	NA
Ciclev10025685m.g	1227.95	-0.431662	0.0605151	0.804591	1782	1619	1163	870	1173	916	Ciclev10025685m.g	PF02358	PTHR10788,PTHR10788:SF19		3.1.3.12	K01087	GO:0005992,GO:0003824	AT5G65140.1		Haloacid dehalogenase-like hydrolase (HAD) superfamily protein
Ciclev10025287m.g	57.4605	-0.994462	0.0605714	0.804837	69	87	84	15	49	47	Ciclev10025287m.g	PF07731,PF07732,PF00394	PTHR11709,PTHR11709:SF116		1.10.3.2	K05909	GO:0055114,GO:0016491,GO:0005507	AT5G03260.1	LAC11	laccase 11
Ciclev10004771m.g	4608.61	0.755548	0.0608069	0.805873	4504	3870	2753	8053	3039	5241	Ciclev10004771m.g		PTHR26312,PTHR26312:SF78					AT1G04530.1		Tetratricopeptide repeat (TPR)-like superfamily protein
Ciclev10004876m.g	562.643	0.506909	0.0607315	0.805873	668	486	360	604	460	848	Ciclev10004876m.g	PF11955	PTHR31476,PTHR31476:SF9					AT4G33495.1	RPD1	Ubiquitin carboxyl-terminal hydrolase family protein
Ciclev10008655m.g	3968.35	0.206613	0.0608312	0.805873	4322	4410	3149	3887	3685	4594	Ciclev10008655m.g		PTHR23238					AT4G28990.1		RNA-binding protein-related
Ciclev10020981m.g	903.404	0.385212	0.0608384	0.805873	1066	929	569	980	820	1132	Ciclev10020981m.g	PF03446,PF00389	PTHR10996,PTHR10996:SF155	KOG0069	1.1.1.79,1.1.1.81	K15919	GO:0055114,GO:0004616,GO:0051287,GO:0016616,GO:0008152	AT2G45630.2		D-isomer specific 2-hydroxyacid dehydrogenase family protein
Ciclev10027176m.g	551.872	-0.757645	0.0607652	0.805873	1013	550	654	363	511	272	Ciclev10027176m.g	PF00225		KOG0242	3.6.4.4	K10401	GO:0008017,GO:0007018,GO:0005524,GO:0003777	AT3G49650.1		P-loop containing nucleoside triphosphate hydrolases superfamily protein
Ciclev10012602m.g	1331.53	0.451777	0.0609461	0.806327	1468	1531	717	1332	1334	1753	Ciclev10012602m.g	PF00076					GO:0003676	AT1G14340.1		RNA-binding (RRM/RBD/RNP motifs) family protein
Ciclev10015728m.g	9.32587	-1.96846	0.0609484	0.806327	11	17	18	0	6	5	Ciclev10015728m.g	PF00657	PTHR22835,PTHR22835:SF218		3.1.1.3		GO:0016788	AT5G45950.1		GDSL-like Lipase/Acylhydrolase superfamily protein
Ciclev10000424m.g	1625.71	-0.401037	0.0610111	0.806656	2275	1817	1798	1085	1445	1477	Ciclev10000424m.g	PF04765	PTHR12956,PTHR12956:SF24					AT4G09630.1		Protein of unknown function (DUF616)
Ciclev10026307m.g	42.0142	1.23819	0.0613188	0.810222	17	52	14	43	33	99	Ciclev10026307m.g	PF12697	PTHR10992,PTHR10992:SF784	KOG1454				AT3G50440.1	ATMES10,MES10	methyl esterase 10
Ciclev10001691m.g	1338.86	-0.34479	0.0614428	0.811357	1508	1846	1422	1009	1140	1218	Ciclev10001691m.g	PF05653	PTHR12570,PTHR12570:SF21	KOG2922			GO:0016021,GO:0015693,GO:0015095	AT1G71900.1		Protein of unknown function (DUF803)
Ciclev10001150m.g	9.71094	1.88187	0.061619	0.81194	2	6	5	4	12	30	Ciclev10001150m.g	PF00702,PF00122	PTHR24093,PTHR24093:SF318		3.6.3.5,3.6.3.3	K01534	GO:0046872,GO:0000166	AT4G30110.1	ATHMA2,HMA2	heavy metal atpase 2
Ciclev10002725m.g	844.873	-0.970916	0.0617556	0.81194	1082	606	1662	364	648	626	Ciclev10002725m.g	PF00582	PTHR31964,PTHR31964:SF40				GO:0006950	AT3G03270.2		Adenine nucleotide alpha hydrolases-like superfamily protein
Ciclev10003015m.g	1.58962	4.19731	0.0619316	0.81194	0	0	0	4	2	3	NA
Ciclev10003033m.g	171.058	-0.718508	0.0617076	0.81194	284	145	238	100	115	158	NA
Ciclev10008134m.g	3815.99	-0.374305	0.0616479	0.81194	5069	4335	4275	2598	3315	3609	Ciclev10008134m.g	PF00085,PF13850,PF07970	PTHR10984,PTHR10984:SF37	KOG2667			GO:0045454	AT3G20560.1	ATPDI12,ATPDIL5-3,PDI12,PDIL5-3	PDI-like 5-3
Ciclev10008695m.g	909.595	-0.319636	0.0618424	0.81194	1274	1162	833	619	774	935	Ciclev10008695m.g	PF07983,PF00332	PTHR32227,PTHR32227:SF112		3.2.1.39		GO:0005975,GO:0004553	AT5G58090.1		O-Glycosyl hydrolases family 17 protein
Ciclev10010701m.g	24.5628	-1.15675	0.0619466	0.81194	55	23	31	7	18	19	Ciclev10010701m.g	PF04511	PTHR11009,PTHR11009:SF13	KOG0858		K13989		AT4G29330.1	DER1	DERLIN-1
Ciclev10015406m.g	193.433	0.731294	0.0619822	0.81194	125	215	127	266	244	164	Ciclev10015406m.g	PF01734	PTHR32176	KOG0513	3.1.1.26		GO:0006629	AT2G26560.1	PLA IIA,PLA2A,PLP2	phospholipase A 2A
Ciclev10022729m.g	1097.16	0.849247	0.0618941	0.81194	552	1492	527	890	1315	1904	Ciclev10022729m.g	PF01176	PTHR21668,PTHR21668:SF5	KOG3403		K03236	GO:0006413,GO:0003743,GO:0003723	AT2G04520.1		Nucleic acid-binding, OB-fold-like protein
Ciclev10024794m.g	17.3581	-1.22459	0.0618833	0.81194	27	21	28	4	13	13	Ciclev10024794m.g	PF13855	PTHR27004,PTHR27004:SF29	KOG0472	2.7.11.1		GO:0005515	AT1G07390.1	AtRLP1,RLP1	receptor like protein 1
Ciclev10025511m.g	5895.35	0.314864	0.0616633	0.81194	5714	6942	4336	5257	6020	7515	Ciclev10025511m.g		PTHR14255,PTHR14255:SF6					AT2G25737.1		Sulfite exporter TauE/SafE family protein
Ciclev10028781m.g	951.097	0.361302	0.0619041	0.81194	1098	908	689	936	838	1313	Ciclev10028781m.g	PF00248	PTHR11732,PTHR11732:SF226	KOG1575	1.1.1.317			AT1G60680.1		NAD(P)-linked oxidoreductase superfamily protein
Ciclev10033697m.g	2.11133	-4.43312	0.061646	0.81194	3	1	8	0	0	0	Ciclev10033697m.g	PF07723	PTHR32212					AT3G59160.1		F-box/RNI-like superfamily protein
Ciclev10005076m.g	1042.36	0.285928	0.0620326	0.812101	1136	1078	812	1126	965	1174	Ciclev10005076m.g	PF05623	PTHR31343,PTHR31343:SF2					AT4G16100.1		Protein of unknown function (DUF789)
Ciclev10009021m.g	142.405	-0.538297	0.0621948	0.812666	184	252	117	109	96	128	Ciclev10009021m.g	PF01370	PTHR10366,PTHR10366:SF390	KOG1502	1.2.1.44		GO:0050662,GO:0003824	AT2G23910.1		NAD(P)-binding Rossmann-fold superfamily protein
Ciclev10012494m.g	305.878	-0.816838	0.062161	0.812666	570	228	428	246	182	198	Ciclev10012494m.g	PF08659	PTHR24322,PTHR24322:SF425	KOG0725	1.1.1.206	K08081		AT2G29290.2		NAD(P)-binding Rossmann-fold superfamily protein
Ciclev10021263m.g	1491.6	-0.312317	0.0621565	0.812666	1851	1802	1605	1144	1291	1361	Ciclev10021263m.g	PF00400	PTHR22847	KOG0316		K14963	GO:0005515	AT4G02730.1		Transducin/WD40 repeat-like superfamily protein
Ciclev10021762m.g	347.319	-0.346103	0.0622664	0.812666	487	404	355	265	297	310	Ciclev10021762m.g		PTHR10174,PTHR10174:SF156					AT5G63060.1		Sec14p-like phosphatidylinositol transfer family protein
Ciclev10028174m.g	1444.7	0.806374	0.0622446	0.812666	1163	1658	655	955	1499	2987	Ciclev10028174m.g	PF00083	PTHR23500,PTHR23500:SF109	KOG0254			GO:0055085,GO:0022857,GO:0016021	AT3G18830.1	ATPLT5,ATPMT5,PMT5	polyol/monosaccharide transporter 5
Ciclev10002084m.g	31.4477	1.44995	0.0623151	0.812804	23	7	22	48	15	72	Ciclev10002084m.g	PF00917	PTHR26379,PTHR26379:SF162	KOG1987	3.4.19.12		GO:0005515	AT3G17380.1		TRAF-like family protein
Ciclev10013196m.g	78.3696	-0.840892	0.0624005	0.813421	158	90	79	72	46	39	Ciclev10013196m.g		PTHR34545,PTHR34545:SF1
Ciclev10004525m.g	7403.26	0.493823	0.0625	0.814219	7609	7161	5113	8999	5415	10527	Ciclev10004525m.g	PF00875,PF03441	PTHR11455,PTHR11455:SF24	KOG0133	4.1.99.3	K12119		AT1G04400.1	AT-PHH1,ATCRY2,CRY2,FHA,PHH1	cryptochrome 2
Ciclev10006112m.g	1146.35	-0.284812	0.0625666	0.814589	1466	1436	1136	996	931	1012	Ciclev10006112m.g		PTHR12706,PTHR12706:SF13				GO:0006355	AT1G79350.1	EMB1135	RING/FYVE/PHD zinc finger superfamily protein
Ciclev10004949m.g	1090.48	-0.408303	0.0627465	0.814939	1409	1459	1121	670	1026	985	Ciclev10004949m.g	PF13839	PTHR32285,PTHR32285:SF65					AT5G19160.1	TBL11	TRICHOME BIREFRINGENCE-LIKE 11
Ciclev10006303m.g	10.4681	-2.00122	0.0627123	0.814939	26	21	9	0	8	4	NA
Ciclev10009288m.g	32.8394	-1.18008	0.0626342	0.814939	62	62	27	14	32	10	Ciclev10009288m.g	PF01485	PTHR11685,PTHR11685:SF149			K11975	GO:0016567,GO:0004842	AT3G53690.1		RING/U-box superfamily protein
Ciclev10028229m.g	3341.68	-0.604428	0.0626849	0.814939	4257	3983	4406	1924	3282	2299	Ciclev10028229m.g	PF00786,PF00620	PTHR23177,PTHR23177:SF20				GO:0007165	AT5G22400.1		Rho GTPase activating protein with PAK-box/P21-Rho-binding domain
Ciclev10011621m.g	3243.49	0.972798	0.0629155	0.815131	1925	3423	1747	1440	5736	5281	Ciclev10011621m.g	PF00202	PTHR11986,PTHR11986:SF66		2.6.1.44	K00827	GO:0030170,GO:0008483	AT3G08860.1	PYD4	PYRIMIDINE 4
Ciclev10019207m.g	72.6241	0.762434	0.0628907	0.815131	85	64	30	99	83	76	Ciclev10019207m.g	PF01740,PF00916	PTHR11814,PTHR11814:SF60			K17471	GO:0016021,GO:0015116,GO:0008272,GO:0055085,GO:0016020,GO:0008271,GO:0009507	AT3G51895.1	AST12,SULTR3;1	sulfate transporter 3;1
Ciclev10026355m.g	1395.88	-0.322383	0.0629086	0.815131	1867	1667	1431	987	1258	1301	Ciclev10026355m.g	PF01625	PTHR10173,PTHR10173:SF28	KOG1635	1.8.4.11	K07304	GO:0055114,GO:0008113,GO:0030091,GO:0016671,GO:0006979	AT2G18030.2		Peptide methionine sulfoxide reductase family protein
Ciclev10026975m.g	1230.27	-0.884717	0.0629525	0.815131	1512	933	2343	867	773	811	Ciclev10026975m.g	PF03478	PTHR11102					AT2G17030.1		F-box family protein with a domain of unknown function (DUF295)
Ciclev10032300m.g	2057.96	-0.528155	0.0628999	0.815131	2909	2172	2577	1293	1889	1611	Ciclev10032300m.g	PF00364	PTHR18866,PTHR18866:SF99		6.4.1.1			AT3G56130.1		biotin/lipoyl attachment domain-containing protein
Ciclev10009505m.g	1952.5	-0.392329	0.0631708	0.817053	2616	2275	2160	1472	1760	1557	Ciclev10009505m.g	PF00025	PTHR24073,PTHR24073:SF502			K07897	GO:0005525	AT1G52280.1	AtRABG3d,RABG3d	RAB GTPase homolog G3D
Ciclev10018045m.g	5.16285	3.4347	0.0631933	0.817053	2	1	0	12	0	16	Ciclev10018045m.g	PF03936,PF01397	PTHR31225,PTHR31225:SF9		4.2.3.46		GO:0016829,GO:0010333,GO:0000287,GO:0008152	AT4G16740.1	ATTPS03,TPS03	terpene synthase 03
Ciclev10019681m.g	3096.82	0.280555	0.0632159	0.817053	3049	3502	2444	3152	2805	3779	Ciclev10019681m.g	PF10269	PTHR10044					AT1G18470.1		Transmembrane Fragile-X-F-associated protein
Ciclev10030611m.g	4954.79	-0.290992	0.063404	0.818988	6957	6160	4523	4394	3734	4578	Ciclev10030611m.g		PTHR31008,PTHR31008:SF5					AT3G14172.1
Ciclev10003623m.g	9.56481	2.4457	0.0635557	0.819457	6	3	1	36	2	6	Ciclev10003623m.g	PF00646,PF14299	PTHR32278,PTHR32278:SF2				GO:0005515	AT1G09155.1	AtPP2-B15,PP2-B15	phloem protein 2-B15
Ciclev10012986m.g	258.435	1.01988	0.0635304	0.819457	100	303	146	155	343	520	Ciclev10012986m.g		PTHR33270,PTHR33270:SF1					AT1G70780.1
Ciclev10030947m.g	2029.7	-0.981986	0.0635025	0.819457	2992	3656	2109	715	2311	775	Ciclev10030947m.g	PF03181	PTHR31458,PTHR31458:SF3					AT1G70370.2	PG2	polygalacturonase 2
Ciclev10005916m.g	420.287	0.429614	0.0636959	0.82009	375	519	272	393	456	535	NA
Ciclev10010436m.g	341.861	-0.686554	0.0638573	0.82009	431	724	245	195	273	283	Ciclev10010436m.g	PF02535	PTHR11040,PTHR11040:SF44			K14709	GO:0055085,GO:0046873,GO:0030001,GO:0016020	AT1G10970.1	ATZIP4,ZIP4	zinc transporter 4 precursor
Ciclev10020627m.g	880.654	-0.572741	0.0638677	0.82009	1233	984	1105	615	818	560	Ciclev10020627m.g	PF01762	PTHR11214,PTHR11214:SF106	KOG2288	2.4.1.134		GO:0016020,GO:0008378,GO:0006486	AT1G32930.1		Galactosyltransferase family protein
Ciclev10024737m.g	3308.44	0.424847	0.0639126	0.82009	3838	2559	2639	3680	3102	4056	Ciclev10024737m.g	PF08263,PF13855,PF00069	PTHR27000,PTHR27000:SF220	KOG1187	2.7.11.1,2.7.10.1	K13415	GO:0005515,GO:0006468,GO:0005524,GO:0004672	AT4G39400.1	ATBRI1,BIN1,BRI1,CBB2,DWF2	Leucine-rich receptor-like protein kinase family protein
Ciclev10025821m.g	29.7528	-1.03732	0.063875	0.82009	58	25	43	23	15	17	Ciclev10025821m.g	PF07714	PTHR23257,PTHR23257:SF535	KOG0192	2.7.12.1		GO:0006468,GO:0004672	AT5G66710.1		Protein kinase superfamily protein
Ciclev10027874m.g	122.287	-1.68466	0.0637197	0.82009	87	42	388	64	63	34	Ciclev10027874m.g	PF02705	PTHR30540,PTHR30540:SF12			K03549	GO:0071805,GO:0016020,GO:0015079	AT2G30070.1	ATKT1,ATKT1P,ATKUP1,KT1,KUP1	potassium transporter 1
Ciclev10029500m.g	648.874	0.59254	0.0638303	0.82009	502	845	352	730	581	937	Ciclev10029500m.g		PTHR33355,PTHR33355:SF7					AT3G44716.1
Ciclev10031602m.g	1636.62	-0.363102	0.0639123	0.82009	1996	2513	1465	1163	1442	1485	Ciclev10031602m.g	PF13920	PTHR15860,PTHR15860:SF4	KOG4638				AT5G01960.1		RING/U-box superfamily protein
Ciclev10005829m.g	5.89159	2.01659	0.0640895	0.820855	5	3	0	11	7	9	Ciclev10005829m.g	PF00043,PF13417	PTHR11260,PTHR11260:SF227	KOG0406	2.5.1.18	K00799	GO:0005515	AT2G29420.1	ATGSTU7,GST25,GSTU7	glutathione S-transferase tau 7
Ciclev10009473m.g	4.42563	-2.39003	0.064079	0.820855	8	6	9	0	3	1	Ciclev10009473m.g		PTHR34379					AT5G08240.1
Ciclev10010195m.g	2809.65	-0.724592	0.0640606	0.820855	5241	2765	3218	2091	2436	1382	Ciclev10010195m.g	PF00173,PF00487	PTHR19353,PTHR19353:SF28	KOG4232	1.14.19.3,1.14.19.4	K13076	GO:0006629	AT2G46210.1		Fatty acid/sphingolipid desaturase
Ciclev10015112m.g	4331.73	1.0533	0.0642256	0.820855	1899	5771	1661	2858	4520	10015	Ciclev10015112m.g	PF00459	PTHR20854,PTHR20854:SF33	KOG1528	3.1.3.7		GO:0046854	AT5G54390.1	AHL,ATAHL,HL	HAL2-like
Ciclev10016916m.g	1647.5	0.30381	0.0641789	0.820855	1872	1794	1135	1750	1605	1830	Ciclev10016916m.g		PTHR35737,PTHR35737:SF1					AT3G27520.1
Ciclev10018721m.g	933.12	0.889766	0.0642419	0.820855	671	1033	445	534	978	2099	Ciclev10018721m.g	PF13855,PF07714,PF11721	PTHR27006,PTHR27006:SF35	KOG1187	2.7.11.1		GO:0005515,GO:0006468,GO:0004672	AT1G53440.1		Leucine-rich repeat transmembrane protein kinase
Ciclev10023751m.g	29.6917	0.764288	0.0641869	0.820855	27	21	22	38	32	36	NA
Ciclev10001414m.g	102.696	0.725309	0.0643877	0.821242	104	61	80	149	105	106	Ciclev10001414m.g		PTHR32487		1.3.1.3			AT4G24220.1	AWI31,VEP1	NAD(P)-binding Rossmann-fold superfamily protein
Ciclev10028120m.g	493.758	0.438846	0.0643754	0.821242	545	454	355	550	396	692	Ciclev10028120m.g	PF02536	PTHR13068,PTHR13068:SF4	KOG1267		K15032	GO:0006355,GO:0005739,GO:0003690	AT2G21710.1	EMB2219	Mitochondrial transcription termination factor family protein
Ciclev10031682m.g	15961.5	0.36172	0.0643461	0.821242	17586	17187	10731	15124	14122	22690	Ciclev10031682m.g	PF00481	PTHR13832,PTHR13832:SF219	KOG0698	3.1.3.16	K14497	GO:0003824,GO:0006470,GO:0004722	AT3G11410.1	AHG3,ATPP2CA,PP2CA	protein phosphatase 2CA
Ciclev10009938m.g	396.836	-0.518619	0.0644879	0.821536	537	537	424	229	395	303	Ciclev10009938m.g	PF03647	PTHR12668,PTHR12668:SF0	KOG4267			GO:0016020	AT3G20510.1		Transmembrane proteins 14C
Ciclev10011360m.g	2452.59	-0.725611	0.0644616	0.821536	2579	3074	3770	1138	2257	1888	Ciclev10011360m.g	PF07839	PTHR33349,PTHR33349:SF1				GO:0005516	AT5G15430.1		Plant calmodulin-binding protein-related
Ciclev10013200m.g	5308.01	-1.23507	0.0646169	0.822197	13218	2276	8009	3458	3696	1588	Ciclev10013200m.g	PF02704	PTHR23201,PTHR23201:SF1					AT1G74670.1		Gibberellin-regulated family protein
Ciclev10033710m.g	33.3752	-0.770648	0.0646153	0.822197	61	40	35	22	26	22	Ciclev10033710m.g	PF13563	PTHR36039					AT5G40190.1		RNA ligase/cyclic nucleotide phosphodiesterase family protein
Ciclev10000328m.g	13059.1	-0.45272	0.0647981	0.822881	19778	13920	14440	10029	11398	9771	Ciclev10000328m.g	PF03141	PTHR10108,PTHR10108:SF926	KOG2974,KOG3116			GO:0008168	AT5G64030.1		S-adenosyl-L-methionine-dependent methyltransferases superfamily protein
Ciclev10000344m.g	2977.68	0.357087	0.0647419	0.822881	3162	3343	1999	3260	2558	3773	Ciclev10000344m.g	PF16725,PF05496	PTHR23077,PTHR23077:SF55			K14571	GO:0009378,GO:0006310,GO:0006281	AT3G01610.1	CDC48C,emb1354	cell division cycle 48C
Ciclev10025379m.g	2723.95	-0.54435	0.0648251	0.822881	3275	4604	2594	1669	2656	1951	Ciclev10025379m.g	PF06814	PTHR21229,PTHR21229:SF15				GO:0016021	AT1G72480.1		Lung seven transmembrane receptor family protein
Ciclev10029967m.g	411.14	0.316533	0.0647706	0.822881	407	448	322	426	426	445	Ciclev10029967m.g	PF12854,PF13041	PTHR24015					AT1G12700.1		ATP binding;nucleic acid binding;helicases
Ciclev10026066m.g	618.781	0.382994	0.0648749	0.823024	674	626	439	628	732	623	Ciclev10026066m.g	PF01485	PTHR11685,PTHR11685:SF149			K11975	GO:0016567,GO:0004842	AT3G14250.1		RING/U-box superfamily protein
Ciclev10002696m.g	920.054	-0.367856	0.0650264	0.823363	1258	1081	974	622	700	1000	Ciclev10002696m.g	PF00098,PF00313	PTHR11544,PTHR11544:SF57				GO:0008270,GO:0003676,GO:0006355,GO:0003677	AT4G36020.1	CSDP1	cold shock domain protein 1
Ciclev10005919m.g	316.209	-1.32601	0.0649923	0.823363	217	1077	219	96	281	130	NA
Ciclev10011409m.g	5246.43	0.467037	0.0650562	0.823363	5534	6225	2797	5921	5425	5966	Ciclev10011409m.g	PF00686	PTHR10357,PTHR10357:SF149		3.2.1.3		GO:2001070,GO:0003824	AT5G01260.2		Carbohydrate-binding-like fold
Ciclev10030904m.g	4941.07	-0.45275	0.0650236	0.823363	6341	5878	5841	3153	4634	4097	Ciclev10030904m.g	PF03141	PTHR10108,PTHR10108:SF789		2.1.1.103		GO:0008168	AT2G39750.1		S-adenosyl-L-methionine-dependent methyltransferases superfamily protein
Ciclev10019450m.g	35.4604	1.2757	0.0651007	0.823437	19	43	8	26	40	83	Ciclev10019450m.g	PF03595	PTHR31269,PTHR31269:SF11				GO:0055085,GO:0016021,GO:0008308,GO:0006873	AT1G12480.1	CDI3,OZS1,RCD3,SLAC1	C4-dicarboxylate transporter/malic acid transport protein
Ciclev10000059m.g	7170.98	-0.653708	0.0651954	0.823657	7895	9299	10101	3847	6948	5014	Ciclev10000059m.g		PTHR31110,PTHR31110:SF2					AT4G24610.1
Ciclev10022581m.g	136.911	1.24103	0.0651901	0.823657	52	187	35	86	197	282	Ciclev10022581m.g	PF02519	PTHR31374,PTHR31374:SF20			K14488	GO:0009733	AT4G22620.1		SAUR-like auxin-responsive protein family
Ciclev10000103m.g	26173.5	-0.494897	0.065372	0.824689	31890	40743	26070	13909	23983	24594	Ciclev10000103m.g	PF13632	PTHR13301,PTHR13301:SF43		2.4.1.12			AT2G21770.1	CESA09,CESA9	cellulose synthase A9
Ciclev10001665m.g	3153.08	-1.52952	0.0655093	0.824689	4569	6018	4369	122	2553	2046	Ciclev10001665m.g	PF08246,PF00112	PTHR12411,PTHR12411:SF353	KOG1543	3.4.22.6	K16290	GO:0008234,GO:0006508	AT1G20850.1	XCP2	xylem cysteine peptidase 2
Ciclev10004707m.g	6076.51	-0.879282	0.0654973	0.824689	5978	13964	5747	2098	5611	4569	Ciclev10004707m.g	PF13499,PF07714	PTHR24349,PTHR24349:SF93	KOG0032	2.7.11.1	K13412	GO:0006468,GO:0004672	AT3G57530.1	ATCPK32,CDPK32,CPK32	calcium-dependent protein kinase 32
Ciclev10008867m.g	8224.8	-0.254737	0.0655001	0.824689	9675	11358	7767	6721	6845	7857	Ciclev10008867m.g	PF00013,PF01612	PTHR12124,PTHR12124:SF45		3.1.13.5		GO:0003723,GO:0008408,GO:0006139,GO:0003676	AT2G25910.1		3\'-5\' exonuclease domain-containing protein / K homology domain-containing protein / KH domain-containing protein
Ciclev10016930m.g	2534.92	0.355317	0.0654649	0.824689	3023	2373	1814	2680	2218	3275	Ciclev10016930m.g	PF04398	PTHR31676,PTHR31676:SF12					AT5G19860.1		Protein of unknown function, DUF538
Ciclev10032927m.g	2182.23	0.626549	0.065402	0.824689	1418	2764	1374	1806	2852	2949	Ciclev10032927m.g	PF01486,PF00319	PTHR11945,PTHR11945:SF234	KOG0014			GO:0006355,GO:0005634,GO:0003700,GO:0046983,GO:0003677	AT2G03710.1	AGL3,SEP4	K-box region and MADS-box transcription factor family protein
Ciclev10025289m.g	5029.4	-0.672698	0.0655876	0.825188	6160	6306	6874	2094	4590	4493	Ciclev10025289m.g	PF10250	PTHR13398		2.4.1.221	K03691		AT5G50420.1		O-fucosyltransferase family protein
Ciclev10002813m.g	4318.78	-0.732204	0.0658193	0.825354	7155	5291	4861	3210	3983	1809	Ciclev10002813m.g							AT4G09030.1	AGP10,ATAGP10	arabinogalactan protein 10
Ciclev10005609m.g	854.956	0.342448	0.0657388	0.825354	950	812	663	939	884	887	Ciclev10005609m.g	PF08543	PTHR20857,PTHR20857:SF19		2.7.1.50	K00878		AT3G24030.1		hydroxyethylthiazole kinase family protein
Ciclev10008536m.g	1778.36	-0.760348	0.0659493	0.825354	2988	1862	2246	1176	1701	798	Ciclev10008536m.g	PF03348	PTHR10383	KOG2592			GO:0016020	AT3G24460.1		Serinc-domain containing serine and sphingolipid biosynthesis protein
Ciclev10012301m.g	4.35288	-2.36468	0.0657798	0.825354	16	3	5	2	1	1	Ciclev10012301m.g	PF00097	PTHR23041,PTHR23041:SF64			K16275	GO:0046872	AT2G38920.1		SPX (SYG1/Pho81/XPR1) domain-containing protein / zinc finger (C3HC4-type RING finger) protein-related
Ciclev10014994m.g	9124.81	-0.880793	0.0658924	0.825354	15626	7196	13953	6735	7286	3823	Ciclev10014994m.g	PF00759	PTHR22298,PTHR22298:SF28		3.2.1.4		GO:0005975,GO:0004553	AT1G70710.1	ATGH9B1,CEL1,GH9B1	glycosyl hydrolase 9B1
Ciclev10018312m.g	934.767	0.397949	0.0659293	0.825354	882	1104	634	877	862	1335	Ciclev10018312m.g	PF10189	PTHR13587	KOG4262		K13140		AT4G14590.1	emb2739	embryo defective 2739
Ciclev10021442m.g	965.806	0.334135	0.0658805	0.825354	1109	931	720	1084	904	1078	Ciclev10021442m.g	PF12697	PTHR10992,PTHR10992:SF780		3.1.1.1			AT3G10870.1	ATMES17,MES17	methyl esterase 17
Ciclev10024616m.g	21.9423	-1.18294	0.0657191	0.825354	48	23	27	7	20	11	Ciclev10024616m.g	PF04406	PTHR10848,PTHR10848:SF1	KOG2795	5.99.1.3	K10878	GO:0006259,GO:0005694,GO:0005524,GO:0003824,GO:0003677,GO:0000737	AT1G63990.1	SPO11-2	sporulation 11-2
Ciclev10028834m.g	18.6915	-3.12174	0.0658889	0.825354	5	0	83	2	5	4	Ciclev10028834m.g	PF01370	PTHR10366,PTHR10366:SF307	KOG1502			GO:0050662,GO:0003824	AT4G35420.1	DRL1	dihydroflavonol 4-reductase-like1
Ciclev10003295m.g	150.781	0.918432	0.066005	0.825566	105	129	99	177	78	328	Ciclev10003295m.g	PF13637,PF13962	PTHR24177,PTHR24177:SF39					AT3G18670.1		Ankyrin repeat family protein
Ciclev10000976m.g	516.454	0.745011	0.0661386	0.825598	690	327	257	746	555	517	Ciclev10000976m.g	PF02362,PF06507	PTHR31384,PTHR31384:SF5			K14486	GO:0003677,GO:0009725,GO:0006355,GO:0005634	AT2G33860.1	ARF3,ETT	Transcriptional factor B3 family protein / auxin-responsive factor AUX/IAA-related
Ciclev10001982m.g	1272.62	-0.357307	0.0662359	0.825598	1726	1455	1374	1014	1098	1056	Ciclev10001982m.g	PF01267	PTHR10653,PTHR10653:SF0	KOG0836		K10364	GO:0051016,GO:0008290	AT3G05520.2		Subunits of heterodimeric actin filament capping protein Capz superfamily
Ciclev10004761m.g	1251.24	0.434519	0.06624	0.825598	1372	1240	845	1179	1061	1942	Ciclev10004761m.g	PF02817,PF00364,PF00198	PTHR23151,PTHR23151:SF71		2.3.1.168	K09699	GO:0016746,GO:0008152	AT3G06850.1	BCE2,DIN3,LTA1	2-oxoacid dehydrogenases acyltransferase family protein
Ciclev10017199m.g	118.49	-0.925633	0.0662396	0.825598	268	114	123	92	88	47	Ciclev10017199m.g	PF07983	PTHR32227,PTHR32227:SF60		3.2.1.39			AT5G35740.1		Carbohydrate-binding X8 domain superfamily protein
Ciclev10023430m.g	515.18	-0.566848	0.0661914	0.825598	673	547	700	415	400	357	Ciclev10023430m.g		PTHR35751,PTHR35751:SF1					AT4G23885.1
Ciclev10032884m.g	331.712	0.358352	0.0660494	0.825598	323	344	265	335	292	446	Ciclev10032884m.g		PTHR36742					AT2G42975.1
Ciclev10008306m.g	729.264	-0.427462	0.0663636	0.826655	1005	866	797	523	681	558	Ciclev10008306m.g	PF03360	PTHR10896,PTHR10896:SF27	KOG1476	2.4.2.24		GO:0016020,GO:0015018	AT1G27600.2	I9H,IRX9-L	Nucleotide-diphospho-sugar transferases superfamily protein
Ciclev10005818m.g	110.949	-0.743536	0.0664538	0.827295	171	97	164	74	85	76	Ciclev10005818m.g							AT3G10180.1		P-loop containing nucleoside triphosphate hydrolases superfamily protein
Ciclev10000593m.g	2174.56	0.348886	0.0665409	0.827896	2593	2024	1577	2410	1969	2579	Ciclev10000593m.g	PF13837	PTHR21654,PTHR21654:SF19	KOG4282				AT1G76880.1		Duplicated homeodomain-like superfamily protein
Ciclev10022815m.g	1167.99	0.309514	0.0666263	0.828475	1411	1136	838	1171	1203	1312	Ciclev10022815m.g		PTHR34201,PTHR34201:SF3					AT4G10330.1		glycine-rich protein
Ciclev10014091m.g	453.426	-0.861112	0.0668823	0.829616	494	1143	313	215	372	334	Ciclev10014091m.g	PF00690,PF00122,PF00689	PTHR24093,PTHR24093:SF328	KOG0204	3.6.3.8	K01537	GO:0046872,GO:0000166	AT3G63380.1		ATPase E1-E2 type family protein / haloacid dehalogenase-like hydrolase family protein
Ciclev10014233m.g	17046.8	-0.811733	0.0668887	0.829616	20767	26035	21940	5687	17863	11707	Ciclev10014233m.g	PF08267,PF01717	PTHR30519,PTHR30519:SF0		2.1.1.14	K00549	GO:0008652,GO:0008270,GO:0003871,GO:0009086	AT5G17920.1	ATCIMS,ATMETS,ATMS1	Cobalamin-independent synthase family protein
Ciclev10019203m.g	6246.67	0.715756	0.0669127	0.829616	4149	6740	4257	3832	8322	10482	Ciclev10019203m.g	PF13906,PF13520	PTHR11785,PTHR11785:SF411	KOG1286		K13863	GO:0016020,GO:0015171,GO:0003333	AT1G58030.1	CAT2	cationic amino acid transporter 2
Ciclev10026880m.g	90.4475	0.872583	0.0669027	0.829616	81	90	40	151	57	126	NA
Ciclev10027972m.g	1716.04	-0.780238	0.0668042	0.829616	3210	1290	2332	1289	1280	978	Ciclev10027972m.g		PTHR34224,PTHR34224:SF4					AT5G60210.1	RIP5	ROP interactive partner 5
Ciclev10020881m.g	2286.82	-0.495688	0.0669765	0.829925	3177	2584	2714	1380	2178	1846	Ciclev10020881m.g	PF01764	PTHR31479,PTHR31479:SF2				GO:0006629	AT4G10955.2		alpha/beta-Hydrolases superfamily protein
Ciclev10033212m.g	1083.85	-1.19352	0.067042	0.830254	924	1064	2445	261	968	656	Ciclev10033212m.g							AT1G68585.1
Ciclev10007904m.g	8094.45	-0.592778	0.0670905	0.830371	8406	9475	12097	5292	6442	6702	Ciclev10007904m.g	PF03106	PTHR31221,PTHR31221:SF10				GO:0043565,GO:0006355,GO:0003700	AT5G56270.1	ATWRKY2,WRKY2	WRKY DNA-binding protein 2
Ciclev10029904m.g	39.3485	-0.670218	0.0672265	0.831572	52	56	46	27	32	27	Ciclev10029904m.g	PF03018	PTHR21495,PTHR21495:SF51					AT2G39430.1		Disease resistance-responsive (dirigent-like protein) family protein
Ciclev10013493m.g	3.85088	-2.14461	0.0672865	0.831831	9	5	6	2	1	1	Ciclev10013493m.g		PTHR34558,PTHR34558:SF1					AT3G09280.1
Ciclev10006393m.g	408.815	0.404652	0.0675104	0.834115	403	475	268	380	384	583	NA
Ciclev10017597m.g	953.948	0.264496	0.0676182	0.83448	1055	1040	711	918	870	1205	Ciclev10017597m.g	PF13041	PTHR24015,PTHR24015:SF770					AT5G01110.1		Tetratricopeptide repeat (TPR)-like superfamily protein
Ciclev10025057m.g	973.373	0.367636	0.0675822	0.83448	990	1171	618	982	922	1245	Ciclev10025057m.g	PF00931		KOG4658			GO:0043531	AT1G59780.1		NB-ARC domain-containing disease resistance protein
Ciclev10024219m.g	50.1717	-0.572238	0.067708	0.835105	71	74	49	40	35	40	Ciclev10024219m.g	PF01453	PTHR32444,PTHR32444:SF13					AT1G78850.1		D-mannose binding lectin protein with Apple-like carbohydrate-binding domain
Ciclev10003326m.g	446.641	-1.08304	0.0677678	0.835117	451	1048	471	84	346	410	Ciclev10003326m.g	PF00690,PF00702,PF00122,PF00689	PTHR24093,PTHR24093:SF304		3.6.3.8	K01537	GO:0046872,GO:0000166	AT3G63380.1		ATPase E1-E2 type family protein / haloacid dehalogenase-like hydrolase family protein
Ciclev10015851m.g	504.507	0.405846	0.0677873	0.835117	596	426	377	491	466	702	Ciclev10015851m.g	PF00400	PTHR19861	KOG1446		K14962	GO:0005515	AT5G14530.1		Transducin/WD40 repeat-like superfamily protein
Ciclev10000089m.g	133.173	-1.19308	0.0679299	0.835522	116	413	91	44	115	71	Ciclev10000089m.g	PF13091,PF00614	PTHR18896,PTHR18896:SF64		3.1.4.4	K01115	GO:0003824	AT3G05630.1	PDLZ2,PLDP2,PLDZETA2	phospholipase D P2
Ciclev10010147m.g	51.5507	0.566983	0.0679379	0.835522	54	44	36	53	52	72	Ciclev10010147m.g		PTHR34189,PTHR34189:SF1
Ciclev10024358m.g	43.1463	-1.47592	0.0679014	0.835522	68	46	81	4	40	21	Ciclev10024358m.g	PF00248	PTHR11732,PTHR11732:SF239	KOG1577	1.1.1.247			AT1G59960.1		NAD(P)-linked oxidoreductase superfamily protein
Ciclev10024889m.g	3806.56	-0.26294	0.0680067	0.835887	4866	4594	3829	2892	3389	3604	Ciclev10024889m.g	PF02705	PTHR30540,PTHR30540:SF8				GO:0071805,GO:0016020,GO:0015079	AT5G09400.1	KUP7	K+ uptake permease 7
Ciclev10000199m.g	2265.06	-0.871152	0.06811	0.836601	2812	2356	3799	746	2057	1807	Ciclev10000199m.g	PF12215,PF04685	PTHR12654,PTHR12654:SF3		3.2.1.45	K17108	GO:0016021,GO:0006665,GO:0004348	AT5G49900.1		Beta-glucosidase, GBA2 type family protein
Ciclev10000891m.g	5171.22	-0.830376	0.0683004	0.836601	5634	7167	7754	1639	4772	4331	Ciclev10000891m.g	PF06814	PTHR21229,PTHR21229:SF28	KOG2568			GO:0016021	AT2G01070.1		Lung seven transmembrane receptor family protein
Ciclev10004496m.g	2171.02	-0.246812	0.0682539	0.836601	2652	2786	2120	1681	1921	2070	Ciclev10004496m.g	PF00995	PTHR11679,PTHR11679:SF38				GO:0016192,GO:0006904	AT1G12360.1	KEU	Sec1/munc18-like (SM) proteins superfamily
Ciclev10011544m.g	5048.71	0.458487	0.0681552	0.836601	5891	5498	2682	4990	5845	5813	Ciclev10011544m.g	PF00201	PTHR11926,PTHR11926:SF267				GO:0016758,GO:0008152	AT3G21760.1	HYR1	UDP-Glycosyltransferase superfamily protein
Ciclev10023136m.g	510.407	-0.409528	0.0682729	0.836601	648	816	435	386	439	422	NA
Ciclev10032260m.g	1723.89	-0.240778	0.0682016	0.836601	2111	2286	1616	1326	1508	1687	Ciclev10032260m.g	PF03909	PTHR31923,PTHR31923:SF7					AT1G26300.1		BSD domain-containing protein
Ciclev10022241m.g	89.272	-0.653652	0.0683602	0.836853	163	87	100	62	70	65	Ciclev10022241m.g	PF10185	PTHR36357,PTHR36357:SF1	KOG4357				AT2G46000.1
Ciclev10006813m.g	1.6706	4.27715	0.0684275	0.837195	0	0	0	1	3	6	Ciclev10006813m.g	PF12937	PTHR32278,PTHR32278:SF6				GO:0005515	AT2G02250.1	AtPP2-B2,PP2-B2	phloem protein 2-B2
Ciclev10012554m.g	1359.9	1.34075	0.0684677	0.837207	1855	421	337	2358	566	2748	Ciclev10012554m.g	PF00141	PTHR31356,PTHR31356:SF10		1.11.1.11	K00434	GO:0055114,GO:0020037,GO:0006979,GO:0004601	AT3G09640.2	APX1B,APX2	ascorbate peroxidase 2
Ciclev10001082m.g	347.209	0.907664	0.0696371	0.837813	323	394	100	232	501	583	Ciclev10001082m.g	PF02458	PTHR31623,PTHR31623:SF6		2.3.1.160		GO:0016747	AT3G26040.1		HXXXD-type acyl-transferase family protein
Ciclev10001386m.g	2338.2	-0.359418	0.0705263	0.837813	2992	2634	2688	1678	1935	2259	Ciclev10001386m.g	PF01399	PTHR10855	KOG1497		K12178	GO:0005515	AT5G42970.1	ATS4,COP14,COP8,CSN4,EMB134,FUS4,FUS8	Proteasome component (PCI) domain protein
Ciclev10002759m.g	641.771	-0.348449	0.0692	0.837813	814	745	721	483	541	588	Ciclev10002759m.g		PTHR37237					AT4G08240.1
Ciclev10002927m.g	33.1323	-0.916468	0.0701851	0.837813	55	44	40	10	24	33	Ciclev10002927m.g	PF02704	PTHR23201,PTHR23201:SF2					AT2G18420.1		Gibberellin-regulated family protein
Ciclev10003017m.g	1986.69	-0.804905	0.0701663	0.837813	2653	2292	2923	674	1951	1521	NA
Ciclev10003125m.g	42.1079	-0.811307	0.0694559	0.837813	48	83	43	25	21	43	Ciclev10003125m.g	PF16499	PTHR11452,PTHR11452:SF14	KOG2366	3.2.1.22			AT3G26380.1		Melibiase family protein
Ciclev10003518m.g	1777.24	-0.388553	0.0693632	0.837813	2288	2200	1933	1136	1652	1614	Ciclev10003518m.g	PF05664	PTHR31280,PTHR31280:SF2					AT5G06970.1		Protein of unknown function (DUF810)
Ciclev10003745m.g	177.292	1.14881	0.0696184	0.837813	118	180	67	93	138	512	Ciclev10003745m.g	PF00324	PTHR11785,PTHR11785:SF370	KOG1289			GO:0055085,GO:0016020,GO:0006810,GO:0015171,GO:0003333	AT2G01170.1	BAT1	bidirectional amino acid transporter 1
Ciclev10003834m.g	414.836	0.687064	0.0702294	0.837813	505	270	257	632	382	426	Ciclev10003834m.g	PF00067	PTHR24298,PTHR24298:SF102				GO:0055114,GO:0020037,GO:0016705,GO:0005506	AT4G31940.1	CYP82C4	cytochrome P450, family 82, subfamily C, polypeptide 4
Ciclev10003858m.g	5.50081	-2.1004	0.0690248	0.837813	12	6	10	3	0	3	Ciclev10003858m.g							AT5G10970.1		C2H2 and C2HC zinc fingers superfamily protein
Ciclev10004087m.g	94.5206	0.846379	0.0700899	0.837813	94	85	44	78	75	208	NA
Ciclev10005097m.g	75.891	-0.598589	0.0687933	0.837813	109	98	85	68	53	49	Ciclev10005097m.g		PTHR32133,PTHR32133:SF106					AT5G07610.1		F-box family protein
Ciclev10005686m.g	1831.33	-0.405217	0.0699296	0.837813	2749	2003	1929	1417	1605	1445	Ciclev10005686m.g	PF05903	PTHR12378,PTHR12378:SF9	KOG0324				AT4G25660.1		PPPDE putative thiol peptidase family protein
Ciclev10006246m.g	264.8	-0.510423	0.0698615	0.837813	394	422	208	231	162	231	Ciclev10006246m.g	PF00403	PTHR22814,PTHR22814:SF129	KOG1603			GO:0046872,GO:0030001	AT1G01490.1		Heavy metal transport/detoxification superfamily protein
Ciclev10006445m.g	22.6995	-1.21864	0.0696062	0.837813	18	56	28	8	11	21	Ciclev10006445m.g	PF07714	PTHR27001,PTHR27001:SF193	KOG1187	2.7.11.1		GO:0006468,GO:0004672	AT5G18910.1		Protein kinase superfamily protein
Ciclev10007538m.g	832.883	-0.393186	0.0705775	0.837813	1211	899	906	589	728	738	Ciclev10007538m.g	PF00012	PTHR19375,PTHR19375:SF230			K09489		AT1G11660.1		heat shock protein 70 (Hsp 70) family protein
Ciclev10007620m.g	331.302	-0.822206	0.0690871	0.837813	367	647	352	131	343	204	Ciclev10007620m.g	PF05786	PTHR13108	KOG2328		K06676	GO:0007076,GO:0000796	AT2G32590.1
Ciclev10008009m.g	1160.57	-0.843731	0.0700082	0.837813	2691	966	1193	921	844	551	Ciclev10008009m.g		PTHR23315,PTHR23315:SF59	KOG0166	6.3.2.19			AT4G31890.2		ARM repeat superfamily protein
Ciclev10008805m.g	508.333	-0.352324	0.0699027	0.837813	672	686	482	342	472	462	Ciclev10008805m.g	PF11416,PF05739	PTHR19957,PTHR19957:SF116	KOG0812		K08490	GO:0005515	AT3G24350.1	ATSYP32,SYP32	syntaxin of plants 32
Ciclev10009724m.g	2133.99	-0.752521	0.0691565	0.837813	2941	3393	2296	920	2353	1203	Ciclev10009724m.g		PTHR31533,PTHR31533:SF2					AT5G56170.1	LLG1	LORELEI-LIKE-GPI-ANCHORED PROTEIN 1
Ciclev10009854m.g	2546.9	-0.70894	0.0693235	0.837813	2941	3976	3113	973	2491	2085	Ciclev10009854m.g	PF00240	PTHR10666				GO:0005515	AT2G35635.1	RUB2,UBQ7	ubiquitin 7
Ciclev10010230m.g	505.357	-1.24044	0.0692839	0.837813	939	452	823	64	290	547	Ciclev10010230m.g		PTHR33133,PTHR33133:SF9					AT1G26650.1
Ciclev10010432m.g	12.5162	-1.99875	0.069853	0.837813	34	34	2	8	3	3	Ciclev10010432m.g	PF02458	PTHR31642,PTHR31642:SF17		2.3.1.188		GO:0016747	AT4G31910.1		HXXXD-type acyl-transferase family protein
Ciclev10010679m.g	298.845	0.435824	0.0708136	0.837813	321	347	168	315	314	352	Ciclev10010679m.g	PF00931	PTHR23155,PTHR23155:SF592	KOG4658		K13457	GO:0043531	AT3G07040.1	RPM1,RPS3	NB-ARC domain-containing disease resistance protein
Ciclev10010858m.g	172.527	-2.3301	0.0693038	0.837813	368	637	9	3	115	44	Ciclev10010858m.g	PF06955,PF00722	PTHR31062,PTHR31062:SF32		2.4.1.207		GO:0048046,GO:0016762,GO:0006073,GO:0005618,GO:0005975,GO:0004553	AT4G25810.1	XTH23,XTR6	xyloglucan endotransglycosylase 6
Ciclev10011223m.g	808.846	-0.927856	0.0705642	0.837813	1560	740	1066	727	540	268	Ciclev10011223m.g	PF00481	PTHR13832,PTHR13832:SF228	KOG0700	3.1.3.16		GO:0003824,GO:0006470,GO:0004722	AT1G07630.1	PLL5	pol-like 5
Ciclev10012265m.g	159.752	-0.926736	0.0708463	0.837813	181	326	170	69	169	70	Ciclev10012265m.g	PF00249	PTHR10641,PTHR10641:SF498	KOG0048		K09422		AT5G16600.1	AtMYB43,MYB43	myb domain protein 43
Ciclev10012571m.g	672.783	-0.342328	0.0694429	0.837813	877	915	636	443	610	648	Ciclev10012571m.g	PF12906	PTHR23012,PTHR23012:SF87				GO:0008270	AT2G37950.1		RING/FYVE/PHD zinc finger superfamily protein
Ciclev10013286m.g	19.4199	0.884647	0.0699877	0.837813	15	17	12	20	20	33	Ciclev10013286m.g							AT3G02680.1	ATNBS1,NBS1	nijmegen breakage syndrome 1
Ciclev10013551m.g	2860.45	0.272655	0.069782	0.837813	3199	3108	2093	3001	2554	3401	Ciclev10013551m.g	PF02536,PF00076	PTHR13068,PTHR13068:SF38	KOG4205			GO:0006355,GO:0005739,GO:0003690,GO:0003676	AT5G06810.1		Mitochondrial transcription termination factor family protein
Ciclev10013697m.g	264.44	0.566804	0.0705878	0.837813	294	256	149	352	289	246	Ciclev10013697m.g	PF12854,PF01535,PF13041	PTHR24015,PTHR24015:SF65					AT3G53360.1		Tetratricopeptide repeat (TPR)-like superfamily protein
Ciclev10014068m.g	6544.76	0.480654	0.0689686	0.837813	7180	5294	5029	8291	5240	8259	Ciclev10014068m.g	PF00512,PF02518,PF00072,PF03924	PTHR24423,PTHR24423:SF363		2.7.13.3	K14489	GO:0007165,GO:0000155,GO:0000160	AT5G35750.1	AHK2,HK2	histidine kinase 2
Ciclev10014391m.g	7300.5	-0.368436	0.0698047	0.837813	9862	7857	8342	5841	5824	6507	Ciclev10014391m.g	PF02362,PF06507	PTHR31384,PTHR31384:SF5			K14486	GO:0003677,GO:0009725,GO:0006355,GO:0005634	AT2G33860.1	ARF3,ETT	Transcriptional factor B3 family protein / auxin-responsive factor AUX/IAA-related
Ciclev10015040m.g	544.855	0.312695	0.0706895	0.837813	620	522	423	587	521	612	Ciclev10015040m.g	PF01842,PF10369	PTHR30239,PTHR30239:SF6	KOG2663	2.2.1.6	K01653	GO:0016597,GO:0008152	AT5G16290.1	VAT1	VALINE-TOLERANT 1
Ciclev10015356m.g	103.268	0.657035	0.069446	0.837813	88	105	66	156	83	119	Ciclev10015356m.g	PF01212	PTHR11751,PTHR11751:SF363		2.6.1.80	K00815	GO:0016829,GO:0006520	AT5G36160.1		Tyrosine transaminase family protein
Ciclev10016145m.g	264.4	1.21163	0.0689893	0.837813	89	357	85	146	365	580	Ciclev10016145m.g	PF02265	PTHR33146,PTHR33146:SF2		3.1.30.1		GO:0006308,GO:0004519,GO:0003676	AT1G68290.1	ENDO 2	endonuclease 2
Ciclev10016605m.g	64.9421	-0.560465	0.0691432	0.837813	87	93	69	39	44	69	NA
Ciclev10016797m.g	2791	-1.16074	0.0691359	0.837813	3923	3997	4186	348	2531	2128	Ciclev10016797m.g	PF08477	PTHR24072,PTHR24072:SF167	KOG0393		K04392	GO:0007264,GO:0005525	AT4G35020.2	ARAC3,ATROP6,RAC3,RHO1PS,ROP6	RAC-like 3
Ciclev10018547m.g	4061.88	0.32071	0.0706194	0.837813	4338	4553	2845	4359	3505	5072	Ciclev10018547m.g		PTHR12550,PTHR12550:SF5					AT2G48160.1		Tudor/PWWP/MBT domain-containing protein
Ciclev10019410m.g	8698.16	-0.932597	0.0708148	0.837813	17244	6937	11911	6116	7393	3022	Ciclev10019410m.g	PF07731,PF07732,PF00394	PTHR11709,PTHR11709:SF82		1.10.3.3		GO:0055114,GO:0016491,GO:0005507	AT4G12420.2	SKU5	Cupredoxin superfamily protein
Ciclev10023024m.g	1610.79	0.540937	0.0685988	0.837813	1418	1979	909	1571	1397	2585	NA
Ciclev10023416m.g	26.9672	-0.85178	0.0700481	0.837813	34	44	33	13	15	28	Ciclev10023416m.g		PTHR33673,PTHR33673:SF3					AT1G74220.1
Ciclev10023945m.g	1133.76	0.391189	0.0696167	0.837813	1137	1332	732	1082	1031	1606	Ciclev10023945m.g	PF08610	PTHR13299,PTHR13299:SF0	KOG4546		K13335		AT2G45690.1	ATPEX16,PEX16,SSE,SSE1	shrunken seed protein (SSE1)
Ciclev10024083m.g	3.16929	-3.03513	0.070152	0.837813	14	2	3	1	0	1	Ciclev10024083m.g	PF00560,PF13855	PTHR27004,PTHR27004:SF29	KOG0472	2.7.11.1		GO:0005515	AT1G74190.1	AtRLP15,RLP15	receptor like protein 15
Ciclev10024172m.g	496.247	0.965846	0.0708758	0.837813	600	287	223	574	265	1105	Ciclev10024172m.g	PF00106	PTHR24322,PTHR24322:SF442	KOG1208		K15095	GO:0016491,GO:0008152	AT3G61220.1		NAD(P)-binding Rossmann-fold superfamily protein
Ciclev10025164m.g	7981.83	0.752927	0.0687662	0.837813	6297	10547	3048	6641	11494	10541	Ciclev10025164m.g	PF00651,PF03000	PTHR32370,PTHR32370:SF14				GO:0005515	AT5G67385.1		Phototropic-responsive NPH3 family protein
Ciclev10025377m.g	184.481	0.749768	0.0706903	0.837813	148	160	131	105	264	304	Ciclev10025377m.g	PF00067	PTHR24298,PTHR24298:SF51		1.14.13.21		GO:0055114,GO:0020037,GO:0016705,GO:0005506	AT5G07990.1	CYP75B1,D501,TT7	Cytochrome P450 superfamily protein
Ciclev10025391m.g	953.195	0.897729	0.0694722	0.837813	523	1259	416	620	1181	1843	Ciclev10025391m.g	PF00067	PTHR24298,PTHR24298:SF51		1.14.13.21		GO:0055114,GO:0020037,GO:0016705,GO:0005506	AT5G07990.1	CYP75B1,D501,TT7	Cytochrome P450 superfamily protein
Ciclev10026773m.g	228.159	-0.715266	0.0704274	0.837813	296	287	308	91	157	259	Ciclev10026773m.g	PF01217	PTHR11043,PTHR11043:SF8					AT3G09800.1		SNARE-like superfamily protein
Ciclev10026798m.g	1104.8	0.453381	0.0702897	0.837813	1030	1270	730	1342	893	1422	Ciclev10026798m.g	PF07011	PTHR33469,PTHR33469:SF3					AT1G17455.2	ELF4-L4	ELF4-like 4
Ciclev10028741m.g	2780.14	0.515146	0.0704673	0.837813	1839	3256	2189	2628	3010	3768	Ciclev10028741m.g	PF02535	PTHR11040,PTHR11040:SF26	KOG1558			GO:0055085,GO:0046873,GO:0030001,GO:0016020	AT2G30080.1	ATZIP6,ZIP6	ZIP metal ion transporter family
Ciclev10028751m.g	536.887	0.303456	0.0698613	0.837813	564	559	423	536	473	697	Ciclev10028751m.g	PF06058	PTHR16290,PTHR16290:SF3	KOG2868		K12611		AT1G08370.1	ATDCP1,DCP1	decapping 1
Ciclev10030577m.g	1382.57	-0.352115	0.0692913	0.837813	1648	2007	1337	1028	1257	1169	Ciclev10030577m.g	PF01535,PF13041,PF00295	PTHR24015,PTHR24015:SF705				GO:0005975,GO:0004650	AT1G23450.1		Tetratricopeptide repeat (TPR)-like superfamily protein
Ciclev10030731m.g	290.522	-0.475812	0.0695789	0.837813	456	313	313	205	258	227	Ciclev10030731m.g	PF00226,PF11926	PTHR24078,PTHR24078:SF211					AT5G53150.1		DNAJ heat shock N-terminal domain-containing protein
Ciclev10030840m.g	10.5179	2.04283	0.070522	0.837813	3	1	8	10	6	35	Ciclev10030840m.g	PF07714,PF00560	PTHR27000,PTHR27000:SF114	KOG0472	2.7.11.1		GO:0006468,GO:0004672,GO:0005515	AT3G47570.1		Leucine-rich repeat protein kinase family protein
Ciclev10030930m.g	2247.05	-0.624105	0.0702018	0.837813	4170	1956	2586	1291	1591	2239	Ciclev10030930m.g	PF03181	PTHR31458,PTHR31458:SF3					AT1G70370.2	PG2	polygalacturonase 2
Ciclev10031029m.g	13457.2	-0.649086	0.0707973	0.837813	12426	21946	17328	6574	11638	11943	Ciclev10031029m.g	PF00168,PF09279,PF00387,PF00388	PTHR10336,PTHR10336:SF92		3.1.4.11	K05857	GO:0005515,GO:0035556,GO:0007165,GO:0006629,GO:0004435	AT3G08510.2	ATPLC2,PLC2	phospholipase C 2
Ciclev10031638m.g	1058.32	-0.273878	0.0695208	0.837813	1393	1238	1075	818	911	1009	Ciclev10031638m.g	PF00646,PF08387	PTHR32212,PTHR32212:SF132				GO:0005515	AT1G13570.1		F-box/RNI-like superfamily protein
Ciclev10032138m.g	1632.39	-0.243129	0.070291	0.837813	2084	1940	1638	1276	1368	1639	Ciclev10032138m.g	PF16891,PF00149	PTHR11668,PTHR11668:SF259	KOG0374	3.1.3.16	K06269	GO:0016787	AT2G39840.1	TOPP4	type one serine/threonine protein phosphatase 4
Ciclev10033236m.g	3.17623	5.19737	0.0699507	0.837813	0	0	0	0	13	5	NA
Ciclev10001596m.g	733.811	0.672849	0.0709426	0.838138	433	917	474	929	594	1071	Ciclev10001596m.g	PF00656	PTHR31773,PTHR31773:SF5	KOG1546			GO:0006508,GO:0004197	AT5G64240.2	AtMC3,MC3	metacaspase 3
Ciclev10014379m.g	1856.36	-0.219155	0.0710174	0.83825	2416	2283	1733	1481	1490	1956	Ciclev10014379m.g	PF06248	PTHR12205,PTHR12205:SF0				GO:0007067,GO:0005634,GO:0000775	AT2G32900.1	ATZW10	centromere/kinetochore protein, putative (ZW10)
Ciclev10032702m.g	1516.71	0.841712	0.0710308	0.83825	1459	1205	865	1965	730	3023	Ciclev10032702m.g	PF00043,PF02798	PTHR11260,PTHR11260:SF327	KOG0406	2.5.1.18	K00799	GO:0005515	AT2G29420.1	ATGSTU7,GST25,GSTU7	glutathione S-transferase tau 7
Ciclev10018038m.g	24.5458	0.925386	0.0710974	0.838572	26	20	10	20	35	38	Ciclev10018038m.g	PF00560,PF07714,PF11721	PTHR27006,PTHR27006:SF1	KOG1187	2.7.11.1		GO:0005515,GO:0006468,GO:0004672	AT1G56130.1		Leucine-rich repeat transmembrane protein kinase
Ciclev10011493m.g	2686.05	-0.469642	0.0711773	0.838586	3513	2914	3374	2128	2229	2018	Ciclev10011493m.g	PF10250	PTHR31741,PTHR31741:SF17					AT5G15740.1		O-fucosyltransferase family protein
Ciclev10020824m.g	617.053	-0.458344	0.071165	0.838586	714	854	701	366	564	559	Ciclev10020824m.g	PF00646,PF01344	PTHR24414,PTHR24414:SF23				GO:0005515	AT3G61350.1	SKIP4	SKP1 interacting partner 4
Ciclev10022784m.g	88.9802	-1.23848	0.0712817	0.838888	65	220	114	27	89	32	Ciclev10022784m.g	PF07983	PTHR31044		3.2.1.39			AT2G43670.1		Carbohydrate-binding X8 domain superfamily protein
Ciclev10025468m.g	886.391	-0.620752	0.071264	0.838888	1073	1304	1040	396	874	730	Ciclev10025468m.g	PF03222	PTHR22950,PTHR22950:SF237	KOG1305			GO:0003333	AT1G80510.1		Transmembrane amino acid transporter family protein
Ciclev10011970m.g	1569.53	0.284625	0.071383	0.839153	1549	1788	1221	1424	1508	2031	Ciclev10011970m.g	PF14531	PTHR23257,PTHR23257:SF531	KOG0192	2.7.12.1			AT5G01850.1		Protein kinase superfamily protein
Ciclev10033694m.g	1411.29	-0.809204	0.0713692	0.839153	1423	2404	1845	620	1490	777	Ciclev10033694m.g	PF14368	PTHR33044,PTHR33044:SF21					AT2G44290.1		Bifunctional inhibitor/lipid-transfer protein/seed storage 2S albumin superfamily protein
Ciclev10027324m.g	897.619	-0.475903	0.0714313	0.839259	1195	942	1141	611	766	765	Ciclev10027324m.g	PF01363,PF00118,PF01504	PTHR11353,PTHR11353:SF93		2.7.1.150	K00921	GO:0046872,GO:0005524,GO:0046488,GO:0016307	AT3G14270.1	FAB1B	phosphatidylinositol-4-phosphate 5-kinase family protein
Ciclev10017591m.g	13.1203	1.45301	0.0714821	0.839393	2	12	8	20	13	22	Ciclev10017591m.g	PF05699,PF14291	PTHR11697				GO:0046983	AT1G19260.1		TTF-type zinc finger protein with HAT dimerisation domain
Ciclev10006363m.g	9.02911	2.72765	0.0716319	0.839764	6	1	1	2	2	46	Ciclev10006363m.g				2.7.1.4
Ciclev10011420m.g	1574.18	-0.217614	0.0716222	0.839764	1974	2029	1453	1281	1255	1641	Ciclev10011420m.g	PF00067	PTHR24291,PTHR24291:SF52	KOG0157	1.14.99.45	K09837	GO:0055114,GO:0020037,GO:0016705,GO:0005506	AT3G53130.1	CYP97C1,LUT1	Cytochrome P450 superfamily protein
Ciclev10012682m.g	30.3271	-0.783313	0.0716043	0.839764	40	44	38	23	14	27	Ciclev10012682m.g		PTHR12702,PTHR12702:SF4				GO:0006904,GO:0000145	AT3G56640.1	SEC15A	exocyst complex component sec15A
Ciclev10005358m.g	863.907	-0.557237	0.0716962	0.840056	1158	919	1144	561	796	623	Ciclev10005358m.g							AT1G16520.1
Ciclev10011943m.g	785.345	0.242055	0.0717532	0.840262	830	844	638	791	753	885	Ciclev10011943m.g		PTHR21663					AT1G67140.3	SWEETIE	HEAT repeat-containing protein
Ciclev10030045m.g	19.8546	-2.92836	0.0718074	0.840435	1	15	79	0	4	10	Ciclev10030045m.g	PF00201	PTHR11926,PTHR11926:SF342	KOG1192	2.4.1.236		GO:0016758,GO:0008152	AT5G65550.1		UDP-Glycosyltransferase superfamily protein
Ciclev10000129m.g	577.38	-1.08636	0.0725419	0.841904	591	1316	633	100	488	490	Ciclev10000129m.g	PF00690,PF00702,PF00122,PF00689	PTHR24093,PTHR24093:SF304		3.6.3.8	K01537	GO:0046872,GO:0000166	AT3G63380.1		ATPase E1-E2 type family protein / haloacid dehalogenase-like hydrolase family protein
Ciclev10000534m.g	4565.46	-0.250146	0.073002	0.841904	5775	5689	4453	3378	4091	4467	Ciclev10000534m.g		PTHR35464,PTHR35464:SF1					AT1G75140.1
Ciclev10000783m.g	3917.91	-0.912774	0.0720274	0.841904	8284	3087	4956	2656	3402	1475	Ciclev10000783m.g	PF07731,PF07732,PF00394	PTHR11709,PTHR11709:SF90		1.10.3.2		GO:0055114,GO:0016491,GO:0005507	AT1G76160.1	sks5	SKU5 similar 5
Ciclev10002529m.g	67.3101	-0.814625	0.0723235	0.841904	109	73	89	61	43	32	Ciclev10002529m.g		PTHR37371
Ciclev10002540m.g	2350.16	-0.821014	0.072074	0.841904	4852	1471	3161	1647	1466	1728	Ciclev10002540m.g	PF00412	PTHR24206,PTHR24206:SF35	KOG1700		K09377	GO:0008270	AT1G10200.1	WLIM1	GATA type zinc finger transcription factor family protein
Ciclev10004052m.g	90.7662	1.0238	0.0729178	0.841904	112	75	18	96	96	162	Ciclev10004052m.g		PTHR11695,PTHR11695:SF576	KOG0022	1.1.1.1	K18857	GO:0055114,GO:0016491,GO:0008270	AT1G77120.1	ADH,ADH1,ATADH,ATADH1	alcohol dehydrogenase 1
Ciclev10004272m.g	896.209	-0.268917	0.0728867	0.841904	1184	1077	882	773	684	866	Ciclev10004272m.g	PF00069	PTHR24361,PTHR24361:SF253	KOG0198	2.7.11.25		GO:0006468,GO:0005524,GO:0004672	AT1G63700.1	EMB71,MAPKKK4,YDA	Protein kinase superfamily protein
Ciclev10005152m.g	450.915	-0.689661	0.0722076	0.841904	894	423	480	276	414	284	Ciclev10005152m.g	PF00657	PTHR22835,PTHR22835:SF250		3.2.1.51		GO:0016788	AT3G27950.1		GDSL-like Lipase/Acylhydrolase superfamily protein
Ciclev10005714m.g	7441.63	-0.344723	0.0725868	0.841904	8746	9099	8492	5378	6317	7077	Ciclev10005714m.g	PF12481	PTHR11772,PTHR11772:SF8					AT3G22850.1		Aluminium induced protein with YGL and LRDR motifs
Ciclev10007716m.g	24135.6	-0.486348	0.0721979	0.841904	28570	27347	31979	15506	20610	21425	Ciclev10007716m.g	PF02990	PTHR10766,PTHR10766:SF46			K17086	GO:0016021	AT5G10840.1		Endomembrane protein 70 protein family
Ciclev10009360m.g	3310.44	-0.617929	0.0723216	0.841904	3696	6537	2876	1766	2254	3595	Ciclev10009360m.g	PF01116	PTHR30304,PTHR30304:SF5		4.1.2.29		GO:0016832,GO:0008270,GO:0005975	AT1G18270.3		ketose-bisphosphate aldolase class-II family protein
Ciclev10010200m.g	37.2775	-1.22696	0.073039	0.841904	66	44	55	5	30	30	Ciclev10010200m.g	PF02298	PTHR33021,PTHR33021:SF48				GO:0009055	AT5G57920.1	AtENODL10,ENODL10	early nodulin-like protein 10
Ciclev10011453m.g	237.217	-1.56595	0.072548	0.841904	100	340	594	26	99	237	Ciclev10011453m.g	PF00067	PTHR24282,PTHR24282:SF36				GO:0055114,GO:0020037,GO:0016705,GO:0005506	AT5G24910.1	CYP714A1	cytochrome P450, family 714, subfamily A, polypeptide 1
Ciclev10011495m.g	3126.11	-0.246974	0.0729467	0.841904	4062	3971	2907	2270	2687	3259	Ciclev10011495m.g	PF00561	PTHR10992,PTHR10992:SF862	KOG1454				AT5G02970.1		alpha/beta-Hydrolases superfamily protein
Ciclev10013281m.g	93.2962	0.566104	0.0724467	0.841904	90	98	57	112	74	135	NA
Ciclev10015257m.g	3685.92	-0.248084	0.0726244	0.841904	4858	4445	3556	2711	3162	3803	Ciclev10015257m.g	PF01529	PTHR22883,PTHR22883:SF80	KOG1311	2.3.1.225	K16675	GO:0008270	AT3G26935.1		DHHC-type zinc finger family protein
Ciclev10017547m.g	410.267	0.414615	0.0728095	0.841904	466	345	318	457	354	534	Ciclev10017547m.g	PF13812,PF01535,PF13041	PTHR24015,PTHR24015:SF668					AT1G73710.1		Pentatricopeptide repeat (PPR) superfamily protein
Ciclev10017915m.g	1254.52	-0.603076	0.0730368	0.841904	2013	1171	1591	731	1147	956	Ciclev10017915m.g	PF01221	PTHR11886,PTHR11886:SF39	KOG3430	3.6.4.2	K10418	GO:0007017,GO:0005875	AT1G23220.1		Dynein light chain type 1 family protein
Ciclev10019081m.g	1132.17	-0.397553	0.0722181	0.841904	1857	1318	1012	966	848	966	Ciclev10019081m.g	PF13589	PTHR23336	KOG1845				AT1G19100.1		Histidine kinase-, DNA gyrase B-, and HSP90-like ATPase family protein
Ciclev10019817m.g	328.827	-0.366797	0.0728096	0.841904	469	404	320	274	279	261	Ciclev10019817m.g	PF12854,PF01535,PF13041	PTHR24015,PTHR24015:SF849					AT1G08070.1	OTP82	Tetratricopeptide repeat (TPR)-like superfamily protein
Ciclev10020519m.g	2811.49	0.38189	0.0729539	0.841904	3338	2483	2066	3174	2928	2908	Ciclev10020519m.g	PF00291	PTHR10314,PTHR10314:SF110		2.5.1.47	K01738		AT2G43750.1	ACS1,ATCS-B,CPACS1,OASB	O-acetylserine (thiol) lyase B
Ciclev10022355m.g	41.3594	1.13049	0.0729411	0.841904	32	19	30	88	30	40	Ciclev10022355m.g	PF04043	PTHR31080,PTHR31080:SF16		3.1.1.11		GO:0004857	AT3G62820.1		Plant invertase/pectin methylesterase inhibitor superfamily protein
Ciclev10023780m.g	2.77225	-2.7946	0.0719904	0.841904	6	3	6	1	0	1	Ciclev10023780m.g	PF07727,PF03107,PF07649	PTHR32410,PTHR32410:SF152		2.7.7.49		GO:0055114,GO:0047134	AT5G03360.1		DC1 domain-containing protein
Ciclev10023845m.g	71.7659	-0.530966	0.0724831	0.841904	89	94	86	46	57	65	Ciclev10023845m.g		PTHR36726,PTHR36726:SF2
Ciclev10024856m.g	640.617	0.347037	0.0726553	0.841904	613	766	450	611	609	845	Ciclev10024856m.g	PF00931	PTHR23155,PTHR23155:SF478			K13459	GO:0043531	AT5G63020.1		Disease resistance protein (CC-NBS-LRR class) family
Ciclev10025169m.g	1982.6	0.482083	0.0727218	0.841904	1633	1915	1685	1537	2229	2929	Ciclev10025169m.g	PF03514	PTHR31636,PTHR31636:SF65					AT5G66770.1		GRAS family transcription factor
Ciclev10028346m.g	3.93681	3.63099	0.0729375	0.841904	0	2	0	2	1	20	Ciclev10028346m.g	PF00067	PTHR24286,PTHR24286:SF86	KOG0157	1.14.13.93		GO:0055114,GO:0020037,GO:0016705,GO:0005506	AT2G29090.2	CYP707A2	cytochrome P450, family 707, subfamily A, polypeptide 2
Ciclev10032854m.g	307.56	0.339805	0.0728617	0.841904	307	320	244	291	350	337	Ciclev10032854m.g							AT2G24030.1		zinc ion binding;nucleic acid binding
Ciclev10004059m.g	539.153	0.411464	0.0732567	0.842781	628	577	316	607	515	634	NA
Ciclev10004595m.g	447.931	-0.33486	0.0736602	0.842781	652	607	372	345	381	405	Ciclev10004595m.g	PF07731,PF07732,PF00394	PTHR11709,PTHR11709:SF123	KOG1263	1.10.3.3		GO:0055114,GO:0016491,GO:0005507	AT4G25240.1	SKS1	SKU5 similar 1
Ciclev10006722m.g	52.4036	0.963129	0.0731895	0.842781	50	32	32	102	43	48	Ciclev10006722m.g	PF02727,PF02728	PTHR10638,PTHR10638:SF35		1.4.3.21	K00276	GO:0055114,GO:0048038,GO:0009308,GO:0008131,GO:0005507	AT1G31710.1		Copper amine oxidase family protein
Ciclev10010252m.g	594.536	-0.617118	0.0733792	0.842781	873	567	811	369	538	423	Ciclev10010252m.g		PTHR11716,PTHR11716:SF47		3.1.1.4		GO:0016042,GO:0005509,GO:0004623	AT2G19690.1	PLA2-BETA	phospholipase A2-beta
Ciclev10012153m.g	831.53	-0.41307	0.0736646	0.842781	974	1360	749	616	577	864	Ciclev10012153m.g		PTHR37234,PTHR37234:SF1					AT3G56810.1
Ciclev10015627m.g	3660.58	0.407282	0.0734487	0.842781	3262	4290	2616	3123	4473	4333	Ciclev10015627m.g	PF00175	PTHR19384,PTHR19384:SF54		1.18.1.2	K02641	GO:0055114,GO:0016491	AT4G05390.1	ATRFNR1,RFNR1	root FNR 1
Ciclev10018295m.g	165.81	-1.04923	0.0736393	0.842781	215	181	289	44	171	91	Ciclev10018295m.g		PTHR33974,PTHR33974:SF2					AT3G21710.2
Ciclev10019404m.g	3505.53	-0.279843	0.0736514	0.842781	4856	3997	3479	2946	2880	3196	Ciclev10019404m.g	PF03141	PTHR10108,PTHR10108:SF763				GO:0008168	AT4G00740.1		S-adenosyl-L-methionine-dependent methyltransferases superfamily protein
Ciclev10020176m.g	5639.6	0.414255	0.0735143	0.842781	4938	7189	3633	5656	5467	7390	Ciclev10020176m.g	PF00433,PF14531	PTHR24351,PTHR24351:SF83	KOG0598	2.7.11.1	K04688	GO:0006468,GO:0005524,GO:0004674	AT3G08720.1	ATPK19,ATPK2,ATS6K2,S6K2	serine/threonine protein kinase 2
Ciclev10020377m.g	8162.64	0.794081	0.073202	0.842781	10786	4859	4049	13431	6431	9375	Ciclev10020377m.g	PF08100,PF00891	PTHR11746,PTHR11746:SF103		2.1.1.68	K13066	GO:0046983,GO:0008171	AT5G54160.1	ATOMT1,OMT1	O-methyltransferase 1
Ciclev10020705m.g	3.29365	2.49314	0.0735666	0.842781	1	0	2	5	4	7	Ciclev10020705m.g	PF13947,PF13639	PTHR27009,PTHR27009:SF18				GO:0030247,GO:0008270,GO:0005515	AT2G46495.1		RING/U-box superfamily protein
Ciclev10025209m.g	308.069	-1.06688	0.0734837	0.842781	289	286	658	133	281	145	Ciclev10025209m.g	PF08880,PF08879	PTHR31602,PTHR31602:SF2				GO:0006355,GO:0005634,GO:0005524,GO:0032502,GO:0006351	AT2G22840.1	AtGRF1,GRF1	growth-regulating factor 1
Ciclev10027831m.g	5999.58	0.308493	0.0733943	0.842781	6140	6553	4588	5484	5402	8308	Ciclev10027831m.g	PF07724,PF06480	PTHR23076,PTHR23076:SF70	KOG0734		K03798	GO:0005524,GO:0016021,GO:0008270,GO:0004222	AT3G47060.1	ftsh7	FTSH protease 7
Ciclev10030625m.g	1899.68	-0.608011	0.0736687	0.842781	2642	2169	2420	1063	1927	1264	Ciclev10030625m.g	PF08263,PF00560,PF13855,PF07714	PTHR27000,PTHR27000:SF197	KOG1187	2.7.11.1		GO:0005515,GO:0006468,GO:0004672	AT3G56370.1		Leucine-rich repeat protein kinase family protein
Ciclev10002841m.g	659.144	0.419182	0.0737958	0.843551	724	596	495	815	557	777	Ciclev10002841m.g		PTHR35548,PTHR35548:SF1					AT5G64816.1
Ciclev10004852m.g	67301.2	-0.661688	0.073939	0.843551	86425	69304	99542	33311	62488	53165	Ciclev10004852m.g	PF02826,PF05221	PTHR23420		3.3.1.1	K01251	GO:0055114,GO:0051287,GO:0006730,GO:0004013	AT4G13940.1	ATSAHH1,EMB1395,HOG1,MEE58,SAHH1	S-adenosyl-L-homocysteine hydrolase
Ciclev10009857m.g	104.536	0.430466	0.0738945	0.843551	110	92	83	107	113	122	NA
Ciclev10009982m.g	51.8201	-1.35318	0.0739416	0.843551	34	49	132	15	34	35	Ciclev10009982m.g		PTHR33168,PTHR33168:SF12					AT2G25735.1
Ciclev10025787m.g	1889.3	-0.263704	0.0739735	0.843551	2435	2363	1826	1489	1708	1691	Ciclev10025787m.g	PF00926,PF00925	PTHR21327,PTHR21327:SF9	KOG1284	4.1.99.12,3.5.4.25	K14652	GO:0009231,GO:0008686,GO:0003935	AT5G64300.1	ATGCH,ATRIBA1,GCH,RFD1	GTP cyclohydrolase II
Ciclev10030185m.g	3158.37	0.370463	0.0739143	0.843551	3468	3269	2204	3802	2746	3588	Ciclev10030185m.g	PF00249,PF14379	PTHR31314,PTHR31314:SF8					AT3G13040.2		myb-like HTH transcriptional regulator family protein
Ciclev10001864m.g	1124.24	-0.745202	0.0741159	0.844293	1231	1447	1684	488	651	1342	Ciclev10001864m.g	PF03352	PTHR31116,PTHR31116:SF5		3.2.2.20	K01246	GO:0008725,GO:0006284	AT1G75090.1		DNA glycosylase superfamily protein
Ciclev10012982m.g	463.648	-0.809705	0.0741178	0.844293	728	733	460	135	313	550	Ciclev10012982m.g		PTHR35304					AT5G02640.1
Ciclev10014426m.g	4083.51	-0.327287	0.0741921	0.844453	5793	4821	4004	3066	3755	3477	Ciclev10014426m.g	PF01501	PTHR32116,PTHR32116:SF7		2.4.1.43	K13648	GO:0016757,GO:0047262	AT5G47780.1	GAUT4	galacturonosyltransferase 4
Ciclev10018997m.g	370.96	-0.529342	0.0742111	0.844453	502	609	321	199	348	323	Ciclev10018997m.g	PF01764	PTHR21493,PTHR21493:SF117				GO:0006629	AT1G02660.1		alpha/beta-Hydrolases superfamily protein
Ciclev10004145m.g	3923.32	0.517761	0.0743532	0.845494	4115	3716	2626	5559	3056	4491	Ciclev10004145m.g	PF00664,PF00005	PTHR24223,PTHR24223:SF192		3.6.3.44		GO:0055085,GO:0042626,GO:0016021,GO:0006810,GO:0005524,GO:0016887	AT3G59140.1	ATMRP14,MRP14	multidrug resistance-associated protein 14
Ciclev10031354m.g	2056.17	-0.557384	0.0743819	0.845494	2868	2639	2310	944	1947	1899	Ciclev10031354m.g	PF07714	PTHR27001,PTHR27001:SF213	KOG1187	2.7.11.1		GO:0006468,GO:0004672	AT3G51990.1		Protein kinase superfamily protein
Ciclev10001147m.g	2351.62	-0.203703	0.0746031	0.846494	3006	2885	2207	2013	1919	2314	Ciclev10001147m.g	PF14531,PF03822	PTHR24343,PTHR24343:SF157	KOG0583	2.7.11.1		GO:0007165	AT4G24400.1	ATCIPK8,CIPK8,PKS11,SnRK3.13	CBL-interacting protein kinase 8
Ciclev10030326m.g	15.9922	-1.20487	0.0746287	0.846494	23	30	19	3	13	12	Ciclev10030326m.g	PF03018	PTHR21495,PTHR21495:SF15					AT2G21110.1		Disease resistance-responsive (dirigent-like protein) family protein
Ciclev10030752m.g	130.321	-0.538097	0.0745259	0.846494	192	189	121	66	107	135	Ciclev10030752m.g	PF00560,PF00069	PTHR27000,PTHR27000:SF114	KOG0472,KOG1187	2.7.11.1		GO:0005515,GO:0006468,GO:0005524,GO:0004672	AT3G47570.1		Leucine-rich repeat protein kinase family protein
Ciclev10031823m.g	1138.02	0.480746	0.0745982	0.846494	928	1307	822	1023	1515	1226	Ciclev10031823m.g	PF00612,PF02179	PTHR33322,PTHR33322:SF6				GO:0005515,GO:0051087	AT1G12060.1	ATBAG5,BAG5	BCL-2-associated athanogene 5
Ciclev10013762m.g	10.1546	-2.069	0.0748699	0.847426	19	12	20	0	2	10	Ciclev10013762m.g	PF14244	PTHR11439
Ciclev10015492m.g	614.265	-0.699156	0.0748417	0.847426	971	812	664	437	595	269	Ciclev10015492m.g	PF03188,PF04526	PTHR23130,PTHR23130:SF80	KOG4293			GO:0016021	AT5G35735.1		Auxin-responsive family protein
Ciclev10027547m.g	3.58922	-2.48531	0.0748657	0.847426	11	5	4	2	1	0	Ciclev10027547m.g	PF04578	PTHR31325,PTHR31325:SF1					AT5G45470.1		Protein of unknown function (DUF594)
Ciclev10031390m.g	2549.66	-0.575487	0.0748458	0.847426	3544	3801	2524	1372	2685	1735	Ciclev10031390m.g	PF00984,PF03720,PF03721	PTHR11374,PTHR11374:SF28		1.1.1.22	K00012	GO:0055114,GO:0051287,GO:0016616	AT5G15490.1		UDP-glucose 6-dehydrogenase family protein
Ciclev10001854m.g	6965.28	-1.00374	0.0749995	0.848338	14808	13559	3331	2832	6906	3271	Ciclev10001854m.g	PF04674	PTHR31279,PTHR31279:SF3					AT4G08950.1	EXO	Phosphate-responsive 1 family protein
Ciclev10009662m.g	7.40056	1.69783	0.0750699	0.848338	2	5	4	12	4	17	Ciclev10009662m.g	PF04535	PTHR11615,PTHR11615:SF161					AT4G25830.1		Uncharacterised protein family (UPF0497)
Ciclev10031885m.g	139.169	-0.929334	0.0750385	0.848338	153	129	266	96	104	68	Ciclev10031885m.g	PF13813	PTHR31595,PTHR31595:SF13		2.3.1.75			AT3G51970.1	ASAT1,ATASAT1,ATSAT1	acyl-CoA sterol acyl transferase 1
Ciclev10021896m.g	3162.36	-0.507044	0.0752368	0.849773	4058	3946	3753	1686	3036	2757	Ciclev10021896m.g	PF05191,PF00406	PTHR23359,PTHR23359:SF99	KOG3078	2.7.4.3	K00939	GO:0004017,GO:0019205,GO:0006139,GO:0005524	AT5G63400.1	ADK1	adenylate kinase 1
Ciclev10009446m.g	809.502	0.481148	0.0753423	0.850514	713	874	587	748	1110	809	Ciclev10009446m.g	PF03641	PTHR31223,PTHR31223:SF4			K06966		AT5G11950.2		Putative lysine decarboxylase family protein
Ciclev10001416m.g	2309.77	-1.04662	0.0756279	0.851408	4959	1438	3395	1716	1720	718	Ciclev10001416m.g	PF02984,PF00134	PTHR10177,PTHR10177:SF242	KOG0656		K14505	GO:0005634	AT4G34160.1	CYCD3,CYCD3;1	CYCLIN D3;1
Ciclev10005289m.g	667.282	0.388633	0.0755758	0.851408	786	665	435	715	570	892	Ciclev10005289m.g	PF00011
Ciclev10005724m.g	1104.06	0.417949	0.0756612	0.851408	862	1171	958	1035	1125	1473	Ciclev10005724m.g	PF12695	PTHR17630,PTHR17630:SF52	KOG3043				AT3G23600.1		alpha/beta-Hydrolases superfamily protein
Ciclev10008737m.g	300.499	-0.770628	0.0756512	0.851408	516	263	412	181	281	161	Ciclev10008737m.g	PF04724	PTHR12224,PTHR12224:SF1		2.4.1.144	K00737	GO:0016020,GO:0006487,GO:0003830	AT2G13290.1		beta-1,4-N-acetylglucosaminyltransferase family protein
Ciclev10015017m.g	5971.63	-0.608367	0.0755826	0.851408	8309	9783	5427	4148	5876	3202	Ciclev10015017m.g	PF00282	PTHR11999,PTHR11999:SF105		4.1.1.15		GO:0030170,GO:0019752,GO:0016831	AT2G02010.1	GAD4	glutamate decarboxylase 4
Ciclev10022839m.g	1114.77	-0.824627	0.0755617	0.851408	2206	824	1479	534	1033	714	Ciclev10022839m.g	PF14547	PTHR31731,PTHR31731:SF8					AT1G12100.1		Bifunctional inhibitor/lipid-transfer protein/seed storage 2S albumin superfamily protein
Ciclev10000552m.g	5.26548	-2.27634	0.0769174	0.852301	5	4	16	1	3	1	Ciclev10000552m.g	PF07899	PTHR31791,PTHR31791:SF7	KOG1003				AT5G27220.1		Frigida-like protein
Ciclev10000765m.g	3724.14	-0.32807	0.0760373	0.852301	4327	5058	3860	3259	2955	3163	Ciclev10000765m.g	PF03807,PF00745,PF05201	PTHR13812,PTHR13812:SF20		1.2.1.70	K02492	GO:0055114,GO:0050661,GO:0033014,GO:0008883	AT1G58290.1	HEMA1	Glutamyl-tRNA reductase family protein
Ciclev10001456m.g	144.48	0.94811	0.0769422	0.852301	132	117	73	240	206	76	Ciclev10001456m.g	PF03405	PTHR31155		1.14.19.2	K03921	GO:0055114,GO:0045300,GO:0006631	AT3G02630.1		Plant stearoyl-acyl-carrier-protein desaturase family protein
Ciclev10002074m.g	23.583	1.95129	0.0764438	0.852301	16	10	6	85	7	9	Ciclev10002074m.g	PF00646,PF14299	PTHR32278,PTHR32278:SF2				GO:0005515	AT1G09155.1	AtPP2-B15,PP2-B15	phloem protein 2-B15
Ciclev10002552m.g	460.103	0.303371	0.0760245	0.852301	469	520	342	493	433	524	Ciclev10002552m.g	PF13802	PTHR22762,PTHR22762:SF7		3.2.1.20			AT3G23640.2	HGL1	heteroglycan glucosidase 1
Ciclev10005230m.g	2.56319	2.81103	0.0770602	0.852301	1	0	1	2	5	6	Ciclev10005230m.g	PF08100,PF00891	PTHR11746,PTHR11746:SF106	KOG3178	2.1.1.68	K13066	GO:0046983,GO:0008171	AT5G54160.1	ATOMT1,OMT1	O-methyltransferase 1
Ciclev10006214m.g	1853.21	-0.345743	0.076668	0.852301	2571	2245	1847	1531	1637	1450	Ciclev10006214m.g	PF05498	PTHR33136,PTHR33136:SF10					AT4G13950.1	RALFL31	ralf-like 31
Ciclev10009643m.g	3740.73	-0.350831	0.0766501	0.852301	5131	4029	4158	2885	3141	3351	Ciclev10009643m.g	PF00137	PTHR10263,PTHR10263:SF10	KOG0233		K03661	GO:0033177,GO:0015991,GO:0015078	AT4G32530.1		ATPase, F0/V0 complex, subunit C protein
Ciclev10010093m.g	26.0487	1.08639	0.0764023	0.852301	32	12	11	35	20	48	NA
Ciclev10012397m.g	2570.44	-0.463087	0.0763715	0.852301	3002	3448	2990	1464	2367	2370	Ciclev10012397m.g	PF01169	PTHR12608,PTHR12608:SF4	KOG2881			GO:0016020	AT5G36290.2		Uncharacterized protein family (UPF0016)
Ciclev10012898m.g	12914.3	-0.507102	0.0768392	0.852301	18157	13407	16169	8333	11995	9970	Ciclev10012898m.g	PF09439	PTHR11711,PTHR11711:SF181	KOG0070		K07977,K07937		AT1G10630.1	ARFA1F,ATARFA1F	ADP-ribosylation factor A1F
Ciclev10012921m.g	1637.29	0.614961	0.0768658	0.852301	1228	2016	971	1549	1341	2911	Ciclev10012921m.g		PTHR33264,PTHR33264:SF5					AT3G11690.1
Ciclev10013703m.g	54.1529	-0.645722	0.076762	0.852301	90	67	56	42	44	33	Ciclev10013703m.g	PF00069	PTHR24056,PTHR24056:SF11	KOG0594	2.7.11.22	K02206	GO:0006468,GO:0005524,GO:0004672	AT3G48750.1	CDC2,CDC2A,CDC2AAT,CDK2,CDKA1,CDKA;1	cell division control 2
Ciclev10014885m.g	1373.44	0.23347	0.0767796	0.852301	1553	1521	1019	1348	1275	1629	Ciclev10014885m.g	PF04818	PTHR12460,PTHR12460:SF6	KOG2669		K15559		AT3G26990.1		ENTH/VHS family protein
Ciclev10015146m.g	12.8656	1.37683	0.0769227	0.852301	9	8	6	21	23	7	Ciclev10015146m.g	PF02458	PTHR31623,PTHR31623:SF15		2.3.1.160		GO:0016747	AT3G26040.1		HXXXD-type acyl-transferase family protein
Ciclev10015583m.g	2056.7	-0.607792	0.0762612	0.852301	3762	2139	2121	1352	1962	1272	Ciclev10015583m.g	PF00657	PTHR22835,PTHR22835:SF250		3.2.1.51		GO:0016788	AT3G27950.1		GDSL-like Lipase/Acylhydrolase superfamily protein
Ciclev10016116m.g	278.96	0.416501	0.0769559	0.852301	294	304	181	268	246	410	Ciclev10016116m.g	PF12046	PTHR35302,PTHR35302:SF1					AT3G26710.1	CCB1	cofactor assembly of complex C
Ciclev10017658m.g	765.419	-1.14929	0.0763767	0.852301	1083	1162	1088	90	519	808	Ciclev10017658m.g	PF00249	PTHR10641,PTHR10641:SF640	KOG0048		K09422		AT3G08500.1	AtMYB83,MYB83	myb domain protein 83
Ciclev10018522m.g	5172.49	-0.323673	0.0759189	0.852301	6110	6827	5415	3509	4501	5188	Ciclev10018522m.g	PF00564,PF07714	PTHR23257,PTHR23257:SF478	KOG0192	2.7.11.1		GO:0005515,GO:0006468,GO:0004672	AT3G24715.1		Protein kinase superfamily protein with octicosapeptide/Phox/Bem1p domain
Ciclev10019635m.g	1444.29	-0.341779	0.0762408	0.852301	1834	1829	1499	1137	1315	1158	Ciclev10019635m.g		PTHR34380,PTHR34380:SF1					AT5G53220.3
Ciclev10019664m.g	1157.11	-0.438568	0.0763009	0.852301	1326	1534	1353	753	1077	969	Ciclev10019664m.g		PTHR33916,PTHR33916:SF2					AT2G47010.2
Ciclev10019790m.g	7631.79	-0.505086	0.0763105	0.852301	8768	11484	8344	4221	7440	6349	Ciclev10019790m.g	PF10250	PTHR31741,PTHR31741:SF5					AT5G15740.1		O-fucosyltransferase family protein
Ciclev10020097m.g	3191.28	-0.303737	0.0761204	0.852301	4576	3525	3206	2613	2601	2934	Ciclev10020097m.g	PF04833	PTHR31673,PTHR31673:SF3				GO:0031225,GO:0016049,GO:0010215	AT5G60920.1	COB	COBRA-like extracellular glycosyl-phosphatidyl inositol-anchored protein family
Ciclev10020521m.g	3491.67	-0.571006	0.0770591	0.852301	3591	6975	3056	2156	2644	3290	Ciclev10020521m.g	PF08458,PF05703	PTHR31351,PTHR31351:SF2					AT4G17350.1		Plant protein of unknown function (DUF828) with plant pleckstrin homology-like region
Ciclev10021053m.g	1094.17	-0.279051	0.0767332	0.852301	1543	1303	1025	856	832	1156	Ciclev10021053m.g	PF04142	PTHR10231,PTHR10231:SF48	KOG2234		K15272	GO:0016021,GO:0008643,GO:0005351,GO:0000139	AT5G41760.1		Nucleotide-sugar transporter family protein
Ciclev10022873m.g	256.232	-0.776113	0.0759802	0.852301	338	396	300	101	279	154	Ciclev10022873m.g	PF01476	PTHR33648,PTHR33648:SF1					AT3G52790.1		peptidoglycan-binding LysM domain-containing protein
Ciclev10022927m.g	3.31937	-5.09433	0.0759643	0.852301	0	7	12	0	0	0	NA
Ciclev10023705m.g	660.972	-0.88472	0.0762061	0.852301	1071	748	890	603	469	204	Ciclev10023705m.g		PTHR33601,PTHR33601:SF2					AT3G60890.2	ZPR2	protein binding
Ciclev10026363m.g	779.245	0.296133	0.0767622	0.852301	827	848	585	849	692	913	Ciclev10026363m.g	PF00583	PTHR20531,PTHR20531:SF1	KOG2488	2.3.1.88		GO:0008080	AT1G18335.1		Acyl-CoA N-acyltransferases (NAT) superfamily protein
Ciclev10027580m.g	97.3139	0.593064	0.0763098	0.852301	103	93	57	126	113	90	Ciclev10027580m.g	PF12854,PF01535,PF13041	PTHR24015,PTHR24015:SF573					AT5G66631.1		Tetratricopeptide repeat (TPR)-like superfamily protein
Ciclev10029614m.g	49119.7	0.737847	0.076599	0.852301	52418	37826	29395	33617	89473	50529	Ciclev10029614m.g	PF07876	PTHR33178,PTHR33178:SF4					AT5G22580.1		Stress responsive A/B Barrel Domain
Ciclev10029915m.g	6.89713	-2.40871	0.0761717	0.852301	7	8	19	5	0	1	Ciclev10029915m.g		PTHR31722,PTHR31722:SF5					AT4G34419.1
Ciclev10033848m.g	58.5625	0.819731	0.0770146	0.852301	77	28	33	65	69	80	Ciclev10033848m.g	PF01370	PTHR10366,PTHR10366:SF332		1.1.1.195		GO:0050662,GO:0003824	AT5G19440.1		NAD(P)-binding Rossmann-fold superfamily protein
Ciclev10024291m.g	7557.44	-0.452059	0.0771441	0.852787	8847	9079	9480	5623	6673	5789	Ciclev10024291m.g	PF13238	PTHR23359,PTHR23359:SF100	KOG3079	2.7.4.25,2.7.4.22,2.7.4.14	K13800	GO:0019205,GO:0006139,GO:0005524	AT5G26667.1	PYR6	P-loop containing nucleoside triphosphate hydrolases superfamily protein
Ciclev10000875m.g	6845.13	-0.675933	0.077958	0.852815	8028	8228	9892	3398	6897	4643	Ciclev10000875m.g	PF00464	PTHR11680,PTHR11680:SF12		2.1.2.1	K00600	GO:0016740	AT5G26780.1	SHM2	serine hydroxymethyltransferase 2
Ciclev10002058m.g	11.401	1.29105	0.0780377	0.852815	9	10	3	21	10	15	Ciclev10002058m.g	PF01565	PTHR32448		1.3.3.8		GO:0055114,GO:0050660,GO:0016491	AT4G20820.1		FAD-binding Berberine family protein
Ciclev10002336m.g	426.56	-0.427618	0.0773866	0.852815	445	625	483	335	304	403	Ciclev10002336m.g	PF04759	PTHR31696					AT5G42680.2		Protein of unknown function, DUF617
Ciclev10005552m.g	154.199	0.530137	0.0776583	0.852815	171	140	99	206	127	186	Ciclev10005552m.g	PF12695	PTHR23024,PTHR23024:SF173	KOG1515	3.1.1.1			AT5G62180.1	AtCXE20,CXE20	carboxyesterase 20
Ciclev10007136m.g	193.915	0.863647	0.0774247	0.852815	99	262	91	153	218	362	Ciclev10007136m.g	PF00201	PTHR11926,PTHR11926:SF285			K13692	GO:0016758,GO:0008152	AT2G23250.1	UGT84B2	UDP-glucosyl transferase 84B2
Ciclev10010939m.g	508.262	0.42609	0.0775988	0.852815	565	571	291	586	483	592	Ciclev10010939m.g	PF08263,PF00560,PF13855	PTHR27004,PTHR27004:SF37	KOG0472			GO:0005515	AT1G45616.1	AtRLP6,RLP6	receptor like protein 6
Ciclev10011191m.g	3308.35	-0.686185	0.0772803	0.852815	4440	4166	4266	1193	2842	3346	Ciclev10011191m.g	PF03759	PTHR33101,PTHR33101:SF1				GO:0005089	AT5G02010.1	ATROPGEF7,ROPGEF7	RHO guanyl-nucleotide exchange factor 7
Ciclev10013632m.g	721.178	0.376809	0.0781653	0.852815	853	673	509	772	612	960	Ciclev10013632m.g	PF14299	PTHR32278,PTHR32278:SF6					AT2G02240.1	MEE66	F-box family protein
[truncated: 20,284 more rows]
