# Supplementary material for: Dissection of transcriptional events in graft incompatible reactions of “Bearss” lemon (Citrus limon) and “Valencia” sweet orange (C. sinensis) on a novel citrandarin (C. reticulata × Poncirus trifoliata) rootstock
Source: Front Plant Sci. 2024 Jun 20;15:1421734. doi: 10.3389/fpls.2024.1421734 (PMC11222572; doi:10.3389/fpls.2024.1421734)
Supplement: Supplementary file 7 [file Table5.xlsx]

## Sheet: Sheet1
Table S5. RNA-Seq analysis based on the Citrus clementina (Phytozome genome 182) v1.0 genome of US-1283 grafted with ‘Bearss’ lemon below the graft union (BL/US-1283 BGU, incompatible treatment) compared to US-812 grafted with ‘Bearss’ lemon below the graft union (BL/US-812 BGU, compatible control).
					Control(mapped reads)			Treatment (mapped reads)				Gene_def
Gene_ID	BaseMean	log2FoldChange	p_value	p_adj	52B_S19	64B_S20	71B_S21	10B_S14	22B_S13	35B_S15	Gene_ID	Pfam_info	Pather_info	KOG	KEGG/ec	KO_#	GO_term	Best_arabi_ID	arabi-symbol	arabi_def	clamy_ID	clamy_def	rice_ID	rice_def
Ciclev10005049m.g	628.131	-6.7757	1.11316e-106	2.28687e-102	1373	1183	1138	17	9	9	Ciclev10005049m.g	PF03140	PTHR31549					AT3G50170.1		Plant protein of unknown function (DUF247)
Ciclev10030832m.g	1251.68	8.38575	2.91179e-105	2.99099e-101	6	5	11	2408	2260	2968	Ciclev10030832m.g					K16547		AT5G05970.2	NEDD1	Transducin/WD40 repeat-like superfamily protein
Ciclev10021626m.g	885.842	7.71885	1.18175e-103	8.09263e-100	13	7	5	1774	1646	1961	Ciclev10021626m.g	PF00731	PTHR11609,PTHR11609:SF5		5.4.99.18		GO:0006189	AT2G37690.1		phosphoribosylaminoimidazole carboxylase, putative / AIR carboxylase, putative
Ciclev10002333m.g	436.119	-4.66675	3.28747e-102	1.68845e-98	876	879	736	40	25	37	Ciclev10002333m.g		PTHR12606,PTHR12606:SF19	KOG0381
Ciclev10005470m.g	3939.17	-2.99341	1.29354e-73	5.31488e-70	6462	7470	6693	985	738	984	Ciclev10005470m.g	PF00011	PTHR11527,PTHR11527:SF158					AT1G07400.1		HSP20-like chaperones superfamily protein
Ciclev10004522m.g	518.641	-7.9255	1.89957e-69	6.50413e-66	1213	973	892	5	6	2	Ciclev10004522m.g	PF00520	PTHR10217,PTHR10217:SF527	KOG0498		K05391	GO:0055085,GO:0016020,GO:0006811,GO:0005216	AT5G53130.1	ATCNGC1,CNGC1	cyclic nucleotide gated channel 1
Ciclev10010830m.g	1258.86	8.23699	2.49529e-66	7.32333e-63	3	6	15	2455	2263	2962	Ciclev10010830m.g	PF00076	PTHR24012,PTHR24012:SF333				GO:0003676	AT4G27000.1	ATRBP45C	RNA-binding (RRM/RBD/RNP motifs) family protein
Ciclev10024838m.g	501.062	7.83768	4.71243e-66	1.21015e-62	7	3	3	1001	842	1229	Ciclev10024838m.g	PF00931	PTHR23155,PTHR23155:SF639			K13459	GO:0043531	AT5G63020.1		Disease resistance protein (CC-NBS-LRR class) family
Ciclev10018835m.g	378.483	-5.99294	4.43533e-65	1.01244e-61	952	638	638	9	10	17	Ciclev10018835m.g	PF13855,PF00931	PTHR11017,PTHR11017:SF163	KOG4579			GO:0005515,GO:0043531	AT4G12010.1		Disease resistance protein (TIR-NBS-LRR class) family
Ciclev10004573m.g	1631.71	-5.86018	1.74854e-64	3.5922e-61	3278	3528	2722	88	47	35	Ciclev10004573m.g	PF00520	PTHR10217,PTHR10217:SF465				GO:0055085,GO:0016020,GO:0006811,GO:0005216	AT5G53130.1	ATCNGC1,CNGC1	cyclic nucleotide gated channel 1
Ciclev10003439m.g	342.624	-4.77315	2.53803e-62	4.74013e-59	607	682	656	31	16	28	Ciclev10003439m.g		PTHR24115,PTHR24115:SF533				GO:0007018,GO:0005871,GO:0003777	AT1G01950.3	ARK2	armadillo repeat kinesin 2
Ciclev10032637m.g	610.856	8.81538	5.32897e-56	9.1232e-53	2	1	5	1192	1069	1479	Ciclev10032637m.g	PF00319	PTHR11945,PTHR11945:SF157				GO:0046983,GO:0003677	AT5G60440.1	AGL62	AGAMOUS-like 62
Ciclev10020069m.g	588.587	3.31592	2.42363e-55	3.83007e-52	95	121	101	1084	984	1200	Ciclev10020069m.g	PF00646,PF08387	PTHR32212,PTHR32212:SF126				GO:0005515	AT3G49150.1		F-box/RNI-like superfamily protein
Ciclev10032585m.g	342.671	7.52041	1.3629e-54	1.99995e-51	2	5	4	698	599	794	Ciclev10032585m.g	PF05056	PTHR33103					AT5G01150.1		Protein of unknown function (DUF674)
Ciclev10024837m.g	368.574	7.62081	1.47175e-53	2.01571e-50	2	3	6	722	643	885	Ciclev10024837m.g	PF01637,PF13855				K13459	GO:0005524,GO:0005515	AT5G63020.1		Disease resistance protein (CC-NBS-LRR class) family
Ciclev10005668m.g	387.244	-5.78997	1.97527e-49	2.53624e-46	818	757	683	26	7	10	Ciclev10005668m.g		PTHR10217,PTHR10217:SF465					AT2G46430.1	ATCNGC3,CNGC3,CNGC3.C	cyclic nucleotide gated channel 3
Ciclev10000577m.g	285.279	6.04645	8.74823e-48	1.0572e-44	3	13	9	585	474	671	Ciclev10000577m.g	PF00082	PTHR10795,PTHR10795:SF399		3.4.21.25		GO:0006508,GO:0004252	AT5G59100.1		Subtilisin-like serine endopeptidase family protein
Ciclev10006117m.g	584.717	3.753	2.84734e-47	3.24977e-44	98	76	67	1477	926	948	NA
Ciclev10020065m.g	472.069	2.20085	1.34223e-45	1.4513e-42	181	171	149	829	639	924	Ciclev10020065m.g	PF08387	PTHR32212,PTHR32212:SF126					AT4G26340.1		F-box/RNI-like/FBD-like domains-containing protein
Ciclev10004051m.g	151.01	5.31143	7.12812e-44	7.32201e-41	8	6	8	310	248	349	Ciclev10004051m.g	PF07500	PTHR11477			K03145	GO:0006351	AT2G42730.1		F-box family protein
Ciclev10018507m.g	695.282	3.60402	1.34866e-43	1.31937e-40	108	128	79	1132	1260	1510	Ciclev10018507m.g	PF00931	PTHR23155,PTHR23155:SF563	KOG4658			GO:0043531	AT3G14460.1		LRR and NB-ARC domains-containing disease resistance protein
Ciclev10003686m.g	417.61	-8.52191	1.66058e-43	1.55068e-40	740	849	855	5	1	1	Ciclev10003686m.g							AT3G03360.1		F-box/RNI-like superfamily protein
Ciclev10024698m.g	2491.86	3.02596	9.94814e-43	8.88585e-40	714	456	461	5392	3220	5217	Ciclev10024698m.g	PF12807,PF13424	PTHR12601,PTHR12601:SF18			K03255		AT1G15290.1		Tetratricopeptide repeat (TPR)-like superfamily protein
Ciclev10025504m.g	172.926	4.59168	1.79976e-42	1.54059e-39	17	12	12	320	275	429	Ciclev10025504m.g	PF00201	PTHR11926,PTHR11926:SF269		2.4.1.324		GO:0016758,GO:0008152	AT1G22360.1	AtUGT85A2,UGT85A2	UDP-glucosyl transferase 85A2
Ciclev10006312m.g	204.247	4.71022	1.13196e-40	9.30196e-38	18	18	9	532	313	373	Ciclev10006312m.g							AT3G05545.1		RING/U-box superfamily protein
Ciclev10018550m.g	279.904	6.56734	1.58046e-38	1.24881e-35	1	7	9	511	499	685	Ciclev10018550m.g	PF13676,PF00931	PTHR11017,PTHR11017:SF174	KOG4658			GO:0007165,GO:0005515,GO:0043531	AT5G17680.1		disease resistance protein (TIR-NBS-LRR class), putative
Ciclev10018637m.g	437.422	4.46044	9.5623e-38	7.27585e-35	38	33	41	960	487	1196	Ciclev10018637m.g	PF00560,PF00069,PF13855	PTHR27000,PTHR27000:SF196	KOG1187	2.7.11.1		GO:0005515,GO:0006468,GO:0005524,GO:0004672	AT4G08850.1		Leucine-rich repeat receptor-like protein kinase family protein
Ciclev10007064m.g	1006.86	2.87014	1.40179e-37	1.02851e-34	241	264	213	1558	1737	2084	Ciclev10007064m.g		PTHR33709,PTHR33709:SF1					AT1G78880.1		Ubiquitin-specific protease family C19-related protein
Ciclev10002858m.g	258.96	-8.05469	5.29324e-37	3.74981e-34	538	520	471	1	0	5	NA
Ciclev10002762m.g	261.288	-2.55214	5.47438e-36	3.74886e-33	497	462	372	84	56	96	Ciclev10002762m.g		PTHR38396,PTHR38396:SF1					AT5G42785.1
Ciclev10032657m.g	443.172	1.87531	1.69625e-35	1.12412e-32	208	189	167	727	609	802	Ciclev10032657m.g	PF00383	PTHR11086,PTHR11086:SF18	KOG3127	3.5.4.12	K01493	GO:0008270	AT3G48540.1		Cytidine/deoxycytidylate deaminase family protein
Ciclev10019154m.g	255.908	-7.42009	1.92372e-35	1.23503e-32	684	497	354	4	5	0	Ciclev10019154m.g							AT1G51172.1
Ciclev10015331m.g	487.197	6.18178	1.27616e-34	7.94465e-32	19	14	7	546	995	1361	Ciclev10015331m.g	PF03140	PTHR31549,PTHR31549:SF2					AT4G31980.1
Ciclev10005005m.g	254.323	4.04293	2.45504e-34	1.48342e-31	34	20	32	644	400	434	Ciclev10005005m.g	PF03140	PTHR31549					AT3G50120.1		Plant protein of unknown function (DUF247)
Ciclev10018458m.g	673.044	-2.33746	7.48572e-34	4.3939e-31	1065	1287	976	270	178	239	Ciclev10018458m.g	PF13676,PF13855,PF00931	PTHR11017,PTHR11017:SF162				GO:0007165,GO:0005515,GO:0043531	AT4G12010.1		Disease resistance protein (TIR-NBS-LRR class) family
Ciclev10007998m.g	2178.94	4.93652	1.30719e-32	7.45967e-30	201	88	124	3700	2604	6978	Ciclev10007998m.g	PF00067	PTHR24298,PTHR24298:SF182	KOG0156	3.6.1.1		GO:0055114,GO:0020037,GO:0016705,GO:0005506	AT3G48310.1	CYP71A22	cytochrome P450, family 71, subfamily A, polypeptide 22
Ciclev10027055m.g	151.234	4.81891	4.1974e-32	2.33058e-29	10	17	4	328	246	326	Ciclev10027055m.g	PF04005	PTHR12900,PTHR12900:SF0	KOG3999		K10903	GO:0030896,GO:0006281,GO:0000077	AT1G52530.1
Ciclev10027225m.g	284.544	-3.10007	5.4588e-32	2.9512e-29	581	536	405	79	55	48	Ciclev10027225m.g	PF13855,PF00931	PTHR23155,PTHR23155:SF639			K13459	GO:0005515,GO:0043531	AT5G63020.1		Disease resistance protein (CC-NBS-LRR class) family
Ciclev10006459m.g	322.742	8.89998	1.2138e-31	6.39395e-29	0	3	1	628	576	769	Ciclev10006459m.g	PF00153	PTHR24089,PTHR24089:SF397			K15119		AT2G46320.3		Mitochondrial substrate carrier family protein
Ciclev10003295m.g	234.646	7.63021	1.34746e-31	6.92057e-29	2	3	2	519	278	676	Ciclev10003295m.g	PF13637,PF13962	PTHR24177,PTHR24177:SF39					AT3G18670.1		Ankyrin repeat family protein
Ciclev10013465m.g	169.971	4.33231	1.68637e-31	8.44993e-29	10	17	20	312	284	397	Ciclev10013465m.g							AT2G27880.1	AGO5	Argonaute family protein
Ciclev10008229m.g	492.334	-2.32552	4.40532e-31	2.15483e-28	837	859	737	218	123	167	Ciclev10008229m.g	PF00566	PTHR22957,PTHR22957:SF288	KOG4567				AT4G13730.1		Ypt/Rab-GAP domain of gyp1p superfamily protein
Ciclev10003865m.g	385.302	3.12012	4.60966e-31	2.1984e-28	80	90	66	638	743	698	Ciclev10003865m.g	PF01637	PTHR23155,PTHR23155:SF554	KOG4658			GO:0005524	AT4G27190.1		NB-ARC domain-containing disease resistance protein
Ciclev10029037m.g	424.779	-7.17274	4.70841e-31	2.1984e-28	909	840	755	13	5	0	NA
Ciclev10003591m.g	159.179	-3.02081	5.29166e-31	2.41582e-28	306	249	282	38	32	37	Ciclev10003591m.g		PTHR31346,PTHR31346:SF5					AT4G20020.1
Ciclev10004982m.g	1177.6	-2.16432	9.55447e-31	4.26711e-28	1886	1816	1963	469	403	439	Ciclev10004982m.g	PF03140	PTHR31549					AT4G31980.1
Ciclev10009342m.g	1160.72	-1.91123	1.15621e-29	5.05388e-27	1871	1757	1786	603	408	491	Ciclev10009342m.g	PF13578	PTHR10509,PTHR10509:SF29	KOG1663	2.1.1.104	K00588	GO:0008171	AT4G26220.1		S-adenosyl-L-methionine-dependent methyltransferases superfamily protein
Ciclev10003452m.g	186.657	3.48842	1.24534e-29	5.33005e-27	32	24	34	398	332	312	Ciclev10003452m.g	PF00690,PF00122,PF00702,PF00689	PTHR24093,PTHR24093:SF292		3.6.3.8	K01537	GO:0046872,GO:0000166	AT3G22910.1		ATPase E1-E2 type family protein / haloacid dehalogenase-like hydrolase family protein
Ciclev10024088m.g	3548.22	5.69473	1.39983e-29	5.86899e-27	213	119	78	3402	6945	10749	Ciclev10024088m.g	PF13962,PF12796	PTHR24128,PTHR24128:SF24	KOG4412				AT4G10720.2		Ankyrin repeat family protein
Ciclev10002547m.g	2748.32	7.18703	1.66851e-29	6.85558e-27	67	11	35	3152	4161	9622	NA
Ciclev10011171m.g	181.62	-3.77095	2.11571e-29	8.52259e-27	361	288	348	19	28	28	Ciclev10011171m.g	PF00560,PF13855,PF00069	PTHR27000,PTHR27000:SF171	KOG1187	2.7.11.1		GO:0005515,GO:0006468,GO:0005524,GO:0004672	AT4G08850.1		Leucine-rich repeat receptor-like protein kinase family protein
Ciclev10003586m.g	1124.16	4.55867	3.31962e-29	1.3115e-26	64	149	59	2871	1634	2194	Ciclev10003586m.g		PTHR34285,PTHR34285:SF1					AT3G57990.1
Ciclev10030216m.g	985.684	2.30567	5.14488e-29	1.99427e-26	348	352	285	1470	1596	1917	Ciclev10030216m.g	PF00004	PTHR23155,PTHR23155:SF554				GO:0005524	AT1G12220.1	RPS5	Disease resistance protein (CC-NBS-LRR class) family
Ciclev10004786m.g	308.095	-3.63042	1.0317e-28	3.92503e-26	707	464	527	71	29	44	Ciclev10004786m.g	PF00083	PTHR24064,PTHR24064:SF242	KOG0255			GO:0055085,GO:0022857,GO:0016021	AT1G16390.1	3-Oct,ATOCT3	organic cation/carnitine transporter 3
Ciclev10011035m.g	10306.8	-1.43564	1.67856e-28	6.26989e-26	15765	14867	13931	6419	5000	5620	Ciclev10011035m.g	PF08263,PF07714	PTHR27003,PTHR27003:SF22	KOG1187	2.7.11.1		GO:0006468,GO:0004672	AT1G79620.1		Leucine-rich repeat protein kinase family protein
Ciclev10015392m.g	1013.86	2.56284	3.02378e-28	1.1093e-25	379	304	201	1796	1372	2200	Ciclev10015392m.g	PF03140	PTHR31549,PTHR31549:SF2					AT4G31980.1
Ciclev10022534m.g	292.061	7.9696	3.42101e-28	1.23301e-25	4	3	0	688	684	361	Ciclev10022534m.g	PF00685	PTHR11783,PTHR11783:SF74				GO:0008146	AT5G07010.1	ATST2A,ST2A	sulfotransferase 2A
Ciclev10024812m.g	1681.39	1.24449	3.89807e-28	1.38072e-25	1086	997	882	2610	1921	2772	Ciclev10024812m.g		PTHR20938,PTHR20938:SF0	KOG2259		K13141		AT3G08800.1		ARM repeat superfamily protein
Ciclev10030657m.g	270.029	-2.04705	6.82958e-28	2.37808e-25	505	428	364	128	89	107	Ciclev10030657m.g	PF13855,PF00931	PTHR23155,PTHR23155:SF478			K13459	GO:0005515,GO:0043531	AT5G63020.1		Disease resistance protein (CC-NBS-LRR class) family
Ciclev10013618m.g	147.476	5.11832	8.20264e-28	2.80858e-25	6	4	14	318	255	305	Ciclev10013618m.g	PF14510,PF08370,PF00005,PF01061	PTHR19241,PTHR19241:SF259		3.6.3.36		GO:0016887,GO:0005524,GO:0016020	AT3G53480.1	ABCG37,ATPDR9,PDR9,PIS1	pleiotropic drug resistance 9
Ciclev10027645m.g	153.823	7.23301	1.72126e-27	5.79697e-25	1	2	3	267	289	375	Ciclev10027645m.g	PF08263,PF00560	PTHR27004,PTHR27004:SF27	KOG0472	2.7.11.1		GO:0005515	AT2G34930.1		disease resistance family protein / LRR family protein
Ciclev10002065m.g	3234.68	6.26944	2.0157e-27	6.67911e-25	151	38	63	3485	5230	10986	Ciclev10002065m.g	PF14299	PTHR32278,PTHR32278:SF6					AT2G02360.1	AtPP2-B10,PP2-B10	phloem protein 2-B10
Ciclev10024834m.g	198.201	2.83732	2.88227e-27	9.39894e-25	56	50	39	314	329	417	Ciclev10024834m.g	PF00931	PTHR23155,PTHR23155:SF478			K13459	GO:0043531	AT5G63020.1		Disease resistance protein (CC-NBS-LRR class) family
Ciclev10006670m.g	186.838	-7.83294	3.17541e-27	1.01931e-24	446	283	373	0	2	3	Ciclev10006670m.g	PF07690	PTHR23500,PTHR23500:SF30				GO:0055085,GO:0016021	AT1G11260.1	ATSTP1,STP1	sugar transporter 1
Ciclev10014138m.g	11242.4	-1.76524	3.34261e-27	1.05647e-24	17414	16534	17265	5818	4676	5133	Ciclev10014138m.g	PF00560,PF08263,PF00069	PTHR27000,PTHR27000:SF219	KOG1187	2.7.11.1		GO:0005515,GO:0006468,GO:0005524,GO:0004672	AT1G28440.1	HSL1	HAESA-like 1
Ciclev10018487m.g	660.209	4.40224	3.55458e-27	1.10644e-24	92	34	53	1547	1296	969	Ciclev10018487m.g	PF14510,PF08370,PF00005,PF01061	PTHR19241,PTHR19241:SF219		3.6.3.25		GO:0016887,GO:0005524,GO:0016020	AT1G15520.1	ABCG40,ATABCG40,ATPDR12,PDR12	pleiotropic drug resistance 12
Ciclev10032440m.g	7837.9	-1.28202	6.45447e-27	1.97911e-24	11695	10538	10616	5046	3946	5044	Ciclev10032440m.g	PF01182	PTHR11054,PTHR11054:SF2	KOG3147	3.1.1.31	K01057	GO:0005975	AT1G13700.1	PGL1	6-phosphogluconolactonase 1
Ciclev10026226m.g	1850.68	-1.43008	9.3496e-27	2.82468e-24	2772	2648	2560	1049	887	1136	Ciclev10026226m.g	PF13716,PF03765	PTHR10174,PTHR10174:SF149	KOG1470				AT4G36640.1		Sec14p-like phosphatidylinositol transfer family protein
Ciclev10006836m.g	1011.32	4.34454	9.75442e-27	2.90427e-24	162	73	55	2782	1349	1892	Ciclev10006836m.g	PF13962,PF12796	PTHR24177,PTHR24177:SF36	KOG4412				AT4G03500.1		Ankyrin repeat family protein
Ciclev10003258m.g	214.691	-3.19503	1.53187e-26	4.49583e-24	470	298	380	50	41	38	Ciclev10003258m.g	PF13041,PF01535	PTHR24015,PTHR24015:SF803					AT3G03580.1		Tetratricopeptide repeat (TPR)-like superfamily protein
Ciclev10013186m.g	213.464	3.41908	1.88514e-26	5.45468e-24	27	52	29	433	326	444	Ciclev10013186m.g							AT2G45990.4
Ciclev10006337m.g	202.077	7.00972	3.29448e-26	9.40024e-24	1	1	7	336	328	573	Ciclev10006337m.g	PF13499	PTHR10891,PTHR10891:SF629					AT5G49480.1	ATCP1,CP1	Ca2+-binding protein 1
Ciclev10020806m.g	1093.76	-12.601	3.3433e-26	9.40886e-24	2411	2188	1904	0	1	0	Ciclev10020806m.g	PF13920,PF07002	PTHR10857,PTHR10857:SF47	KOG4172		K16280		AT1G79380.1		Ca(2)-dependent phospholipid-binding protein (Copine) family
Ciclev10005120m.g	1105.24	-1.91739	3.58828e-26	9.96184e-24	2093	1652	1471	511	450	447	Ciclev10005120m.g	PF03140	PTHR31549					AT3G50120.1		Plant protein of unknown function (DUF247)
Ciclev10031083m.g	2073.83	1.22938	5.21879e-26	1.42953e-23	1360	1168	1149	3155	2548	3220	Ciclev10031083m.g	PF05024	PTHR21329,PTHR21329:SF3	KOG1183	2.4.1.198		GO:0017176,GO:0016021,GO:0006506	AT3G57170.1		N-acetylglucosaminyl transferase component family protein / Gpi1 family protein
Ciclev10001844m.g	7990.98	2.02188	5.29731e-26	1.43195e-23	3415	2930	3003	11705	11424	16164	Ciclev10001844m.g	PF01370	PTHR10366,PTHR10366:SF295	KOG1502	1.2.1.44		GO:0050662,GO:0003824	AT2G02400.1		NAD(P)-binding Rossmann-fold superfamily protein
Ciclev10014227m.g	1050.25	6.88957	6.44966e-26	1.7208e-23	33	13	8	778	2193	3305	Ciclev10014227m.g	PF00497,PF13458,PF00060	PTHR18966,PTHR18966:SF233	KOG1052			GO:0016020,GO:0004970	AT2G29120.1	ATGLR2.7,GLR2.7	glutamate receptor 2.7
Ciclev10030413m.g	107.427	3.83689	2.21914e-25	5.84488e-23	21	9	12	239	178	199	Ciclev10030413m.g	PF00069,PF00139	PTHR27007,PTHR27007:SF7	KOG1187	2.7.11.1		GO:0006468,GO:0005524,GO:0004672,GO:0030246	AT3G53810.1		Concanavalin A-like lectin protein kinase family protein
Ciclev10025222m.g	4621.71	1.39524	2.45672e-25	6.38872e-23	2553	2698	2289	6908	5919	7710	Ciclev10025222m.g	PF09731						AT4G39690.1
Ciclev10026665m.g	718.442	1.79677	2.50963e-25	6.44472e-23	367	311	278	1412	922	1108	Ciclev10026665m.g	PF16987	PTHR33137,PTHR33137:SF4					AT1G15780.1
Ciclev10004085m.g	122.709	3.79464	2.89103e-25	7.33251e-23	20	14	15	204	245	240	NA
Ciclev10003446m.g	98.3521	6.17403	5.01841e-25	1.25729e-22	5	0	3	200	165	232	Ciclev10003446m.g	PF03094	PTHR31942,PTHR31942:SF11			K08472	GO:0016021,GO:0006952	AT2G39200.1	ATMLO12,MLO12	Seven transmembrane MLO family protein
Ciclev10024821m.g	236.703	7.41559	7.47777e-25	1.85088e-22	2	0	6	341	381	731	Ciclev10024821m.g	PF13855,PF00931	PTHR23155,PTHR23155:SF497	KOG4658		K13459	GO:0005515,GO:0043531	AT1G12280.1		LRR and NB-ARC domains-containing disease resistance protein
Ciclev10024392m.g	170.751	-4.30966	2.42848e-24	5.93938e-22	367	296	302	30	11	10	Ciclev10024392m.g	PF01965	PTHR11019,PTHR11019:SF100					AT1G53280.1		Class I glutamine amidotransferase-like superfamily protein
Ciclev10002385m.g	409.167	-2.32516	2.8813e-24	6.88297e-22	648	767	603	161	131	123	Ciclev10002385m.g		PTHR36323					AT1G36940.1
Ciclev10017786m.g	1101.11	-2.78288	2.85533e-24	6.88297e-22	2237	1573	1886	224	274	351	Ciclev10017786m.g	PF00141	PTHR31235,PTHR31235:SF56		1.11.1.7	K00430	GO:0055114,GO:0020037,GO:0006979,GO:0004601	AT2G34060.1		Peroxidase superfamily protein
Ciclev10005841m.g	144.604	-3.5109	7.68625e-24	1.81501e-21	316	212	261	28	13	32	Ciclev10005841m.g	PF00043,PF13417	PTHR11260,PTHR11260:SF227	KOG0406	2.5.1.18	K00799	GO:0005515	AT2G29420.1	ATGSTU7,GST25,GSTU7	glutathione S-transferase tau 7
Ciclev10003075m.g	146.826	-6.25588	9.11029e-24	2.10294e-21	241	338	274	9	0	3	NA
Ciclev10010660m.g	136.267	-7.37394	9.01142e-24	2.10294e-21	234	249	307	2	2	1	Ciclev10010660m.g	PF00069	PTHR27009,PTHR27009:SF17	KOG1187	2.7.11.1		GO:0006468,GO:0005524,GO:0004672	AT5G38240.1		Protein kinase family protein
Ciclev10010848m.g	160.367	2.81889	9.44007e-24	2.15485e-21	41	41	36	249	259	350	NA
Ciclev10029296m.g	1828.49	-1.16673	1.59202e-23	3.59413e-21	2654	2487	2350	1211	962	1293	Ciclev10029296m.g	PF08507	PTHR34965,PTHR34965:SF1					AT4G33625.1
Ciclev10018317m.g	86.0305	-4.89433	1.97746e-23	4.41576e-21	182	132	176	4	7	6	Ciclev10018317m.g	PF08263,PF00560,PF13855	PTHR27004,PTHR27004:SF21	KOG0472	2.7.11.1		GO:0005515	AT2G34930.1		disease resistance family protein / LRR family protein
Ciclev10027464m.g	143.284	5.05197	3.13496e-23	6.92522e-21	6	15	4	227	282	333	Ciclev10027464m.g	PF00931	PTHR23155,PTHR23155:SF639			K13459	GO:0043531	AT5G63020.1		Disease resistance protein (CC-NBS-LRR class) family
Ciclev10013188m.g	55709.6	2.65256	4.29105e-23	9.37822e-21	20521	14355	11180	82890	81522	131371	Ciclev10013188m.g	PF14368	PTHR33214					AT3G18280.1		Bifunctional inhibitor/lipid-transfer protein/seed storage 2S albumin superfamily protein
Ciclev10024661m.g	84.8354	6.14998	9.71037e-23	2.09989e-20	1	5	1	179	145	190	Ciclev10024661m.g		PTHR10315,PTHR10315:SF43				GO:0007275,GO:0006511,GO:0005634	AT5G37930.1		Protein with RING/U-box and TRAF-like domains
Ciclev10024850m.g	194.267	2.35305	1.75217e-22	3.74965e-20	64	72	53	326	262	416	Ciclev10024850m.g	PF13855,PF00931	PTHR23155,PTHR23155:SF478			K13459	GO:0005515,GO:0043531	AT5G63020.1		Disease resistance protein (CC-NBS-LRR class) family
Ciclev10017820m.g	213.624	2.41017	2.69786e-22	5.7139e-20	93	58	52	423	300	386	Ciclev10017820m.g	PF00931	PTHR23155,PTHR23155:SF554	KOG4658			GO:0043531	AT4G27190.1		NB-ARC domain-containing disease resistance protein
Ciclev10018897m.g	119.27	3.50857	4.19829e-22	8.80099e-20	24	24	10	276	158	250	Ciclev10018897m.g	PF00931,PF05659	PTHR23155,PTHR23155:SF543	KOG4658			GO:0043531	AT5G66900.1		Disease resistance protein (CC-NBS-LRR class) family
Ciclev10003477m.g	131.588	3.3598	4.27354e-22	8.86824e-20	33	18	19	323	169	257	Ciclev10003477m.g	PF13401	PTHR23155,PTHR23155:SF554					AT4G27190.1		NB-ARC domain-containing disease resistance protein
Ciclev10024820m.g	124.088	6.94259	5.19199e-22	1.06664e-19	3	3	0	188	270	281	Ciclev10024820m.g	PF13855,PF00931	PTHR23155,PTHR23155:SF497	KOG4658		K13459	GO:0005515,GO:0043531	AT4G27190.1		NB-ARC domain-containing disease resistance protein
Ciclev10013895m.g	158.435	2.56397	5.75601e-22	1.16731e-19	54	39	43	281	270	271	Ciclev10013895m.g	PF06697	PTHR33512,PTHR33512:SF1					AT3G08600.1		Protein of unknown function (DUF1191)
Ciclev10029862m.g	140.482	-4.69303	5.79564e-22	1.16731e-19	267	337	203	20	4	9	Ciclev10029862m.g	PF07714	PTHR27000,PTHR27000:SF114	KOG1187	2.7.11.1		GO:0006468,GO:0004672	AT3G47570.1		Leucine-rich repeat protein kinase family protein
Ciclev10027949m.g	511.351	1.92355	6.32442e-22	1.26145e-19	256	178	200	814	705	966	Ciclev10027949m.g	PF00503	PTHR10218,PTHR10218:SF222				GO:0031683,GO:0019001,GO:0007186,GO:0004871,GO:0003924	AT2G23460.1	ATXLG1,XLG1	extra-large G-protein 1
Ciclev10021259m.g	425.874	-2.84382	8.46121e-22	1.67141e-19	816	801	612	136	56	137	Ciclev10021259m.g		PTHR12606,PTHR12606:SF19	KOG0381
Ciclev10010197m.g	103.488	4.17512	1.06221e-21	2.07829e-19	9	12	11	152	203	237	Ciclev10010197m.g	PF00917			3.4.19.12		GO:0005515	AT3G17380.1		TRAF-like family protein
Ciclev10027396m.g	1059.24	1.46546	1.32265e-21	2.56345e-19	587	615	472	1575	1413	1770	Ciclev10027396m.g	PF00069	PTHR24348,PTHR24348:SF24	KOG0583	2.7.11.1	K08269	GO:0006468,GO:0005524,GO:0004672	AT1G49180.1		protein kinase family protein
Ciclev10000356m.g	95.0899	5.50625	1.3424e-21	2.57741e-19	2	4	6	276	130	175	Ciclev10000356m.g		PTHR11731,PTHR11731:SF117	KOG2100	3.4.21.26,3.4.14.5			AT2G47390.1		Prolyl oligopeptidase family protein
Ciclev10023280m.g	225.845	8.38164	1.37315e-21	2.61204e-19	2	0	2	255	425	692	Ciclev10023280m.g	PF12796	PTHR24128,PTHR24128:SF24					AT5G54620.1		Ankyrin repeat family protein
Ciclev10025019m.g	255.053	3.17332	1.68961e-21	3.18453e-19	41	72	38	422	419	563	Ciclev10025019m.g	PF15044,PF12807	PTHR12601,PTHR12601:SF18			K03255		AT1G15290.1		Tetratricopeptide repeat (TPR)-like superfamily protein
Ciclev10026235m.g	70.7359	-5.57008	3.47482e-21	6.48969e-19	154	128	129	6	2	1	Ciclev10026235m.g	PF02493			2.7.1.68			AT4G17080.1		Histone H3 K4-specific methyltransferase SET7/9 family protein
Ciclev10010688m.g	171.771	3.21798	3.94666e-21	7.30453e-19	52	30	19	321	268	365	Ciclev10010688m.g	PF08276,PF01453,PF00954	PTHR27002,PTHR27002:SF129		2.7.11.1		GO:0048544	AT4G27290.1		S-locus lectin protein kinase family protein
Ciclev10006757m.g	159.968	8.31107	4.49341e-21	8.2422e-19	3	0	0	404	264	316	Ciclev10006757m.g	PF03140	PTHR31549					AT3G50120.1		Plant protein of unknown function (DUF247)
Ciclev10029484m.g	9227.15	-6.89069	7.88873e-21	1.43421e-18	25147	17881	12301	89	296	40	Ciclev10029484m.g	PF10950
Ciclev10024833m.g	303.302	3.20029	8.78065e-21	1.58236e-18	88	54	38	488	586	573	Ciclev10024833m.g	PF00931	PTHR23155,PTHR23155:SF478			K13459	GO:0043531	AT5G63020.1		Disease resistance protein (CC-NBS-LRR class) family
Ciclev10031844m.g	387.427	2.49744	9.36472e-21	1.67295e-18	109	116	118	583	690	712	Ciclev10031844m.g		PTHR16193					AT5G17270.1		Protein prenylyltransferase superfamily protein
Ciclev10003660m.g	785.664	-2.93914	1.1786e-20	2.08735e-18	1387	1304	1404	193	103	276	Ciclev10003660m.g	PF00931	PTHR23155,PTHR23155:SF554	KOG4658		K13459	GO:0043531	AT1G12210.1	RFL1	RPS5-like 1
Ciclev10004733m.g	2525.78	2.67649	1.85103e-20	3.25021e-18	831	804	426	4188	4620	4356	Ciclev10004733m.g	PF00067	PTHR24298,PTHR24298:SF114	KOG0156			GO:0055114,GO:0020037,GO:0016705,GO:0005506	AT4G12300.1	CYP706A4	cytochrome P450, family 706, subfamily A, polypeptide 4
Ciclev10021043m.g	3916.24	-1.19646	1.90581e-20	3.31805e-18	5732	5657	4794	2597	2213	2455	Ciclev10021043m.g	PF01380	PTHR11911,PTHR11911:SF62		5.3.1.13	K06041	GO:0030246,GO:0005975	AT3G54690.1		Sugar isomerase (SIS) family protein
Ciclev10026893m.g	82.108	3.51996	2.46554e-20	4.25648e-18	11	17	11	140	137	185	NA
Ciclev10010397m.g	866.907	-4.43848	5.55599e-20	9.51185e-18	1498	1998	1410	37	58	142	Ciclev10010397m.g	PF08263,PF00560,PF12799,PF13855	PTHR27004	KOG0472			GO:0005515	AT2G34930.1		disease resistance family protein / LRR family protein
Ciclev10030973m.g	792.363	1.70948	6.12848e-20	1.04053e-17	433	304	363	1399	1016	1324	Ciclev10030973m.g	PF08418,PF04042	PTHR23061,PTHR23061:SF12	KOG1625		K02321	GO:0006260,GO:0003887,GO:0003677	AT1G67630.1	POLA2	DNA polymerase alpha 2
Ciclev10024814m.g	117.313	4.84068	7.07118e-20	1.19074e-17	4	8	11	164	225	298	Ciclev10024814m.g	PF13855,PF00931	PTHR23155,PTHR23155:SF497	KOG4658		K13459	GO:0005515,GO:0043531	AT4G27190.1		NB-ARC domain-containing disease resistance protein
Ciclev10026733m.g	581.378	5.44384	8.05625e-20	1.34559e-17	44	24	12	482	1171	1780	Ciclev10026733m.g	PF03106	PTHR31221,PTHR31221:SF5				GO:0043565,GO:0006355,GO:0003700	AT5G64810.1	ATWRKY51,WRKY51	WRKY DNA-binding protein 51
Ciclev10026081m.g	492.448	2.95278	9.26443e-20	1.53491e-17	173	80	87	963	638	1115	Ciclev10026081m.g	PF00702	PTHR18901,PTHR18901:SF30	KOG2914				AT4G39970.1		Haloacid dehalogenase-like hydrolase (HAD) superfamily protein
Ciclev10029853m.g	296.451	9.77069	1.16634e-19	1.91691e-17	0	0	2	465	554	787	Ciclev10029853m.g		PTHR35744,PTHR35744:SF2					AT4G12240.1		zinc finger (C2H2 type) family protein
Ciclev10012382m.g	390.174	1.35499	1.35183e-19	2.20413e-17	238	234	181	633	469	627	Ciclev10012382m.g	PF00230	PTHR19139,PTHR19139:SF142	KOG0223		K09874	GO:0016020,GO:0006810,GO:0005215	AT5G37820.1	NIP4;2,NLM5	NOD26-like intrinsic protein 4;2
Ciclev10005808m.g	1392.51	3.5473	1.57181e-19	2.54262e-17	364	182	125	2095	2387	3348	Ciclev10005808m.g	PF13417	PTHR11260,PTHR11260:SF233	KOG0406	2.5.1.18	K00799	GO:0005515	AT3G09270.1	ATGSTU8,GSTU8	glutathione S-transferase TAU 8
Ciclev10033594m.g	359.418	4.02605	2.07054e-19	3.32322e-17	47	53	25	422	583	1076	Ciclev10033594m.g	PF00560,PF08263,PF07714	PTHR27000,PTHR27000:SF114	KOG1187	2.7.11.1		GO:0005515,GO:0006468,GO:0004672	AT3G47570.1		Leucine-rich repeat protein kinase family protein
Ciclev10026982m.g	312.634	4.9716	2.37793e-19	3.78698e-17	24	21	13	258	628	943	Ciclev10026982m.g	PF08263,PF13855,PF00069	PTHR27000,PTHR27000:SF114	KOG1187	2.7.11.1		GO:0005515,GO:0006468,GO:0005524,GO:0004672	AT3G47570.1		Leucine-rich repeat protein kinase family protein
Ciclev10003685m.g	126.792	3.14428	2.63083e-19	4.15752e-17	32	26	19	195	247	243	Ciclev10003685m.g	PF13191	PTHR23155,PTHR23155:SF554	KOG4658				AT4G27190.1		NB-ARC domain-containing disease resistance protein
Ciclev10027240m.g	140.802	-3.3882	2.77458e-19	4.35122e-17	356	241	180	36	14	27	Ciclev10027240m.g	PF02801,PF00109			2.3.1.179	K09458		AT1G74960.3	ATKAS2,FAB1,KAS2	fatty acid biosynthesis 1
Ciclev10010668m.g	229.226	-9.46305	3.48929e-19	5.38978e-17	420	508	423	0	0	2	Ciclev10010668m.g	PF14365,PF03080	PTHR31589,PTHR31589:SF18					AT5G25950.1		Protein of Unknown Function (DUF239)
Ciclev10025828m.g	229.931	-3.63201	3.4661e-19	5.38978e-17	556	450	280	47	15	47	Ciclev10025828m.g	PF13855	PTHR23155,PTHR23155:SF639				GO:0005515	AT5G63020.1		Disease resistance protein (CC-NBS-LRR class) family
Ciclev10003529m.g	466.495	7.74839	4.17163e-19	6.39567e-17	1	0	11	889	706	1287	Ciclev10003529m.g	PF00246	PTHR11532,PTHR11532:SF54	KOG2649	3.4.17.22	K07752	GO:0008270,GO:0006508,GO:0004181	AT1G71696.2	SOL1	carboxypeptidase D, putative
Ciclev10006498m.g	91.6268	6.72381	5.07932e-19	7.72959e-17	0	0	5	199	151	209	Ciclev10006498m.g	PF00702,PF00122	PTHR24093,PTHR24093:SF296		3.6.3.8	K01537	GO:0046872,GO:0000166	AT2G41560.1	ACA4	autoinhibited Ca(2+)-ATPase, isoform 4
Ciclev10006635m.g	780.334	1.64996	6.14996e-19	9.29006e-17	406	423	296	1294	904	1475	NA
Ciclev10001083m.g	90.9268	-4.37767	8.62464e-19	1.29332e-16	168	225	125	15	5	6	Ciclev10001083m.g	PF07714	PTHR27005,PTHR27005:SF38	KOG1187	2.7.11.1,2.7.10.2		GO:0006468,GO:0004672	AT3G57720.1		Protein kinase superfamily protein
Ciclev10007645m.g	102.676	6.66256	1.12349e-18	1.67253e-16	4	0	2	323	124	194	Ciclev10007645m.g	PF01453,PF08276,PF00954,PF07714	PTHR27002,PTHR27002:SF9	KOG0984,KOG0580	2.7.11.1		GO:0048544,GO:0006468,GO:0004672	AT4G27300.1		S-locus lectin protein kinase family protein
Ciclev10002906m.g	1475.32	-2.16118	1.20575e-18	1.78208e-16	2670	2043	2414	751	422	497	NA
Ciclev10007572m.g	272.978	7.05194	1.51564e-18	2.22409e-16	4	3	5	141	532	971	Ciclev10007572m.g	PF11883,PF08276,PF00954,PF01453,PF07714	PTHR27002,PTHR27002:SF9	KOG1187	2.7.11.1		GO:0004674,GO:0048544,GO:0006468,GO:0004672	AT4G21380.1	ARK3,RK3	receptor kinase 3
Ciclev10003101m.g	121.984	2.28555	1.68515e-18	2.4553e-16	46	35	42	245	161	220	Ciclev10003101m.g							AT2G20142.1		Toll-Interleukin-Resistance (TIR) domain family protein
Ciclev10030138m.g	371.505	2.04502	1.89542e-18	2.74223e-16	176	140	117	533	556	737	Ciclev10030138m.g	PF13450	PTHR16128,PTHR16128:SF8		1.3.3.4			AT3G04650.1		FAD/NAD(P)-binding oxidoreductase family protein
Ciclev10005694m.g	2731.14	-0.958969	2.40966e-18	3.46183e-16	3884	3540	3275	2124	1492	2118	NA
Ciclev10018540m.g	135.113	2.78218	2.50457e-18	3.57319e-16	44	26	32	218	240	256	Ciclev10018540m.g	PF00931	PTHR23155,PTHR23155:SF563	KOG4658			GO:0043531	AT3G14470.1		NB-ARC domain-containing disease resistance protein
Ciclev10003044m.g	647.179	1.46636	3.9694e-18	5.62396e-16	397	327	300	1194	775	966	Ciclev10003044m.g	PF08122	PTHR15082				GO:0022900,GO:0005747,GO:0005739	AT1G14450.1		NADH dehydrogenase (ubiquinone)s
Ciclev10004056m.g	77.7785	3.64428	4.46549e-18	6.28349e-16	7	17	10	150	119	175	NA
Ciclev10017562m.g	116.456	-7.8814	4.55356e-18	6.36383e-16	311	239	151	0	2	1	Ciclev10017562m.g							AT1G51172.1
Ciclev10026219m.g	217.567	-1.79208	5.16135e-18	7.16451e-16	338	326	332	117	82	101	Ciclev10026219m.g	PF00625	PTHR23117,PTHR23117:SF12	KOG0707	2.7.4.8	K00942		AT3G06200.1		P-loop containing nucleoside triphosphate hydrolases superfamily protein
Ciclev10024845m.g	361.607	1.44608	5.27576e-18	7.27418e-16	223	199	157	548	478	594	Ciclev10024845m.g	PF13855,PF00931	PTHR23155,PTHR23155:SF639			K13459	GO:0005515,GO:0043531	AT5G63020.1		Disease resistance protein (CC-NBS-LRR class) family
Ciclev10027451m.g	186.153	-4.07102	8.03734e-18	1.10079e-15	604	285	190	28	15	22	Ciclev10027451m.g	PF00736	PTHR11595,PTHR11595:SF27	KOG1668		K03232	GO:0006414,GO:0005853,GO:0003746	AT2G18110.1		Translation elongation factor EF1B/ribosomal protein S6 family protein
Ciclev10033409m.g	86.6429	2.96423	8.43572e-18	1.14771e-15	17	21	20	183	145	140	Ciclev10033409m.g		PTHR37181					AT1G18850.1
Ciclev10017616m.g	4570.02	1.62734	8.87579e-18	1.19963e-15	2876	2091	1740	6865	6279	7977	NA
Ciclev10005017m.g	201.044	9.21533	1.02675e-17	1.37866e-15	0	1	1	331	350	551	Ciclev10005017m.g	PF03140	PTHR31549					AT3G50120.1		Plant protein of unknown function (DUF247)
Ciclev10015137m.g	163.518	2.1159	1.14118e-17	1.52237e-15	74	60	49	251	239	324	Ciclev10015137m.g	PF03140	PTHR31549,PTHR31549:SF2					AT4G31980.1
Ciclev10014404m.g	1851.23	1.65649	1.22268e-17	1.62057e-15	1168	757	745	3157	2274	3254	Ciclev10014404m.g	PF00501	PTHR24095,PTHR24095:SF153		6.2.1.1		GO:0008152,GO:0003824	AT1G55320.1	AAE18	acyl-activating enzyme 18
Ciclev10032468m.g	281.795	-5.16935	1.23976e-17	1.63267e-15	685	519	439	35	4	10	Ciclev10032468m.g	PF03141	PTHR10108,PTHR10108:SF844				GO:0008168	AT1G31850.3		S-adenosyl-L-methionine-dependent methyltransferases superfamily protein
Ciclev10007147m.g	250.297	-3.99804	1.2521e-17	1.63841e-15	514	415	464	56	20	16	Ciclev10007147m.g	PF07690	PTHR23500,PTHR23500:SF30				GO:0055085,GO:0016021	AT5G61520.1		Major facilitator superfamily protein
Ciclev10003010m.g	130.819	2.41946	1.29489e-17	1.68369e-15	41	41	40	249	154	285	NA
Ciclev10024835m.g	435.315	3.13095	1.31597e-17	1.70033e-15	86	134	48	777	742	862	Ciclev10024835m.g	PF00931	PTHR23155,PTHR23155:SF478			K13459	GO:0043531	AT5G63020.1		Disease resistance protein (CC-NBS-LRR class) family
Ciclev10023777m.g	103.624	-2.50305	1.84124e-17	2.36415e-15	183	169	169	29	24	43	NA
Ciclev10031737m.g	48.1459	-4.44045	2.0806e-17	2.6549e-15	88	92	91	5	4	4	Ciclev10031737m.g	PF06880	PTHR31050,PTHR31050:SF2					AT1G13480.1		Protein of unknown function (DUF1262)
Ciclev10000315m.g	410.989	2.10443	2.21898e-17	2.81399e-15	218	135	114	728	613	698	Ciclev10000315m.g	PF00931	PTHR23155,PTHR23155:SF554	KOG4658		K13459	GO:0043531	AT4G27190.1		NB-ARC domain-containing disease resistance protein
Ciclev10003824m.g	79.6611	-2.82467	2.41278e-17	3.04099e-15	159	151	107	21	21	18	Ciclev10003824m.g				2.1.1.12			AT5G49810.1	MMT	methionine S-methyltransferase
Ciclev10010205m.g	1840.54	-4.14765	2.55934e-17	3.18661e-15	2736	3565	3854	385	111	126	Ciclev10010205m.g	PF08263,PF13855,PF00069	PTHR27000,PTHR27000:SF196	KOG1187	2.7.11.1		GO:0005515,GO:0006468,GO:0005524,GO:0004672	AT4G08850.1		Leucine-rich repeat receptor-like protein kinase family protein
Ciclev10011933m.g	294.259	-1.9766	2.54462e-17	3.18661e-15	533	408	450	158	97	113	Ciclev10011933m.g	PF04193	PTHR16201,PTHR16201:SF34	KOG2913				AT2G41050.1		PQ-loop repeat family protein / transmembrane family protein
Ciclev10019937m.g	2499.07	-1.17707	3.18073e-17	3.93644e-15	3833	3125	3306	1639	1342	1723	Ciclev10019937m.g	PF00786,PF00620	PTHR23177	KOG4270			GO:0007165	AT4G03100.1		Rho GTPase activating protein with PAK-box/P21-Rho-binding domain
Ciclev10001634m.g	1906.68	1.37031	3.30266e-17	4.06286e-15	1171	1137	863	3459	2258	2770	Ciclev10001634m.g	PF00814	PTHR11735,PTHR11735:SF14		2.6.99.4	K01409		AT4G22720.1		Actin-like ATPase superfamily protein
Ciclev10027465m.g	167.462	-8.99333	3.51787e-17	4.30185e-15	356	406	238	0	2	0	Ciclev10027465m.g	PF00109,PF02801	PTHR11712,PTHR11712:SF287	KOG1394	2.3.1.179,2.3.1.41	K09458		AT1G74960.3	ATKAS2,FAB1,KAS2	fatty acid biosynthesis 1
Ciclev10017173m.g	134.162	5.40212	3.99185e-17	4.85258e-15	13	4	2	249	147	434	Ciclev10017173m.g	PF03106	PTHR31221				GO:0043565,GO:0006355,GO:0003700	AT2G47260.1	ATWRKY23,WRKY23	WRKY DNA-binding protein 23
Ciclev10015234m.g	835.035	4.11544	4.27899e-17	5.17103e-15	139	57	78	1010	1094	2828	Ciclev10015234m.g	PF02458	PTHR31642,PTHR31642:SF36		2.3.1.232,2.3.1.196		GO:0016747	AT5G17540.1		HXXXD-type acyl-transferase family protein
Ciclev10017693m.g	98.6324	4.25265	4.35762e-17	5.23526e-15	16	12	2	230	151	199	Ciclev10017693m.g	PF08263,PF13855,PF00069	PTHR27000,PTHR27000:SF114	KOG1187	2.7.11.1		GO:0005515,GO:0006468,GO:0005524,GO:0004672	AT3G47570.1		Leucine-rich repeat protein kinase family protein
Ciclev10005753m.g	259.209	2.35261	4.6167e-17	5.51427e-15	86	82	83	525	272	566	Ciclev10005753m.g		PTHR35320,PTHR35320:SF1					AT5G62140.1
Ciclev10010515m.g	629.615	-3.69127	5.28782e-17	6.27936e-15	1102	1435	935	57	60	166	Ciclev10010515m.g	PF08263,PF00560,PF12799	PTHR27004	KOG0472			GO:0005515	AT2G34930.1		disease resistance family protein / LRR family protein
Ciclev10011580m.g	9740.38	-1.89812	5.59695e-17	6.60826e-15	13824	14795	16373	3905	3625	5111	Ciclev10011580m.g	PF16711,PF16712,PF16709	PTHR31172,PTHR31172:SF3					AT2G40820.1
Ciclev10029566m.g	222.829	-2.14822	5.70277e-17	6.69473e-15	423	341	319	75	63	116	Ciclev10029566m.g	PF00011
Ciclev10008765m.g	26646.4	-2.83479	5.79139e-17	6.74566e-15	46210	59741	33598	7471	7395	4739	Ciclev10008765m.g	PF01946	PTHR10617,PTHR10617:SF115	KOG2960		K03146		AT5G54770.1	THI1,THI4,TZ	thiazole biosynthetic enzyme, chloroplast (ARA6) (THI1) (THI4)
Ciclev10028652m.g	13412.1	0.779388	5.81183e-17	6.74566e-15	10739	10266	8375	18697	14670	18708	Ciclev10028652m.g	PF00076	PTHR15241,PTHR15241:SF4				GO:0003676	AT1G07350.1		RNA-binding (RRM/RBD/RNP motifs) family protein
Ciclev10001675m.g	114.138	10.2565	6.13439e-17	7.08005e-15	0	0	0	204	231	256	Ciclev10001675m.g	PF04997,PF04998	PTHR19376,PTHR19376:SF37	KOG0260	2.7.7.6	K03006	GO:0006351,GO:0003899,GO:0003677	AT4G35800.1	NRPB1,RNA_POL_II_LS,RNA_POL_II_LSRNA_POL_II_LS,RPB1	RNA polymerase II large subunit
Ciclev10010783m.g	383.438	-3.22063	6.53427e-17	7.49944e-15	902	651	527	57	99	63	Ciclev10010783m.g	PF03552	PTHR13301,PTHR13301:SF60		2.4.1.12		GO:0030244,GO:0016760,GO:0016020	AT1G55850.1	ATCSLE1,CSLE1	cellulose synthase like E1
Ciclev10010615m.g	1034.59	-1.39641	6.69299e-17	7.63893e-15	1449	1567	1411	572	503	672	Ciclev10010615m.g		PTHR35133,PTHR35133:SF1					AT5G56780.1	ATET2,ET2	effector of transcription2
Ciclev10010795m.g	73.9171	-4.96118	6.77676e-17	7.69181e-15	110	116	187	4	5	5	Ciclev10010795m.g	PF08700	PTHR15954,PTHR15954:SF4					AT4G02030.1		Vps51/Vps67 family (components of vesicular transport) protein
Ciclev10027535m.g	79.4783	3.59544	7.67384e-17	8.66217e-15	16	6	14	165	107	185	Ciclev10027535m.g	PF13855,PF00931	PTHR23155,PTHR23155:SF639			K13459	GO:0005515,GO:0043531	AT5G63020.1		Disease resistance protein (CC-NBS-LRR class) family
Ciclev10027056m.g	145.163	8.74433	8.1996e-17	9.20506e-15	0	0	2	340	230	326	Ciclev10027056m.g	PF04005	PTHR12900,PTHR12900:SF0	KOG3999		K10903	GO:0030896,GO:0006281,GO:0000077	AT1G52530.1
Ciclev10004001m.g	1377.86	-1.13937	8.29063e-17	9.25667e-15	2093	1928	1619	1046	731	871	Ciclev10004001m.g	PF00252	PTHR12220,PTHR12220:SF14			K02878	GO:0006412,GO:0005840,GO:0003735,GO:0019843	ATCG00790.1		ribosomal protein L16
Ciclev10015779m.g	8107.01	-1.736	8.92182e-17	9.85429e-15	14040	10037	12756	4548	3227	3732	Ciclev10015779m.g	PF00141	PTHR31388,PTHR31388:SF22		1.11.1.7	K00430	GO:0055114,GO:0020037,GO:0006979,GO:0004601	AT5G06720.1	ATPA2,PA2	peroxidase 2
Ciclev10027601m.g	52.4854	3.80726	8.91825e-17	9.85429e-15	10	7	4	106	76	122	Ciclev10027601m.g	PF13855,PF00931	PTHR23155,PTHR23155:SF497	KOG4658		K13459	GO:0005515,GO:0043531	AT4G27220.1		NB-ARC domain-containing disease resistance protein
Ciclev10023524m.g	382.019	2.29367	9.27511e-17	1.01897e-14	180	98	110	756	458	764	Ciclev10023524m.g	PF05699,PF14291	PTHR11697				GO:0046983	AT1G19260.1		TTF-type zinc finger protein with HAT dimerisation domain
Ciclev10013995m.g	276.476	3.35953	1.00544e-16	1.09871e-14	75	45	29	367	502	659	Ciclev10013995m.g	PF01637	PTHR23155,PTHR23155:SF554	KOG4658			GO:0005524	AT4G27190.1		NB-ARC domain-containing disease resistance protein
Ciclev10031003m.g	2570.04	1.63319	1.04668e-16	1.13773e-14	1243	1468	1014	3826	3752	4245	Ciclev10031003m.g	PF03055	PTHR10543,PTHR10543:SF46	KOG1285	1.14.99.42,1.13.11.51	K09840		AT4G19170.1	CCD4,NCED4	nine-cis-epoxycarotenoid dioxygenase 4
Ciclev10000988m.g	848.872	-4.56718	1.08792e-16	1.17633e-14	595	1774	2258	79	67	63	Ciclev10000988m.g	PF13041,PF01535	PTHR24015,PTHR24015:SF873					AT3G18970.1	MEF20	mitochondrial editing factor 20
Ciclev10031201m.g	373.189	1.87576	1.18983e-16	1.27979e-14	182	129	162	712	441	669	Ciclev10031201m.g	PF00201	PTHR11926,PTHR11926:SF214		2.4.1.195	K11820	GO:0016758,GO:0008152	AT1G24100.1	UGT74B1	UDP-glucosyl transferase 74B1
Ciclev10023439m.g	469.893	4.29604	1.61363e-16	1.72659e-14	75	30	33	486	768	1494	Ciclev10023439m.g	PF12796	PTHR24128,PTHR24128:SF24					AT5G54620.1		Ankyrin repeat family protein
Ciclev10025693m.g	103.206	2.56968	1.97709e-16	2.10453e-14	35	33	21	164	153	226	Ciclev10025693m.g	PF00931				K13459	GO:0043531	AT5G63020.1		Disease resistance protein (CC-NBS-LRR class) family
Ciclev10031639m.g	394.914	5.31705	2.11332e-16	2.23794e-14	32	17	10	265	797	1264	Ciclev10031639m.g	PF00026	PTHR13683,PTHR13683:SF298	KOG1339	3.4.23.12		GO:0006508,GO:0004190	AT5G33340.1	CDR1	Eukaryotic aspartyl protease family protein
Ciclev10002076m.g	360.64	1.62679	2.64145e-16	2.78287e-14	171	200	152	658	475	540	Ciclev10002076m.g	PF09808	PTHR15131					AT3G53270.1		Small nuclear RNA activating complex (SNAPc), subunit SNAP43 protein
Ciclev10005696m.g	904.709	-4.26647	2.87845e-16	3.01709e-14	1944	1583	1580	189	42	54	NA
Ciclev10006736m.g	47.0612	5.09514	2.93895e-16	3.06487e-14	4	3	1	90	83	107	NA
Ciclev10029550m.g	784.008	-1.21638	3.00714e-16	3.12013e-14	1114	1093	1033	506	435	501	Ciclev10029550m.g		PTHR35718					AT2G28410.1
Ciclev10017728m.g	87.6554	6.6888	3.14795e-16	3.24983e-14	1	3	1	121	128	291	Ciclev10017728m.g	PF13947,PF07714	PTHR27009		2.7.11.1		GO:0030247,GO:0006468,GO:0004672	AT5G38280.1	PR5K	PR5-like receptor kinase
Ciclev10028154m.g	521.95	-3.03498	3.72182e-16	3.82305e-14	1232	737	813	147	123	72	Ciclev10028154m.g	PF00262	PTHR11073,PTHR11073:SF1	KOG0675		K08054	GO:0051082,GO:0006457,GO:0005783,GO:0005509	AT5G61790.1	ATCNX1,CNX1	calnexin 1
Ciclev10005671m.g	701.874	-3.76827	4.45792e-16	4.55639e-14	1330	1345	1197	171	34	104	NA
Ciclev10015471m.g	420.209	-2.21537	5.14839e-16	5.23606e-14	750	615	680	217	98	151	Ciclev10015471m.g	PF02996	PTHR15111,PTHR15111:SF0	KOG3047,KOG3048		K17560		AT1G03760.1		Prefoldin chaperone subunit family protein
Ciclev10009462m.g	448.596	-1.51672	6.20052e-16	6.24429e-14	724	606	637	230	223	255	Ciclev10009462m.g		PTHR35277,PTHR35277:SF2					AT5G57000.1
Ciclev10013892m.g	165.358	-9.87513	6.19219e-16	6.24429e-14	408	363	224	1	0	0	Ciclev10013892m.g	PF03101,PF10551	PTHR31669				GO:0006355	AT4G38180.1	FRS5	FAR1-related sequence 5
Ciclev10007341m.g	512.599	5.31534	6.5957e-16	6.60986e-14	12	53	10	715	798	1579	Ciclev10007341m.g	PF08263,PF00560,PF13855	PTHR27004	KOG0472	2.7.11.1		GO:0005515	AT2G34930.1		disease resistance family protein / LRR family protein
Ciclev10007213m.g	1344.76	-1.62612	7.08858e-16	7.06931e-14	1994	1841	2133	681	623	702	Ciclev10007213m.g		PTHR33976,PTHR33976:SF1					AT5G19250.1		Glycoprotein membrane precursor GPI-anchored
Ciclev10018229m.g	606.526	4.0113	1.05291e-15	1.04497e-13	137	42	39	891	1142	1429	Ciclev10018229m.g	PF00664,PF00005	PTHR24223,PTHR24223:SF245		3.6.3.44		GO:0055085,GO:0042626,GO:0016021,GO:0006810,GO:0005524,GO:0016887	AT3G13080.1	ATMRP3,MRP3	multidrug resistance-associated protein 3
Ciclev10001981m.g	1490.38	3.21725	1.17969e-15	1.16517e-13	366	171	318	1969	3020	3066	Ciclev10001981m.g	PF07649	PTHR13871,PTHR13871:SF43		2.7.1.107		GO:0055114,GO:0047134	AT1G20990.1		Cysteine/Histidine-rich C1 domain family protein
Ciclev10017787m.g	420.557	-1.27749	1.19057e-15	1.17029e-13	642	550	570	267	215	272	Ciclev10017787m.g	PF02358,PF00982	PTHR10788,PTHR10788:SF6		2.4.1.15	K16055	GO:0005992,GO:0003824	AT1G78580.1	ATTPS1,TPS1	trehalose-6-phosphate synthase
Ciclev10031432m.g	145.638	-1.91167	1.3915e-15	1.36129e-13	238	223	220	72	43	75	Ciclev10031432m.g	PF11900,PF12313	PTHR24413,PTHR24413:SF78			K14508		AT5G45110.1	ATNPR3,NPR3	NPR1-like protein 3
Ciclev10006223m.g	83.0985	-4.38313	1.61176e-15	1.56929e-13	202	138	134	12	9	2	Ciclev10006223m.g		PTHR13271,PTHR13271:SF11					AT3G55080.2		SET domain-containing protein
Ciclev10024854m.g	294.169	-3.26033	1.77464e-15	1.71972e-13	629	582	388	94	25	58	Ciclev10024854m.g	PF13855,PF00931	PTHR23155,PTHR23155:SF639			K13459	GO:0005515,GO:0043531	AT1G12220.2	RPS5	Disease resistance protein (CC-NBS-LRR class) family
Ciclev10001697m.g	63.7874	6.24007	1.83221e-15	1.76576e-13	4	0	1	112	99	179	Ciclev10001697m.g	PF00069	PTHR27005,PTHR27005:SF38	KOG1187	2.7.11.1,2.7.10.1	K04733	GO:0006468,GO:0005524,GO:0004672	AT3G57730.1		Protein kinase superfamily protein
Ciclev10013310m.g	56.6096	-4.29437	1.83934e-15	1.76576e-13	155	104	68	8	4	5	Ciclev10013310m.g	PF01873	PTHR23001,PTHR23001:SF3			K03238	GO:0006413,GO:0003743	AT5G20920.1	EIF2 BETA,EMB1401	eukaryotic translation initiation factor 2 beta subunit
Ciclev10024972m.g	5582.89	-1.14292	1.88683e-15	1.80293e-13	7533	8086	7098	3580	3118	3962	Ciclev10024972m.g	PF00860				K14611	GO:0055085,GO:0016020,GO:0006810,GO:0005215	AT4G38050.1		Xanthine/uracil permease family protein
Ciclev10007426m.g	73.4795	3.40647	2.66053e-15	2.53046e-13	8	13	16	136	103	177	Ciclev10007426m.g	PF11883,PF08276,PF00954,PF01453,PF07714	PTHR27002,PTHR27002:SF95	KOG1187	2.7.11.1		GO:0004674,GO:0048544,GO:0006468,GO:0004672	AT1G65800.1	ARK2,RK2	receptor kinase 2
Ciclev10033797m.g	117.578	5.05222	2.84269e-15	2.69125e-13	15	2	4	189	173	347	Ciclev10033797m.g		PTHR32387,PTHR32387:SF3			K17592		AT3G48770.1		DNA binding;ATP binding
Ciclev10024288m.g	538.941	-1.08189	3.07998e-15	2.90252e-13	783	739	651	366	290	409	NA
Ciclev10028601m.g	1686.91	-0.977316	3.11423e-15	2.9214e-13	2405	2371	1881	1209	955	1336	Ciclev10028601m.g	PF00249	PTHR21717,PTHR21717:SF22					AT5G58340.2		myb-like HTH transcriptional regulator family protein
Ciclev10002058m.g	244.742	4.27537	3.24167e-15	3.02713e-13	38	11	23	726	422	277	Ciclev10002058m.g	PF01565	PTHR32448		1.3.3.8		GO:0055114,GO:0050660,GO:0016491	AT4G20820.1		FAD-binding Berberine family protein
Ciclev10007620m.g	120.25	2.36225	3.43031e-15	3.18879e-13	54	29	34	227	184	205	Ciclev10007620m.g	PF05786	PTHR13108	KOG2328		K06676	GO:0007076,GO:0000796	AT2G32590.1
Ciclev10024411m.g	74.6591	9.64656	3.62033e-15	3.35027e-13	0	0	0	162	112	190	Ciclev10024411m.g	PF04434,PF10551	PTHR31973,PTHR31973:SF0				GO:0008270	AT1G49920.1		MuDR family transposase
Ciclev10023258m.g	282.234	-2.07263	3.67315e-15	3.38391e-13	562	374	422	118	75	145	Ciclev10023258m.g	PF00931,PF01582	PTHR11017,PTHR11017:SF162	KOG4658			GO:0043531,GO:0007165,GO:0005515	AT5G36930.2		Disease resistance protein (TIR-NBS-LRR class) family
Ciclev10021719m.g	1218.41	2.71118	3.73263e-15	3.42336e-13	428	276	264	2562	1107	3047	Ciclev10021719m.g	PF07722	PTHR11315	KOG1559	3.4.19.9	K01307	GO:0016787,GO:0006541,GO:0008242,GO:0003824	AT1G78680.1	ATGGH2,GGH2	gamma-glutamyl hydrolase 2
Ciclev10024450m.g	67.9064	7.04577	4.20601e-15	3.84037e-13	0	0	3	142	119	152	Ciclev10024450m.g	PF00121	PTHR21139,PTHR21139:SF6		5.3.1.1	K01803	GO:0008152,GO:0004807	AT3G55440.1	ATCTIMC,CYTOTPI,TPI	triosephosphate isomerase
Ciclev10018190m.g	193.143	2.6972	4.25847e-15	3.87106e-13	67	31	55	429	261	347	Ciclev10018190m.g	PF01637	PTHR23155,PTHR23155:SF554	KOG4658			GO:0005524	AT4G27190.1		NB-ARC domain-containing disease resistance protein
Ciclev10007475m.g	320.437	3.26085	4.34627e-15	3.93347e-13	59	82	40	389	510	881	Ciclev10007475m.g	PF00954,PF08276,PF01453,PF07714	PTHR27002		2.7.11.1		GO:0048544,GO:0006468,GO:0004672	AT4G21380.1	ARK3,RK3	receptor kinase 3
Ciclev10024113m.g	101.294	2.13756	4.3842e-15	3.9504e-13	34	42	35	194	129	188	Ciclev10024113m.g							AT3G13310.1		Chaperone DnaJ-domain superfamily protein
Ciclev10017485m.g	95.4295	-5.47324	4.97978e-15	4.46745e-13	78	234	224	5	3	5	Ciclev10017485m.g	PF00067	PTHR24298,PTHR24298:SF86	KOG0156			GO:0055114,GO:0020037,GO:0016705,GO:0005506	AT4G31500.1	ATR4,CYP83B1,RED1,RNT1,SUR2	cytochrome P450, family 83, subfamily B, polypeptide 1
Ciclev10003779m.g	74.6901	-9.6921	5.14994e-15	4.60001e-13	186	163	101	0	0	0	Ciclev10003779m.g		PTHR34115
Ciclev10030116m.g	50.0768	-4.39189	7.02923e-15	6.25145e-13	83	129	72	6	4	4	Ciclev10030116m.g	PF08263,PF07714,PF13855	PTHR27000,PTHR27000:SF114		2.7.11.1		GO:0006468,GO:0004672,GO:0005515	AT3G47570.1		Leucine-rich repeat protein kinase family protein
Ciclev10017274m.g	17523.6	-1.48983	8.43711e-15	7.47121e-13	23152	27292	25537	9749	8662	9648	Ciclev10017274m.g	PF14368	PTHR33122,PTHR33122:SF9					AT5G48490.1		Bifunctional inhibitor/lipid-transfer protein/seed storage 2S albumin superfamily protein
Ciclev10024079m.g	66.2847	9.47303	8.68479e-15	7.65752e-13	0	0	0	146	119	141	Ciclev10024079m.g	PF13041,PF01535	PTHR24015					AT2G20540.1	MEF21	mitochondrial editing factor 21
Ciclev10009684m.g	707.36	-1.09156	8.99196e-15	7.89448e-13	1117	912	839	515	360	522	Ciclev10009684m.g	PF00692	PTHR11241,PTHR11241:SF0	KOG3370	3.6.1.23	K01520	GO:0046080,GO:0016787	AT3G46940.1	DUT1	DUTP-PYROPHOSPHATASE-LIKE 1
Ciclev10021199m.g	522.008	-1.17242	9.45532e-15	8.26597e-13	759	711	671	327	284	373	Ciclev10021199m.g		PTHR14898,PTHR14898:SF5			K11322	GO:0035267,GO:0032777,GO:0006357	AT1G16690.1		Enhancer of polycomb-like transcription factor protein
Ciclev10025625m.g	81.4385	2.556	9.54808e-15	8.31169e-13	23	24	23	181	119	128	Ciclev10025625m.g		PTHR23155,PTHR23155:SF639			K13459		AT1G12220.2	RPS5	Disease resistance protein (CC-NBS-LRR class) family
Ciclev10030278m.g	68.089	9.51363	1.02648e-14	8.8979e-13	0	0	0	176	103	144	Ciclev10030278m.g	PF02362					GO:0003677	AT3G18990.1	REM39,VRN1	AP2/B3-like transcriptional factor family protein
Ciclev10000054m.g	1730.31	-2.5507	1.11474e-14	9.62237e-13	3811	1746	3190	553	410	595	Ciclev10000054m.g	PF00005,PF00664	PTHR24221,PTHR24221:SF235		3.6.3.44	K05658	GO:0016887,GO:0005524,GO:0055085,GO:0042626,GO:0016021,GO:0006810	AT1G27940.1	PGP13	P-glycoprotein 13
Ciclev10024164m.g	84.6802	2.83492	1.12159e-14	9.64095e-13	18	17	26	178	108	176	Ciclev10024164m.g	PF01965	PTHR11019,PTHR11019:SF100	KOG2764		K03152		AT1G53280.1		Class I glutamine amidotransferase-like superfamily protein
Ciclev10032192m.g	1480.23	2.56006	1.1325e-14	9.69418e-13	613	398	288	1932	2433	3336	Ciclev10032192m.g	PF03106	PTHR31282,PTHR31282:SF37				GO:0043565,GO:0006355,GO:0003700	AT3G56400.1	ATWRKY70,WRKY70	WRKY DNA-binding protein 70
Ciclev10030608m.g	205.099	3.94322	1.21881e-14	1.03897e-12	32	14	28	219	437	495	Ciclev10030608m.g	PF04564,PF00514	PTHR22849,PTHR22849:SF3	KOG4199	6.3.2.19		GO:0016567,GO:0004842,GO:0005515	AT1G68940.1		Armadillo/beta-catenin-like repeat family protein
Ciclev10032327m.g	756.373	0.989597	1.2286e-14	1.04299e-12	534	542	430	1144	855	1097	Ciclev10032327m.g	PF13602	PTHR11695,PTHR11695:SF552	KOG1198	1.3.1.74	K18980	GO:0055114,GO:0016491,GO:0008270	AT1G23740.1		Oxidoreductase, zinc-binding dehydrogenase family protein
Ciclev10006746m.g	112.073	-4.30616	1.50574e-14	1.273e-12	184	183	254	22	5	7	Ciclev10006746m.g	PF13041,PF12854	PTHR24015					AT3G22470.1		Pentatricopeptide repeat (PPR) superfamily protein
Ciclev10005124m.g	3834.46	0.879464	1.63406e-14	1.37583e-12	2855	2847	2322	5276	4207	5809	Ciclev10005124m.g	PF16050,PF05179	PTHR12466,PTHR12466:SF8	KOG3786		K15175	GO:0016593,GO:0016570,GO:0006368	AT3G22590.1	CDC73,PHP	PLANT HOMOLOGOUS TO PARAFIBROMIN
Ciclev10000225m.g	1441.64	-1.05731	1.65867e-14	1.39084e-12	1967	1938	1850	1099	758	1033	Ciclev10000225m.g	PF07496,PF02362	PTHR23336,PTHR23336:SF23				GO:0008270,GO:0003677	AT2G30470.1	HSI2,VAL1	high-level expression of sugar-inducible gene 2
Ciclev10010811m.g	74.9165	9.65033	1.79504e-14	1.49908e-12	0	0	0	118	127	216	Ciclev10010811m.g	PF08263,PF00560,PF13855	PTHR27004	KOG0472			GO:0005515	AT2G34930.1		disease resistance family protein / LRR family protein
Ciclev10027216m.g	120.045	-8.53294	1.95843e-14	1.62891e-12	165	298	237	0	0	2	Ciclev10027216m.g	PF14009
Ciclev10010245m.g	299.11	-1.83581	2.18121e-14	1.80688e-12	447	544	395	174	103	128	NA
Ciclev10028964m.g	92080.3	2.54056	2.25531e-14	1.86077e-12	32469	28571	19988	108145	137504	236502	Ciclev10028964m.g	PF00182	PTHR22595,PTHR22595:SF34	KOG4742	3.2.1.14	K01183	GO:0016998,GO:0006032,GO:0004568	AT3G12500.1	ATHCHIB,B-CHI,CHI-B,HCHIB,PR-3,PR3	basic chitinase
Ciclev10003198m.g	38.1304	-3.98694	2.31383e-14	1.90141e-12	78	78	58	5	3	6	Ciclev10003198m.g	PF13637,PF13962	PTHR24177,PTHR24177:SF39					AT5G04690.1		Ankyrin repeat family protein
Ciclev10024978m.g	71.1346	-5.67762	2.33861e-14	1.91412e-12	154	169	95	0	6	2	Ciclev10024978m.g	PF01453,PF07714	PTHR27002,PTHR27002:SF142	KOG1187	2.7.11.1		GO:0006468,GO:0004672	AT5G60900.1	RLK1	receptor-like protein kinase 1
Ciclev10024877m.g	210.716	7.68702	2.41507e-14	1.96886e-12	3	0	3	98	354	838	Ciclev10024877m.g	PF08263,PF13855,PF11721,PF07714	PTHR27003,PTHR27003:SF71	KOG1187	2.7.11.1		GO:0005515,GO:0006468,GO:0004672	AT2G37050.3		Leucine-rich repeat protein kinase family protein
Ciclev10003073m.g	75.5664	9.66087	2.53491e-14	2.05839e-12	0	0	0	115	174	162	NA
Ciclev10005285m.g	1200.7	-1.66426	3.34896e-14	2.7087e-12	1862	1745	1781	502	526	733	Ciclev10005285m.g	PF00011						AT1G07400.1		HSP20-like chaperones superfamily protein
Ciclev10008448m.g	147.593	-2.50468	3.63229e-14	2.92635e-12	282	288	182	66	34	37	Ciclev10008448m.g	PF00155	PTHR11751,PTHR11751:SF387			K00815	GO:0030170,GO:0009058	AT5G53970.1		Tyrosine transaminase family protein
Ciclev10019202m.g	1011.17	-2.22633	3.68567e-14	2.95775e-12	1356	1579	1915	352	273	479	Ciclev10019202m.g	PF00544	PTHR31683,PTHR31683:SF20		4.2.2.2	K01728		AT3G07010.1		Pectin lyase-like superfamily protein
Ciclev10007032m.g	2332.24	7.62067	4.02646e-14	3.21866e-12	14	16	37	249	3699	10391	Ciclev10007032m.g		PTHR10217,PTHR10217:SF465	KOG0498		K05391		AT2G46440.1	ATCNGC11,CNGC11	cyclic nucleotide-gated channels
Ciclev10006434m.g	54.0451	3.41904	5.48975e-14	4.37137e-12	7	7	13	101	86	116	Ciclev10006434m.g	PF03140	PTHR31549					AT3G50170.1		Plant protein of unknown function (DUF247)
Ciclev10029998m.g	158.254	2.29603	5.76666e-14	4.57414e-12	42	58	57	266	205	343	Ciclev10029998m.g	PF00931	PTHR23155,PTHR23155:SF554	KOG4658			GO:0043531	AT1G12210.1	RFL1	RPS5-like 1
Ciclev10027613m.g	54.8976	4.97894	6.00756e-14	4.7469e-12	1	7	2	135	69	130	Ciclev10027613m.g		PTHR31669,PTHR31669:SF15				GO:0006355	AT1G52520.1	FRS6	FAR1-related sequence 6
Ciclev10018196m.g	216.771	-1.92868	6.79212e-14	5.34625e-12	343	336	335	105	58	119	Ciclev10018196m.g	PF14416,PF13839	PTHR32285,PTHR32285:SF47					AT2G30900.1	TBL43	TRICHOME BIREFRINGENCE-LIKE 43
Ciclev10014410m.g	333.145	5.74446	8.0208e-14	6.28929e-12	26	9	3	257	525	1239	Ciclev10014410m.g	PF08263,PF00560,PF13855	PTHR27000,PTHR27000:SF196	KOG0472	2.7.11.1		GO:0005515	AT4G08850.1		Leucine-rich repeat receptor-like protein kinase family protein
Ciclev10008595m.g	416.798	1.90021	8.41006e-14	6.56944e-12	227	156	144	676	689	619	Ciclev10008595m.g	PF12847	PTHR18895,PTHR18895:SF3					AT5G53920.1		ribosomal protein L11 methyltransferase-related
Ciclev10033908m.g	55.063	-3.69105	8.55348e-14	6.65616e-12	77	121	101	8	9	7	Ciclev10033908m.g	PF11900,PF12313	PTHR24413,PTHR24413:SF78			K14508		AT4G19660.1	ATNPR4,NPR4	NPR1-like protein 4
Ciclev10027357m.g	51.806	-9.16309	8.93214e-14	6.9246e-12	113	105	90	0	0	0	NA
Ciclev10025047m.g	143.379	8.70658	9.15763e-14	7.07272e-12	0	0	2	183	186	528	Ciclev10025047m.g	PF13947,PF00069	PTHR27005,PTHR27005:SF7	KOG1187	2.7.11.1		GO:0030247,GO:0006468,GO:0005524,GO:0004672	AT1G69730.1		Wall-associated kinase family protein
Ciclev10011288m.g	89.7327	3.72865	9.44164e-14	7.26476e-12	14	19	5	226	99	202	Ciclev10011288m.g	PF00069	PTHR27000,PTHR27000:SF114	KOG0984	2.7.11.1		GO:0006468,GO:0005524,GO:0004672	AT3G47570.1		Leucine-rich repeat protein kinase family protein
Ciclev10011396m.g	2584.29	-0.91177	1.01263e-13	7.76246e-12	3717	3130	3156	1937	1563	2008	Ciclev10011396m.g	PF01501	PTHR32116,PTHR32116:SF31		2.4.1.43	K13648	GO:0016757,GO:0047262	AT3G02350.1	GAUT9	galacturonosyltransferase 9
Ciclev10019042m.g	718.369	-1.69028	1.01876e-13	7.78044e-12	1087	1088	1061	293	315	430	Ciclev10019042m.g	PF11961,PF05003	PTHR31371,PTHR31371:SF5		2.7.11.1,2.7.10.1			AT3G23160.1		Protein of unknown function (DUF668)
Ciclev10003042m.g	143.643	6.4215	1.06709e-13	8.11934e-12	7	0	3	149	177	567	NA
Ciclev10027245m.g	87.8815	8.01204	1.17462e-13	8.90459e-12	0	0	2	157	150	231	Ciclev10027245m.g	PF05699,PF14291	PTHR11697				GO:0046983	AT1G19260.1		TTF-type zinc finger protein with HAT dimerisation domain
Ciclev10018970m.g	5470.61	-1.11116	1.19464e-13	9.02307e-12	8747	6789	6713	4066	3077	3471	Ciclev10018970m.g	PF01237	PTHR10972,PTHR10972:SF91	KOG2209				AT4G22540.1	ORP2A	OSBP(oxysterol binding protein)-related protein 2A
Ciclev10004563m.g	1222.26	6.84239	1.38269e-13	1.04051e-11	45	6	14	313	2701	4240	Ciclev10004563m.g		PTHR10217,PTHR10217:SF465					AT5G53130.1	ATCNGC1,CNGC1	cyclic nucleotide gated channel 1
Ciclev10024534m.g	318.339	-1.40611	1.43268e-13	1.0742e-11	458	450	455	208	150	178	Ciclev10024534m.g	PF07725,PF13676,PF13855,PF00931	PTHR11017,PTHR11017:SF162	KOG4658			GO:0007165,GO:0005515,GO:0043531	AT5G17680.1		disease resistance protein (TIR-NBS-LRR class), putative
Ciclev10031627m.g	161.2	-1.58008	1.57529e-13	1.17683e-11	289	225	207	93	63	94	Ciclev10031627m.g	PF11900,PF12313	PTHR24413,PTHR24413:SF78			K14508		AT5G45110.1	ATNPR3,NPR3	NPR1-like protein 3
Ciclev10028648m.g	498.045	3.14209	1.69335e-13	1.26044e-11	178	54	76	1111	751	895	Ciclev10028648m.g	PF00450	PTHR11802,PTHR11802:SF29	KOG1282		K16296	GO:0006508,GO:0004185	AT3G12203.1	scpl17	serine carboxypeptidase-like 17
Ciclev10019718m.g	194.33	3.42894	1.98916e-13	1.47528e-11	54	32	15	299	265	542	Ciclev10019718m.g	PF00560	PTHR27004,PTHR27004:SF1				GO:0005515	AT3G05660.1	AtRLP33,RLP33	receptor like protein 33
Ciclev10006078m.g	2832.25	-0.8879	2.15932e-13	1.59573e-11	3886	3503	3491	2220	1646	2261	Ciclev10006078m.g	PF07019	PTHR20994,PTHR20994:SF0	KOG4455			GO:0072546,GO:0016021,GO:0005783	AT5G49540.1		Rab5-interacting family protein
Ciclev10016441m.g	299.811	-2.40476	2.19413e-13	1.61233e-11	368	554	547	87	88	116	Ciclev10016441m.g	PF00657	PTHR14209	KOG3035			GO:0016788	AT5G45920.1		SGNH hydrolase-type esterase superfamily protein
Ciclev10023468m.g	1841.82	3.68746	2.19749e-13	1.61233e-11	426	204	177	1702	3145	5592	Ciclev10023468m.g	PF12796	PTHR24128,PTHR24128:SF24					AT5G54620.1		Ankyrin repeat family protein
Ciclev10029659m.g	578.18	1.75021	2.30059e-13	1.68197e-11	271	291	225	796	732	1222	Ciclev10029659m.g							AT3G04650.1		FAD/NAD(P)-binding oxidoreductase family protein
Ciclev10020101m.g	312.177	-2.04421	2.43793e-13	1.77606e-11	454	461	555	124	91	163	Ciclev10020101m.g	PF07992	PTHR23023,PTHR23023:SF86	KOG1399			GO:0055114,GO:0016491	AT5G07800.1		Flavin-binding monooxygenase family protein
Ciclev10015630m.g	50.1765	5.41513	2.7301e-13	1.98188e-11	6	1	0	105	74	126	Ciclev10015630m.g	PF08241,PF08100	PTHR11746,PTHR11746:SF99	KOG3178			GO:0008168,GO:0008152,GO:0046983	AT4G35160.1		O-methyltransferase family protein
Ciclev10013440m.g	104.876	-8.3422	2.79997e-13	2.02544e-11	335	191	114	2	0	0	Ciclev10013440m.g	PF00443,PF04780	PTHR22975,PTHR22975:SF9	KOG1887	3.4.19.12		GO:0036459,GO:0016579	AT3G47890.1		Ubiquitin carboxyl-terminal hydrolase-related protein
Ciclev10016269m.g	1848.08	-1.19877	2.84684e-13	2.05212e-11	2684	2310	2598	1264	987	1190	Ciclev10016269m.g	PF05739,PF14523	PTHR19957,PTHR19957:SF138	KOG0811		K08488	GO:0005515	AT5G46860.1	ATSYP22,ATVAM3,SGR3,SYP22,VAM3	Syntaxin/t-SNARE family protein
Ciclev10017555m.g	304.461	-2.24583	2.86191e-13	2.05577e-11	502	371	596	124	83	121	Ciclev10017555m.g	PF04144	PTHR10687,PTHR10687:SF22	KOG3088			GO:0016021,GO:0015031	AT2G20840.1		Secretory carrier membrane protein (SCAMP) family protein
Ciclev10005754m.g	1863.75	-1.25297	3.10287e-13	2.22109e-11	3267	2314	2260	1147	930	1315	NA
Ciclev10019211m.g	3646.26	-1.34033	3.40651e-13	2.42998e-11	5297	5076	5060	2164	2060	2037	Ciclev10019211m.g	PF08263,PF07714	PTHR27000,PTHR27000:SF133	KOG1187	2.7.11.1		GO:0006468,GO:0004672	AT1G63430.1		Leucine-rich repeat protein kinase family protein
Ciclev10005168m.g	64.5212	-5.62902	3.98031e-13	2.82947e-11	208	81	95	6	1	1	Ciclev10005168m.g	PF03140	PTHR31549					AT4G31980.1
Ciclev10011494m.g	4486.43	-1.26138	4.55782e-13	3.22882e-11	6664	6864	5302	3356	2254	2516	Ciclev10011494m.g	PF08241,PF05050	PTHR10108,PTHR10108:SF885				GO:0008168,GO:0008152	AT5G01710.1		methyltransferases
Ciclev10032670m.g	74.7749	9.64574	4.61675e-13	3.25933e-11	0	0	0	149	203	85	Ciclev10032670m.g	PF05056	PTHR33103					AT5G01150.1		Protein of unknown function (DUF674)
Ciclev10019146m.g	3316.42	-1.00991	5.2331e-13	3.68181e-11	4880	4143	4117	2221	1986	2530	Ciclev10019146m.g	PF01501	PTHR32116,PTHR32116:SF4		2.4.1.43	K13648	GO:0016757,GO:0047262	AT3G61130.1	GAUT1,LGT1	galacturonosyltransferase 1
Ciclev10031310m.g	56.8106	-6.43618	5.64854e-13	3.96053e-11	170	72	96	3	1	0	Ciclev10031310m.g	PF00651,PF11900,PF12313	PTHR24413,PTHR24413:SF78			K14508	GO:0005515	AT4G19660.1	ATNPR4,NPR4	NPR1-like protein 4
Ciclev10002971m.g	56.1436	-4.91196	6.83786e-13	4.77813e-11	105	132	86	7	4	0	NA
Ciclev10014861m.g	755.627	-4.7035	7.3396e-13	5.11135e-11	2576	889	981	51	89	20	Ciclev10014861m.g	PF00067	PTHR24298,PTHR24298:SF136	KOG0156			GO:0055114,GO:0020037,GO:0016705,GO:0005506	AT4G12320.1	CYP706A6	cytochrome P450, family 706, subfamily A, polypeptide 6
Ciclev10030529m.g	155.737	1.79037	7.90265e-13	5.48487e-11	78	61	68	310	200	235	Ciclev10030529m.g	PF00931	PTHR23155,PTHR23155:SF563	KOG4658			GO:0043531	AT3G14460.1		LRR and NB-ARC domains-containing disease resistance protein
Ciclev10030734m.g	425.913	1.71579	8.99463e-13	6.22174e-11	275	162	160	742	519	760	Ciclev10030734m.g		PTHR10887,PTHR10887:SF331			K18422		AT1G05460.1	SDE3	P-loop containing nucleoside triphosphate hydrolases superfamily protein
Ciclev10008869m.g	1449.18	-0.768206	9.72286e-13	6.7029e-11	1985	1766	1666	1209	908	1183	Ciclev10008869m.g	PF03765,PF00650	PTHR23324,PTHR23324:SF80	KOG1471				AT1G55840.1		Sec14p-like phosphatidylinositol transfer family protein
Ciclev10000179m.g	351.812	2.90403	1.04495e-12	7.17973e-11	99	110	42	506	491	924	Ciclev10000179m.g	PF01637	PTHR23155,PTHR23155:SF554	KOG4658			GO:0005524	AT4G27220.1		NB-ARC domain-containing disease resistance protein
Ciclev10030345m.g	409.825	-1.38797	1.34081e-12	9.18185e-11	651	517	585	258	208	227	Ciclev10030345m.g		PTHR11785,PTHR11785:SF411				GO:0016020,GO:0015171,GO:0003333	AT1G58030.1	CAT2	cationic amino acid transporter 2
Ciclev10029006m.g	2560.41	3.27127	1.35879e-12	9.27409e-11	874	265	330	5655	2817	6152	Ciclev10029006m.g	PF03181	PTHR31236,PTHR31236:SF4					AT1G49320.1	ATUSPL1,USPL1	unknown seed protein like 1
Ciclev10025197m.g	2364.24	2.16744	1.36541e-12	9.28841e-11	1177	880	549	3230	3406	5226	Ciclev10025197m.g	PF03514	PTHR31636,PTHR31636:SF53					AT4G36710.1		GRAS family transcription factor
Ciclev10012877m.g	61.6367	6.51144	1.60151e-12	1.08586e-10	1	3	0	82	91	206	Ciclev10012877m.g	PF02902			3.4.22.68		GO:0008234,GO:0006508
Ciclev10004043m.g	37.8531	4.9471	1.72108e-12	1.16309e-10	1	3	3	67	57	103	Ciclev10004043m.g	PF07500	PTHR11477			K03145	GO:0006351	AT2G42730.1		F-box family protein
Ciclev10028611m.g	704.699	-1.89162	1.76213e-12	1.18693e-10	1036	965	1245	270	283	359	Ciclev10028611m.g	PF00777	PTHR13713,PTHR13713:SF54		2.4.99.4		GO:0008373,GO:0006486	AT1G08280.1		Glycosyltransferase family 29 (sialyltransferase) family protein
Ciclev10003819m.g	161.628	3.61047	1.83004e-12	1.22864e-10	29	14	29	496	240	188	NA
Ciclev10005289m.g	39.5815	4.20333	1.88929e-12	1.26429e-10	4	2	6	94	50	91	Ciclev10005289m.g	PF00011
Ciclev10004653m.g	1335.11	-1.35386	2.09847e-12	1.39971e-10	1845	1756	2033	860	622	833	Ciclev10004653m.g		PTHR31342,PTHR31342:SF12					AT1G48280.1		hydroxyproline-rich glycoprotein family protein
Ciclev10003911m.g	58.5533	-6.16059	2.16541e-12	1.43968e-10	153	144	55	0	1	4	Ciclev10003911m.g	PF00139,PF00069	PTHR27007,PTHR27007:SF55	KOG1187	2.7.11.1		GO:0030246,GO:0006468,GO:0005524,GO:0004672	AT5G10530.1		Concanavalin A-like lectin protein kinase family protein
Ciclev10024618m.g	44.09	5.42534	2.30656e-12	1.52858e-10	4	0	2	128	58	84	NA
Ciclev10032623m.g	266.011	-2.15245	3.01378e-12	1.99084e-10	357	432	479	130	66	109	Ciclev10032623m.g		PTHR36783					AT4G24930.1		thylakoid lumenal 17.9 kDa protein, chloroplast
Ciclev10014112m.g	5536.88	-1.12117	3.19195e-12	2.10178e-10	7377	7911	7116	3514	2951	4269	Ciclev10014112m.g	PF00400,PF13925	PTHR19845,PTHR19845:SF5	KOG0267		K18643	GO:0005515	AT1G61210.1		Transducin/WD40 repeat-like superfamily protein
Ciclev10002794m.g	61.7114	-7.56663	3.34314e-12	2.19429e-10	117	118	126	2	0	0	NA
Ciclev10005690m.g	147.051	-4.6082	3.37395e-12	2.20046e-10	296	336	212	28	4	5	Ciclev10005690m.g	PF06632	PTHR28559			K10886	GO:0006310,GO:0006302,GO:0005634,GO:0003677	AT3G23100.1	XRCC4	homolog of human DNA ligase iv-binding protein XRCC4
Ciclev10005967m.g	289.85	2.08095	3.36538e-12	2.20046e-10	165	83	86	572	364	518	Ciclev10005967m.g		PTHR10217,PTHR10217:SF465					AT5G53130.1	ATCNGC1,CNGC1	cyclic nucleotide gated channel 1
Ciclev10001690m.g	1434.5	1.63243	4.10349e-12	2.66779e-10	680	833	566	1935	1925	2789	Ciclev10001690m.g	PF01073	PTHR10366,PTHR10366:SF308		5.1.3.2	K01784	GO:0055114,GO:0016616,GO:0006694,GO:0003854	AT4G10960.1	UGE5	UDP-D-glucose/UDP-D-galactose 4-epimerase 5
Ciclev10017651m.g	94.1447	-3.27317	4.19267e-12	2.71717e-10	184	229	101	29	12	14	Ciclev10017651m.g	PF03140	PTHR31549,PTHR31549:SF2					AT4G31980.1
Ciclev10023782m.g	123.685	2.30837	4.24029e-12	2.73939e-10	40	56	28	190	183	258	Ciclev10023782m.g	PF01048	PTHR21234,PTHR21234:SF30		3.2.2.30,3.2.2.9		GO:0009116,GO:0003824	AT4G24340.1		Phosphorylase superfamily protein
Ciclev10032302m.g	35517.5	-0.966515	4.31508e-12	2.77897e-10	47173	47546	44157	26743	22110	24631	Ciclev10032302m.g	PF00230	PTHR19139,PTHR19139:SF167				GO:0016020,GO:0006810,GO:0005215	AT3G54820.1	PIP2;5,PIP2D	plasma membrane intrinsic protein 2;5
Ciclev10005659m.g	117.106	3.13374	4.54169e-12	2.91577e-10	36	27	10	187	167	297	Ciclev10005659m.g	PF00646,PF14299	PTHR32278,PTHR32278:SF6				GO:0005515	AT2G02250.1	AtPP2-B2,PP2-B2	phloem protein 2-B2
Ciclev10021815m.g	865.752	-1.33087	4.66459e-12	2.98534e-10	1359	1050	1250	577	434	500	Ciclev10021815m.g	PF00168	PTHR32246,PTHR32246:SF31				GO:0005515	AT4G01200.1		Calcium-dependent lipid-binding (CaLB domain) family protein
Ciclev10014209m.g	895.622	6.50423	4.84911e-12	3.09379e-10	13	24	20	241	587	4898	Ciclev10014209m.g	PF01477,PF00305	PTHR11771,PTHR11771:SF42		1.13.11.12	K00454	GO:0005515,GO:0055114,GO:0046872,GO:0016702	AT3G45140.1	ATLOX2,LOX2	lipoxygenase 2
Ciclev10025012m.g	88.3334	6.67448	5.22158e-12	3.32112e-10	0	3	2	67	148	323	Ciclev10025012m.g	PF13947,PF00069	PTHR27005,PTHR27005:SF7	KOG1187	2.7.11.1		GO:0030247,GO:0006468,GO:0005524,GO:0004672	AT1G69730.1		Wall-associated kinase family protein
Ciclev10018385m.g	178.628	5.92781	6.10587e-12	3.87157e-10	12	6	0	149	309	620	Ciclev10018385m.g	PF14380,PF13947	PTHR27009,PTHR27009:SF6				GO:0030247	AT1G18390.2		Protein kinase superfamily protein
Ciclev10020539m.g	257.829	-1.59905	6.68718e-12	4.22712e-10	346	422	373	152	115	125	Ciclev10020539m.g		PTHR11122,PTHR11122:SF15					AT1G55370.2	NDF5	NDH-dependent cyclic electron flow 5
Ciclev10033565m.g	850.924	1.08793	6.97951e-12	4.39837e-10	622	551	450	1202	1106	1217	Ciclev10033565m.g	PF13959,PF00271,PF00270	PTHR24031,PTHR24031:SF2		3.6.4.13	K14809	GO:0005524,GO:0003676	AT5G05450.1		P-loop containing nucleoside triphosphate hydrolases superfamily protein
Ciclev10005670m.g	69.8251	8.58487	7.00651e-12	4.40189e-10	1	0	0	127	101	206	Ciclev10005670m.g	PF14299	PTHR32278,PTHR32278:SF6					AT2G02360.1	AtPP2-B10,PP2-B10	phloem protein 2-B10
Ciclev10005397m.g	3112.8	-1.04606	7.13229e-12	4.46725e-10	4488	4090	3853	2433	1830	1957	Ciclev10005397m.g	PF00181	PTHR13691,PTHR13691:SF20	KOG0438			GO:0006412,GO:0005840,GO:0005622,GO:0003735	ATMG00560.1		Nucleic acid-binding, OB-fold-like protein
Ciclev10026768m.g	176.924	-2.17446	7.18747e-12	4.48812e-10	246	356	253	54	60	82	Ciclev10026768m.g	PF02519	PTHR31374,PTHR31374:SF18			K14488	GO:0009733	AT5G53590.1		SAUR-like auxin-responsive protein family
Ciclev10017891m.g	48.1122	2.75808	7.35354e-12	4.57791e-10	15	13	9	78	75	104	Ciclev10017891m.g	PF03140	PTHR31549,PTHR31549:SF2					AT4G31980.1
Ciclev10017011m.g	44.7832	-4.91555	7.64856e-12	4.74566e-10	102	117	44	3	1	5	Ciclev10017011m.g	PF03435	PTHR12286,PTHR12286:SF7				GO:0055114,GO:0016491	AT1G50450.1		Saccharopine dehydrogenase
Ciclev10031397m.g	2180.64	-0.786516	7.66919e-12	4.74566e-10	2993	2664	2530	1875	1350	1703	Ciclev10031397m.g	PF02817,PF00364,PF00198	PTHR23151,PTHR23151:SF61	KOG0557	2.3.1.12	K00627	GO:0016746,GO:0008152	AT3G25860.1	LTA2,PLE2	2-oxoacid dehydrogenases acyltransferase family protein
Ciclev10006657m.g	58.7416	9.30101	7.73915e-12	4.77457e-10	0	0	0	103	52	221	Ciclev10006657m.g	PF04535	PTHR11615,PTHR11615:SF113					AT3G06390.1		Uncharacterised protein family (UPF0497)
Ciclev10000592m.g	2341.84	-1.28904	7.90998e-12	4.86535e-10	3230	3146	3399	1339	1244	1575	Ciclev10000592m.g	PF01704	PTHR11952,PTHR11952:SF9	KOG2388	2.7.7.9,2.7.7.11,2.7.7.64,2.7.7.10,2.7.7.44	K12447	GO:0070569,GO:0008152	AT5G52560.1	ATUSP,USP	UDP-sugar pyrophosphorylase
Ciclev10023549m.g	110.842	2.48351	8.03871e-12	4.92977e-10	45	31	25	176	133	278	Ciclev10023549m.g	PF00067	PTHR24298,PTHR24298:SF151	KOG0156	1.14.13.121		GO:0055114,GO:0020037,GO:0016705,GO:0005506	AT5G57260.1	CYP71B10	cytochrome P450, family 71, subfamily B, polypeptide 10
Ciclev10033895m.g	65.0097	-9.48966	8.18408e-12	5.00398e-10	49	177	148	0	0	0	Ciclev10033895m.g	PF13561	PTHR24322,PTHR24322:SF552	KOG1014	1.1.1.330	K10251		AT1G24470.1	ATKCR2,KCR2	beta-ketoacyl reductase 2
Ciclev10026100m.g	911.144	1.18551	8.52857e-12	5.19914e-10	676	580	413	1365	1062	1473	Ciclev10026100m.g	PF04005	PTHR12900,PTHR12900:SF0	KOG3999		K10903	GO:0030896,GO:0006281,GO:0000077	AT1G52530.1
Ciclev10024402m.g	36.3517	8.60904	1.00692e-11	6.12014e-10	0	0	0	79	51	97	Ciclev10024402m.g	PF14291	PTHR11697,PTHR11697:SF74					AT1G19260.1		TTF-type zinc finger protein with HAT dimerisation domain
Ciclev10006986m.g	39.2385	-4.87231	1.06233e-11	6.43792e-10	81	107	41	3	2	3	Ciclev10006986m.g	PF02458	PTHR31623,PTHR31623:SF3		2.3.1.150	K13065	GO:0016747	AT1G24430.1		HXXXD-type acyl-transferase family protein
Ciclev10024504m.g	114.473	6.72301	1.14713e-11	6.93139e-10	0	0	6	147	285	237	Ciclev10024504m.g	PF13676,PF13855,PF00931	PTHR11017,PTHR11017:SF162				GO:0007165,GO:0005515,GO:0043531	AT5G17680.1		disease resistance protein (TIR-NBS-LRR class), putative
Ciclev10003086m.g	268.831	3.5752	1.17478e-11	7.07762e-10	46	62	18	288	500	714	NA
Ciclev10006920m.g	2085.35	2.26274	1.18387e-11	7.10378e-10	667	981	498	3000	3883	3446	Ciclev10006920m.g	PF00067	PTHR24298,PTHR24298:SF114				GO:0055114,GO:0020037,GO:0016705,GO:0005506	AT4G12300.1	CYP706A4	cytochrome P450, family 706, subfamily A, polypeptide 4
Ciclev10031554m.g	1187.06	0.974066	1.18604e-11	7.10378e-10	932	750	702	1605	1410	1804	Ciclev10031554m.g	PF04884	PTHR12770,PTHR12770:SF22					AT1G13770.1	RUS3	Protein of unknown function, DUF647
Ciclev10007404m.g	6500.72	-1.49185	1.22354e-11	7.30707e-10	9391	8585	10185	3398	3401	3541	Ciclev10007404m.g		PTHR31355,PTHR31355:SF7					AT4G27060.1	CN,SPR2,TOR1	ARM repeat superfamily protein
Ciclev10019903m.g	202.776	3.92368	1.22973e-11	7.32279e-10	11	37	25	245	287	649	Ciclev10019903m.g	PF00067	PTHR24298,PTHR24298:SF120		1.14.13.102		GO:0055114,GO:0020037,GO:0016705,GO:0005506	AT3G48270.1	CYP71A26	cytochrome P450, family 71, subfamily A, polypeptide 26
Ciclev10021020m.g	1352.64	0.831273	1.27902e-11	7.59427e-10	1050	997	845	1807	1569	1924	Ciclev10021020m.g	PF01208	PTHR21091,PTHR21091:SF105	KOG2872	4.1.1.37	K01599	GO:0006779,GO:0004853	AT3G14930.1	HEME1	Uroporphyrinogen decarboxylase
Ciclev10006672m.g	315.053	-6.1238	1.3611e-11	8.05832e-10	815	406	625	2	1	26	Ciclev10006672m.g	PF07690	PTHR23500,PTHR23500:SF30	KOG0254			GO:0055085,GO:0016021	AT5G61520.1		Major facilitator superfamily protein
Ciclev10033417m.g	33.0508	-3.88953	1.37856e-11	8.13823e-10	58	67	58	4	2	7	Ciclev10033417m.g	PF00043,PF13417	PTHR11260,PTHR11260:SF251	KOG0406	2.5.1.18	K00799	GO:0005515	AT1G17180.1	ATGSTU25,GSTU25	glutathione S-transferase TAU 25
Ciclev10017300m.g	131.09	2.8996	1.38913e-11	8.17715e-10	40	20	32	209	151	365	Ciclev10017300m.g	PF12609	PTHR33090					AT4G10270.1		Wound-responsive family protein
Ciclev10013665m.g	116.402	-3.16393	1.40269e-11	8.20995e-10	266	120	232	21	28	21	Ciclev10013665m.g	PF13855	PTHR27000	KOG4579	2.7.11.1		GO:0005515	AT4G08850.1		Leucine-rich repeat receptor-like protein kinase family protein
Ciclev10029975m.g	471.677	1.20262	1.40151e-11	8.20995e-10	342	302	212	711	574	735	Ciclev10029975m.g	PF04777	PTHR12645,PTHR12645:SF0		1.8.3.2	K17783	GO:0055114,GO:0016972	AT1G49880.1		Erv1/Alr family protein
Ciclev10011666m.g	838.237	-1.14001	1.49608e-11	8.73169e-10	1260	1013	1136	581	469	553	Ciclev10011666m.g		PTHR31469					AT3G56750.1
Ciclev10003110m.g	101.222	1.9007	1.50155e-11	8.73875e-10	52	33	42	192	130	171	Ciclev10003110m.g	PF00642	PTHR12506,PTHR12506:SF20				GO:0046872	AT3G48440.1		Zinc finger C-x8-C-x5-C-x3-H type family protein
Ciclev10023183m.g	3853.74	-0.985413	1.68142e-11	9.75794e-10	5508	4798	4853	3068	2283	2583	NA
Ciclev10010343m.g	134.817	-4.05803	1.76101e-11	1.0191e-09	139	186	395	11	17	18	Ciclev10010343m.g	PF00534,PF00862	PTHR12526,PTHR12526:SF391	KOG0853	2.4.1.13	K00695	GO:0016157,GO:0005985	AT3G43190.1	ATSUS4,SUS4	sucrose synthase 4
Ciclev10032214m.g	2069.24	-0.698644	1.83828e-11	1.06083e-09	2718	2589	2290	1705	1336	1815	Ciclev10032214m.g	PF03151	PTHR11132,PTHR11132:SF104	KOG1441				AT5G05820.1		Nucleotide-sugar transporter family protein
Ciclev10025905m.g	1246.26	-0.974302	1.9792e-11	1.13896e-09	1625	1718	1538	881	751	944	Ciclev10025905m.g	PF00069	PTHR24055,PTHR24055:SF196		2.7.11.24	K04371	GO:0006468,GO:0005524,GO:0004672	AT2G18170.1	ATMPK7,MPK7	MAP kinase 7
Ciclev10033985m.g	138.852	-3.46032	2.04151e-11	1.17153e-09	271	209	270	44	8	22	Ciclev10033985m.g	PF11698	PTHR10698			K02144	GO:0016820,GO:0015991,GO:0000221	AT3G42050.1		vacuolar ATP synthase subunit H family protein
Ciclev10020041m.g	245.363	-3.09035	2.09858e-11	1.20093e-09	448	452	400	79	54	23	Ciclev10020041m.g	PF11107	PTHR14449,PTHR14449:SF2					AT5G44010.1
Ciclev10012734m.g	116.438	3.6377	2.35768e-11	1.34545e-09	34	9	10	196	159	316	Ciclev10012734m.g	PF13561	PTHR24322,PTHR24322:SF425	KOG1611,KOG1204	1.1.1.206	K08081		AT5G06060.1		NAD(P)-binding Rossmann-fold superfamily protein
Ciclev10024358m.g	327.596	-3.66185	2.56052e-11	1.45716e-09	300	725	723	29	39	80	Ciclev10024358m.g	PF00248	PTHR11732,PTHR11732:SF239	KOG1577	1.1.1.247			AT1G59960.1		NAD(P)-linked oxidoreductase superfamily protein
Ciclev10023938m.g	2801.51	1.54515	2.59645e-11	1.47352e-09	1908	1401	1003	4113	3505	5235	Ciclev10023938m.g	PF13676,PF00931	PTHR11017,PTHR11017:SF174	KOG4658			GO:0007165,GO:0005515,GO:0043531	AT5G17680.1		disease resistance protein (TIR-NBS-LRR class), putative
Ciclev10006840m.g	43.696	-4.78844	2.62513e-11	1.48569e-09	67	99	81	2	6	1	Ciclev10006840m.g	PF00888	PTHR11932,PTHR11932:SF84			K03347	GO:0031625,GO:0006511	AT4G02570.1	ATCUL1,AXR6,CUL1	cullin 1
Ciclev10003176m.g	241.381	2.61004	2.69358e-11	1.52025e-09	111	47	48	351	381	536	Ciclev10003176m.g	PF01637	PTHR23155,PTHR23155:SF554	KOG4658			GO:0005524	AT4G27190.1		NB-ARC domain-containing disease resistance protein
Ciclev10013997m.g	44.5454	-6.51665	2.85836e-11	1.60883e-09	125	83	59	3	0	0	Ciclev10013997m.g	PF01637	PTHR23155,PTHR23155:SF554				GO:0005524	AT1G61310.1		LRR and NB-ARC domains-containing disease resistance protein
Ciclev10000141m.g	150.564	4.42609	2.97431e-11	1.66952e-09	20	7	13	136	185	582	Ciclev10000141m.g	PF08263,PF13855	PTHR27004,PTHR27004:SF3	KOG0472			GO:0005515	AT1G45616.1	AtRLP6,RLP6	receptor like protein 6
Ciclev10001726m.g	20400.4	-1.34328	3.08124e-11	1.72482e-09	36022	24327	26789	14475	8569	12830	Ciclev10001726m.g	PF00141	PTHR31235,PTHR31235:SF77		1.11.1.7	K00430	GO:0055114,GO:0020037,GO:0006979,GO:0004601	AT1G71695.1		Peroxidase superfamily protein
Ciclev10011232m.g	108.603	7.34165	3.33667e-11	1.86273e-09	1	3	0	49	222	381	Ciclev10011232m.g	PF13947,PF14380,PF00069	PTHR27009,PTHR27009:SF21	KOG1187	3.1.4.46		GO:0030247,GO:0006468,GO:0005524,GO:0004672	AT5G38260.1		Protein kinase superfamily protein
Ciclev10005927m.g	36.7165	8.62151	3.41077e-11	1.89894e-09	0	0	0	55	62	109	Ciclev10005927m.g	PF13499						AT4G13440.1		Calcium-binding EF-hand family protein
Ciclev10024756m.g	4548.07	-1.14897	3.77802e-11	2.09772e-09	7382	5904	5400	3529	2481	2667	Ciclev10024756m.g	PF08263,PF00560,PF00069,PF13855	PTHR27000,PTHR27000:SF185	KOG1187	2.7.11.1		GO:0005515,GO:0006468,GO:0005524,GO:0004672	AT1G73080.1	ATPEPR1,PEPR1	PEP1 receptor 1
Ciclev10027953m.g	76.0714	5.2664	3.79717e-11	2.10267e-09	2	1	8	115	89	263	Ciclev10027953m.g	PF00005,PF01061	PTHR19241,PTHR19241:SF301	KOG0061	3.6.3.36		GO:0016887,GO:0005524,GO:0016020	AT1G17840.1	ABCG11,ATWBC11,COF1,DSO,WBC11	white-brown complex homolog protein 11
Ciclev10000705m.g	115.175	-2.75107	4.22178e-11	2.33151e-09	300	130	173	27	24	41	Ciclev10000705m.g	PF04043,PF01095	PTHR31707,PTHR31707:SF21		3.1.1.11	K01051	GO:0004857,GO:0042545,GO:0030599,GO:0005618	AT3G10720.2		Plant invertase/pectin methylesterase inhibitor superfamily
Ciclev10011768m.g	6548.42	-1.155	4.43369e-11	2.44197e-09	9767	8763	8269	4318	4067	3917	Ciclev10011768m.g	PF03765,PF00650	PTHR23324,PTHR23324:SF57	KOG1471				AT3G51670.1		SEC14 cytosolic factor family protein / phosphoglyceride transfer family protein
Ciclev10007331m.g	3640.86	1.72499	4.84974e-11	2.66399e-09	2288	1658	1160	6627	5412	4965	Ciclev10007331m.g	PF05183	PTHR23079,PTHR23079:SF13	KOG0988	2.7.7.48	K11699	GO:0003968	AT2G19910.1		RNA-dependent RNA polymerase family protein
Ciclev10007579m.g	3305.82	1.04722	4.90997e-11	2.68822e-09	2354	2314	1757	4336	4096	5183	Ciclev10007579m.g	PF00149,PF04152	PTHR10139,PTHR10139:SF1			K10865	GO:0016787,GO:0030145,GO:0006302,GO:0005634,GO:0004519,GO:0006259,GO:0004527	AT5G54260.1	ATMRE11,MRE11	DNA repair and meiosis protein (Mre11)
Ciclev10027606m.g	88.4967	-2.51615	4.92004e-11	2.68822e-09	169	133	144	17	27	36	NA
Ciclev10012484m.g	2940.48	-1.25293	5.15106e-11	2.80699e-09	4419	3495	4294	1952	1566	1804	Ciclev10012484m.g	PF05739	PTHR19957,PTHR19957:SF129	KOG3202		K08506	GO:0005515	AT3G09740.1	ATSYP71,SYP71	syntaxin of plants 71
Ciclev10000448m.g	389.919	1.40302	5.27827e-11	2.8687e-09	201	252	181	566	534	625	Ciclev10000448m.g	PF14432,PF13041,PF01535	PTHR24015,PTHR24015:SF900					AT2G13600.1		Pentatricopeptide repeat (PPR) superfamily protein
Ciclev10003511m.g	47.3528	-4.16512	5.44867e-11	2.95349e-09	95	109	64	7	7	1	Ciclev10003511m.g	PF00012	PTHR19375,PTHR19375:SF219			K09490		AT5G28540.1	BIP1	heat shock protein 70 (Hsp 70) family protein
Ciclev10026708m.g	2169.45	-0.917996	5.64553e-11	3.05215e-09	2936	2665	2777	1698	1236	1698	Ciclev10026708m.g		PTHR11043,PTHR11043:SF9					AT1G15370.1		SNARE-like superfamily protein
Ciclev10031561m.g	116.818	2.80626	6.39761e-11	3.44967e-09	20	39	27	248	117	281	Ciclev10031561m.g	PF00646,PF13964	PTHR24414,PTHR24414:SF35				GO:0005515	AT1G23390.1		Kelch repeat-containing F-box family protein
Ciclev10024057m.g	766.683	2.19697	6.43679e-11	3.46171e-09	352	278	196	922	1068	1883	Ciclev10024057m.g	PF11721,PF07714	PTHR27003,PTHR27003:SF104	KOG1187	2.7.11.1		GO:0006468,GO:0004672	AT3G51550.1	FER	Malectin/receptor-like protein kinase family protein
Ciclev10027600m.g	240.171	4.17304	6.58646e-11	3.53296e-09	20	10	42	324	296	807	Ciclev10027600m.g	PF08276,PF01453,PF07714	PTHR27002,PTHR27002:SF5	KOG1187	2.7.11.1		GO:0006468,GO:0004672	AT3G16030.1	CES101	lectin protein kinase family protein
Ciclev10033035m.g	62.6661	2.27745	6.95213e-11	3.71939e-09	24	23	17	123	71	131	NA
Ciclev10001547m.g	125.41	3.08338	7.01703e-11	3.74436e-09	20	44	15	322	170	205	Ciclev10001547m.g	PF00190	PTHR31189,PTHR31189:SF0				GO:0045735	AT1G07750.1		RmlC-like cupins superfamily protein
Ciclev10009252m.g	220.703	3.38781	7.70389e-11	4.10022e-09	63	38	17	301	273	687	Ciclev10009252m.g	PF12796	PTHR24177,PTHR24177:SF17	KOG4412				AT5G15500.2		Ankyrin repeat family protein
Ciclev10017920m.g	97.7206	1.77756	7.78123e-11	4.13069e-09	49	43	39	142	144	175	Ciclev10017920m.g	PF00067	PTHR24296,PTHR24296:SF15	KOG0157			GO:0055114,GO:0020037,GO:0016705,GO:0005506	AT3G01900.1	CYP94B2	cytochrome P450, family 94, subfamily B, polypeptide 2
Ciclev10032689m.g	223.868	4.39274	8.26194e-11	4.37457e-09	21	18	21	142	281	916	Ciclev10032689m.g	PF03819	PTHR14552,PTHR14552:SF17		3.6.1.12	K16904		AT3G25400.1
Ciclev10003745m.g	295.141	2.83635	8.37602e-11	4.42357e-09	95	79	45	325	433	837	Ciclev10003745m.g	PF00324	PTHR11785,PTHR11785:SF370	KOG1289			GO:0055085,GO:0016020,GO:0006810,GO:0015171,GO:0003333	AT2G01170.1	BAT1	bidirectional amino acid transporter 1
Ciclev10027610m.g	2365.34	2.20176	8.53222e-11	4.49451e-09	1295	773	505	3587	3096	5336	Ciclev10027610m.g	PF03552	PTHR13301,PTHR13301:SF53		2.4.1.12		GO:0030244,GO:0016760,GO:0016020	AT2G32530.1	ATCSLB03,ATCSLB3,CSLB03	cellulose synthase-like B3
Ciclev10021732m.g	2888.9	-0.927649	8.61366e-11	4.52581e-09	3794	4099	3332	2240	1564	2360	Ciclev10021732m.g	PF00076					GO:0003676	AT4G17720.1		RNA-binding (RRM/RBD/RNP motifs) family protein
Ciclev10024982m.g	275.071	-2.35009	8.75873e-11	4.59029e-09	592	296	476	129	68	83	Ciclev10024982m.g	PF03141	PTHR10108,PTHR10108:SF797		2.1.1.41		GO:0008168	AT3G51070.1		S-adenosyl-L-methionine-dependent methyltransferases superfamily protein
Ciclev10005334m.g	210.394	5.70102	9.64093e-11	5.03978e-09	15	2	7	121	234	950	Ciclev10005334m.g	PF08246,PF00112	PTHR12411,PTHR12411:SF333	KOG1543	3.4.22.33		GO:0008234,GO:0006508	AT3G49340.1		Cysteine proteinases superfamily protein
Ciclev10019727m.g	2352.06	4.71718	9.6811e-11	5.04793e-09	352	103	80	1417	3561	9044	Ciclev10019727m.g	PF00067	PTHR24298,PTHR24298:SF74	KOG0156		K17961	GO:0055114,GO:0020037,GO:0016705,GO:0005506	AT3G25180.1	CYP82G1	cytochrome P450, family 82, subfamily G, polypeptide 1
Ciclev10023686m.g	110.283	6.15595	1.0299e-10	5.35653e-09	1	6	2	50	210	401	Ciclev10023686m.g	PF13676,PF00931	PTHR11017,PTHR11017:SF174				GO:0007165,GO:0005515,GO:0043531	AT1G69550.1		disease resistance protein (TIR-NBS-LRR class)
Ciclev10030929m.g	563.693	-0.905874	1.04147e-10	5.40302e-09	830	682	671	431	330	447	Ciclev10030929m.g	PF00651,PF11900,PF12313	PTHR24413,PTHR24413:SF78			K14508	GO:0005515	AT5G45110.1	ATNPR3,NPR3	NPR1-like protein 3
Ciclev10033966m.g	2729.64	-0.859221	1.05952e-10	5.48284e-09	3828	3236	3355	2260	1627	2089	Ciclev10033966m.g	PF00271,PF00176	PTHR10799,PTHR10799:SF660		3.6.4.12	K10875	GO:0005524	AT5G20420.1	CHR42	chromatin remodeling 42
Ciclev10028929m.g	285.531	5.05546	1.07911e-10	5.57016e-09	13	20	16	112	393	1223	Ciclev10028929m.g	PF05577	PTHR11010,PTHR11010:SF43		3.4.16.2		GO:0008236,GO:0006508	AT5G22860.1		Serine carboxypeptidase S28 family protein
Ciclev10019341m.g	391.736	-1.15733	1.08606e-10	5.59198e-09	513	569	514	263	202	282	Ciclev10019341m.g	PF03141	PTHR10108,PTHR10108:SF776				GO:0008168	AT1G26850.2		S-adenosyl-L-methionine-dependent methyltransferases superfamily protein
Ciclev10028745m.g	323.456	4.56727	1.09248e-10	5.59699e-09	60	5	16	564	590	737	Ciclev10028745m.g	PF02362	PTHR31920,PTHR31920:SF18				GO:0003677	AT3G18990.1	REM39,VRN1	AP2/B3-like transcriptional factor family protein
Ciclev10034007m.g	55.0736	2.54601	1.09169e-10	5.59699e-09	22	12	14	91	95	99	NA
Ciclev10026261m.g	436.166	1.04478	1.11538e-10	5.70008e-09	308	278	259	601	491	718	Ciclev10026261m.g	PF01569	PTHR11247,PTHR11247:SF25	KOG3146	3.1.3.4	K07252		AT5G66450.1		Phosphatidic acid phosphatase (PAP2) family protein
Ciclev10017239m.g	31.4979	5.50372	1.12292e-10	5.72441e-09	0	2	2	68	44	80	Ciclev10017239m.g	PF01434	PTHR23076,PTHR23076:SF60				GO:0006508,GO:0005524,GO:0004222	AT1G06430.1	FTSH8	FTSH protease 8
Ciclev10009428m.g	3749.34	-0.893763	1.14738e-10	5.8346e-09	5196	4530	4691	3041	2292	2722	Ciclev10009428m.g	PF13774	PTHR21136,PTHR21136:SF104					AT5G11150.1	ATVAMP713,VAMP713	vesicle-associated membrane protein 713
Ciclev10025188m.g	75.7797	5.3251	1.15779e-10	5.87302e-09	6	1	4	64	105	292	Ciclev10025188m.g	PF00069,PF13855	PTHR27000,PTHR27000:SF31	KOG4237	2.7.11.1		GO:0006468,GO:0005524,GO:0004672,GO:0005515	AT5G20480.1	EFR	EF-TU receptor
Ciclev10002010m.g	424.747	3.04432	1.16581e-10	5.89914e-09	146	80	54	668	415	1318	Ciclev10002010m.g		PTHR33779,PTHR33779:SF1					AT1G02070.1
Ciclev10026883m.g	79.7519	4.32358	1.23784e-10	6.2482e-09	1	13	8	139	159	160	NA
Ciclev10026188m.g	51.0118	4.78912	1.29011e-10	6.4961e-09	9	2	0	115	82	107	Ciclev10026188m.g	PF04005		KOG3999		K10903	GO:0030896,GO:0006281,GO:0000077	AT1G52530.1
Ciclev10023534m.g	190.709	-2.74856	1.33101e-10	6.68564e-09	472	172	344	50	42	60	Ciclev10023534m.g	PF00150	PTHR31263,PTHR31263:SF10		3.2.1.4		GO:0005975,GO:0004553	AT1G13130.1		Cellulase (glycosyl hydrolase family 5) protein
Ciclev10018297m.g	76.1675	-5.87912	1.37145e-10	6.87197e-09	51	172	203	6	1	1	Ciclev10018297m.g	PF00067	PTHR24298,PTHR24298:SF86	KOG0156			GO:0055114,GO:0020037,GO:0016705,GO:0005506	AT4G31500.1	ATR4,CYP83B1,RED1,RNT1,SUR2	cytochrome P450, family 83, subfamily B, polypeptide 1
Ciclev10006780m.g	27.9147	-4.7677	1.48322e-10	7.39594e-09	60	62	39	2	3	1	NA
Ciclev10026977m.g	40.1274	8.7521	1.48127e-10	7.39594e-09	0	0	0	93	32	133	NA
Ciclev10002462m.g	1477.99	3.48955	1.5408e-10	7.64596e-09	445	112	180	1765	2220	4390	Ciclev10002462m.g	PF00917			3.4.19.12		GO:0005515	AT3G17380.1		TRAF-like family protein
Ciclev10017006m.g	429.302	2.35321	1.53889e-10	7.64596e-09	185	121	115	469	751	946	Ciclev10017006m.g	PF03195	PTHR31301,PTHR31301:SF12					AT3G27650.1	LBD25	LOB domain-containing protein 25
Ciclev10027629m.g	5385.4	2.00661	1.60294e-10	7.93514e-09	3209	1950	1362	8054	6928	11675	Ciclev10027629m.g	PF03552	PTHR13301,PTHR13301:SF53		2.4.1.12		GO:0030244,GO:0016760,GO:0016020	AT2G32540.1	ATCSLB04,ATCSLB4,CSLB04	cellulose synthase-like B4
Ciclev10030555m.g	68.0905	5.58405	1.71203e-10	8.45478e-09	1	2	5	54	113	243	Ciclev10030555m.g	PF08263,PF00560,PF00069,PF13855	PTHR27000,PTHR27000:SF31	KOG0472	2.7.11.1		GO:0005515,GO:0006468,GO:0005524,GO:0004672	AT3G47570.1		Leucine-rich repeat protein kinase family protein
Ciclev10013856m.g	102.905	4.8925	1.82477e-10	8.98997e-09	16	5	0	223	160	233	Ciclev10013856m.g	PF03145	PTHR10315,PTHR10315:SF43	KOG3002	6.3.2.19	K04506	GO:0007275,GO:0006511,GO:0005634	AT5G37930.1		Protein with RING/U-box and TRAF-like domains
Ciclev10005149m.g	68.3079	9.51552	1.8947e-10	9.31211e-09	0	0	0	38	231	116	Ciclev10005149m.g	PF14226,PF03171	PTHR10209,PTHR10209:SF196	KOG0143	1.14.11.9		GO:0055114,GO:0016491	AT4G10490.1		2-oxoglutarate (2OG) and Fe(II)-dependent oxygenase superfamily protein
Ciclev10016063m.g	3902.78	1.82383	1.95716e-10	9.59616e-09	2149	1907	1128	5270	5006	8499	Ciclev10016063m.g	PF00226,PF01556	PTHR24078,PTHR24078:SF188	KOG0712,KOG0714		K09510		AT2G20560.1		DNAJ heat shock family protein
Ciclev10003250m.g	90.1813	-2.70973	1.98354e-10	9.70236e-09	217	119	133	16	23	34	Ciclev10003250m.g							AT2G21520.2		Sec14p-like phosphatidylinositol transfer family protein
Ciclev10002395m.g	1042.44	2.56814	2.03123e-10	9.912e-09	402	293	212	1387	1103	3124	Ciclev10002395m.g	PF00197	PTHR33107				GO:0004866	AT1G17860.1		Kunitz family trypsin and protease inhibitor protein
Ciclev10014683m.g	655.311	-0.866119	2.12311e-10	1.03358e-08	894	876	742	534	412	478	Ciclev10014683m.g	PF13637,PF11904	PTHR12447,PTHR12447:SF7	KOG0522				AT1G62050.1		Ankyrin repeat family protein
Ciclev10010230m.g	1223.71	-1.81257	2.17816e-10	1.05788e-08	1864	1495	2209	717	390	583	Ciclev10010230m.g		PTHR33133,PTHR33133:SF9					AT1G26650.1
Ciclev10033001m.g	8391.33	1.66142	2.19936e-10	1.06565e-08	4999	3485	3542	10485	11022	17663	Ciclev10033001m.g	PF00043	PTHR11260,PTHR11260:SF287		2.5.1.18	K00799		AT2G30870.1	ATGSTF10,ATGSTF4,ERD13,GSTF10	glutathione S-transferase PHI 10
Ciclev10002903m.g	26.4064	-4.27407	2.21891e-10	1.07259e-08	48	59	42	2	2	4	Ciclev10002903m.g		PTHR36896,PTHR36896:SF1
Ciclev10002831m.g	297.715	-1.13841	2.24027e-10	1.08038e-08	432	380	398	194	162	215	Ciclev10002831m.g	PF00069	PTHR24361,PTHR24361:SF409		2.7.11.25		GO:0006468,GO:0005524,GO:0004672	AT4G08500.1	ARAKIN,ATMEKK1,MAPKKK8,MEKK1	MAPK/ERK kinase kinase 1
Ciclev10030488m.g	36814.5	-1.00217	2.2493e-10	1.08219e-08	47397	47783	49359	27769	19975	27966	Ciclev10030488m.g	PF09268,PF13838,PF01394,PF00637	PTHR10292,PTHR10292:SF10			K04646	GO:0030132,GO:0030130,GO:0016192,GO:0006886,GO:0005198	AT3G11130.1		Clathrin, heavy chain
Ciclev10013652m.g	604.232	2.59506	2.29353e-10	1.10089e-08	217	186	114	715	1356	974	Ciclev10013652m.g	PF08263,PF13855,PF07714	PTHR27000,PTHR27000:SF114	KOG1187	2.7.11.1		GO:0005515,GO:0006468,GO:0004672	AT3G47570.1		Leucine-rich repeat protein kinase family protein
Ciclev10006075m.g	837.787	-0.983083	2.54685e-10	1.21964e-08	1247	1141	928	704	459	575	Ciclev10006075m.g		PTHR35459,PTHR35459:SF2					AT1G01730.1
Ciclev10032182m.g	1686.71	3.88089	2.55433e-10	1.22037e-08	365	171	121	1433	1937	6572	Ciclev10032182m.g	PF00191	PTHR10502,PTHR10502:SF104	KOG0819			GO:0005544,GO:0005509	AT2G38750.1	ANNAT4	annexin 4
Ciclev10020808m.g	997.231	-0.915104	2.6674e-10	1.27144e-08	1397	1262	1203	819	611	690	Ciclev10020808m.g	PF03407	PTHR10994,PTHR10994:SF60		2.4.1.37			AT4G01220.1		Nucleotide-diphospho-sugar transferase family protein
Ciclev10004101m.g	44.2452	-5.77621	2.68385e-10	1.27632e-08	101	106	55	0	0	5	Ciclev10004101m.g	PF13401	PTHR23155,PTHR23155:SF554	KOG4658				AT4G27190.1		NB-ARC domain-containing disease resistance protein
Ciclev10023098m.g	34.0296	-3.72412	2.7393e-10	1.29968e-08	73	71	46	4	2	9	Ciclev10023098m.g		PTHR34109,PTHR34109:SF2					AT5G48480.1		Lactoylglutathione lyase / glyoxalase I family protein
Ciclev10011022m.g	2442.11	-1.32811	2.74883e-10	1.3012e-08	3817	3174	3349	1894	1092	1323	Ciclev10011022m.g	PF14383,PF12552,PF14309	PTHR21726,PTHR21726:SF49					AT3G53540.1
Ciclev10004604m.g	7628.79	1.29974	2.82388e-10	1.33365e-08	4644	4843	3629	9554	10294	13205	Ciclev10004604m.g	PF00098,PF00076,PF00160	PTHR11071,PTHR11071:SF156	KOG0415	5.2.1.8	K12735	GO:0008270,GO:0003676,GO:0006457,GO:0003755,GO:0000413	AT1G53720.1	ATCYP59,CYP59	cyclophilin 59
Ciclev10020575m.g	818.267	0.823065	2.91184e-10	1.37204e-08	686	586	491	1200	855	1173	Ciclev10020575m.g	PF00319	PTHR11945,PTHR11945:SF156	KOG0014			GO:0046983,GO:0003677	AT1G18750.1	AGL65	AGAMOUS-like 65
Ciclev10011877m.g	363.242	1.35989	2.92632e-10	1.3757e-08	272	177	162	606	446	557	Ciclev10011877m.g	PF00646,PF07734	PTHR32133,PTHR32133:SF121				GO:0005515	AT4G12560.1	CPR30	F-box and associated interaction domains-containing protein
Ciclev10033090m.g	84.5871	-4.9331	2.98374e-10	1.3995e-08	124	194	162	14	2	1	Ciclev10033090m.g	PF12313				K14508		AT4G19660.1	ATNPR4,NPR4	NPR1-like protein 4
Ciclev10008188m.g	195.414	3.30379	3.00999e-10	1.40859e-08	57	37	16	253	246	610	Ciclev10008188m.g	PF13962,PF12796	PTHR24177,PTHR24177:SF17	KOG4412				AT5G51160.1		Ankyrin repeat family protein
Ciclev10000738m.g	744.335	-1.52741	3.34541e-10	1.562e-08	1393	883	1017	509	302	376	Ciclev10000738m.g	PF07690	PTHR11654,PTHR11654:SF94			K14638	GO:0055085,GO:0016021,GO:0016020,GO:0006810,GO:0005215	AT1G22540.1		Major facilitator superfamily protein
Ciclev10006483m.g	50.9597	9.09292	3.38932e-10	1.57892e-08	0	0	0	32	137	129	Ciclev10006483m.g	PF05627	PTHR33159,PTHR33159:SF6			K13456		AT3G25070.1	RIN4	RPM1 interacting protein 4
Ciclev10031574m.g	1468.85	-1.11418	3.44651e-10	1.60192e-08	2371	2100	1544	961	893	972	Ciclev10031574m.g	PF01501	PTHR13778,PTHR13778:SF4		2.4.1.43		GO:0016757	AT1G13250.1	GATL3	galacturonosyltransferase-like 3
Ciclev10024987m.g	4156.15	1.32956	3.48288e-10	1.61518e-08	2852	2474	1769	5432	5282	7511	Ciclev10024987m.g	PF05804,PF04564	PTHR22849,PTHR22849:SF40		6.3.2.19		GO:0016567,GO:0004842	AT4G36550.1		ARM repeat superfamily protein
Ciclev10029648m.g	1744.18	-2.11133	3.57601e-10	1.65463e-08	2145	4167	2085	685	628	683	NA
Ciclev10011622m.g	22825.2	-1.50809	3.59883e-10	1.66144e-08	31914	32458	34850	10197	10901	15186	Ciclev10011622m.g	PF00984,PF03720,PF03721	PTHR11374,PTHR11374:SF28		1.1.1.22	K00012	GO:0055114,GO:0051287,GO:0016616	AT5G15490.1		UDP-glucose 6-dehydrogenase family protein
Ciclev10015684m.g	126.088	4.76162	3.84014e-10	1.76888e-08	18	10	0	235	196	321	Ciclev10015684m.g	PF03140	PTHR31549,PTHR31549:SF2					AT4G31980.1
Ciclev10012511m.g	345.608	3.5027	3.92388e-10	1.80341e-08	56	60	50	233	602	1099	Ciclev10012511m.g	PF13410,PF13417	PTHR11260,PTHR11260:SF294	KOG0406	2.5.1.18	K00799	GO:0005515	AT5G02790.1	GSTL3	Glutathione S-transferase family protein
Ciclev10026680m.g	405.226	-1.06043	3.98221e-10	1.82613e-08	548	576	498	284	208	320	Ciclev10026680m.g		PTHR10110,PTHR10110:SF111				GO:0016021,GO:0015299,GO:0006812	AT1G79610.1	ATNHX6,NHX6	Na+/H+ antiporter 6
Ciclev10008164m.g	64.4839	6.57144	4.1036e-10	1.8776e-08	0	4	0	88	71	245	Ciclev10008164m.g	PF13962,PF12796	PTHR24177,PTHR24177:SF17	KOG4412				AT5G51160.1		Ankyrin repeat family protein
Ciclev10018333m.g	94.3509	6.34637	4.47607e-10	2.04347e-08	5	1	1	56	97	439	Ciclev10018333m.g	PF05922,PF02225,PF00082	PTHR10795,PTHR10795:SF423		3.4.14.10		GO:0006508,GO:0004252	AT2G04160.1	AIR3	Subtilisin-like serine endopeptidase family protein
Ciclev10007030m.g	92.31	3.72561	4.55609e-10	2.0754e-08	25	11	4	132	141	257	Ciclev10007030m.g	PF13499						AT4G13440.1		Calcium-binding EF-hand family protein
Ciclev10030941m.g	15206	-1.80508	5.07334e-10	2.3059e-08	27674	20228	22292	9920	5706	5217	Ciclev10030941m.g	PF08263,PF00069	PTHR27008,PTHR27008:SF6	KOG1187	2.7.11.1		GO:0006468,GO:0005524,GO:0004672	AT5G58300.1		Leucine-rich repeat protein kinase family protein
Ciclev10022908m.g	964.42	-1.02276	5.15295e-10	2.33691e-08	1296	1268	1252	784	504	680	Ciclev10022908m.g		PTHR34376,PTHR34376:SF2					AT4G01575.1		serine protease inhibitor, Kazal-type family protein
Ciclev10014442m.g	3492.54	0.83532	5.27461e-10	2.38682e-08	2847	2580	2056	5076	4066	4554	Ciclev10014442m.g	PF03982,PF12697	PTHR22753,PTHR22753:SF8		2.3.1.20		GO:0016747	AT5G41120.1		Esterase/lipase/thioesterase family protein
Ciclev10003097m.g	112.633	4.31604	5.41229e-10	2.44374e-08	2	16	13	153	164	348	Ciclev10003097m.g	PF01201	PTHR10394,PTHR10394:SF6			K02995	GO:0006412,GO:0005840,GO:0005622,GO:0003735	AT5G59240.1		Ribosomal protein S8e family protein
Ciclev10030935m.g	622.273	3.04773	5.44033e-10	2.45101e-08	180	149	78	590	900	1938	Ciclev10030935m.g	PF00168,PF09279,PF00387,PF00388	PTHR10336,PTHR10336:SF92		3.1.4.11	K05857	GO:0005515,GO:0035556,GO:0007165,GO:0006629,GO:0004435	AT3G08510.2	ATPLC2,PLC2	phospholipase C 2
Ciclev10017588m.g	24.8396	8.06052	5.45888e-10	2.45399e-08	0	0	0	60	32	64	Ciclev10017588m.g	PF05699,PF14291	PTHR11697				GO:0046983	AT1G19260.1		TTF-type zinc finger protein with HAT dimerisation domain
Ciclev10018544m.g	385.407	2.70652	5.53122e-10	2.47371e-08	76	80	139	478	651	901	Ciclev10018544m.g	PF13676,PF13855,PF00931	PTHR11017,PTHR11017:SF162	KOG4658			GO:0007165,GO:0005515,GO:0043531	AT5G17680.1		disease resistance protein (TIR-NBS-LRR class), putative
Ciclev10025232m.g	2668.42	-1.08371	5.53887e-10	2.47371e-08	4361	3491	2984	2184	1295	1834	Ciclev10025232m.g	PF04043,PF01095	PTHR31707,PTHR31707:SF42		3.1.1.11		GO:0004857,GO:0042545,GO:0030599,GO:0005618	AT1G53840.1	ATPME1,PME1	pectin methylesterase 1
Ciclev10031153m.g	3318.39	-0.893553	5.53708e-10	2.47371e-08	4372	4305	4074	2449	2173	2464	Ciclev10031153m.g		PTHR31762,PTHR31762:SF5					AT3G48860.1
Ciclev10006659m.g	47.558	-3.00309	5.56759e-10	2.48114e-08	118	72	65	10	6	17	Ciclev10006659m.g	PF03140	PTHR31549					AT3G50170.1		Plant protein of unknown function (DUF247)
Ciclev10027297m.g	98.2965	1.78539	5.66186e-10	2.51769e-08	52	45	35	200	127	143	Ciclev10027297m.g	PF01535,PF13041	PTHR24015,PTHR24015:SF600					AT2G01390.1		Tetratricopeptide repeat (TPR)-like superfamily protein
Ciclev10022873m.g	374.173	-1.47019	5.89883e-10	2.6174e-08	505	578	535	188	203	210	Ciclev10022873m.g	PF01476	PTHR33648,PTHR33648:SF1					AT3G52790.1		peptidoglycan-binding LysM domain-containing protein
Ciclev10007779m.g	258.685	2.67219	5.92017e-10	2.62121e-08	94	74	44	276	409	682	Ciclev10007779m.g	PF00954,PF08276,PF01453,PF07714	PTHR27002		2.7.11.1		GO:0048544,GO:0006468,GO:0004672	AT4G27290.1		S-locus lectin protein kinase family protein
Ciclev10022806m.g	113.848	4.59019	6.0852e-10	2.68848e-08	7	14	6	86	134	468	Ciclev10022806m.g		PTHR22814,PTHR22814:SF127					AT1G01490.1		Heavy metal transport/detoxification superfamily protein
Ciclev10022932m.g	30.732	8.36102	6.19625e-10	2.73167e-08	0	0	0	49	82	49	NA
Ciclev10002802m.g	39.8073	6.85925	6.22345e-10	2.73779e-08	0	0	2	86	56	104	Ciclev10002802m.g							AT3G20750.1	GATA29	GATA transcription factor 29
Ciclev10000851m.g	51.6513	5.4676	6.53312e-10	2.86787e-08	5	2	0	184	74	57	Ciclev10000851m.g	PF00067	PTHR24298,PTHR24298:SF102	KOG0156			GO:0055114,GO:0020037,GO:0016705,GO:0005506	AT4G31940.1	CYP82C4	cytochrome P450, family 82, subfamily C, polypeptide 4
Ciclev10003202m.g	1156.41	1.22181	7.26189e-10	3.18099e-08	849	591	627	1577	1391	2008	Ciclev10003202m.g	PF05115,PF01084	PTHR13479			K02963	GO:0009512,GO:0009055,GO:0006412,GO:0005840,GO:0005622,GO:0003735	ATCG00650.1		ribosomal protein S18
Ciclev10025330m.g	1387.97	4.20812	7.36811e-10	3.22065e-08	270	132	42	1122	2235	4742	Ciclev10025330m.g	PF03140	PTHR31549,PTHR31549:SF23					AT3G02645.1		Plant protein of unknown function (DUF247)
Ciclev10018688m.g	314.75	2.07962	7.75046e-10	3.38058e-08	156	128	79	387	533	616	Ciclev10018688m.g	PF13855,PF00931	PTHR23155,PTHR23155:SF563	KOG4658			GO:0005515,GO:0043531	AT3G14470.1		NB-ARC domain-containing disease resistance protein
Ciclev10017881m.g	939.189	-1.9829	7.80241e-10	3.39603e-08	1797	1099	1539	322	433	379	Ciclev10017881m.g	PF01238	PTHR10309,PTHR10309:SF0	KOG2757	5.3.1.8	K01809	GO:0008270,GO:0005975,GO:0004476,GO:0009298	AT3G02570.1	MEE31,PMI1	Mannose-6-phosphate isomerase, type I
Ciclev10028468m.g	1045.13	0.93196	7.8803e-10	3.42268e-08	784	781	578	1426	1153	1645	Ciclev10028468m.g		PTHR13890,PTHR13890:SF0	KOG2662		K16075		AT5G22830.1	ATMGT10,GMN10,MGT10,MRS2-11	magnesium (Mg) transporter 10
Ciclev10004038m.g	309.171	1.25567	8.07234e-10	3.4987e-08	197	195	151	509	412	408	Ciclev10004038m.g	PF01637	PTHR23155,PTHR23155:SF554	KOG4658			GO:0005524	AT4G27190.1		NB-ARC domain-containing disease resistance protein
Ciclev10010803m.g	26.1946	8.13419	8.20742e-10	3.54975e-08	0	0	0	39	45	77	Ciclev10010803m.g	PF00560,PF13855	PTHR27004	KOG0472	2.7.11.1		GO:0005515	AT2G34930.1		disease resistance family protein / LRR family protein
Ciclev10030982m.g	1788.75	-1.28085	8.26114e-10	3.56548e-08	2369	2466	2610	1337	795	1105	Ciclev10030982m.g	PF00854	PTHR11654,PTHR11654:SF20	KOG1237			GO:0016020,GO:0006810,GO:0005215	AT1G69870.1	NRT1.7	nitrate transporter 1.7
Ciclev10011742m.g	7744.78	-1.02988	8.98664e-10	3.87047e-08	10219	9802	10577	5270	4448	5913	Ciclev10011742m.g	PF10192	PTHR21229,PTHR21229:SF21				GO:0019236,GO:0007186,GO:0016021	AT5G18520.1		Lung seven transmembrane receptor family protein
Ciclev10025841m.g	56.704	-3.73953	9.28788e-10	3.99184e-08	120	83	109	17	3	5	Ciclev10025841m.g	PF00646	PTHR32212,PTHR32212:SF101				GO:0005515	AT5G41840.1		F-box/RNI-like superfamily protein
Ciclev10024386m.g	264.462	-1.79875	1.09151e-09	4.68143e-08	351	380	467	151	101	111	Ciclev10024386m.g	PF01780		KOG0402		K02921	GO:0006412,GO:0005840,GO:0005622,GO:0003735	AT3G10950.1		Zinc-binding ribosomal protein family protein
Ciclev10015887m.g	762.92	2.12457	1.09697e-09	4.69502e-08	406	287	171	984	1110	1708	Ciclev10015887m.g	PF00226,PF01556	PTHR24078,PTHR24078:SF188	KOG0714,KOG0712		K09510		AT2G20560.1		DNAJ heat shock family protein
Ciclev10025585m.g	1978.67	-1.18447	1.10439e-09	4.71695e-08	3123	2622	2428	1479	1136	1074	Ciclev10025585m.g	PF05637	PTHR31311,PTHR31311:SF3	KOG4748	2.4.2.39		GO:0016757,GO:0016021	AT2G22900.1		Galactosyl transferase GMA12/MNN10 family protein
Ciclev10003522m.g	564.597	1.92118	1.13359e-09	4.83164e-08	270	311	131	901	816	1015	Ciclev10003522m.g	PF01637	PTHR23155,PTHR23155:SF554	KOG4658		K13459	GO:0005524	AT4G27220.1		NB-ARC domain-containing disease resistance protein
Ciclev10023598m.g	78.0738	2.99972	1.23235e-09	5.24169e-08	12	23	16	92	150	175	Ciclev10023598m.g		PTHR23155,PTHR23155:SF503					AT3G14470.1		NB-ARC domain-containing disease resistance protein
Ciclev10011475m.g	3754.66	-1.41267	1.25503e-09	5.32714e-08	4661	5980	5389	2170	2044	2004	Ciclev10011475m.g	PF00786,PF00620	PTHR23177,PTHR23177:SF20	KOG2710			GO:0007165	AT5G22400.1		Rho GTPase activating protein with PAK-box/P21-Rho-binding domain
Ciclev10010967m.g	30.2634	4.85031	1.27828e-09	5.41463e-08	3	0	3	50	46	85	Ciclev10010967m.g	PF08263,PF13855,PF00069	PTHR27000,PTHR27000:SF40	KOG1187	2.7.11.1		GO:0005515,GO:0006468,GO:0005524,GO:0004672	AT3G47570.1		Leucine-rich repeat protein kinase family protein
Ciclev10018871m.g	52.574	-4.12547	1.28235e-09	5.42072e-08	51	111	124	8	2	8	Ciclev10018871m.g	PF13855,PF00069	PTHR27000,PTHR27000:SF156	KOG1187	2.7.11.1		GO:0005515,GO:0006468,GO:0005524,GO:0004672	AT3G47570.1		Leucine-rich repeat protein kinase family protein
Ciclev10007670m.g	3201.14	-1.01712	1.42663e-09	6.01822e-08	4830	4190	3729	2604	1906	1974	Ciclev10007670m.g	PF07714	PTHR27001,PTHR27001:SF89	KOG1187	2.7.11.1		GO:0006468,GO:0004672	AT3G24550.1	ATPERK1,PERK1	proline extensin-like receptor kinase 1
Ciclev10017308m.g	36.8207	-6.24225	1.48795e-09	6.26402e-08	57	115	45	1	0	2	Ciclev10017308m.g	PF01466	PTHR11165,PTHR11165:SF24			K03094	GO:0006511	AT2G03170.1	ASK14,SK14	SKP1-like 14
Ciclev10024937m.g	25.7043	3.56372	1.51168e-09	6.35089e-08	6	3	3	57	37	53	Ciclev10024937m.g	PF12807,PF13424	PTHR12601,PTHR12601:SF18			K03255		AT1G15290.1		Tetratricopeptide repeat (TPR)-like superfamily protein
Ciclev10018319m.g	51.8456	7.26975	1.52478e-09	6.39288e-08	1	1	0	54	84	180	Ciclev10018319m.g	PF00560,PF13855,PF00069	PTHR27000,PTHR27000:SF64	KOG1187	2.7.11.1		GO:0005515,GO:0006468,GO:0005524,GO:0004672	AT4G08850.1		Leucine-rich repeat receptor-like protein kinase family protein
Ciclev10008348m.g	345.843	-1.69076	1.57306e-09	6.58186e-08	703	433	446	224	134	147	Ciclev10008348m.g	PF12056	PTHR31963,PTHR31963:SF4					AT3G20300.1		Protein of unknown function (DUF3537)
Ciclev10012633m.g	2219.91	-1.80941	1.63015e-09	6.80687e-08	3280	3127	3719	813	1119	1015	Ciclev10012633m.g	PF00230	PTHR19139,PTHR19139:SF167	KOG0223		K09872	GO:0016020,GO:0006810,GO:0005215	AT5G60660.1	PIP2;4,PIP2F	plasma membrane intrinsic protein 2;4
Ciclev10013740m.g	30.6174	5.50781	1.6662e-09	6.94328e-08	4	0	0	75	50	60	Ciclev10013740m.g	PF06775	PTHR21212,PTHR21212:SF0	KOG4200				AT5G16460.1		Putative adipose-regulatory protein (Seipin)
Ciclev10032927m.g	133.752	2.03427	1.67383e-09	6.96095e-08	50	64	42	312	169	185	Ciclev10032927m.g	PF01486,PF00319	PTHR11945,PTHR11945:SF234	KOG0014			GO:0006355,GO:0005634,GO:0003700,GO:0046983,GO:0003677	AT2G03710.1	AGL3,SEP4	K-box region and MADS-box transcription factor family protein
Ciclev10004088m.g	25.4103	8.08645	1.78035e-09	7.38898e-08	0	0	0	44	64	42	Ciclev10004088m.g	PF04998	PTHR19376,PTHR19376:SF37		2.7.7.6	K03006	GO:0006351,GO:0003899,GO:0003677	AT4G35800.1	NRPB1,RNA_POL_II_LS,RNA_POL_II_LSRNA_POL_II_LS,RPB1	RNA polymerase II large subunit
Ciclev10023325m.g	77.2991	5.91511	1.85451e-09	7.68128e-08	0	0	7	189	118	164	Ciclev10023325m.g	PF12906	PTHR23012,PTHR23012:SF82				GO:0008270	AT2G45530.1		RING/U-box superfamily protein
Ciclev10012723m.g	3345.09	-1.04922	1.85847e-09	7.68218e-08	4116	4683	4467	2433	1784	2510	Ciclev10012723m.g	PF00719	PTHR10286,PTHR10286:SF13		3.6.1.1		GO:0006796,GO:0005737,GO:0004427,GO:0000287	AT3G53620.1	AtPPa4,PPa4	pyrophosphorylase 4
Ciclev10031276m.g	2465.15	-0.946473	1.89806e-09	7.83009e-08	3527	2859	3207	1857	1497	1809	Ciclev10031276m.g	PF10250	PTHR31741,PTHR31741:SF3					AT1G14020.1		O-fucosyltransferase family protein
Ciclev10005117m.g	2475.14	-1.94604	1.91207e-09	7.87207e-08	4948	3038	3709	753	905	1468	Ciclev10005117m.g	PF03283	PTHR21562				GO:0016787	AT5G23870.3		Pectinacetylesterase family protein
Ciclev10004353m.g	1540.89	-1.14148	1.91609e-09	7.87284e-08	1979	2282	1994	1175	847	927	Ciclev10004353m.g	PF03016	PTHR11062,PTHR11062:SF21	KOG1021				AT3G57630.1		exostosin family protein
Ciclev10017326m.g	295.365	1.68905	1.93998e-09	7.95506e-08	113	137	158	436	411	531	NA
Ciclev10026525m.g	3146.19	-1.29563	1.98596e-09	8.1274e-08	4069	4145	4872	1987	1461	2182	Ciclev10026525m.g	PF07647					GO:0005515	AT1G15760.1		Sterile alpha motif (SAM) domain-containing protein
Ciclev10026054m.g	1317.03	-1.6194	2.04917e-09	8.3694e-08	1854	2419	1623	793	639	532	Ciclev10026054m.g	PF00141	PTHR31388,PTHR31388:SF3		1.11.1.7	K00430	GO:0055114,GO:0020037,GO:0006979,GO:0004601	AT5G66390.1		Peroxidase superfamily protein
Ciclev10016127m.g	6182.72	-0.924294	2.09811e-09	8.55229e-08	8274	7472	8127	4524	3738	4834	Ciclev10016127m.g	PF04733	PTHR10805,PTHR10805:SF1	KOG3081		K17268	GO:0006890,GO:0005198	AT1G30630.1		Coatomer epsilon subunit
Ciclev10013677m.g	487.054	6.46295	2.1151e-09	8.58747e-08	27	1	6	114	1048	1729	Ciclev10013677m.g	PF13855	PTHR27000	KOG0472	2.7.11.1		GO:0005515	AT5G46330.1	FLS2	Leucine-rich receptor-like protein kinase family protein
Ciclev10031739m.g	584.823	0.794052	2.11236e-09	8.58747e-08	476	439	359	797	627	860	Ciclev10031739m.g	PF00248	PTHR11732,PTHR11732:SF213		1.1.1.65			AT1G06690.1		NAD(P)-linked oxidoreductase superfamily protein
Ciclev10005136m.g	36.2707	8.60439	2.13812e-09	8.66383e-08	0	0	0	32	52	142	NA
Ciclev10010251m.g	179.708	-5.33947	2.16807e-09	8.75065e-08	394	338	311	25	2	1	Ciclev10010251m.g	PF13963	PTHR10775,PTHR10775:SF96
Ciclev10029497m.g	156.132	3.6191	2.16471e-09	8.75065e-08	20	34	16	560	204	138	Ciclev10029497m.g		PTHR22930,PTHR22930:SF35					AT5G41980.1
Ciclev10015145m.g	89.9405	8.00754	2.26156e-09	9.11009e-08	0	0	2	63	89	418	Ciclev10015145m.g	PF00201	PTHR11926,PTHR11926:SF331	KOG1192		K13691	GO:0016758,GO:0008152	AT1G05680.1	UGT74E2	Uridine diphosphate glycosyltransferase 74E2
Ciclev10024291m.g	8876.05	-1.05011	2.26606e-09	9.11037e-08	12844	10238	12227	6122	5088	6525	Ciclev10024291m.g	PF13238	PTHR23359,PTHR23359:SF100	KOG3079	2.7.4.25,2.7.4.22,2.7.4.14	K13800	GO:0019205,GO:0006139,GO:0005524	AT5G26667.1	PYR6	P-loop containing nucleoside triphosphate hydrolases superfamily protein
Ciclev10005826m.g	32.5557	3.713	2.50187e-09	1.00239e-07	7	6	1	76	40	74	Ciclev10005826m.g	PF00293	PTHR12629,PTHR12629:SF1	KOG2839		K07766	GO:0016787	AT1G12880.1	atnudt12,NUDT12	nudix hydrolase homolog 12
Ciclev10015050m.g	5651.72	-1.34373	2.50304e-09	1.00239e-07	7206	8123	8444	3075	2672	4095	Ciclev10015050m.g	PF00085,PF04777	PTHR22897	KOG1731	1.8.3.2	K10758	GO:0045454,GO:0055114,GO:0016972	AT1G15020.2	ATQSOX1,QSO2,QSOX1	quiescin-sulfhydryl oxidase 1
Ciclev10003668m.g	652.795	1.38188	2.51217e-09	1.00408e-07	359	372	339	809	869	1204	Ciclev10003668m.g							AT5G19820.1	emb2734	ARM repeat superfamily protein
Ciclev10005684m.g	209.995	-4.81649	2.52157e-09	1.00589e-07	433	401	369	39	2	6	NA
Ciclev10015871m.g	901.77	-1.8048	2.59665e-09	1.03383e-07	1403	1486	1262	284	424	502	Ciclev10015871m.g	PF03634	PTHR31072,PTHR31072:SF13					AT3G15030.1	MEE35,TCP4	TCP family transcription factor 4
Ciclev10010812m.g	19.3079	-7.73951	2.6212e-09	1.04159e-07	42	41	32	0	0	0	NA
Ciclev10010929m.g	245.622	-2.31253	2.83088e-09	1.12273e-07	373	318	498	99	89	60	Ciclev10010929m.g	PF08370,PF00005,PF01061	PTHR19241,PTHR19241:SF259		3.6.3.19		GO:0016887,GO:0005524,GO:0016020	AT3G53480.1	ABCG37,ATPDR9,PDR9,PIS1	pleiotropic drug resistance 9
Ciclev10027428m.g	46.868	7.1229	2.88082e-09	1.14034e-07	1	1	0	159	78	50	Ciclev10027428m.g	PF13855,PF00931	PTHR23155,PTHR23155:SF478			K13459	GO:0005515,GO:0043531	AT5G63020.1		Disease resistance protein (CC-NBS-LRR class) family
Ciclev10030650m.g	2481	-0.967548	3.0327e-09	1.19815e-07	3335	3254	3113	1951	1555	1622	Ciclev10030650m.g	PF00782,PF09192	PTHR10159,PTHR10159:SF346	KOG1718	3.1.3.16,3.1.3.48	K14165	GO:0008138,GO:0006470	AT5G23720.1	PHS1	dual specificity protein phosphatase family protein
Ciclev10030951m.g	2397.04	-0.897078	3.06964e-09	1.21042e-07	3086	3028	3080	1791	1498	1842	Ciclev10030951m.g	PF04146	PTHR12357,PTHR12357:SF29					AT3G13060.2	ECT5	evolutionarily conserved C-terminal region 5
Ciclev10027436m.g	34.8352	6.11608	3.08134e-09	1.2127e-07	3	0	0	50	60	101	Ciclev10027436m.g							AT1G12290.1		Disease resistance protein (CC-NBS-LRR class) family
Ciclev10010522m.g	300.554	1.44154	3.09718e-09	1.2166e-07	214	125	144	470	404	469	Ciclev10010522m.g	PF13405,PF13499,PF07714	PTHR24349,PTHR24349:SF89	KOG0032	2.7.11.1	K13412	GO:0005509,GO:0006468,GO:0004672	AT3G20410.1	CPK9	calmodulin-domain protein kinase 9
Ciclev10003498m.g	49.8527	8.09564	3.14398e-09	1.23263e-07	1	0	0	43	103	154	Ciclev10003498m.g	PF07714	PTHR27005,PTHR27005:SF38	KOG1187	2.7.11.1		GO:0006468,GO:0004672	AT3G57730.1		Protein kinase superfamily protein
Ciclev10011415m.g	1299.77	-1.43623	3.24462e-09	1.26967e-07	2165	1675	1791	984	471	741	Ciclev10011415m.g	PF04564,PF00514	PTHR23315,PTHR23315:SF127				GO:0016567,GO:0004842,GO:0005515	AT5G40140.1		RING/U-box superfamily protein with ARM repeat domain
Ciclev10007765m.g	2358.11	-1.05008	3.36158e-09	1.31293e-07	3315	2940	3135	1896	1139	1741	Ciclev10007765m.g	PF04484	PTHR31807,PTHR31807:SF2					AT4G30710.1		Family of unknown function (DUF566)
Ciclev10011595m.g	1135.36	1.04852	3.38311e-09	1.31884e-07	770	858	578	1753	1197	1792	Ciclev10011595m.g	PF00909	PTHR11730,PTHR11730:SF38			K03320	GO:0016020,GO:0015696,GO:0008519,GO:0072488	AT2G38290.1	AMT2,AMT2;1,ATAMT2	ammonium transporter 2
Ciclev10018785m.g	474.566	2.5075	3.41062e-09	1.32704e-07	183	125	117	471	678	1336	Ciclev10018785m.g	PF11721,PF07714	PTHR27003,PTHR27003:SF104	KOG1187	2.7.11.1		GO:0006468,GO:0004672	AT3G51550.1	FER	Malectin/receptor-like protein kinase family protein
Ciclev10015683m.g	834.244	1.38171	3.513e-09	1.36172e-07	626	448	322	1455	931	1354	Ciclev10015683m.g	PF01073	PTHR10366,PTHR10366:SF388	KOG1502			GO:0055114,GO:0016616,GO:0006694,GO:0003854	AT5G14700.1		NAD(P)-binding Rossmann-fold superfamily protein
Ciclev10027407m.g	31.0959	7.41189	3.50703e-09	1.36172e-07	0	0	1	76	50	65	Ciclev10027407m.g	PF04005	PTHR12900,PTHR12900:SF0	KOG3999		K10903	GO:0030896,GO:0006281,GO:0000077	AT1G52530.1
Ciclev10023138m.g	70.9388	-3.05308	3.57942e-09	1.38185e-07	169	106	104	8	22	15	NA
Ciclev10023975m.g	116.341	1.70401	3.58511e-09	1.38185e-07	68	50	45	194	182	163	Ciclev10023975m.g	PF07725,PF13676,PF00931	PTHR11017,PTHR11017:SF162	KOG4658			GO:0007165,GO:0005515,GO:0043531	AT5G17680.1		disease resistance protein (TIR-NBS-LRR class), putative
Ciclev10025227m.g	581.525	0.863631	3.57492e-09	1.38185e-07	455	442	333	869	608	842	Ciclev10025227m.g	PF13193,PF00501	PTHR24095,PTHR24095:SF176				GO:0008152,GO:0003824	AT2G17650.1		AMP-dependent synthetase and ligase family protein
Ciclev10032594m.g	33.2978	-2.78716	3.62619e-09	1.39507e-07	71	64	40	9	7	10	Ciclev10032594m.g		PTHR16193					AT5G17270.1		Protein prenylyltransferase superfamily protein
Ciclev10014329m.g	332.533	3.48047	3.66494e-09	1.40471e-07	68	72	26	246	611	992	Ciclev10014329m.g	PF01453,PF00069	PTHR27002,PTHR27002:SF64	KOG1187	2.7.11.1		GO:0006468,GO:0005524,GO:0004672	AT5G60900.1	RLK1	receptor-like protein kinase 1
Ciclev10018771m.g	61.5551	-1.95043	3.66179e-09	1.40471e-07	117	93	82	23	21	34	Ciclev10018771m.g	PF07714,PF11721	PTHR27006,PTHR27006:SF11	KOG1187	2.7.11.1		GO:0006468,GO:0004672	AT3G14840.2		Leucine-rich repeat transmembrane protein kinase
Ciclev10026013m.g	15534.5	1.39514	3.84513e-09	1.47103e-07	11308	8067	6376	20160	20665	27960	Ciclev10026013m.g	PF00046,PF02183	PTHR24326,PTHR24326:SF196	KOG0483		K09338	GO:0003677,GO:0043565,GO:0006355,GO:0003700	AT4G40060.1	ATHB-16,ATHB16,HB16	homeobox protein 16
Ciclev10007585m.g	436.148	2.33133	3.91266e-09	1.49408e-07	148	172	111	451	642	1138	Ciclev10007585m.g	PF03552	PTHR13301,PTHR13301:SF60		2.4.1.12		GO:0030244,GO:0016760,GO:0016020	AT1G55850.1	ATCSLE1,CSLE1	cellulose synthase like E1
Ciclev10006044m.g	204.836	-3.76359	3.96674e-09	1.51192e-07	461	351	327	66	11	13	Ciclev10006044m.g				4.2.1.91			AT3G07630.1	ADT2	arogenate dehydratase 2
Ciclev10028033m.g	3733.27	-1.24817	4.00103e-09	1.52217e-07	4818	5414	5220	2110	2193	2408	Ciclev10028033m.g	PF00651,PF03000	PTHR32370,PTHR32370:SF4				GO:0005515,GO:0009958	AT2G14820.1	NPY2	Phototropic-responsive NPH3 family protein
Ciclev10014540m.g	11304.5	-0.850473	4.09526e-09	1.55514e-07	15145	13415	14368	8560	6995	9220	Ciclev10014540m.g	PF02990	PTHR10766,PTHR10766:SF44				GO:0016021	AT4G12650.1		Endomembrane protein 70 protein family
Ciclev10013303m.g	418.452	2.64352	4.1331e-09	1.56661e-07	111	139	93	379	671	1151	Ciclev10013303m.g		PTHR33727,PTHR33727:SF4					AT1G31335.1
Ciclev10016137m.g	867.744	-1.0214	4.15761e-09	1.573e-07	1108	1153	1161	649	508	599	Ciclev10016137m.g	PF02265	PTHR33146,PTHR33146:SF2		3.1.30.1		GO:0006308,GO:0004519,GO:0003676	AT4G21585.1	ENDO4	endonuclease 4
Ciclev10018492m.g	640.15	1.51245	4.29137e-09	1.61765e-07	389	383	226	857	935	1086	Ciclev10018492m.g	PF00931	PTHR23155,PTHR23155:SF563	KOG4658			GO:0043531	AT3G14460.1		LRR and NB-ARC domains-containing disease resistance protein
Ciclev10020261m.g	760.813	-0.924464	4.2896e-09	1.61765e-07	1026	979	941	553	497	551	Ciclev10020261m.g	PF03124	PTHR10783,PTHR10783:SF46				GO:0016021	AT5G35730.1		EXS (ERD1/XPR1/SYG1) family protein
Ciclev10000331m.g	270.084	1.49411	4.55666e-09	1.69587e-07	139	181	102	435	372	410	Ciclev10000331m.g	PF01637	PTHR23155,PTHR23155:SF554	KOG4658			GO:0005524	AT4G27190.1		NB-ARC domain-containing disease resistance protein
Ciclev10003457m.g	2124.35	1.04587	4.55135e-09	1.69587e-07	1382	1443	1276	2805	2347	3680	Ciclev10003457m.g	PF10994	PTHR11532,PTHR11532:SF54	KOG2649	3.4.17.22	K07752		AT1G71696.2	SOL1	carboxypeptidase D, putative
Ciclev10014274m.g	879.256	1.82217	4.51053e-09	1.69587e-07	550	338	282	1189	1082	1972	Ciclev10014274m.g	PF13802,PF16863,PF01055	PTHR22762,PTHR22762:SF82		3.2.1.20	K01187	GO:0005975,GO:0004553	AT5G11720.1		Glycosyl hydrolases family 31 protein
Ciclev10016328m.g	4218.58	-1.44123	4.51756e-09	1.69587e-07	6503	5561	6137	2733	2281	1868	Ciclev10016328m.g		PTHR13833					AT5G14890.1		NHL domain-containing protein
Ciclev10016801m.g	479.974	-1.9661	4.5533e-09	1.69587e-07	768	781	711	133	172	295	Ciclev10016801m.g	PF08477	PTHR24072,PTHR24072:SF178	KOG0393		K04392	GO:0007264,GO:0005525	AT5G45970.1	ARAC2,ATRAC2,ATROP7,RAC2,ROP7	RAC-like 2
Ciclev10020219m.g	1481.27	-1.36906	4.53859e-09	1.69587e-07	1987	2755	1613	891	727	919	Ciclev10020219m.g	PF03140	PTHR31549,PTHR31549:SF2					AT4G31980.1
Ciclev10027728m.g	11247.7	-1.20748	4.55103e-09	1.69587e-07	15100	13969	16960	7642	6195	6953	Ciclev10027728m.g	PF00225	PTHR24115,PTHR24115:SF515		3.6.4.4	K10398	GO:0008017,GO:0007018,GO:0005524,GO:0003777,GO:0005871	AT3G45850.2		P-loop containing nucleoside triphosphate hydrolases superfamily protein
Ciclev10001140m.g	12729.7	-0.983516	4.77595e-09	1.77427e-07	17261	15311	17233	9471	7754	8940	Ciclev10001140m.g	PF03953,PF00091	PTHR11588,PTHR11588:SF97		2.4.2.1	K07375	GO:0003924,GO:0007017,GO:0005874	AT1G75780.1	TUB1	tubulin beta-1 chain
Ciclev10028834m.g	202.84	-5.63677	4.78751e-09	1.77535e-07	130	442	556	3	1	22	Ciclev10028834m.g	PF01370	PTHR10366,PTHR10366:SF307	KOG1502			GO:0050662,GO:0003824	AT4G35420.1	DRL1	dihydroflavonol 4-reductase-like1
Ciclev10006105m.g	26454.9	8.97059	4.92984e-09	1.82156e-07	3	8	268	12365	41449	109564	Ciclev10006105m.g	PF00407	PTHR31213,PTHR31213:SF17				GO:0009607,GO:0006952	AT1G24020.2	MLP423	MLP-like protein 423
Ciclev10014162m.g	1268.56	0.804422	4.92685e-09	1.82156e-07	955	909	869	1675	1379	1907	Ciclev10014162m.g		PTHR36893
Ciclev10006981m.g	54.4929	-1.94124	5.10229e-09	1.88189e-07	102	85	71	27	21	21	Ciclev10006981m.g	PF00043,PF13417	PTHR11260,PTHR11260:SF227	KOG0406	2.5.1.18	K00799	GO:0005515	AT3G09270.1	ATGSTU8,GSTU8	glutathione S-transferase TAU 8
Ciclev10016727m.g	1523.14	0.77471	5.19297e-09	1.91191e-07	1213	1134	991	2098	1516	2337	Ciclev10016727m.g		PTHR36703,PTHR36703:SF1					AT1G04985.1
Ciclev10027517m.g	75.7838	2.44982	5.30687e-09	1.95035e-07	35	23	13	107	121	163	Ciclev10027517m.g	PF00931	PTHR23155,PTHR23155:SF478				GO:0043531	AT5G63020.1		Disease resistance protein (CC-NBS-LRR class) family
Ciclev10003264m.g	20.1497	7.75253	5.3245e-09	1.95333e-07	0	0	0	34	44	43	Ciclev10003264m.g	PF13962	PTHR24177,PTHR24177:SF42					AT3G18670.1		Ankyrin repeat family protein
Ciclev10002435m.g	819.796	-1.54625	5.48951e-09	2.01027e-07	1485	1109	1050	528	414	328	Ciclev10002435m.g	PF05241	PTHR14207,PTHR14207:SF0	KOG4826		K01824	GO:0047750,GO:0016125,GO:0016021	AT1G20050.1	HYD1	C-8,7 sterol isomerase
Ciclev10033935m.g	129.712	-4.43365	5.69165e-09	2.08059e-07	218	195	307	27	7	2	Ciclev10033935m.g	PF00999	PTHR32468,PTHR32468:SF32	KOG1650			GO:0055085,GO:0016021,GO:0015299,GO:0006812	AT2G13620.1	ATCHX15,CHX15	cation/hydrogen exchanger 15
Ciclev10012501m.g	1783.54	0.753238	5.77882e-09	2.1087e-07	1507	1292	1154	2339	1866	2695	Ciclev10012501m.g	PF13410,PF13417	PTHR11260,PTHR11260:SF171	KOG1422	1.8.5.1		GO:0005515	AT5G16710.1	DHAR3	dehydroascorbate reductase 1
Ciclev10008811m.g	2171.12	-1.42054	5.84784e-09	2.13011e-07	4144	2559	2750	1519	1033	1074	Ciclev10008811m.g		PTHR34056,PTHR34056:SF1					AT3G18050.1
Ciclev10014532m.g	3063.27	-0.919893	5.93177e-09	2.15105e-07	4305	4088	3511	2468	1985	2011	Ciclev10014532m.g	PF05097	PTHR33671,PTHR33671:SF3					AT1G29240.1		Protein of unknown function (DUF688)
Ciclev10028100m.g	1536.04	-1.51641	5.93675e-09	2.15105e-07	2887	1686	2196	1050	616	801	Ciclev10028100m.g	PF06813	PTHR21576,PTHR21576:SF29					AT2G28120.1		Major facilitator superfamily protein
Ciclev10028768m.g	3898.58	-2.03852	5.92893e-09	2.15105e-07	5361	5846	7082	1079	1379	2212	Ciclev10028768m.g	PF01073	PTHR10366,PTHR10366:SF323		4.1.1.35	K08678	GO:0055114,GO:0016616,GO:0006694,GO:0003854	AT5G59290.2	ATUXS3,UXS3	UDP-glucuronic acid decarboxylase 3
Ciclev10004087m.g	105.08	-4.00114	6.05184e-09	2.18889e-07	176	243	167	10	2	28	NA
Ciclev10017350m.g	171.713	1.31007	6.15163e-09	2.22108e-07	120	105	71	288	197	272	Ciclev10017350m.g		PTHR33726,PTHR33726:SF4					AT5G46295.1
Ciclev10000893m.g	2112.07	-1.05418	6.20646e-09	2.23694e-07	2781	2762	2852	1514	1303	1367	Ciclev10000893m.g	PF13639	PTHR14155,PTHR14155:SF153	KOG1493			GO:0008270,GO:0005515	AT5G45290.1		RING/U-box superfamily protein
Ciclev10033685m.g	152.921	1.69877	6.57984e-09	2.36736e-07	74	61	77	205	215	294	Ciclev10033685m.g	PF02184	PTHR11246,PTHR11246:SF14			K12869	GO:0006396,GO:0005622	AT5G41770.1		crooked neck protein, putative / cell cycle protein, putative
Ciclev10000323m.g	214.81	1.68017	6.86089e-09	2.46416e-07	151	89	69	371	283	353	Ciclev10000323m.g	PF13401	PTHR23155,PTHR23155:SF554	KOG4658				AT4G27190.1		NB-ARC domain-containing disease resistance protein
Ciclev10015149m.g	90.3618	4.83646	7.2699e-09	2.60651e-07	5	7	6	44	118	384	Ciclev10015149m.g	PF00201	PTHR11926,PTHR11926:SF331	KOG1192		K13691	GO:0016758,GO:0008152	AT1G05680.1	UGT74E2	Uridine diphosphate glycosyltransferase 74E2
Ciclev10023140m.g	19.2269	7.69134	7.31266e-09	2.61727e-07	0	0	0	51	24	46	Ciclev10023140m.g				2.5.1.16			AT1G70310.1	SPDS2	spermidine synthase 2
Ciclev10024689m.g	1465.46	1.81843	7.41442e-09	2.64908e-07	1013	487	463	2639	1716	2741	Ciclev10024689m.g	PF15044,PF12807,PF13424	PTHR12601,PTHR12601:SF18					AT1G15290.1		Tetratricopeptide repeat (TPR)-like superfamily protein
Ciclev10002125m.g	126.478	1.47083	7.62757e-09	2.7205e-07	83	59	58	232	159	181	Ciclev10002125m.g	PF00931	PTHR23155,PTHR23155:SF554				GO:0043531	AT1G61190.1		LRR and NB-ARC domains-containing disease resistance protein
Ciclev10003696m.g	23.2158	-5.13905	7.7356e-09	2.75386e-07	43	44	46	3	0	1	Ciclev10003696m.g	PF00931	PTHR23155,PTHR23155:SF554	KOG4658			GO:0043531	AT4G27190.1		NB-ARC domain-containing disease resistance protein
Ciclev10004178m.g	443.927	-1.62322	7.74791e-09	2.75386e-07	624	590	746	228	228	201	Ciclev10004178m.g	PF07714	PTHR24356,PTHR24356:SF169		2.7.11.1		GO:0006468,GO:0004672	AT5G62310.1	IRE	AGC (cAMP-dependent, cGMP-dependent and protein kinase C) kinase family protein
Ciclev10024363m.g	85.7928	2.53537	7.99931e-09	2.8383e-07	29	23	23	97	128	224	Ciclev10024363m.g	PF00892	PTHR31218,PTHR31218:SF33				GO:0016021,GO:0016020,GO:0022857	AT4G08300.1		nodulin MtN21 /EamA-like transporter family protein
Ciclev10016312m.g	6181.99	-1.43866	8.19718e-09	2.9035e-07	11016	7149	8662	3948	3270	2903	Ciclev10016312m.g	PF02469	PTHR32077,PTHR32077:SF3					AT2G04780.2	FLA7	FASCICLIN-like arabinoogalactan 7
Ciclev10002147m.g	2483.84	-0.867518	8.30241e-09	2.93571e-07	3240	3448	2824	2025	1606	1748	Ciclev10002147m.g	PF00810	PTHR10585,PTHR10585:SF34				GO:0046923,GO:0016021,GO:0006621	AT1G75760.1		ER lumen protein retaining receptor family protein
Ciclev10024921m.g	63.6329	4.9348	8.38474e-09	2.95973e-07	4	5	3	36	88	260	Ciclev10024921m.g	PF00954,PF01453,PF00069	PTHR27002,PTHR27002:SF142	KOG1187	2.7.11.1		GO:0048544,GO:0006468,GO:0005524,GO:0004672	AT5G60900.1	RLK1	receptor-like protein kinase 1
Ciclev10028928m.g	71.2115	3.12539	8.57877e-09	3.02302e-07	29	10	6	138	121	131	Ciclev10028928m.g	PF14226,PF03171	PTHR10209,PTHR10209:SF206	KOG0143	1.14.11.13		GO:0055114,GO:0016491	AT5G58660.1		2-oxoglutarate (2OG) and Fe(II)-dependent oxygenase superfamily protein
Ciclev10026066m.g	686.069	1.59678	8.67661e-09	3.05226e-07	442	330	253	1018	719	1484	Ciclev10026066m.g	PF01485	PTHR11685,PTHR11685:SF149			K11975	GO:0016567,GO:0004842	AT3G14250.1		RING/U-box superfamily protein
Ciclev10011237m.g	1620.78	-1.02022	8.70565e-09	3.05725e-07	2308	2478	1691	1322	854	1135	Ciclev10011237m.g	PF08276,PF00954,PF07714	PTHR27002,PTHR27002:SF95	KOG1187	2.7.11.1		GO:0048544,GO:0006468,GO:0004672	AT1G11340.1		S-locus lectin protein kinase family protein
Ciclev10004237m.g	407.023	1.51222	9.16431e-09	3.21282e-07	295	199	144	624	580	631	Ciclev10004237m.g	PF12854,PF01535,PF13041	PTHR24015,PTHR24015:SF656					AT5G62370.1		Tetratricopeptide repeat (TPR)-like superfamily protein
Ciclev10029804m.g	21.0618	-7.86682	9.27669e-09	3.24668e-07	53	54	21	0	0	0	NA
Ciclev10026400m.g	246.345	1.71202	9.78595e-09	3.41909e-07	137	84	120	418	262	499	Ciclev10026400m.g	PF02309	PTHR31734,PTHR31734:SF12			K14484	GO:0006355,GO:0005634	AT3G15540.1	IAA19,MSG2	indole-3-acetic acid inducible 19
Ciclev10029791m.g	20.3748	7.76788	1.02624e-08	3.57947e-07	0	0	0	41	49	31	Ciclev10029791m.g	PF00156,PF13537	PTHR11907,PTHR11907:SF12		2.4.2.14	K00764	GO:0009116	AT2G16570.1	ASE1,ATASE,ATASE1	GLN phosphoribosyl pyrophosphate amidotransferase 1
Ciclev10003600m.g	29.0633	-3.56686	1.0699e-08	3.72542e-07	37	60	59	6	3	5	Ciclev10003600m.g	PF05078	PTHR31621,PTHR31621:SF10					AT3G02430.1		Protein of unknown function (DUF679)
Ciclev10004762m.g	2493.07	-0.680101	1.10382e-08	3.83702e-07	3163	3095	2831	2241	1560	2115	Ciclev10004762m.g	PF13637,PF13857	PTHR24128,PTHR24128:SF13	KOG0502,KOG4412		K19044		AT5G07270.1	XBAT33	XB3 ortholog 3 in Arabidopsis thaliana
Ciclev10018519m.g	3092.02	1.03596	1.12633e-08	3.90868e-07	2169	2316	1565	4095	3654	5004	Ciclev10018519m.g	PF00270,PF00271,PF04408,PF07717	PTHR18934,PTHR18934:SF99		3.6.4.13	K14780	GO:0005524,GO:0003676,GO:0004386	AT1G33390.1	ATFAS4,FAS4	RNA helicase family protein
Ciclev10027166m.g	29.0206	6.39621	1.14157e-08	3.95486e-07	0	0	2	65	43	70	Ciclev10027166m.g	PF00560,PF08263,PF13855,PF00069	PTHR27000,PTHR27000:SF114	KOG1187	2.7.11.1		GO:0005515,GO:0006468,GO:0005524,GO:0004672	AT3G47570.1		Leucine-rich repeat protein kinase family protein
Ciclev10020528m.g	919.368	-1.42804	1.17068e-08	4.04891e-07	1087	1507	1336	482	466	572	Ciclev10020528m.g	PF01734	PTHR32241,PTHR32241:SF5	KOG0513			GO:0006629	AT3G63200.1	PLA IIIB,PLP9	PATATIN-like protein 9
Ciclev10014993m.g	215.245	2.11672	1.22551e-08	4.23141e-07	110	77	56	252	388	409	Ciclev10014993m.g	PF00201	PTHR11926,PTHR11926:SF242				GO:0016758,GO:0008152	AT3G21760.1	HYR1	UDP-Glycosyltransferase superfamily protein
Ciclev10030365m.g	101.073	2.23925	1.23525e-08	4.25787e-07	28	43	33	126	158	224	Ciclev10030365m.g	PF00642	PTHR12620,PTHR12620:SF12				GO:0046872,GO:0005634,GO:0003723	AT1G10320.1		Zinc finger C-x8-C-x5-C-x3-H type family protein
Ciclev10015268m.g	608.919	0.960923	1.24166e-08	4.27279e-07	486	392	354	1001	668	812	Ciclev10015268m.g		PTHR12655,PTHR12655:SF3	KOG2763	3.1.2.2,3.1.2.20	K17361		AT5G48370.2		Thioesterase/thiol ester dehydrase-isomerase superfamily protein
Ciclev10033783m.g	252.482	-2.51949	1.24658e-08	4.28256e-07	527	420	341	56	41	140	Ciclev10033783m.g		PTHR12606,PTHR12606:SF19
Ciclev10004657m.g	30.9353	-4.15041	1.2679e-08	4.34853e-07	65	58	51	6	4	0	Ciclev10004657m.g	PF13962,PF13637	PTHR24177,PTHR24177:SF36	KOG4412				AT4G03460.1		Ankyrin repeat family protein
Ciclev10005186m.g	2266.03	3.20133	1.28992e-08	4.41135e-07	448	646	244	1681	3648	7187	Ciclev10005186m.g	PF12697	PTHR10992,PTHR10992:SF811	KOG4178	3.3.2.10			AT4G02340.1		alpha/beta-Hydrolases superfamily protein
Ciclev10033587m.g	39.7932	-3.52162	1.29051e-08	4.41135e-07	69	65	80	8	9	2	Ciclev10033587m.g	PF00043,PF02798	PTHR11260,PTHR11260:SF251	KOG0406	2.5.1.18	K00799	GO:0005515	AT1G78380.1	ATGSTU19,GST8,GSTU19	glutathione S-transferase TAU 19
Ciclev10021315m.g	7591.44	-0.901914	1.30721e-08	4.46103e-07	9992	9582	9615	5679	5017	5433	Ciclev10021315m.g	PF05739,PF00804	PTHR19957,PTHR19957:SF131	KOG0810		K08486	GO:0005515,GO:0016020	AT3G03800.1	ATSYP131,SYP131	syntaxin of plants 131
Ciclev10012055m.g	2315.48	3.80328	1.3479e-08	4.59225e-07	542	259	152	1381	3363	8637	Ciclev10012055m.g	PF03106	PTHR31282,PTHR31282:SF17				GO:0043565,GO:0006355,GO:0003700	AT3G56400.1	ATWRKY70,WRKY70	WRKY DNA-binding protein 70
Ciclev10007000m.g	69.5186	8.57735	1.35718e-08	4.6162e-07	1	0	0	24	126	274	Ciclev10007000m.g	PF00854	PTHR11654,PTHR11654:SF130	KOG1237			GO:0016020,GO:0006810,GO:0005215	AT3G54450.1		Major facilitator superfamily protein
Ciclev10010265m.g	27.1452	-4.53745	1.40715e-08	4.77826e-07	58	68	31	5	1	1	Ciclev10010265m.g	PF00931	PTHR23155,PTHR23155:SF554	KOG4658			GO:0043531	AT4G27190.1		NB-ARC domain-containing disease resistance protein
Ciclev10012515m.g	585.398	-1.69511	1.46785e-08	4.97616e-07	658	921	1020	315	248	283	Ciclev10012515m.g	PF09366	PTHR34133,PTHR34133:SF2					AT5G39530.1		Protein of unknown function (DUF1997)
Ciclev10004861m.g	1745.21	-1.82786	1.47467e-08	4.99103e-07	2128	3205	2653	589	757	982	Ciclev10004861m.g	PF00155	PTHR13693,PTHR13693:SF53	KOG1359	2.3.1.47	K00652	GO:0030170,GO:0009058	AT5G04620.2	ATBIOF,BIOF	biotin F
Ciclev10017430m.g	2049.35	-1.288	1.50243e-08	5.07664e-07	3502	2475	2673	1580	1016	1068	Ciclev10017430m.g	PF01667	PTHR11594			K02978	GO:0006412,GO:0005840,GO:0005622,GO:0003735	AT3G61110.1	ARS27A,RS27A	ribosomal protein S27
Ciclev10017896m.g	68.9725	4.03533	1.5279e-08	5.15421e-07	11	9	4	56	94	255	Ciclev10017896m.g	PF00560,PF08263	PTHR27004	KOG0472			GO:0005515	AT1G47890.1	AtRLP7,RLP7	receptor like protein 7
Ciclev10021937m.g	1410.69	1.57079	1.54416e-08	5.20052e-07	806	775	544	3163	1558	1849	Ciclev10021937m.g	PF00072	PTHR26402,PTHR26402:SF507			K14492	GO:0000160	AT3G57040.1	ARR9,ATRR4	response regulator 9
Ciclev10032070m.g	482.826	0.964424	1.56074e-08	5.24778e-07	390	319	268	642	556	763	Ciclev10032070m.g	PF00378	PTHR11941,PTHR11941:SF20		4.1.3.36		GO:0008152,GO:0003824	AT1G60550.1	DHNS,ECHID	enoyl-CoA hydratase/isomerase D
Ciclev10019706m.g	586.13	3.95079	1.57935e-08	5.30166e-07	155	45	23	551	914	1928	Ciclev10019706m.g	PF00067	PTHR24298,PTHR24298:SF74			K17961	GO:0055114,GO:0020037,GO:0016705,GO:0005506	AT4G31970.1	CYP82C2	cytochrome P450, family 82, subfamily C, polypeptide 2
Ciclev10027180m.g	98.7189	4.54999	1.58245e-08	5.30342e-07	14	10	1	83	153	349	Ciclev10027180m.g	PF13855,PF00931	PTHR23155,PTHR23155:SF639			K13459	GO:0005515,GO:0043531	AT5G63020.1		Disease resistance protein (CC-NBS-LRR class) family
Ciclev10027437m.g	61.4934	-2.3579	1.5986e-08	5.34881e-07	134	70	102	27	16	19	Ciclev10027437m.g	PF01694	PTHR22936,PTHR22936:SF41	KOG2289			GO:0016021,GO:0004252,GO:0006508	AT1G52580.1	ATRBL5,RBL5	RHOMBOID-like protein 5
Ciclev10027495m.g	39.2805	2.40879	1.64907e-08	5.5087e-07	13	13	11	91	51	63	Ciclev10027495m.g		PTHR12560,PTHR12560:SF12				GO:0016021,GO:0005783	AT3G19260.1	LAG1 HOMOLOG 2,LOH2	LAG1 homologue 2
Ciclev10026860m.g	926.053	-0.94224	1.65472e-08	5.51861e-07	1328	1063	1209	690	540	720	NA
Ciclev10004399m.g	287.701	-1.01151	1.65906e-08	5.5241e-07	436	389	321	227	171	187	Ciclev10004399m.g	PF05691	PTHR31268,PTHR31268:SF11		2.4.1.82			AT3G57520.1	AtSIP2,SIP2	seed imbibition 2
Ciclev10010231m.g	177.344	-1.30011	1.7141e-08	5.69814e-07	306	262	188	105	97	111	Ciclev10010231m.g	PF11510	PTHR32094					AT4G29560.1
Ciclev10031838m.g	459.621	1.29646	1.76458e-08	5.85646e-07	342	237	217	627	653	701	Ciclev10031838m.g	PF13242,PF13344	PTHR14269,PTHR14269:SF15	KOG1618				AT3G45740.1		hydrolase family protein / HAD-superfamily protein
Ciclev10031354m.g	3869.85	-1.12004	1.77838e-08	5.89273e-07	4918	5320	5345	2397	2050	3063	Ciclev10031354m.g	PF07714	PTHR27001,PTHR27001:SF213	KOG1187	2.7.11.1		GO:0006468,GO:0004672	AT3G51990.1		Protein kinase superfamily protein
Ciclev10030625m.g	3065.71	-1.46759	1.78974e-08	5.92084e-07	4470	4227	4561	2105	1557	1297	Ciclev10030625m.g	PF08263,PF00560,PF13855,PF07714	PTHR27000,PTHR27000:SF197	KOG1187	2.7.11.1		GO:0005515,GO:0006468,GO:0004672	AT3G56370.1		Leucine-rich repeat protein kinase family protein
Ciclev10032814m.g	402.35	1.3403	1.7969e-08	5.93498e-07	221	254	200	541	459	784	NA
Ciclev10020659m.g	379.532	1.37321	1.81754e-08	5.9935e-07	246	167	213	708	413	580	Ciclev10020659m.g	PF13450	PTHR16128,PTHR16128:SF5		1.3.3.4			AT1G55980.1		FAD/NAD(P)-binding oxidoreductase family protein
Ciclev10031687m.g	125.352	2.06421	1.82385e-08	6.00467e-07	69	34	42	190	151	288	Ciclev10031687m.g	PF13962,PF12796	PTHR24177,PTHR24177:SF35	KOG4412				AT5G51160.1		Ankyrin repeat family protein
Ciclev10020871m.g	14340.8	-0.891072	1.84252e-08	6.05642e-07	20101	16909	18093	10968	9426	10254	Ciclev10020871m.g	PF03168	PTHR31459,PTHR31459:SF2					AT2G44060.1		Late embryogenesis abundant protein, group 2
Ciclev10011643m.g	5659.68	-1.53519	1.94373e-08	6.3789e-07	11108	5855	8099	3622	2162	3245	Ciclev10011643m.g	PF00612	PTHR32295,PTHR32295:SF32				GO:0005515	AT5G03040.3	iqd2	IQ-domain 2
Ciclev10020552m.g	158.036	3.50164	1.97096e-08	6.45795e-07	45	6	26	270	216	417	Ciclev10020552m.g	PF00560,PF13855	PTHR27004,PTHR27004:SF1				GO:0005515	AT3G05660.1	AtRLP33,RLP33	receptor like protein 33
Ciclev10032915m.g	115.284	-2.52858	1.97826e-08	6.47156e-07	264	118	202	29	24	53	Ciclev10032915m.g		PTHR31852,PTHR31852:SF46					AT3G08490.1
Ciclev10011584m.g	988.203	-3.11456	1.99528e-08	6.51685e-07	3646	752	1074	201	162	270	Ciclev10011584m.g	PF01619	PTHR13914,PTHR13914:SF0	KOG0186	1.5.5.2	K00318	GO:0006562,GO:0004657	AT5G38710.1		Methylenetetrahydrofolate reductase family protein
Ciclev10008182m.g	1035.09	-3.10452	2.02948e-08	6.61804e-07	1472	2036	1917	87	163	419	Ciclev10008182m.g	PF00450	PTHR11802,PTHR11802:SF87	KOG1282	3.4.16.6	K16297	GO:0006508,GO:0004185	AT4G30610.1	BRS1,SCPL24	alpha/beta-Hydrolases superfamily protein
Ciclev10023613m.g	687.477	1.8946	2.05442e-08	6.68875e-07	320	382	175	878	1038	1382	Ciclev10023613m.g	PF00931	PTHR23155,PTHR23155:SF563	KOG4658			GO:0043531	AT3G14460.1		LRR and NB-ARC domains-containing disease resistance protein
Ciclev10004096m.g	86.9999	6.71789	2.06275e-08	6.70525e-07	4	0	1	30	107	405	Ciclev10004096m.g	PF13855	PTHR27004,PTHR27004:SF11		2.7.11.1		GO:0005515	AT1G58190.2	AtRLP9,RLP9	receptor like protein 9
Ciclev10019619m.g	2727.03	-1.4502	2.07271e-08	6.72697e-07	3547	4198	3985	1216	1411	1817	Ciclev10019619m.g	PF13943	PTHR24106,PTHR24106:SF156	KOG1909		K14319		AT3G63130.2	ATRANGAP1,RANGAP1	RAN GTPase activating protein 1
Ciclev10030383m.g	79.4427	2.42264	2.0918e-08	6.77822e-07	41	22	13	123	129	156	Ciclev10030383m.g	PF01535,PF13041	PTHR24015					AT1G62670.1	RPF2	rna processing factor 2
Ciclev10030193m.g	22.6024	-5.49663	2.17306e-08	7.03046e-07	35	46	48	1	1	1	NA
Ciclev10012089m.g	1055.53	-1.36335	2.18187e-08	7.04787e-07	1489	1880	1159	547	512	756	Ciclev10012089m.g	PF13921	PTHR10641,PTHR10641:SF457	KOG0048		K09422	GO:0010338,GO:0006351,GO:0005634	AT2G37630.1	AS1,ATMYB91,ATPHAN,MYB91	myb-like HTH transcriptional regulator family protein
Ciclev10023418m.g	355.949	2.15197	2.21363e-08	7.13922e-07	120	197	75	505	560	703	Ciclev10023418m.g	PF07725,PF13676,PF00931	PTHR11017,PTHR11017:SF162	KOG4658			GO:0007165,GO:0005515,GO:0043531	AT5G17680.1		disease resistance protein (TIR-NBS-LRR class), putative
Ciclev10026355m.g	1381.37	-0.707783	2.22175e-08	7.15419e-07	1831	1625	1617	1130	891	1207	Ciclev10026355m.g	PF01625	PTHR10173,PTHR10173:SF28	KOG1635	1.8.4.11	K07304	GO:0055114,GO:0008113,GO:0030091,GO:0016671,GO:0006979	AT2G18030.2		Peptide methionine sulfoxide reductase family protein
Ciclev10015798m.g	126.992	7.31029	2.24257e-08	7.20992e-07	5	0	0	45	136	619	Ciclev10015798m.g	PF08246,PF00112	PTHR12411,PTHR12411:SF333	KOG1543	3.4.22.31		GO:0008234,GO:0006508	AT3G49340.1		Cysteine proteinases superfamily protein
Ciclev10031630m.g	791.333	-1.20462	2.29659e-08	7.37205e-07	1387	945	964	568	341	584	Ciclev10031630m.g	PF00076,PF02136	PTHR10693,PTHR10693:SF27	KOG0116			GO:0003676,GO:0006810,GO:0005622	AT2G03640.3		Nuclear transport factor 2 (NTF2) family protein with RNA binding (RRM-RBD-RNP motifs) domain
Ciclev10004664m.g	6162.62	-2.24602	2.31511e-08	7.4199e-07	15174	5468	9811	3110	1575	1996	NA
Ciclev10032787m.g	158.963	1.71253	2.36119e-08	7.55581e-07	57	96	66	242	221	282	Ciclev10032787m.g	PF00696	PTHR21499,PTHR21499:SF28		2.7.4.22			AT3G10030.1		aspartate/glutamate/uridylate kinase family protein
Ciclev10031994m.g	1545.56	1.36286	2.41908e-08	7.72901e-07	1048	897	650	2041	1740	3113	Ciclev10031994m.g	PF01370	PTHR10366,PTHR10366:SF332	KOG1502	1.1.1.195		GO:0050662,GO:0003824	AT5G19440.1		NAD(P)-binding Rossmann-fold superfamily protein
Ciclev10028316m.g	219.044	1.22931	2.46214e-08	7.85437e-07	167	128	98	323	253	372	Ciclev10028316m.g	PF13855	PTHR24365,PTHR24365:SF276	KOG0617			GO:0005515	AT1G78230.1		Outer arm dynein light chain 1 protein
Ciclev10027176m.g	1919.35	-1.33059	2.5027e-08	7.9714e-07	2486	2714	2856	1038	1124	1139	Ciclev10027176m.g	PF00225		KOG0242	3.6.4.4	K10401	GO:0008017,GO:0007018,GO:0005524,GO:0003777	AT3G49650.1		P-loop containing nucleoside triphosphate hydrolases superfamily protein
Ciclev10013628m.g	66.7176	-2.00983	2.57134e-08	8.17734e-07	116	102	99	40	21	21	Ciclev10013628m.g	PF00400	PTHR14221,PTHR14221:SF7				GO:0005515	AT5G02430.1		Transducin/WD40 repeat-like superfamily protein
Ciclev10017592m.g	193.88	-1.80908	2.61935e-08	8.31714e-07	293	312	285	61	91	108	Ciclev10017592m.g	PF14686,PF14683,PF06045	PTHR32018,PTHR32018:SF5		4.2.2.23	K18195		AT1G09890.1		Rhamnogalacturonate lyase family protein
Ciclev10011689m.g	310.823	-0.967078	2.62784e-08	8.33124e-07	496	391	341	226	189	230	Ciclev10011689m.g	PF01529	PTHR22883,PTHR22883:SF27	KOG1311	2.3.1.225		GO:0008270	AT3G56930.1		DHHC-type zinc finger family protein
Ciclev10030299m.g	57.1683	2.45653	2.65673e-08	8.40985e-07	28	11	14	89	85	123	Ciclev10030299m.g	PF13537	PTHR11907,PTHR11907:SF12		2.4.2.14	K00764		AT4G34740.1	ASE2,ATASE2,ATPURF2,CIA1	GLN phosphoribosyl pyrophosphate amidotransferase 2
Ciclev10016848m.g	988.097	-1.81443	2.70473e-08	8.54861e-07	1465	1416	1634	347	330	681	Ciclev10016848m.g	PF03018	PTHR21495,PTHR21495:SF77					AT1G58170.1		Disease resistance-responsive (dirigent-like protein) family protein
Ciclev10027898m.g	295.226	-1.2334	2.74016e-08	8.64729e-07	489	377	367	219	162	158	Ciclev10027898m.g	PF03999	PTHR19321,PTHR19321:SF7			K16732	GO:0008017,GO:0000910,GO:0000226	AT5G51600.1	ATMAP65-3,MAP65-3,PLE	Microtubule associated protein (MAP65/ASE1) family protein
Ciclev10015310m.g	175.419	4.10158	2.86618e-08	9.0311e-07	42	10	8	147	268	609	Ciclev10015310m.g	PF03140	PTHR31549,PTHR31549:SF2					AT4G31980.1
Ciclev10000328m.g	16356.3	-1.01492	2.87624e-08	9.04893e-07	27387	18821	19114	13017	9451	10783	Ciclev10000328m.g	PF03141	PTHR10108,PTHR10108:SF926	KOG2974,KOG3116			GO:0008168	AT5G64030.1		S-adenosyl-L-methionine-dependent methyltransferases superfamily protein
Ciclev10019648m.g	95.8247	3.43847	2.88641e-08	9.06704e-07	24	15	10	83	132	330	Ciclev10019648m.g	PF00067	PTHR24298,PTHR24298:SF179	KOG0156	1.14.13.120		GO:0055114,GO:0020037,GO:0016705,GO:0005506	AT4G13310.1	CYP71A20	cytochrome P450, family 71, subfamily A, polypeptide 20
Ciclev10005494m.g	1580.96	-1.21192	3.00437e-08	9.42317e-07	2577	1796	2170	1182	844	898	Ciclev10005494m.g	PF08449	PTHR11132,PTHR11132:SF116	KOG1441			GO:0055085	AT3G10290.1		Nucleotide-sugar transporter family protein
Ciclev10023425m.g	227.757	-2.51671	3.15578e-08	9.88298e-07	549	290	326	61	34	120	Ciclev10023425m.g	PF06955,PF00722	PTHR31062,PTHR31062:SF43		2.4.1.207	K08235	GO:0048046,GO:0016762,GO:0006073,GO:0005618,GO:0005975,GO:0004553	AT4G13090.1	XTH2	xyloglucan endotransglucosylase/hydrolase 2
Ciclev10005345m.g	215.118	1.88504	3.22856e-08	1.00955e-06	126	73	76	328	228	504	Ciclev10005345m.g	PF00069	PTHR27005,PTHR27005:SF38	KOG1187	2.7.11.1		GO:0006468,GO:0005524,GO:0004672	AT3G57710.1		Protein kinase superfamily protein
Ciclev10022156m.g	532.164	11.5165	3.30796e-08	1.03281e-06	0	0	1	31	921	2313	Ciclev10022156m.g	PF00197	PTHR33107				GO:0004866	AT1G17860.1		Kunitz family trypsin and protease inhibitor protein
Ciclev10001615m.g	233.782	2.16862	3.3842e-08	1.05501e-06	78	129	48	379	398	378	Ciclev10001615m.g	PF07714	PTHR27005,PTHR27005:SF38	KOG1187	2.7.11.1		GO:0006468,GO:0004672	AT3G57730.1		Protein kinase superfamily protein
Ciclev10014058m.g	6727.67	1.6072	3.4371e-08	1.06988e-06	4647	2977	2410	8600	10783	11119	Ciclev10014058m.g	PF00005,PF00664	PTHR24221,PTHR24221:SF204		3.6.3.44	K05658	GO:0016887,GO:0005524,GO:0055085,GO:0042626,GO:0016021,GO:0006810	AT4G18050.1	PGP9	P-glycoprotein 9
Ciclev10006382m.g	190.256	3.38587	3.53528e-08	1.09877e-06	55	24	22	592	330	137	NA
Ciclev10008392m.g	63.8654	3.02336	3.56167e-08	1.1053e-06	12	13	16	193	90	69	Ciclev10008392m.g	PF00067	PTHR24298,PTHR24298:SF67	KOG0156	1.14.13.21		GO:0055114,GO:0020037,GO:0016705,GO:0005506	AT5G07990.1	CYP75B1,D501,TT7	Cytochrome P450 superfamily protein
Ciclev10012922m.g	493.394	-1.94437	3.58896e-08	1.11041e-06	923	649	752	324	161	145	Ciclev10012922m.g	PF00462	PTHR10168,PTHR10168:SF74	KOG1752		K17479	GO:0045454,GO:0015035,GO:0009055	AT5G06470.1		Glutaredoxin family protein
Ciclev10031089m.g	488.703	-1.26172	3.58781e-08	1.11041e-06	637	644	740	330	265	284	Ciclev10031089m.g	PF11744	PTHR31086,PTHR31086:SF20	KOG4711			GO:0015743	AT1G25480.1		Aluminium activated malate transporter family protein
Ciclev10011663m.g	28.5283	7.28984	3.7763e-08	1.16662e-06	1	0	0	47	37	94	Ciclev10011663m.g	PF03547	PTHR31419,PTHR31419:SF2	KOG2722			GO:0055085,GO:0016021	AT1G71090.1		Auxin efflux carrier family protein
Ciclev10013559m.g	992.901	-1.55158	3.81228e-08	1.17597e-06	1600	1251	1517	737	398	429	Ciclev10013559m.g	PF03227	PTHR13234,PTHR13234:SF8	KOG3160		K08059		AT5G01580.1	OSH1	gamma interferon responsive lysosomal thiol (GILT) reductase family protein
Ciclev10011219m.g	112.539	2.89294	3.83291e-08	1.17879e-06	49	20	13	177	135	309	Ciclev10011219m.g	PF01476,PF00069	PTHR27005,PTHR27005:SF19	KOG1187	2.7.11.1		GO:0006468,GO:0005524,GO:0004672	AT1G69730.1		Wall-associated kinase family protein
Ciclev10024464m.g	898.724	-1.45829	3.82951e-08	1.17879e-06	1164	1362	1342	452	361	676	Ciclev10024464m.g	PF13639	PTHR22765,PTHR22765:SF50			K19039	GO:0008270,GO:0005515	AT4G24015.1		RING/U-box superfamily protein
Ciclev10020881m.g	2284.42	-1.00795	3.93192e-08	1.20743e-06	2914	3080	2994	1543	1468	1604	Ciclev10020881m.g	PF01764	PTHR31479,PTHR31479:SF2				GO:0006629	AT4G10955.2		alpha/beta-Hydrolases superfamily protein
Ciclev10027481m.g	383.828	1.63234	3.96387e-08	1.21543e-06	197	196	163	465	465	864	Ciclev10027481m.g			KOG0131		K12831		AT4G10110.1		RNA-binding (RRM/RBD/RNP motifs) family protein
Ciclev10017531m.g	103.531	6.09307	4.00938e-08	1.22755e-06	1	8	0	76	103	470	Ciclev10017531m.g	PF03106	PTHR31221,PTHR31221:SF25				GO:0043565,GO:0006355,GO:0003700	AT5G13080.1	ATWRKY75,WRKY75	WRKY DNA-binding protein 75
Ciclev10030817m.g	157.863	-1.32356	4.01561e-08	1.22763e-06	291	212	174	93	79	105	Ciclev10030817m.g	PF13414	PTHR16193	KOG1128				AT5G17270.1		Protein prenylyltransferase superfamily protein
Ciclev10026334m.g	1748.85	0.761682	4.2453e-08	1.29592e-06	1579	1238	1062	2476	1883	2408	Ciclev10026334m.g	PF08079,PF00327	PTHR11524,PTHR11524:SF11	KOG3184		K02937		AT1G80750.1		Ribosomal protein L30/L7 family protein
Ciclev10008659m.g	175.327	2.53838	4.25398e-08	1.29664e-06	27	71	52	239	267	410	Ciclev10008659m.g	PF03407	PTHR24015,PTHR24015:SF419					AT1G14590.1		Nucleotide-diphospho-sugar transferase family protein
Ciclev10005535m.g	3810.7	-0.716636	4.29189e-08	1.30626e-06	5114	4607	4329	3414	2536	2897	Ciclev10005535m.g	PF01549,PF03171	PTHR10869,PTHR10869:SF64	KOG1591	1.14.11.2	K00472	GO:0055114,GO:0016491	AT5G18900.1		2-oxoglutarate (2OG) and Fe(II)-dependent oxygenase superfamily protein
Ciclev10031177m.g	1437.81	-0.912382	4.33944e-08	1.31878e-06	2101	1606	1849	1108	844	1119	Ciclev10031177m.g	PF06814	PTHR21229,PTHR21229:SF1	KOG2568			GO:0016021	AT1G61670.1		Lung seven transmembrane receptor family protein
Ciclev10012898m.g	18105	-1.0157	4.53133e-08	1.37506e-06	24059	21700	25445	13767	10631	12339	Ciclev10012898m.g	PF09439	PTHR11711,PTHR11711:SF181	KOG0070		K07977,K07937		AT1G10630.1	ARFA1F,ATARFA1F	ADP-ribosylation factor A1F
Ciclev10006360m.g	126.823	1.8458	4.58618e-08	1.38965e-06	81	40	45	226	142	251	Ciclev10006360m.g		PTHR11315		3.4.19.9	K01307	GO:0008242,GO:0006541,GO:0003824	AT1G78670.1	ATGGH3,GGH3	gamma-glutamyl hydrolase 3
Ciclev10015257m.g	3563.91	-0.707312	4.63133e-08	1.40127e-06	4780	4112	4195	2867	2321	3136	Ciclev10015257m.g	PF01529	PTHR22883,PTHR22883:SF80	KOG1311	2.3.1.225	K16675	GO:0008270	AT3G26935.1		DHHC-type zinc finger family protein
Ciclev10004499m.g	1973.82	-1.5027	4.67742e-08	1.41313e-06	3411	2553	2704	1365	986	785	Ciclev10004499m.g	PF08263,PF13855,PF00069	PTHR27008,PTHR27008:SF40	KOG1187	2.7.11.1		GO:0005515,GO:0006468,GO:0005524,GO:0004672	AT1G10850.1		Leucine-rich repeat protein kinase family protein
Ciclev10031102m.g	2735.77	-1.87982	4.75907e-08	1.43569e-06	4211	5785	2877	1789	785	1088	Ciclev10031102m.g	PF00067	PTHR24298		1.14.13.120		GO:0055114,GO:0020037,GO:0016705,GO:0005506	AT3G26310.1	CYP71B35	cytochrome P450, family 71, subfamily B, polypeptide 35
Ciclev10030904m.g	5224.94	-0.899064	4.78883e-08	1.44255e-06	6648	6522	6854	3972	3330	3852	Ciclev10030904m.g	PF03141	PTHR10108,PTHR10108:SF789		2.1.1.103		GO:0008168	AT2G39750.1		S-adenosyl-L-methionine-dependent methyltransferases superfamily protein
Ciclev10009497m.g	8165.57	-1.61039	4.9426e-08	1.48669e-06	16795	8132	11764	5108	3342	3975	Ciclev10009497m.g	PF03358	PTHR30546	KOG3135	1.6.5.2		GO:0016491	AT4G27270.1		Quinone reductase family protein
Ciclev10027830m.g	4123.04	-0.879539	4.98561e-08	1.49743e-06	5144	5360	5237	2969	2554	3385	Ciclev10027830m.g	PF01496	PTHR11629,PTHR11629:SF72			K02154	GO:0033179,GO:0015991,GO:0015078	AT2G28520.1	VHA-A1	vacuolar proton ATPase A1
Ciclev10001859m.g	5780.47	-1.32809	5.04811e-08	1.51399e-06	7550	7786	8882	4439	2592	3167	Ciclev10001859m.g	PF03134	PTHR12300,PTHR12300:SF26	KOG1726		K17338		AT5G42560.1		Abscisic acid-responsive (TB2/DP1, HVA22) family protein
Ciclev10017802m.g	539.349	-1.25964	5.06994e-08	1.51832e-06	742	693	800	389	290	293	Ciclev10017802m.g	PF00806	PTHR12537,PTHR12537:SF13	KOG2049			GO:0003723	AT5G56510.1	APUM12,PUM12	pumilio 12
Ciclev10011665m.g	3732.09	-0.782056	5.15832e-08	1.54254e-06	5219	4370	4403	2760	2444	3207	Ciclev10011665m.g	PF01073	PTHR10366,PTHR10366:SF361		4.1.1.35	K08678	GO:0055114,GO:0016616,GO:0006694,GO:0003854	AT3G53520.1	ATUXS1,UXS1	UDP-glucuronic acid decarboxylase 1
Ciclev10008845m.g	1986.22	0.551948	5.24331e-08	1.56568e-06	1824	1566	1403	2637	2015	2613	Ciclev10008845m.g	PF00929	PTHR12801	KOG2249	3.1.13.1	K18327		AT3G15080.1		Polynucleotidyl transferase, ribonuclease H-like superfamily protein
Ciclev10029259m.g	3409.73	-0.864265	5.25236e-08	1.5661e-06	4686	4119	4214	2378	2238	2768	Ciclev10029259m.g	PF00025	PTHR24073,PTHR24073:SF584	KOG0078	3.6.5.2	K07901	GO:0005525	AT5G59840.1		Ras-related small GTP-binding family protein
Ciclev10009212m.g	29.7838	5.81038	5.26136e-08	1.56651e-06	0	0	3	41	52	86	Ciclev10009212m.g	PF00931	PTHR23155,PTHR23155:SF554				GO:0043531	AT1G12210.1	RFL1	RPS5-like 1
Ciclev10031749m.g	348.515	1.60761	5.29922e-08	1.5755e-06	163	152	190	600	338	709	Ciclev10031749m.g	PF11900,PF12313	PTHR24413,PTHR24413:SF78			K14508		AT5G45110.1	ATNPR3,NPR3	NPR1-like protein 3
Ciclev10028170m.g	3385.25	2.90991	5.40591e-08	1.6049e-06	1356	608	470	3515	3898	11324	Ciclev10028170m.g	PF00083	PTHR23500,PTHR23500:SF109	KOG0254			GO:0055085,GO:0022857,GO:0016021	AT3G18830.1	ATPLT5,ATPMT5,PMT5	polyol/monosaccharide transporter 5
Ciclev10009299m.g	568.113	-0.875745	5.43437e-08	1.61102e-06	758	734	685	430	315	495	Ciclev10009299m.g	PF00227	PTHR11599,PTHR11599:SF14		3.4.25.1	K02729	GO:0051603,GO:0005839,GO:0004298	AT3G14290.1	PAE2	20S proteasome alpha subunit E2
Ciclev10028906m.g	1091.64	-0.927754	5.53318e-08	1.63795e-06	1497	1630	1137	914	609	801	Ciclev10028906m.g	PF13920	PTHR10044,PTHR10044:SF112	KOG1100		K19042		AT4G35070.1		SBP (S-ribonuclease binding protein) family protein
Ciclev10027594m.g	269.789	2.29219	5.56921e-08	1.64624e-06	142	96	42	376	434	553	Ciclev10027594m.g	PF13855,PF00931	PTHR23155,PTHR23155:SF639			K13459	GO:0005515,GO:0043531	AT5G63020.1		Disease resistance protein (CC-NBS-LRR class) family
Ciclev10003825m.g	708.721	1.12225	5.6429e-08	1.66086e-06	467	472	386	891	819	1280	Ciclev10003825m.g							AT1G09630.1	ATRAB-A2A,ATRAB11C,ATRABA2A,RAB-A2A,RAB11c	RAB GTPase 11C
Ciclev10007905m.g	1051.63	0.80267	5.63394e-08	1.66086e-06	902	678	699	1503	1112	1506	Ciclev10007905m.g	PF05761	PTHR12103,PTHR12103:SF12		3.1.3.5			AT2G23890.1		HAD-superfamily hydrolase, subfamily IG, 5\'-nucleotidase
Ciclev10029896m.g	35.647	5.72566	5.6414e-08	1.66086e-06	2	2	0	26	67	120	Ciclev10029896m.g	PF01073	PTHR10366,PTHR10366:SF375				GO:0055114,GO:0016616,GO:0006694,GO:0003854	AT4G39230.1		NmrA-like negative transcriptional regulator family protein
Ciclev10029978m.g	81.9938	4.00747	5.71486e-08	1.67963e-06	17	4	8	75	98	312	Ciclev10029978m.g	PF13855,PF07714	PTHR27000,PTHR27000:SF196	KOG1187	2.7.11.1		GO:0005515,GO:0006468,GO:0004672	AT1G35710.1		Protein kinase family protein with leucine-rich repeat domain
Ciclev10028388m.g	2009.9	-0.862566	5.7826e-08	1.69711e-06	2801	2648	2258	1832	1144	1434	Ciclev10028388m.g	PF05686	PTHR12203,PTHR12203:SF13	KOG2458	2.4.2.26			AT1G07220.1		Arabidopsis thaliana protein of unknown function (DUF821)
Ciclev10028639m.g	645.051	2.2386	5.98843e-08	1.75501e-06	336	214	136	1460	524	1409	Ciclev10028639m.g	PF00389,PF02826	PTHR10996,PTHR10996:SF169	KOG0069	1.1.1.29	K15893	GO:0055114,GO:0051287,GO:0016616,GO:0008152	AT1G68010.1	ATHPR1,HPR	hydroxypyruvate reductase
Ciclev10001611m.g	3171.43	0.859593	6.03473e-08	1.76606e-06	2612	2070	2021	5141	3235	4282	Ciclev10001611m.g	PF01408	PTHR22604,PTHR22604:SF132	KOG2741	1.1.1.179		GO:0016491	AT4G09670.1		Oxidoreductase family protein
Ciclev10013518m.g	186.723	-5.53445	6.04542e-08	1.76667e-06	388	444	262	24	0	2	Ciclev10013518m.g	PF01637	PTHR23155,PTHR23155:SF554				GO:0005524	AT4G27190.1		NB-ARC domain-containing disease resistance protein
Ciclev10024160m.g	348.491	3.44334	6.05456e-08	1.76683e-06	114	45	23	298	655	976	Ciclev10024160m.g	PF12796	PTHR24128,PTHR24128:SF24					AT5G54620.1		Ankyrin repeat family protein
Ciclev10028248m.g	158.123	2.23236	6.11696e-08	1.78251e-06	78	65	26	246	198	366	Ciclev10028248m.g	PF00201	PTHR11926,PTHR11926:SF248	KOG1192		K13496	GO:0016758,GO:0008152	AT2G36780.1		UDP-Glycosyltransferase superfamily protein
Ciclev10020167m.g	11344.1	-0.846921	6.20044e-08	1.80172e-06	17023	13673	12731	10234	6599	8205	Ciclev10020167m.g	PF01073	PTHR10366,PTHR10366:SF465		4.1.1.35	K08678	GO:0055114,GO:0016616,GO:0006694,GO:0003854	AT3G62830.1	ATUXS2,AUD1,UXS2	NAD(P)-binding Rossmann-fold superfamily protein
Ciclev10024069m.g	237.728	3.02943	6.19599e-08	1.80172e-06	62	68	27	241	271	818	Ciclev10024069m.g	PF07714,PF08263,PF13855	PTHR27000,PTHR27000:SF196	KOG0472	2.7.11.1		GO:0006468,GO:0004672,GO:0005515	AT4G08850.1		Leucine-rich repeat receptor-like protein kinase family protein
Ciclev10028762m.g	868.61	-1.23503	6.23292e-08	1.8086e-06	1522	946	1158	635	437	523	Ciclev10028762m.g		PTHR32175,PTHR32175:SF0					AT2G15730.1		P-loop containing nucleoside triphosphate hydrolases superfamily protein
Ciclev10016188m.g	763.635	0.653543	6.50379e-08	1.88454e-06	649	575	538	1051	769	1060	Ciclev10016188m.g		PTHR36015,PTHR36015:SF2					AT2G26840.2
Ciclev10006533m.g	36.0049	4.18799	6.52293e-08	1.88742e-06	1	7	3	98	68	41	Ciclev10006533m.g	PF07690	PTHR23500,PTHR23500:SF30	KOG0254			GO:0055085,GO:0016021	AT5G61520.1		Major facilitator superfamily protein
Ciclev10027697m.g	20266.2	-0.781532	6.56455e-08	1.8968e-06	24940	26199	24477	15589	12772	17476	Ciclev10027697m.g	PF00400,PF04053,PF06957	PTHR19876,PTHR19876:SF7			K05236	GO:0005515,GO:0030117,GO:0016192,GO:0006886,GO:0005198,GO:0030126	AT1G62020.1		Coatomer, alpha subunit
Ciclev10029649m.g	197.246	1.38376	6.62851e-08	1.91259e-06	125	104	96	245	264	362	Ciclev10029649m.g		PTHR16128,PTHR16128:SF8					AT3G04650.1		FAD/NAD(P)-binding oxidoreductase family protein
Ciclev10005714m.g	7200.27	-0.887276	6.63916e-08	1.91297e-06	9671	8977	8975	6425	3945	5288	Ciclev10005714m.g	PF12481	PTHR11772,PTHR11772:SF8					AT3G22850.1		Aluminium induced protein with YGL and LRDR motifs
Ciclev10022543m.g	562.049	-0.877185	6.76833e-08	1.94746e-06	778	717	664	490	298	442	Ciclev10022543m.g		PTHR15852,PTHR15852:SF15					AT5G17840.1		DnaJ/Hsp40 cysteine-rich domain superfamily protein
Ciclev10033548m.g	349.48	0.944509	7.05748e-08	2.02782e-06	280	246	188	471	411	528	NA
Ciclev10028903m.g	2690.84	-0.614307	7.09082e-08	2.03455e-06	3597	3079	2983	2471	1768	2316	Ciclev10028903m.g	PF08231	PTHR13264,PTHR13264:SF5	KOG2609		K12868		AT2G16860.1		GCIP-interacting family protein
Ciclev10019345m.g	227.55	-1.34296	7.19139e-08	2.05888e-06	324	329	311	174	109	113	Ciclev10019345m.g	PF03141	PTHR10108,PTHR10108:SF782		2.1.1.41		GO:0008168	AT2G43200.1		S-adenosyl-L-methionine-dependent methyltransferases superfamily protein
Ciclev10023649m.g	614.92	-0.983356	7.19566e-08	2.05888e-06	934	767	728	406	337	532	Ciclev10023649m.g		PTHR10984,PTHR10984:SF37					AT4G27080.1	ATPDI7,ATPDIL5-4,PDI7,PDIL5-4	PDI-like 5-4
Ciclev10005382m.g	79.0646	-3.95295	7.23402e-08	2.06698e-06	91	289	65	7	6	17	Ciclev10005382m.g	PF00201	PTHR11926,PTHR11926:SF276		2.4.1.203	K13495	GO:0016758,GO:0008152	AT4G34135.1	UGT73B2	UDP-glucosyltransferase 73B2
Ciclev10007057m.g	182.658	2.53451	7.28616e-08	2.07848e-06	61	25	71	362	200	416	Ciclev10007057m.g	PF03083	PTHR10791,PTHR10791:SF28	KOG1623		K15382		AT5G53190.1		Nodulin MtN3 family protein
Ciclev10011748m.g	4095.77	-0.598334	7.29453e-08	2.07848e-06	5150	4806	4640	3664	2776	3584	Ciclev10011748m.g		PTHR23324,PTHR23324:SF45					AT5G01010.1
Ciclev10019888m.g	4494.77	-2.02712	7.30507e-08	2.07861e-06	6378	7793	7054	1064	1979	2260	Ciclev10019888m.g		PTHR33916,PTHR33916:SF4					AT2G47010.2
Ciclev10018281m.g	57.0973	1.90621	7.32596e-08	2.08167e-06	26	31	15	100	79	98	Ciclev10018281m.g		PTHR31669,PTHR31669:SF46				GO:0006355	AT3G07500.1		Far-red impaired responsive (FAR1) family protein
Ciclev10008748m.g	14737.5	2.77901	7.35544e-08	2.08716e-06	4525	4192	2559	10218	24065	44151	Ciclev10008748m.g	PF08246,PF00112	PTHR12411,PTHR12411:SF336	KOG1543	3.4.22.16	K01366	GO:0008234,GO:0006508	AT3G45310.1		Cysteine proteinases superfamily protein
Ciclev10033623m.g	231.442	-2.32002	7.42978e-08	2.10534e-06	364	408	365	40	89	102	Ciclev10033623m.g	PF06813	PTHR21576,PTHR21576:SF7					AT5G45275.1		Major facilitator superfamily protein
Ciclev10008858m.g	162.453	-1.59328	7.45107e-08	2.10847e-06	242	202	271	74	75	98	Ciclev10008858m.g	PF00226,PF01556	PTHR24078,PTHR24078:SF266	KOG0714		K09510		AT5G25530.1		DNAJ heat shock family protein
Ciclev10002562m.g	1238.99	-0.974257	7.50191e-08	2.11702e-06	1612	1571	1652	988	747	826	Ciclev10002562m.g	PF03248	PTHR10743,PTHR10743:SF2	KOG1688			GO:0016021	AT2G21600.1	ATRER1B,RER1B	endoplasmatic reticulum retrieval protein 1B
Ciclev10013365m.g	483.577	-1.04534	7.50127e-08	2.11702e-06	624	672	626	337	243	398	Ciclev10013365m.g		PTHR10110,PTHR10110:SF119				GO:0016021,GO:0015299,GO:0006812	AT1G79610.1	ATNHX6,NHX6	Na+/H+ antiporter 6
Ciclev10019285m.g	2784.1	-0.802332	7.74685e-08	2.18314e-06	3712	3350	3400	2448	1740	2052	Ciclev10019285m.g	PF02826	PTHR10996,PTHR10996:SF134	KOG0067	1.1.1.29		GO:0055114,GO:0051287	AT1G01510.1	AN	NAD(P)-binding Rossmann-fold superfamily protein
Ciclev10007528m.g	348.427	3.97377	7.85772e-08	2.21136e-06	64	22	39	143	659	1181	Ciclev10007528m.g	PF11883,PF08276,PF00954,PF01453,PF07714	PTHR27002,PTHR27002:SF97	KOG1187	2.7.11.1		GO:0004674,GO:0048544,GO:0006468,GO:0004672	AT4G21380.1	ARK3,RK3	receptor kinase 3
Ciclev10024522m.g	77.7637	2.21365	8.06021e-08	2.26524e-06	19	26	35	140	129	118	Ciclev10024522m.g	PF14244	PTHR34222,PTHR34222:SF2					AT1G21280.1
Ciclev10000761m.g	2503.92	-1.13839	8.17091e-08	2.29321e-06	3951	3137	3143	2121	1282	1426	Ciclev10000761m.g	PF00368	PTHR10572,PTHR10572:SF9		1.1.1.34	K00021	GO:0055114,GO:0050662,GO:0015936,GO:0004420	AT1G76490.1	HMG1,HMGR1	hydroxy methylglutaryl CoA reductase 1
Ciclev10029837m.g	456.566	2.80688	8.19935e-08	2.29806e-06	163	77	102	361	764	1306	Ciclev10029837m.g	PF08263,PF00560,PF13855	PTHR27004	KOG0472	2.7.11.1		GO:0005515	AT2G34930.1		disease resistance family protein / LRR family protein
Ciclev10012685m.g	747.532	-0.771059	8.28298e-08	2.31833e-06	988	951	855	666	472	561	Ciclev10012685m.g	PF01569	PTHR11247	KOG3146	3.1.3.4	K07252		AT5G03080.1		Phosphatidic acid phosphatase (PAP2) family protein
Ciclev10007841m.g	450.693	-1.09697	8.48804e-08	2.37249e-06	633	687	507	376	229	283	Ciclev10007841m.g	PF13962,PF12796	PTHR24177	KOG4412				AT4G03500.1		Ankyrin repeat family protein
Ciclev10031390m.g	2729.42	-1.16193	8.63391e-08	2.40999e-06	3753	4309	3142	1495	1633	1999	Ciclev10031390m.g	PF00984,PF03720,PF03721	PTHR11374,PTHR11374:SF28		1.1.1.22	K00012	GO:0055114,GO:0051287,GO:0016616	AT5G15490.1		UDP-glucose 6-dehydrogenase family protein
Ciclev10003049m.g	246.677	1.38938	8.73559e-08	2.43176e-06	140	125	137	307	337	444	Ciclev10003049m.g	PF00071	PTHR24073,PTHR24073:SF495			K07904	GO:0007264,GO:0005525	AT1G09630.1	ATRAB-A2A,ATRAB11C,ATRABA2A,RAB-A2A,RAB11c	RAB GTPase 11C
Ciclev10019024m.g	712.351	-0.83264	8.72583e-08	2.43176e-06	1039	811	857	597	426	556	Ciclev10019024m.g	PF00795,PF02540	PTHR23090,PTHR23090:SF9		6.3.5.1	K01950	GO:0016810,GO:0006807	AT1G55090.1		carbon-nitrogen hydrolase family protein
Ciclev10003138m.g	2056.71	-2.44448	8.82277e-08	2.45271e-06	2522	3641	3934	336	679	907	Ciclev10003138m.g	PF02458	PTHR31896		2.3.1.133		GO:0016747	AT5G42830.1		HXXXD-type acyl-transferase family protein
Ciclev10011940m.g	944.309	2.53545	9.03605e-08	2.5086e-06	451	164	225	1108	1197	2702	Ciclev10011940m.g	PF02535	PTHR11040,PTHR11040:SF35	KOG1558		K14709	GO:0055085,GO:0046873,GO:0030001,GO:0016020	AT3G12750.1	ZIP1	zinc transporter 1 precursor
Ciclev10026995m.g	37.2465	8.64222	9.06559e-08	2.51341e-06	0	0	0	12	60	158	Ciclev10026995m.g	PF01554	PTHR11206,PTHR11206:SF80	KOG1347		K03327	GO:0055085,GO:0016020,GO:0015297,GO:0015238,GO:0006855	AT1G47530.1		MATE efflux family protein
Ciclev10033466m.g	18.258	7.61645	9.33777e-08	2.58538e-06	0	0	0	31	19	66	Ciclev10033466m.g	PF13855,PF00069	PTHR27000,PTHR27000:SF31	KOG1187	2.7.11.1		GO:0005515,GO:0006468,GO:0005524,GO:0004672	AT3G47570.1		Leucine-rich repeat protein kinase family protein
Ciclev10014463m.g	206.222	-2.04231	9.37086e-08	2.59105e-06	493	296	218	117	69	62	Ciclev10014463m.g	PF00005,PF01061	PTHR19241,PTHR19241:SF247		3.6.3.44		GO:0016887,GO:0005524,GO:0016020	AT3G21090.1		ABC-2 type transporter family protein
Ciclev10024297m.g	40.0106	3.32442	9.5127e-08	2.62673e-06	12	6	4	47	62	115	Ciclev10024297m.g	PF00560,PF13676,PF00931	PTHR11017,PTHR11017:SF174	KOG4658			GO:0005515,GO:0007165,GO:0043531	AT5G17680.1		disease resistance protein (TIR-NBS-LRR class), putative
Ciclev10016530m.g	1800.54	-1.01687	9.80469e-08	2.70372e-06	2611	2128	2383	1500	1013	1152	Ciclev10016530m.g		PTHR36394,PTHR36394:SF1					AT5G21070.1
Ciclev10002672m.g	1133.23	-0.994385	9.91995e-08	2.73184e-06	1937	1345	1237	840	692	785	Ciclev10002672m.g		PTHR35297,PTHR35297:SF2					AT2G35470.1
Ciclev10018950m.g	1250.45	-1.1771	1.00774e-07	2.77148e-06	1769	1541	1795	984	543	865	Ciclev10018950m.g	PF02727,PF02728,PF01179	PTHR10638,PTHR10638:SF34		1.4.3.21	K00276	GO:0055114,GO:0048038,GO:0009308,GO:0008131,GO:0005507	AT2G42490.1		Copper amine oxidase family protein
Ciclev10019637m.g	1042.63	-1.69137	1.03692e-07	2.84792e-06	1179	1464	1963	588	422	506	Ciclev10019637m.g	PF00067	PTHR24298,PTHR24298:SF104	KOG0156	1.14.13.21	K05280	GO:0055114,GO:0020037,GO:0016705,GO:0005506	AT5G07990.1	CYP75B1,D501,TT7	Cytochrome P450 superfamily protein
Ciclev10016918m.g	827.04	2.77114	1.05121e-07	2.88332e-06	373	86	181	1629	848	2078	Ciclev10016918m.g	PF04749	PTHR15907,PTHR15907:SF47					AT1G14870.1	PCR2	PLANT CADMIUM RESISTANCE 2
Ciclev10007784m.g	38.4747	-2.37293	1.05929e-07	2.90161e-06	85	58	51	15	7	17	Ciclev10007784m.g	PF00582,PF07714	PTHR27001,PTHR27001:SF116	KOG1187	2.7.11.1		GO:0006950,GO:0006468,GO:0004672	AT5G57670.2		Protein kinase superfamily protein
Ciclev10003918m.g	64.023	3.14104	1.06481e-07	2.91284e-06	20	7	12	64	130	150	Ciclev10003918m.g	PF00004	PTHR23155,PTHR23155:SF554				GO:0005524	AT4G27190.1		NB-ARC domain-containing disease resistance protein
Ciclev10015901m.g	3000.88	-2.10605	1.0664e-07	2.91332e-06	4738	5439	4252	853	680	2032	Ciclev10015901m.g	PF01370	PTHR10366,PTHR10366:SF244	KOG1502	1.1.1.195		GO:0050662,GO:0003824	AT5G19440.1		NAD(P)-binding Rossmann-fold superfamily protein
Ciclev10007386m.g	251.959	2.90991	1.07151e-07	2.92157e-06	94	40	45	234	335	812	Ciclev10007386m.g	PF08263,PF00560,PF13855	PTHR27004	KOG0472	2.7.11.1		GO:0005515	AT2G34930.1		disease resistance family protein / LRR family protein
Ciclev10021341m.g	543.392	-1.43984	1.07227e-07	2.92157e-06	1045	558	762	337	234	334	Ciclev10021341m.g	PF05910	PTHR31972,PTHR31972:SF13					AT5G28150.1		Plant protein of unknown function (DUF868)
Ciclev10019288m.g	92.1138	2.22403	1.0997e-07	2.99234e-06	36	36	25	115	112	245	Ciclev10019288m.g	PF00069	PTHR27005,PTHR27005:SF7	KOG1187	2.7.11.1		GO:0006468,GO:0005524,GO:0004672	AT1G16130.1	WAKL2	wall associated kinase-like 2
Ciclev10003761m.g	112.047	1.7987	1.10655e-07	3.007e-06	45	69	35	216	154	164	Ciclev10003761m.g	PF01348	PTHR33642,PTHR33642:SF3				GO:0006397	AT1G74350.1		Intron maturase, type II family protein
Ciclev10027054m.g	45.991	1.79812	1.1135e-07	3.0219e-06	23	19	19	82	60	78	Ciclev10027054m.g	PF04005	PTHR12900,PTHR12900:SF0	KOG3999		K10903	GO:0030896,GO:0006281,GO:0000077	AT1G52530.1
Ciclev10008846m.g	539.061	1.43048	1.12295e-07	3.04351e-06	401	271	208	1051	566	835	Ciclev10008846m.g	PF01063	PTHR11825,PTHR11825:SF48	KOG0975	4.1.3.38	K18482	GO:0008152,GO:0003824	AT5G57850.1		D-aminoacid aminotransferase-like PLP-dependent enzymes superfamily protein
Ciclev10008714m.g	1912.88	2.40808	1.13141e-07	3.06242e-06	726	740	365	4218	1283	4850	Ciclev10008714m.g	PF03088	PTHR10426,PTHR10426:SF35	KOG1520	4.3.3.2		GO:0016844,GO:0009058	AT3G51420.1	ATSSL4,SSL4	strictosidine synthase-like 4
Ciclev10028377m.g	277.3	-2.61423	1.13893e-07	3.07869e-06	752	230	449	57	68	114	Ciclev10028377m.g	PF08541,PF08392	PTHR31561,PTHR31561:SF24		2.3.1.199	K15397	GO:0016747,GO:0008610,GO:0016020,GO:0006633	AT2G28630.1	KCS12	3-ketoacyl-CoA synthase 12
Ciclev10020083m.g	11600.7	-1.15553	1.16016e-07	3.13197e-06	15191	15186	16651	6587	6723	8618	Ciclev10020083m.g	PF05631	PTHR23516,PTHR23516:SF4				GO:0016021,GO:0015689,GO:0015098	AT4G27720.1		Major facilitator superfamily protein
Ciclev10026429m.g	418.865	0.814018	1.16868e-07	3.15084e-06	359	295	252	587	477	573	Ciclev10026429m.g				3.6.4.13			AT4G37020.2
Ciclev10005373m.g	729.377	1.00086	1.17121e-07	3.15353e-06	630	456	373	1036	853	1097	Ciclev10005373m.g	PF00153	PTHR24089,PTHR24089:SF282	KOG0769				AT3G05290.1	PNC1	peroxisomal adenine nucleotide carrier 1
Ciclev10013528m.g	361.078	1.49079	1.17295e-07	3.15406e-06	162	225	172	473	447	720	Ciclev10013528m.g		PTHR30007,PTHR30007:SF19			K07053		AT2G13840.1		Polymerase/histidinol phosphatase-like
Ciclev10004862m.g	2274.27	-0.79318	1.18156e-07	3.17307e-06	3349	2937	2328	1899	1526	1664	Ciclev10004862m.g	PF00010	PTHR12565,PTHR12565:SF159				GO:0046983	AT3G07340.1		basic helix-loop-helix (bHLH) DNA-binding superfamily protein
Ciclev10012982m.g	589.841	-1.43713	1.23966e-07	3.32475e-06	1106	703	764	442	213	341	Ciclev10012982m.g		PTHR35304					AT5G02640.1
Ciclev10026361m.g	311.761	2.75505	1.2445e-07	3.33338e-06	88	63	86	245	474	947	Ciclev10026361m.g	PF08100,PF00891	PTHR11746,PTHR11746:SF106		2.1.1.68	K13066	GO:0046983,GO:0008171	AT5G54160.1	ATOMT1,OMT1	O-methyltransferase 1
Ciclev10005167m.g	1964.01	-0.884844	1.2679e-07	3.38721e-06	2895	2192	2462	1638	1167	1443	Ciclev10005167m.g	PF03151	PTHR11132,PTHR11132:SF80	KOG1441				AT3G17430.1		Nucleotide-sugar transporter family protein
Ciclev10012998m.g	1556.54	-0.824764	1.26731e-07	3.38721e-06	1906	2038	1922	1186	992	1267	Ciclev10012998m.g	PF04535	PTHR32021,PTHR32021:SF0					AT3G53850.1		Uncharacterised protein family (UPF0497)
Ciclev10007992m.g	48.2564	3.15288	1.2738e-07	3.39417e-06	14	4	11	118	44	114	Ciclev10007992m.g	PF01565,PF09265	PTHR13878,PTHR13878:SF14		1.5.99.12	K00279	GO:0055114,GO:0050660,GO:0016491,GO:0019139,GO:0009690	AT5G56970.1	ATCKX3,CKX3	cytokinin oxidase 3
Ciclev10023605m.g	24.139	6.13477	1.27326e-07	3.39417e-06	0	1	1	73	32	44	Ciclev10023605m.g	PF07500	PTHR11477	KOG1105		K03145	GO:0006351	AT2G38560.1	TFIIS	transcript elongation factor IIS
Ciclev10001046m.g	3638.33	1.05478	1.28016e-07	3.40388e-06	2457	2564	2005	4530	4103	6501	Ciclev10001046m.g	PF13679,PF05253,PF11722	PTHR12998,PTHR12998:SF0	KOG2811	2.1.1.225	K15446	GO:0008168	AT4G01880.1		methyltransferases
Ciclev10004064m.g	27.6438	5.74009	1.28181e-07	3.40388e-06	1	1	1	41	82	33	Ciclev10004064m.g	PF01151	PTHR11157,PTHR11157:SF13		2.3.1.199		GO:0016021	AT3G06470.1		GNS1/SUR4 membrane protein family
Ciclev10010532m.g	30.6829	8.36251	1.28242e-07	3.40388e-06	0	0	0	13	51	125	Ciclev10010532m.g	PF11883,PF00954,PF08276,PF01453,PF07714	PTHR27002,PTHR27002:SF95	KOG1187	2.7.11.1		GO:0004674,GO:0048544,GO:0006468,GO:0004672	AT1G65800.1	ARK2,RK2	receptor kinase 2
Ciclev10010152m.g	22.3225	-6.97532	1.29092e-07	3.42201e-06	32	56	42	0	0	1	Ciclev10010152m.g	PF00069	PTHR27001,PTHR27001:SF127	KOG1187	2.7.11.1	K04733	GO:0006468,GO:0005524,GO:0004672	AT3G20530.1		Protein kinase superfamily protein
Ciclev10032243m.g	564.411	0.908511	1.29701e-07	3.43373e-06	458	416	300	787	602	885	Ciclev10032243m.g	PF02576	PTHR34544,PTHR34544:SF1				GO:0042274	AT1G69210.1		Uncharacterised protein family UPF0090
Ciclev10004031m.g	192.013	2.45945	1.30094e-07	3.4397e-06	88	43	47	251	203	568	Ciclev10004031m.g	PF00201	PTHR11926,PTHR11926:SF286	KOG1192	2.4.1.324		GO:0016758,GO:0008152	AT1G22360.1	AtUGT85A2,UGT85A2	UDP-glucosyl transferase 85A2
Ciclev10032688m.g	1142.24	-0.81013	1.30298e-07	3.44066e-06	1452	1434	1407	913	759	865	Ciclev10032688m.g	PF02410	PTHR21043					AT1G67620.1		Lojap-related protein
Ciclev10014768m.g	1408.28	-0.687963	1.31398e-07	3.46527e-06	1923	1619	1612	1266	911	1144	Ciclev10014768m.g	PF07714	PTHR27001,PTHR27001:SF91	KOG1187	2.7.10.2	K04730	GO:0006468,GO:0004672	AT4G03390.1	SRF3	STRUBBELIG-receptor family 3
Ciclev10005244m.g	231.039	3.23705	1.33183e-07	3.50783e-06	58	58	19	214	273	823	Ciclev10005244m.g	PF13639	PTHR14155,PTHR14155:SF101				GO:0008270,GO:0005515	AT4G33565.1		RING/U-box superfamily protein
Ciclev10033712m.g	475.177	-1.80021	1.33445e-07	3.51023e-06	922	565	708	322	172	161	Ciclev10033712m.g		PTHR19305,PTHR19305:SF7	KOG3065		K18211		AT1G13890.1	ATSNAP30,SNAP30	soluble N-ethylmaleimide-sensitive factor adaptor protein 30
Ciclev10009664m.g	835.332	1.0727	1.36321e-07	3.5813e-06	693	476	443	1426	914	1160	Ciclev10009664m.g		PTHR37264,PTHR37264:SF1					AT5G55125.2		Ribosomal protein L31
Ciclev10003669m.g	109.103	-1.29338	1.37644e-07	3.61144e-06	160	173	128	78	52	65	Ciclev10003669m.g	PF14604	PTHR10663,PTHR10663:SF147				GO:0005515	AT1G31440.1		SH3 domain-containing protein
Ciclev10020332m.g	34.2266	-2.94436	1.41555e-07	3.70931e-06	87	37	57	7	8	9	Ciclev10020332m.g	PF00657	PTHR22835,PTHR22835:SF143		3.1.1.3		GO:0016788	AT1G71691.2		GDSL-like Lipase/Acylhydrolase superfamily protein
Ciclev10032815m.g	2108.46	-0.587854	1.43313e-07	3.7506e-06	2676	2468	2355	1852	1413	1924	Ciclev10032815m.g	PF00627,PF00179	PTHR24067,PTHR24067:SF29	KOG0418	6.3.2.19	K04649		AT5G50870.1	UBC27	ubiquitin-conjugating enzyme 27
Ciclev10010930m.g	2716.53	2.18056	1.4687e-07	3.83881e-06	1459	1076	469	3327	4345	5849	Ciclev10010930m.g	PF06414,PF00005,PF00664	PTHR24221,PTHR24221:SF141		3.6.3.44	K05658	GO:0016301,GO:0005524,GO:0016887,GO:0055085,GO:0042626,GO:0016021,GO:0006810	AT3G28345.1		ABC transporter family protein
Ciclev10025168m.g	9019.69	2.56311	1.49439e-07	3.90098e-06	3279	3092	1529	7283	14599	25109	Ciclev10025168m.g		PTHR31618,PTHR31618:SF7					AT5G12080.1	ATMSL10,MSL10	mechanosensitive channel of small conductance-like 10
Ciclev10000338m.g	1833.58	2.08393	1.49948e-07	3.90435e-06	696	868	523	1847	2466	4830	Ciclev10000338m.g	PF01637	PTHR23155,PTHR23155:SF554	KOG4658		K13459	GO:0005524	AT4G26090.1	RPS2	NB-ARC domain-containing disease resistance protein
Ciclev10031709m.g	4471.17	0.519274	1.49947e-07	3.90435e-06	3924	3760	3229	6113	4429	5681	Ciclev10031709m.g		PTHR13833,PTHR13833:SF46					AT1G23890.2		NHL domain-containing protein
Ciclev10029494m.g	3651.94	-1.04182	1.5088e-07	3.92364e-06	5628	4429	4539	2559	2422	2248	Ciclev10029494m.g		PTHR23201,PTHR23201:SF16					AT2G21140.1	ATPRP2,PRP2	proline-rich protein 2
Ciclev10007364m.g	15663.2	-0.950594	1.52736e-07	3.95752e-06	20193	18961	21518	11062	9540	12124	Ciclev10007364m.g	PF14806,PF07718,PF01602	PTHR10635			K17301	GO:0030126,GO:0016192,GO:0006886,GO:0005198,GO:0030117,GO:0005737	AT4G31480.1		Coatomer, beta subunit
Ciclev10007836m.g	809.734	1.17871	1.5276e-07	3.95752e-06	685	426	382	1271	916	1282	Ciclev10007836m.g	PF00856	PTHR13271,PTHR13271:SF37		2.1.1.127,2.1.1.259	K19199	GO:0005515	AT2G18850.1		SET domain-containing protein
Ciclev10032400m.g	156.647	2.72145	1.52421e-07	3.95752e-06	64	24	36	172	211	460	Ciclev10032400m.g		PTHR34200,PTHR34200:SF1					AT3G51580.1
Ciclev10004414m.g	4777.55	0.946051	1.54916e-07	4.00829e-06	3116	3619	2922	6185	5993	6978	Ciclev10004414m.g	PF07521,PF00753,PF10996	PTHR11203,PTHR11203:SF5			K14402	GO:0006379,GO:0006378,GO:0005847	AT5G23880.1	ATCPSF100,CPSF100,EMB1265,ESP5	cleavage and polyadenylation specificity factor 100
Ciclev10029331m.g	612.918	0.924855	1.5873e-07	4.10183e-06	501	363	393	868	654	957	Ciclev10029331m.g	PF15370	PTHR28674					AT1G71430.1
Ciclev10028186m.g	150.678	1.99593	1.60401e-07	4.13979e-06	74	80	29	289	215	235	Ciclev10028186m.g		PTHR31439,PTHR31439:SF4					AT2G15020.1
Ciclev10024373m.g	2550.78	-2.01177	1.61307e-07	4.15274e-06	5207	2610	4291	1602	748	805	Ciclev10024373m.g		PTHR36760,PTHR36760:SF1					AT3G25130.1
Ciclev10031367m.g	1307.58	-1.48846	1.61136e-07	4.15274e-06	1658	2039	1958	556	626	919	Ciclev10031367m.g	PF00612,PF13178	PTHR32295,PTHR32295:SF32				GO:0005515	AT5G03040.2	iqd2	IQ-domain 2
Ciclev10011444m.g	2335.25	-0.873077	1.62283e-07	4.17265e-06	2940	2890	3060	1813	1482	1756	Ciclev10011444m.g	PF01501	PTHR32116,PTHR32116:SF2		2.4.1.43	K13648	GO:0016757,GO:0047262	AT5G15470.1	GAUT14	galacturonosyltransferase 14
Ciclev10002522m.g	545.861	-1.04428	1.63379e-07	4.19557e-06	875	608	700	430	296	373	Ciclev10002522m.g	PF00025	PTHR24073,PTHR24073:SF586	KOG0394		K07897	GO:0005525	AT4G09720.1	ATRABG3A,RABG3A	RAB GTPase homolog G3A
Ciclev10027317m.g	1034.57	1.32377	1.66774e-07	4.27742e-06	567	633	545	1203	1434	1857	Ciclev10027317m.g		PTHR13308,PTHR13308:SF17					AT3G15390.1	SDE5	silencing defective 5
Ciclev10025683m.g	6967.87	-0.568348	1.76614e-07	4.52413e-06	8649	8230	7753	6246	4913	6069	Ciclev10025683m.g	PF07714	PTHR24054,PTHR24054:SF31	KOG0668	2.7.11.1	K03097	GO:0006468,GO:0004672	AT5G67380.1	ATCKA1,CKA1	casein kinase alpha 1
Ciclev10033389m.g	33.8071	-3.54458	1.77814e-07	4.54921e-06	77	50	58	1	7	8	Ciclev10033389m.g	PF02365	PTHR31719,PTHR31719:SF10				GO:0006355,GO:0003677	AT3G18400.1	anac058,NAC058	NAC domain containing protein 58
Ciclev10022151m.g	7049.63	1.32358	1.80907e-07	4.62258e-06	3952	4743	3267	8722	8314	14031	Ciclev10022151m.g	PF01652	PTHR11960,PTHR11960:SF18	KOG1669		K03259	GO:0006413,GO:0005737,GO:0003743,GO:0003723	AT5G18110.1	NCBP	novel cap-binding protein
Ciclev10009877m.g	13874.9	-0.62662	1.8145e-07	4.62749e-06	17724	15989	16092	12490	9259	11821	Ciclev10009877m.g	PF00235	PTHR11604,PTHR11604:SF7	KOG1755		K05759		AT5G56600.1	PFN3,PRF3	profilin 3
Ciclev10010463m.g	18.231	-7.65556	1.8155e-07	4.62749e-06	18	60	29	0	0	0	Ciclev10010463m.g	PF14368	PTHR33122,PTHR33122:SF4					AT5G48485.1	DIR1	Bifunctional inhibitor/lipid-transfer protein/seed storage 2S albumin superfamily protein
Ciclev10003610m.g	10885.6	-0.698044	1.83005e-07	4.65881e-06	15668	13774	10802	9829	7052	8670	Ciclev10003610m.g	PF00032	PTHR19271,PTHR19271:SF2				GO:0016491,GO:0016020,GO:0009055	ATCG00730.1		photosynthetic electron transfer D
Ciclev10025650m.g	418.36	1.60576	1.84679e-07	4.69398e-06	270	163	185	597	442	927	Ciclev10025650m.g	PF11883,PF07714	PTHR27002,PTHR27002:SF95	KOG1187	2.7.11.1	K04733	GO:0004674,GO:0006468,GO:0004672	AT1G11330.2		S-locus lectin protein kinase family protein
Ciclev10029271m.g	1241.45	-2.54155	1.84844e-07	4.69398e-06	1683	2379	2143	170	323	622	Ciclev10029271m.g	PF03168	PTHR31415,PTHR31415:SF17					AT3G44220.1		Late embryogenesis abundant (LEA) hydroxyproline-rich glycoprotein family
Ciclev10007912m.g	1339.52	0.995377	1.87582e-07	4.75765e-06	1072	922	686	1698	1671	2074	Ciclev10007912m.g	PF02096	PTHR12428,PTHR12428:SF22			K03217	GO:0051205,GO:0016021	AT3G44370.1		Membrane insertion protein, OxaA/YidC with tetratricopeptide repeat domain
Ciclev10024666m.g	16.3329	7.45331	1.89766e-07	4.80709e-06	0	0	0	20	26	55	NA
Ciclev10016802m.g	864.797	0.886591	1.94525e-07	4.92158e-06	610	702	493	1208	1014	1214	Ciclev10016802m.g	PF06749	PTHR31769,PTHR31769:SF4					AT2G32280.1		Protein of unknown function (DUF1218)
Ciclev10031231m.g	387.048	4.28963	1.96012e-07	4.95309e-06	8	74	28	260	702	1279	Ciclev10031231m.g	PF00854	PTHR11654,PTHR11654:SF165	KOG1237		K14638	GO:0016020,GO:0006810,GO:0005215	AT3G25280.1		Major facilitator superfamily protein
Ciclev10002879m.g	65.8796	1.79826	1.9897e-07	5.0155e-06	34	21	32	112	79	126	Ciclev10002879m.g	PF12515			3.6.3.8		GO:0005516
Ciclev10032222m.g	1606.89	-0.737766	1.98958e-07	5.0155e-06	2323	1865	1789	1462	985	1272	Ciclev10032222m.g	PF00013	PTHR12826	KOG3273		K11884	GO:0003723	AT3G13230.1		RNA-binding KH domain-containing protein
Ciclev10019060m.g	1627.15	-1.6464	2.02899e-07	5.10829e-06	3104	1743	2472	1145	607	692	Ciclev10019060m.g	PF00955	PTHR11453,PTHR11453:SF51				GO:0016021,GO:0006820,GO:0016020,GO:0005452	AT3G62270.1		HCO3- transporter family
Ciclev10007160m.g	116.768	3.39703	2.0672e-07	5.19811e-06	29	17	15	86	145	436	Ciclev10007160m.g		PTHR10217,PTHR10217:SF465			K05391		AT5G53130.1	ATCNGC1,CNGC1	cyclic nucleotide gated channel 1
Ciclev10008274m.g	3094.3	-1.06009	2.07829e-07	5.21961e-06	3961	4830	3599	2615	1578	2019	Ciclev10008274m.g	PF00155	PTHR11879,PTHR11879:SF16		2.6.1.1		GO:0030170,GO:0009058,GO:0008483,GO:0006520	AT5G11520.1	ASP3,YLS4	aspartate aminotransferase 3
Ciclev10010200m.g	339.379	-2.5933	2.13909e-07	5.36575e-06	557	525	625	42	126	116	Ciclev10010200m.g	PF02298	PTHR33021,PTHR33021:SF48				GO:0009055	AT5G57920.1	AtENODL10,ENODL10	early nodulin-like protein 10
Ciclev10002504m.g	119.735	-1.59985	2.17981e-07	5.46122e-06	247	140	153	64	46	74	Ciclev10002504m.g		PTHR32054,PTHR32054:SF9					AT1G75720.2		Plant protein of unknown function (DUF827)
Ciclev10017344m.g	126.55	-1.40048	2.19779e-07	5.49955e-06	165	179	194	80	62	71	Ciclev10017344m.g	PF01985	PTHR31426,PTHR31426:SF2				GO:0003723	AT2G28480.1		RNA-binding CRS1 / YhbY (CRM) domain protein
Ciclev10033510m.g	293.372	-1.18547	2.24433e-07	5.60918e-06	448	351	405	169	175	201	Ciclev10033510m.g	PF14416,PF13839	PTHR32285,PTHR32285:SF36					AT1G29050.1	TBL38	TRICHOME BIREFRINGENCE-LIKE 38
Ciclev10012620m.g	103.822	-1.66393	2.25291e-07	5.62379e-06	169	197	107	62	44	47	Ciclev10012620m.g	PF14144	PTHR22952,PTHR22952:SF145				GO:0043565,GO:0006351	AT1G09950.1	RAS1	RESPONSE TO ABA AND SALT 1
Ciclev10011001m.g	3503.82	-1.36664	2.26475e-07	5.64648e-06	6076	3785	5095	2565	1693	1760	Ciclev10011001m.g	PF04576	PTHR31448,PTHR31448:SF3					AT5G16720.1		Protein of unknown function, DUF593
Ciclev10006555m.g	22.2181	5.46189	2.35929e-07	5.87505e-06	3	0	0	61	27	49	Ciclev10006555m.g	PF03931,PF01466	PTHR11165,PTHR11165:SF24	KOG1724		K03094	GO:0006511	AT2G25700.1	ASK3,SK3	SKP1-like 3
Ciclev10018649m.g	4062.55	-0.613915	2.3735e-07	5.90328e-06	5542	4668	4395	3811	2690	3392	Ciclev10018649m.g	PF00534	PTHR12526,PTHR12526:SF412					AT4G01210.1		glycosyl transferase family 1 protein
Ciclev10016966m.g	557.453	-1.46254	2.44694e-07	6.07261e-06	1053	553	823	319	250	345	Ciclev10016966m.g	PF01190	PTHR31614,PTHR31614:SF3					AT5G41050.1		Pollen Ole e 1 allergen and extensin family protein
Ciclev10023891m.g	136.287	2.10927	2.44749e-07	6.07261e-06	67	58	30	162	195	322	Ciclev10023891m.g	PF05729,PF13676	PTHR11017,PTHR11017:SF174	KOG4658			GO:0007165,GO:0005515	AT5G17680.1		disease resistance protein (TIR-NBS-LRR class), putative
Ciclev10033947m.g	128.012	2.34952	2.4757e-07	6.1352e-06	74	27	27	186	185	287	Ciclev10033947m.g		PTHR31789,PTHR31789:SF5					AT3G54190.1		Transducin/WD40 repeat-like superfamily protein
Ciclev10015035m.g	806.899	2.03418	2.50071e-07	6.1897e-06	464	271	223	877	1099	2015	Ciclev10015035m.g	PF01554	PTHR11206,PTHR11206:SF87	KOG1347			GO:0055085,GO:0016020,GO:0015297,GO:0015238,GO:0006855	AT1G71140.1		MATE efflux family protein
Ciclev10010030m.g	274.15	-1.26379	2.54149e-07	6.28307e-06	345	398	393	155	158	177	Ciclev10010030m.g		PTHR36800					AT5G25570.1
Ciclev10006964m.g	730.156	-1.14855	2.64231e-07	6.52447e-06	934	1131	908	411	432	540	Ciclev10006964m.g	PF01764	PTHR31403,PTHR31403:SF7	KOG4569	3.1.1.32,3.1.1.26,3.1.1.3		GO:0006629	AT2G30550.2		alpha/beta-Hydrolases superfamily protein
Ciclev10032936m.g	81.5792	-1.59355	2.66982e-07	6.58448e-06	163	109	96	50	35	40	Ciclev10032936m.g	PF03224,PF11698	PTHR10698			K02144	GO:0046961,GO:0015991,GO:0000221,GO:0016820	AT3G42050.1		vacuolar ATP synthase subunit H family protein
Ciclev10007093m.g	12.2564	7.03989	2.67935e-07	6.59217e-06	0	0	0	31	19	26	Ciclev10007093m.g	PF05938	PTHR31232					AT5G12060.1		Plant self-incompatibility protein S1 family
Ciclev10031079m.g	1000.43	1.12891	2.67914e-07	6.59217e-06	698	631	539	1175	1256	1766	Ciclev10031079m.g		PTHR10343,PTHR10343:SF47					AT1G27070.1		5\'-AMP-activated protein kinase-related
Ciclev10000424m.g	1900.34	-0.861333	2.74813e-07	6.75329e-06	2820	2099	2349	1599	1134	1423	Ciclev10000424m.g	PF04765	PTHR12956,PTHR12956:SF24					AT4G09630.1		Protein of unknown function (DUF616)
Ciclev10005859m.g	1027.81	-0.718531	2.79791e-07	6.86022e-06	1292	1275	1212	916	638	843	Ciclev10005859m.g	PF09764	PTHR13035,PTHR13035:SF0				GO:0016811	AT2G41760.1
Ciclev10023835m.g	892.13	2.84495	2.79832e-07	6.86022e-06	374	154	138	707	1507	2549	Ciclev10023835m.g		PTHR24128,PTHR24128:SF24	KOG4412				AT4G10720.1		Ankyrin repeat family protein
Ciclev10016466m.g	2308.73	2.27126	2.81882e-07	6.90225e-06	1124	935	363	2627	3686	5320	Ciclev10016466m.g		PTHR13935,PTHR13935:SF53				GO:0003677	AT4G20970.1		basic helix-loop-helix (bHLH) DNA-binding superfamily protein
Ciclev10001694m.g	2516.35	-0.708992	2.82988e-07	6.92108e-06	3148	3120	2958	2000	1738	2105	Ciclev10001694m.g	PF05653	PTHR12570,PTHR12570:SF22	KOG2922			GO:0016021,GO:0015693,GO:0015095	AT1G71900.1		Protein of unknown function (DUF803)
Ciclev10006524m.g	560.31	0.848936	2.84199e-07	6.94243e-06	469	366	356	866	557	811	Ciclev10006524m.g	PF01230	PTHR23089,PTHR23089:SF19	KOG3379	3.6.1.29	K01522		AT5G58240.1	FHIT	FRAGILE HISTIDINE TRIAD
Ciclev10030842m.g	1832.6	-1.35672	2.91284e-07	7.10706e-06	2894	2248	2644	1055	1134	900	Ciclev10030842m.g	PF00560,PF08263,PF13855,PF00069	PTHR27008,PTHR27008:SF9	KOG1187	2.7.11.1		GO:0005515,GO:0006468,GO:0005524,GO:0004672	AT1G67510.1		Leucine-rich repeat protein kinase family protein
Ciclev10004144m.g	75.39	-1.91348	2.94526e-07	7.17762e-06	115	96	137	28	32	36	Ciclev10004144m.g	PF02736,PF00612,PF01843,PF00063	PTHR13140,PTHR13140:SF391		3.6.4.1	K10357	GO:0016459,GO:0005524,GO:0003774,GO:0005515	AT1G04160.1	ATXIB,XI-8,XI-B,XIB	myosin XI B
Ciclev10014208m.g	277.65	3.33377	2.96083e-07	7.20704e-06	86	53	16	243	416	899	Ciclev10014208m.g	PF08276,PF00954,PF01453,PF07714	PTHR27002,PTHR27002:SF92	KOG1187	2.7.11.1		GO:0048544,GO:0006468,GO:0004672	AT4G03230.1		S-locus lectin protein kinase family protein
Ciclev10027864m.g	2030.47	-0.548196	3.02395e-07	7.35196e-06	2643	2523	2015	1826	1403	1846	Ciclev10027864m.g	PF00013	PTHR10288,PTHR10288:SF173	KOG2190		K13162	GO:0003723	AT5G64390.3	HEN4	RNA-binding KH domain-containing protein
Ciclev10019296m.g	2110.88	1.30162	3.06492e-07	7.44276e-06	1201	1538	895	2840	3044	3207	Ciclev10019296m.g	PF00400	PTHR22847,PTHR22847:SF474			K12816	GO:0005515	AT1G10580.1		Transducin/WD40 repeat-like superfamily protein
Ciclev10007063m.g	2866.79	-0.785639	3.07957e-07	7.4695e-06	3880	3253	3586	2225	1827	2413	Ciclev10007063m.g	PF01221	PTHR11886	KOG3430	3.6.4.2	K10418	GO:0007017,GO:0005875	AT4G15930.1		Dynein light chain type 1 family protein
Ciclev10025452m.g	385.569	-1.03823	3.09556e-07	7.49944e-06	640	499	413	245	241	284	Ciclev10025452m.g	PF00349,PF03727			2.7.1.1	K00844	GO:0016773,GO:0005975,GO:0005524	AT2G19860.1	ATHXK2,HXK2	hexokinase 2
Ciclev10020187m.g	5887.64	-1.75801	3.11936e-07	7.53932e-06	7654	8283	10523	1957	2813	3334	Ciclev10020187m.g	PF01073	PTHR10366,PTHR10366:SF356	KOG1371	5.1.3.6	K08679	GO:0055114,GO:0016616,GO:0006694,GO:0003854	AT4G00110.1	GAE3	UDP-D-glucuronate 4-epimerase 3
Ciclev10022688m.g	415.469	3.87739	3.1191e-07	7.53932e-06	57	77	26	155	700	1525	Ciclev10022688m.g	PF05678	PTHR33624
Ciclev10008474m.g	17.8885	7.58271	3.14213e-07	7.56764e-06	0	0	0	15	37	56	Ciclev10008474m.g	PF00069	PTHR27000,PTHR27000:SF171	KOG1187	2.7.11.1		GO:0006468,GO:0005524,GO:0004672	AT4G08850.1		Leucine-rich repeat receptor-like protein kinase family protein
Ciclev10013967m.g	29.3225	-3.60621	3.14099e-07	7.56764e-06	94	38	34	5	2	7	Ciclev10013967m.g	PF10950	PTHR33731,PTHR33731:SF1
Ciclev10031005m.g	2989.44	-0.611466	3.13849e-07	7.56764e-06	4160	3336	3248	2595	2051	2620	Ciclev10031005m.g	PF16969	PTHR12860	KOG2460		K03107		AT5G61970.1		signal recognition particle-related / SRP-related
Ciclev10032745m.g	882.11	0.96008	3.22294e-07	7.75317e-06	540	662	564	1306	927	1371	Ciclev10032745m.g	PF00857	PTHR11080,PTHR11080:SF13	KOG4003	3.5.1.19		GO:0008152,GO:0003824	AT5G23230.1	NIC2	nicotinamidase 2
Ciclev10017814m.g	924.822	-0.737922	3.26143e-07	7.82744e-06	1146	1174	1096	789	561	791	Ciclev10017814m.g	PF13193,PF00501	PTHR24095,PTHR24095:SF181	KOG1177	6.2.1.26	K14760	GO:0008152,GO:0003824	AT1G30520.1	AAE14	acyl-activating enzyme 14
Ciclev10027508m.g	254.111	2.10958	3.2599e-07	7.82744e-06	119	99	69	247	480	503	Ciclev10027508m.g	PF00808	PTHR11064,PTHR11064:SF45	KOG0869				AT4G14540.1	NF-YB3	nuclear factor Y, subunit B3
Ciclev10011669m.g	10591	0.813746	3.28716e-07	7.87999e-06	7463	8655	6644	15174	12274	13854	Ciclev10011669m.g	PF03222	PTHR22950,PTHR22950:SF237	KOG1305		K14207	GO:0003333	AT3G30390.2		Transmembrane amino acid transporter family protein
Ciclev10000843m.g	1640.91	-0.906398	3.29825e-07	7.89333e-06	2267	1964	2092	1372	1029	1095	Ciclev10000843m.g	PF01699	PTHR12266	KOG2399		K13754	GO:0055085,GO:0016021	AT1G08960.1	ATCAX11,CAX11	cation exchanger 11
Ciclev10007296m.g	29755.1	-1.0967	3.30041e-07	7.89333e-06	37608	45940	36301	17316	18527	21754	Ciclev10007296m.g	PF13632,PF14569	PTHR13301,PTHR13301:SF33		2.4.1.12	K10999		AT4G32410.1	AtCESA1,CESA1,RSW1	cellulose synthase 1
Ciclev10022569m.g	1362.1	0.788766	3.39517e-07	8.1105e-06	1228	953	807	1827	1463	2021	Ciclev10022569m.g	PF00255	PTHR11592,PTHR11592:SF17				GO:0055114,GO:0006979,GO:0004602	AT2G48150.1	ATGPX4,GPX4	glutathione peroxidase 4
Ciclev10023579m.g	38.2308	-2.46468	3.41555e-07	8.14971e-06	72	56	64	18	5	14	Ciclev10023579m.g	PF03141	PTHR10108,PTHR10108:SF844				GO:0008168	AT1G31850.1		S-adenosyl-L-methionine-dependent methyltransferases superfamily protein
Ciclev10019771m.g	1052.22	0.933403	3.50184e-07	8.34592e-06	799	797	563	1365	1327	1512	Ciclev10019771m.g	PF13041,PF01535	PTHR24015,PTHR24015:SF27					AT4G02820.1		Pentatricopeptide repeat (PPR) superfamily protein
Ciclev10009021m.g	496.109	-0.988279	3.52629e-07	8.39445e-06	710	562	674	371	293	356	Ciclev10009021m.g	PF01370	PTHR10366,PTHR10366:SF390	KOG1502	1.2.1.44		GO:0050662,GO:0003824	AT2G23910.1		NAD(P)-binding Rossmann-fold superfamily protein
Ciclev10032127m.g	1500.36	-0.669252	3.54174e-07	8.42148e-06	1918	1775	1754	1238	1033	1279	Ciclev10032127m.g	PF00249	PTHR24078					AT5G45420.1		Duplicated homeodomain-like superfamily protein
Ciclev10027049m.g	45.6738	-1.90515	3.59725e-07	8.54356e-06	82	83	51	21	18	20	Ciclev10027049m.g							AT1G12220.1	RPS5	Disease resistance protein (CC-NBS-LRR class) family
Ciclev10025661m.g	1337.45	-0.726892	3.6063e-07	8.55517e-06	1739	1578	1610	1084	913	1086	Ciclev10025661m.g	PF01398	PTHR10410,PTHR10410:SF2	KOG1555	3.4.19.12	K11864	GO:0005515	AT1G80210.2		Mov34/MPN/PAD-1 family protein
Ciclev10028046m.g	6858.6	-1.27037	3.62756e-07	8.59569e-06	7580	11314	9532	4728	3567	4030	Ciclev10028046m.g	PF02453	PTHR10994,PTHR10994:SF84	KOG1792				AT5G58000.1		Reticulon family protein
Ciclev10029011m.g	4223.29	0.842953	3.70918e-07	8.77896e-06	3752	2660	2614	5966	4349	6452	Ciclev10029011m.g	PF04199	PTHR31118,PTHR31118:SF11		3.5.1.9		GO:0019441,GO:0004061	AT4G35220.1		Cyclase family protein
Ciclev10016255m.g	54.7447	5.78226	3.72995e-07	8.80783e-06	5	0	1	26	84	223	Ciclev10016255m.g	PF00069	PTHR27009,PTHR27009:SF20	KOG2345	3.1.4.46	K04733	GO:0006468,GO:0005524,GO:0004672	AT1G66980.1	SNC4	suppressor of npr1-1 constitutive 4
Ciclev10024256m.g	234.871	1.22135	3.72714e-07	8.80783e-06	182	127	113	319	323	357	Ciclev10024256m.g		PTHR34669,PTHR34669:SF1					AT2G31840.1		Thioredoxin superfamily protein
Ciclev10017683m.g	20.3751	-7.81506	3.73496e-07	8.80953e-06	12	59	46	0	0	0	Ciclev10017683m.g	PF08100,PF00891	PTHR11746,PTHR11746:SF106	KOG3178	2.1.1.68	K13066	GO:0046983,GO:0008171	AT5G54160.1	ATOMT1,OMT1	O-methyltransferase 1
Ciclev10017658m.g	1820.15	-1.9193	3.80951e-07	8.97507e-06	1996	3417	2984	542	757	1009	Ciclev10017658m.g	PF00249	PTHR10641,PTHR10641:SF640	KOG0048		K09422		AT3G08500.1	AtMYB83,MYB83	myb domain protein 83
Ciclev10007809m.g	8741.05	-1.26548	3.83695e-07	9.02935e-06	10021	14453	11796	4820	4697	6182	Ciclev10007809m.g	PF01699	PTHR10891,PTHR10891:SF633				GO:0055085,GO:0016021	AT1G53210.1		sodium/calcium exchanger family protein / calcium-binding EF hand family protein
Ciclev10008805m.g	693.045	-0.727916	3.85192e-07	9.05422e-06	917	838	805	629	431	549	Ciclev10008805m.g	PF11416,PF05739	PTHR19957,PTHR19957:SF116	KOG0812		K08490	GO:0005515	AT3G24350.1	ATSYP32,SYP32	syntaxin of plants 32
Ciclev10009141m.g	2236	-0.791045	3.89672e-07	9.14906e-06	2891	2618	2846	1861	1340	1854	Ciclev10009141m.g		PTHR21236,PTHR21236:SF9					AT2G18840.1		Integral membrane Yip1 family protein
Ciclev10033585m.g	335.157	-2.07143	3.92922e-07	9.21482e-06	575	574	461	228	91	83	Ciclev10033585m.g	PF00924	PTHR31618,PTHR31618:SF5	KOG4629			GO:0055085,GO:0016020	AT5G12080.3	ATMSL10,MSL10	mechanosensitive channel of small conductance-like 10
Ciclev10019533m.g	998.835	1.5956	3.96096e-07	9.27867e-06	561	643	293	1336	1349	1911	Ciclev10019533m.g	PF02365	PTHR31989				GO:0006355,GO:0003677	AT5G04410.1	anac078,NAC2	NAC domain containing protein 2
Ciclev10033591m.g	1825.14	1.23989	3.98155e-07	9.31629e-06	1408	1042	814	3044	1707	3285	Ciclev10033591m.g	PF00067	PTHR24298,PTHR24298:SF144				GO:0055114,GO:0020037,GO:0016705,GO:0005506	AT3G26310.1	CYP71B35	cytochrome P450, family 71, subfamily B, polypeptide 35
Ciclev10006113m.g	341.063	1.53958	4.00392e-07	9.35796e-06	258	157	114	602	470	479	Ciclev10006113m.g	PF03195	PTHR31301,PTHR31301:SF15					AT1G31320.1	LBD4	LOB domain-containing protein 4
Ciclev10001510m.g	13.5754	7.18962	4.0343e-07	9.41826e-06	0	0	0	28	15	43	Ciclev10001510m.g	PF07714	PTHR27005,PTHR27005:SF38	KOG1187	2.7.11.1,2.7.10.2		GO:0006468,GO:0004672	AT3G57710.1		Protein kinase superfamily protein
Ciclev10006887m.g	27.8786	3.46751	4.10529e-07	9.5731e-06	7	5	2	43	32	86	Ciclev10006887m.g	PF00010	PTHR13935,PTHR13935:SF54				GO:0046983,GO:0003677	AT4G25410.1		basic helix-loop-helix (bHLH) DNA-binding superfamily protein
Ciclev10005242m.g	1477.97	-1.2632	4.15585e-07	9.68002e-06	2088	1655	2366	957	808	889	Ciclev10005242m.g	PF07714	PTHR27008,PTHR27008:SF13	KOG1187	2.7.11.1		GO:0006468,GO:0004672	AT5G07620.1		Protein kinase superfamily protein
Ciclev10017589m.g	315.131	0.936199	4.17078e-07	9.70378e-06	231	239	174	457	386	421	Ciclev10017589m.g	PF14432,PF13041,PF01535	PTHR24015,PTHR24015:SF469					AT1G13410.1		Tetratricopeptide repeat (TPR)-like superfamily protein
Ciclev10029594m.g	400.064	-1.22995	4.19755e-07	9.75503e-06	487	566	590	232	212	289	Ciclev10029594m.g		PTHR22847,PTHR22847:SF480					AT1G15750.3	TPL,WSIP1	Transducin family protein / WD-40 repeat family protein
Ciclev10009997m.g	81.1223	-2.53899	4.24286e-07	9.8492e-06	129	82	189	20	21	32	NA
Ciclev10024735m.g	1551.38	2.20914	4.30358e-07	9.97886e-06	698	660	313	1558	2149	4145	Ciclev10024735m.g	PF13676,PF00931	PTHR11017,PTHR11017:SF174	KOG4658			GO:0007165,GO:0005515,GO:0043531	AT5G17680.1		disease resistance protein (TIR-NBS-LRR class), putative
Ciclev10013308m.g	22.2874	-3.64622	4.32492e-07	1.0017e-05	62	27	35	2	4	4	Ciclev10013308m.g	PF00069	PTHR27000,PTHR27000:SF64		2.7.11.1		GO:0006468,GO:0005524,GO:0004672	AT4G08850.1		Leucine-rich repeat receptor-like protein kinase family protein
Ciclev10027381m.g	247.414	3.55827	4.3671e-07	1.01033e-05	71	36	13	174	387	842	Ciclev10027381m.g	PF08263,PF13855,PF00069	PTHR27000,PTHR27000:SF114	KOG1187	2.7.11.1		GO:0005515,GO:0006468,GO:0005524,GO:0004672	AT3G47570.1		Leucine-rich repeat protein kinase family protein
Ciclev10001002m.g	741.693	-0.769615	4.48508e-07	1.03646e-05	919	979	866	650	460	579	Ciclev10001002m.g	PF14934,PF01073	PTHR10366,PTHR10366:SF355		1.1.1.170		GO:0055114,GO:0016616,GO:0006694,GO:0003854	AT2G33630.1		NAD(P)-binding Rossmann-fold superfamily protein
Ciclev10006304m.g	257.923	2.34089	4.53499e-07	1.04682e-05	153	70	39	401	350	580	NA
Ciclev10013374m.g	246.353	-2.0746	4.54899e-07	1.04887e-05	583	215	391	87	94	106	Ciclev10013374m.g	PF01529	PTHR22883,PTHR22883:SF104	KOG1311	2.3.1.225		GO:0008270	AT5G05070.1		DHHC-type zinc finger family protein
Ciclev10003239m.g	20.3656	5.27878	4.56211e-07	1.05072e-05	1	0	2	27	37	57	Ciclev10003239m.g		PTHR27005,PTHR27005:SF38	KOG1187	2.7.11.1,2.7.10.2			AT5G65240.1		Leucine-rich repeat protein kinase family protein
Ciclev10002696m.g	1281.03	-1.0231	4.58932e-07	1.0558e-05	1752	1718	1609	876	615	1139	Ciclev10002696m.g	PF00098,PF00313	PTHR11544,PTHR11544:SF57				GO:0008270,GO:0003676,GO:0006355,GO:0003677	AT4G36020.1	CSDP1	cold shock domain protein 1
Ciclev10000513m.g	2494.21	-1.2697	4.6139e-07	1.06027e-05	2997	3625	3700	1337	1448	1652	Ciclev10000513m.g	PF08263,PF00560,PF13855,PF00069	PTHR27008,PTHR27008:SF22	KOG1187	2.7.11.1		GO:0005515,GO:0006468,GO:0005524,GO:0004672	AT5G58300.1		Leucine-rich repeat protein kinase family protein
Ciclev10001646m.g	1087.62	-0.835158	4.63537e-07	1.06401e-05	1341	1499	1279	795	718	875	Ciclev10001646m.g		PTHR33448,PTHR33448:SF3					AT1G78110.1
Ciclev10015435m.g	450.877	0.775081	4.66197e-07	1.06892e-05	383	301	304	628	502	616	Ciclev10015435m.g	PF01758	PTHR10361,PTHR10361:SF33	KOG2718		K03453	GO:0016020	AT3G25410.1		Sodium Bile acid symporter family
Ciclev10025903m.g	3225.31	-0.694579	4.69815e-07	1.07602e-05	4605	4040	3256	2796	2239	2503	Ciclev10025903m.g	PF16363	PTHR10366,PTHR10366:SF346		4.2.1.47	K01711		AT3G51160.1	GMD2,MUR1,MUR_1	NAD(P)-binding Rossmann-fold superfamily protein
Ciclev10024865m.g	66.8277	1.99508	4.79842e-07	1.09776e-05	22	22	34	119	105	100	Ciclev10024865m.g	PF13855,PF00931	PTHR23155,PTHR23155:SF639			K13459	GO:0005515,GO:0043531	AT5G63020.1		Disease resistance protein (CC-NBS-LRR class) family
Ciclev10004465m.g	240.343	-2.30155	4.95983e-07	1.13342e-05	473	426	299	149	57	47	Ciclev10004465m.g	PF08244,PF11837,PF00251	PTHR31953,PTHR31953:SF6		3.2.1.26	K01193	GO:0004575,GO:0004564	AT1G12240.1	ATBETAFRUCT4,VAC-INV	Glycosyl hydrolases family 32 protein
Ciclev10014280m.g	6780.7	1.14773	4.97625e-07	1.13591e-05	4289	4702	3538	8049	8133	12505	Ciclev10014280m.g		PTHR13052,PTHR13052:SF2				GO:0031011	AT5G13950.3
Ciclev10021154m.g	58.5164	-3.15757	4.98279e-07	1.13614e-05	184	46	89	17	7	13	Ciclev10021154m.g	PF00294	PTHR10584,PTHR10584:SF169	KOG2855	2.7.1.4	K00847		AT4G10260.1		pfkB-like carbohydrate kinase family protein
Ciclev10024889m.g	4247.72	-0.531912	5.04349e-07	1.14871e-05	5187	5029	4649	3858	2967	3858	Ciclev10024889m.g	PF02705	PTHR30540,PTHR30540:SF8				GO:0071805,GO:0016020,GO:0015079	AT5G09400.1	KUP7	K+ uptake permease 7
Ciclev10024927m.g	38.4256	4.80775	5.11399e-07	1.16348e-05	5	1	2	25	54	152	Ciclev10024927m.g	PF11883,PF01453,PF07714	PTHR27002,PTHR27002:SF95	KOG1187	2.7.11.1		GO:0004674,GO:0006468,GO:0004672	AT3G16030.1	CES101	lectin protein kinase family protein
Ciclev10014688m.g	13047.1	-1.05905	5.12583e-07	1.16488e-05	15841	17123	18695	8406	7709	9764	Ciclev10014688m.g	PF02990	PTHR10766,PTHR10766:SF58				GO:0016021	AT2G01970.1		Endomembrane protein 70 protein family
Ciclev10019779m.g	1391.3	-0.889041	5.15096e-07	1.1693e-05	1836	1812	1694	1114	935	922	Ciclev10019779m.g	PF02809,PF14555	PTHR23322,PTHR23322:SF3					AT4G11740.1	SAY1	Ubiquitin-like superfamily protein
Ciclev10030559m.g	1041.73	-1.11461	5.16416e-07	1.171e-05	1786	1223	1246	876	488	683	Ciclev10030559m.g	PF00498,PF08797,PF06087	PTHR12415,PTHR12415:SF2		3.1.4.1		GO:0005515,GO:0016818,GO:0008270,GO:0003676,GO:0008081,GO:0006281,GO:0005634	AT5G07400.1		forkhead-associated domain-containing protein / FHA domain-containing protein
Ciclev10005891m.g	287.85	1.93977	5.18186e-07	1.17244e-05	184	87	89	432	307	691	Ciclev10005891m.g	PF00847	PTHR31190,PTHR31190:SF31			K09286	GO:0006355,GO:0003700	AT4G17500.1	ATERF-1,ERF-1	ethylene responsive element binding factor 1
Ciclev10028340m.g	10250.6	-0.96483	5.18193e-07	1.17244e-05	14996	11383	13667	8472	5967	6915	Ciclev10028340m.g	PF08603,PF01213	PTHR10652,PTHR10652:SF12			K17261	GO:0007010,GO:0003779	AT4G34490.1	ATCAP1,CAP 1,CAP1	cyclase associated protein 1
Ciclev10024633m.g	1018.7	0.952149	5.19096e-07	1.17319e-05	723	653	675	1259	1204	1650	NA
Ciclev10009761m.g	379.76	3.01339	5.5716e-07	1.25783e-05	108	94	51	216	765	1039	Ciclev10009761m.g	PF03106	PTHR31221,PTHR31221:SF28				GO:0043565,GO:0006355,GO:0003700	AT5G26170.1	ATWRKY50,WRKY50	WRKY DNA-binding protein 50
Ciclev10033746m.g	60.7092	2.19084	5.68145e-07	1.28123e-05	22	17	25	74	105	121	Ciclev10033746m.g	PF00696	PTHR21499,PTHR21499:SF28		2.7.4.22			AT3G10030.2		aspartate/glutamate/uridylate kinase family protein
Ciclev10018678m.g	279.963	4.68938	5.70628e-07	1.28541e-05	40	19	6	101	249	1371	Ciclev10018678m.g	PF08263,PF13855,PF00069	PTHR27000,PTHR27000:SF196	KOG1187	2.7.11.1		GO:0005515,GO:0006468,GO:0005524,GO:0004672	AT4G08850.1		Leucine-rich repeat receptor-like protein kinase family protein
Ciclev10031173m.g	4847.04	-1.10092	5.75331e-07	1.29459e-05	6062	6406	6925	2884	2894	3622	Ciclev10031173m.g	PF07059	PTHR31558,PTHR31558:SF3					AT1G59650.1	CW14	Protein of unknown function (DUF1336)
Ciclev10020276m.g	3469.68	-0.980596	5.7855e-07	1.30041e-05	5126	4430	4124	2106	2346	2619	Ciclev10020276m.g	PF01501	PTHR32116,PTHR32116:SF19		2.4.1.43	K13648	GO:0016757,GO:0047262	AT3G25140.1	GAUT8,QUA1	Nucleotide-diphospho-sugar transferases superfamily protein
Ciclev10003853m.g	304.22	-1.99889	5.83777e-07	1.31012e-05	682	367	411	78	137	150	Ciclev10003853m.g		PTHR34042					AT2G30395.1	ATOFP17,OFP17	ovate family protein 17
Ciclev10024500m.g	85.0946	3.63013	5.84146e-07	1.31012e-05	28	2	9	202	127	158	Ciclev10024500m.g	PF13041	PTHR24015					AT1G12300.1		Tetratricopeptide repeat (TPR)-like superfamily protein
Ciclev10022756m.g	7090.57	1.16583	5.85465e-07	1.31165e-05	5480	3776	3798	9089	7812	13437	Ciclev10022756m.g		PTHR33474,PTHR33474:SF2
Ciclev10028959m.g	13879	-1.32488	5.88191e-07	1.31632e-05	24461	21086	14099	6564	7028	10679	Ciclev10028959m.g	PF00182	PTHR22595,PTHR22595:SF34	KOG4742	3.2.1.14	K01183	GO:0016998,GO:0006032,GO:0004568	AT3G12500.1	ATHCHIB,B-CHI,CHI-B,HCHIB,PR-3,PR3	basic chitinase
Ciclev10004238m.g	1849.85	-1.24633	5.99696e-07	1.3406e-05	3358	1915	2475	1231	1032	1083	Ciclev10004238m.g	PF08263,PF00560,PF00069	PTHR27000,PTHR27000:SF221	KOG1187	2.7.11.1		GO:0005515,GO:0006468,GO:0005524,GO:0004672	AT3G28040.1		Leucine-rich receptor-like protein kinase family protein
Ciclev10022679m.g	1834.5	-0.823459	6.00772e-07	1.34155e-05	2245	2339	2320	1581	1089	1417	Ciclev10022679m.g		PTHR33702,PTHR33702:SF5					AT2G47485.1
Ciclev10016662m.g	249.608	-1.34704	6.03286e-07	1.3457e-05	449	275	342	184	107	146	Ciclev10016662m.g		PTHR36806					AT5G45660.1
Ciclev10017606m.g	515.479	0.925498	6.14449e-07	1.36911e-05	446	311	305	718	559	806	Ciclev10017606m.g	PF13862	PTHR13261	KOG3034		K15262		AT2G44510.1		CDK inhibitor P21 binding protein
Ciclev10020177m.g	3929.37	-0.665234	6.20984e-07	1.38218e-05	5280	4589	4426	3672	2585	3095	Ciclev10020177m.g	PF01399,PF10602	PTHR14145,PTHR14145:SF2			K12175	GO:0005515	AT3G61140.1	ATFUS6,ATSK31,COP11,CSN1,EMB78,FUS6,SK31	26S proteasome, regulatory subunit Rpn7;Proteasome component (PCI) domain
Ciclev10020715m.g	1851.96	-1.26961	6.24948e-07	1.3895e-05	2689	2443	2591	936	1191	1133	Ciclev10020715m.g	PF01501	PTHR13778,PTHR13778:SF8		2.4.1.43		GO:0016757	AT3G62660.1	GATL7	galacturonosyltransferase-like 7
Ciclev10021747m.g	1859.81	-1.13592	6.39398e-07	1.42009e-05	2963	2020	2579	1310	1117	1114	Ciclev10021747m.g	PF12352	PTHR21230,PTHR21230:SF27	KOG1666		K08494		AT2G35190.1	ATNPSN11,NPSN11,NSPN11	novel plant snare 11
Ciclev10016428m.g	561.5	-1.48289	6.4722e-07	1.43591e-05	678	922	825	241	293	364	Ciclev10016428m.g	PF00293	PTHR12992,PTHR12992:SF7	KOG3069	3.6.1.22		GO:0016787	AT1G28960.5	ATNUDT15,ATNUDX15,NUDX15	nudix hydrolase homolog 15
Ciclev10007575m.g	1717.45	-0.809967	6.51247e-07	1.44328e-05	2474	2301	1754	1483	1127	1210	Ciclev10007575m.g	PF07227	PTHR21736,PTHR21736:SF17					AT3G24440.1	VIL1,VRN5	Fibronectin type III domain-containing protein
Ciclev10030120m.g	6139.26	-0.433844	6.54345e-07	1.44858e-05	7801	6907	6256	5853	4426	5797	Ciclev10030120m.g	PF16414,PF02460	PTHR10796,PTHR10796:SF117			K12385	GO:0016020,GO:0008158	AT4G38350.1		Patched family protein
Ciclev10019963m.g	14390.4	-0.900147	6.62377e-07	1.46479e-05	18558	17408	19176	10622	9518	10457	Ciclev10019963m.g	PF01150	PTHR11782,PTHR11782:SF50	KOG1385	3.6.1.5	K14641	GO:0016787	AT5G18280.1	APY2,ATAPY2	apyrase 2
Ciclev10005342m.g	141.82	6.08744	6.69364e-07	1.47865e-05	12	0	1	59	154	672	Ciclev10005342m.g	PF08246,PF00112	PTHR12411,PTHR12411:SF333	KOG1543	3.4.22.33		GO:0008234,GO:0006508	AT3G49340.1		Cysteine proteinases superfamily protein
Ciclev10029768m.g	18.1193	5.7235	6.9695e-07	1.53793e-05	1	0	1	42	25	44	Ciclev10029768m.g	PF02681	PTHR31446,PTHR31446:SF6					AT3G21610.2		Acid phosphatase/vanadium-dependent haloperoxidase-related protein
Ciclev10006280m.g	656.5	1.26621	7.04555e-07	1.55305e-05	469	375	309	989	1000	801	Ciclev10006280m.g	PF00366	PTHR10744	KOG1740		K02961	GO:0006412,GO:0005840,GO:0005622,GO:0003735	AT3G18880.1		Nucleic acid-binding, OB-fold-like protein
Ciclev10025755m.g	29665	0.687023	7.07441e-07	1.55774e-05	24563	25218	18019	40147	30372	42319	Ciclev10025755m.g	PF00107,PF08240	PTHR11695,PTHR11695:SF497			K00083	GO:0055114,GO:0016491,GO:0008270	AT4G37970.1	ATCAD6,CAD6	cinnamyl alcohol dehydrogenase 6
Ciclev10032788m.g	2186.81	-2.24889	7.08618e-07	1.55866e-05	4759	2030	3910	1290	420	699	Ciclev10032788m.g	PF03188	PTHR23130,PTHR23130:SF88				GO:0016021	AT4G18260.1		Cytochrome b561/ferric reductase transmembrane protein family
Ciclev10001266m.g	1499.03	2.14615	7.13346e-07	1.56738e-05	676	490	482	1448	1754	4418	Ciclev10001266m.g	PF00128,PF07821	PTHR10357,PTHR10357:SF153	KOG0471	3.2.1.1,3.2.1.141	K01176	GO:0043169,GO:0005975,GO:0003824,GO:0005509,GO:0004556	AT4G25000.1	AMY1,ATAMY1	alpha-amylase-like
Ciclev10018295m.g	177.636	-2.03029	7.17012e-07	1.57375e-05	337	177	325	68	81	60	Ciclev10018295m.g		PTHR33974,PTHR33974:SF2					AT3G21710.2
Ciclev10006384m.g	223.031	1.81861	7.36231e-07	1.61421e-05	136	74	85	467	338	252	NA
Ciclev10026291m.g	169.419	-1.0933	7.50816e-07	1.64443e-05	281	238	173	120	88	126	Ciclev10026291m.g	PF12697	PTHR10992,PTHR10992:SF730	KOG4178	3.8.1.5			AT1G52510.1		alpha/beta-Hydrolases superfamily protein
Ciclev10019922m.g	1905.78	-1.35659	7.55998e-07	1.6528e-05	2489	3615	2050	1173	1069	1004	Ciclev10019922m.g	PF07983,PF00332	PTHR32227,PTHR32227:SF95		3.2.1.39		GO:0005975,GO:0004553	AT1G64760.1		O-Glycosyl hydrolases family 17 protein
Ciclev10025379m.g	2854.14	-0.861957	7.56248e-07	1.6528e-05	3826	3838	3257	2135	2025	1983	Ciclev10025379m.g	PF06814	PTHR21229,PTHR21229:SF15				GO:0016021	AT1G72480.1		Lung seven transmembrane receptor family protein
Ciclev10006895m.g	59.8596	3.2245	7.66926e-07	1.67258e-05	11	10	13	57	67	216	Ciclev10006895m.g	PF00069	PTHR27001,PTHR27001:SF222		2.7.11.1		GO:0006468,GO:0005524,GO:0004672	AT2G17220.1		Protein kinase superfamily protein
Ciclev10007978m.g	268.01	2.02247	7.66614e-07	1.67258e-05	139	115	66	313	321	703	Ciclev10007978m.g	PF13499,PF00069	PTHR24349,PTHR24349:SF89	KOG0032	2.7.11.1	K13412	GO:0006468,GO:0005524,GO:0004672	AT3G20410.1	CPK9	calmodulin-domain protein kinase 9
Ciclev10013341m.g	31.4884	3.86933	7.83855e-07	1.70769e-05	2	8	2	44	38	103	Ciclev10013341m.g	PF07734	PTHR31790,PTHR31790:SF26					AT3G06240.1		F-box family protein
Ciclev10024479m.g	750.966	-0.586446	7.85897e-07	1.71032e-05	996	900	785	696	498	657	Ciclev10024479m.g	PF08263,PF00069,PF13855	PTHR27000,PTHR27000:SF196	KOG1187	2.7.11.1		GO:0006468,GO:0005524,GO:0004672,GO:0005515	AT4G08850.1		Leucine-rich repeat receptor-like protein kinase family protein
Ciclev10016299m.g	18571.1	-0.594627	7.89173e-07	1.71564e-05	22630	22465	20967	17089	12686	15726	Ciclev10016299m.g	PF00244	PTHR18860,PTHR18860:SF31	KOG0841			GO:0019904	AT2G42590.3	GF14 MU,GRF9	general regulatory factor 9
Ciclev10021138m.g	2324.71	-1.02609	7.94657e-07	1.72573e-05	3157	2696	3311	1536	1437	1697	Ciclev10021138m.g	PF13855	PTHR27000,PTHR27000:SF120	KOG0617			GO:0005515	AT5G61240.1		Leucine-rich repeat (LRR) family protein
Ciclev10003039m.g	144.245	2.17177	8.01144e-07	1.73798e-05	64	43	49	342	104	310	Ciclev10003039m.g		PTHR11315		3.4.19.9	K01307	GO:0008242,GO:0006541,GO:0003824	AT1G78680.1	ATGGH2,GGH2	gamma-glutamyl hydrolase 2
Ciclev10029391m.g	156.431	4.06677	8.0988e-07	1.75508e-05	17	18	17	49	210	661	Ciclev10029391m.g		PTHR27004,PTHR27004:SF2					AT5G49290.1	ATRLP56,RLP56	receptor like protein 56
Ciclev10005738m.g	50.4856	4.42927	8.18679e-07	1.77228e-05	3	4	6	21	100	170	Ciclev10005738m.g	PF12695	PTHR17630,PTHR17630:SF52	KOG3043	3.1.1.45			AT3G23600.1		alpha/beta-Hydrolases superfamily protein
Ciclev10024480m.g	102.466	4.28544	8.4388e-07	1.82491e-05	14	8	8	27	206	354	Ciclev10024480m.g	PF07725,PF13855,PF13676,PF00931	PTHR11017,PTHR11017:SF162	KOG4658			GO:0005515,GO:0007165,GO:0043531	AT5G17680.1		disease resistance protein (TIR-NBS-LRR class), putative
Ciclev10005724m.g	1116.52	0.912312	8.66373e-07	1.87159e-05	854	707	734	1398	1419	1615	Ciclev10005724m.g	PF12695	PTHR17630,PTHR17630:SF52	KOG3043				AT3G23600.1		alpha/beta-Hydrolases superfamily protein
Ciclev10014177m.g	2207.27	-1.53398	8.71629e-07	1.88096e-05	4076	3274	2494	1156	1340	877	Ciclev10014177m.g		PTHR31008,PTHR31008:SF6					AT1G61100.1		disease resistance protein (TIR class), putative
Ciclev10019048m.g	170.563	2.19351	8.74211e-07	1.88365e-05	86	41	56	191	225	449	Ciclev10019048m.g	PF00027,PF00520	PTHR10217,PTHR10217:SF527			K05391	GO:0055085,GO:0016020,GO:0006811,GO:0005216	AT5G53130.1	ATCNGC1,CNGC1	cyclic nucleotide gated channel 1
Ciclev10027758m.g	19092.8	-1.54448	8.74709e-07	1.88365e-05	22398	32914	28047	7591	9075	13081	Ciclev10027758m.g	PF00225,PF11995	PTHR24115,PTHR24115:SF405		3.6.4.4		GO:0008017,GO:0007018,GO:0005524,GO:0003777,GO:0005871	AT2G21300.2		ATP binding microtubule motor family protein
Ciclev10020826m.g	343.779	1.29682	8.79885e-07	1.89281e-05	224	242	131	476	472	539	Ciclev10020826m.g	PF00069,PF11721	PTHR27006,PTHR27006:SF37		2.7.11.1		GO:0006468,GO:0005524,GO:0004672	AT1G07650.2		Leucine-rich repeat transmembrane protein kinase
Ciclev10008490m.g	1330.58	1.04882	8.84611e-07	1.90099e-05	853	1051	677	2275	1447	1823	Ciclev10008490m.g		PTHR37256,PTHR37256:SF1					AT5G21280.1		hydroxyproline-rich glycoprotein family protein
Ciclev10006541m.g	70.3046	-3.76184	9.08123e-07	1.94947e-05	198	35	155	17	7	6	Ciclev10006541m.g	PF05199,PF00732	PTHR11552,PTHR11552:SF141				GO:0055114,GO:0016614,GO:0050660	AT5G51950.1		Glucose-methanol-choline (GMC) oxidoreductase family protein
Ciclev10018911m.g	1901.18	-1.44399	9.09337e-07	1.95004e-05	3743	2235	2354	1499	702	995	Ciclev10018911m.g	PF14309	PTHR31680,PTHR31680:SF2					AT3G63430.1
Ciclev10033073m.g	94.3584	8.18651	9.1243e-07	1.95464e-05	2	0	0	6	121	463	Ciclev10033073m.g	PF15699	PTHR35735,PTHR35735:SF1					AT3G25882.1	NIMIN-2	NIM1-interacting 2
Ciclev10007273m.g	6452.88	-0.717679	9.33648e-07	1.99801e-05	7793	7946	7908	5349	4207	5442	Ciclev10007273m.g	PF11817,PF12584	PTHR13251					AT5G54440.1	AtTRS130,CLUB	CLUB
Ciclev10025011m.g	23338.9	-1.0433	9.39146e-07	2.00768e-05	28407	36931	27571	16453	14919	14955	Ciclev10025011m.g	PF08263,PF13855,PF07714	PTHR27001,PTHR27001:SF81	KOG1187	2.7.10.2		GO:0005515,GO:0006468,GO:0004672	AT1G53730.1	SRF6	STRUBBELIG-receptor family 6
Ciclev10028481m.g	184.953	-1.1194	9.42884e-07	2.01358e-05	276	229	245	152	90	119	Ciclev10028481m.g	PF13041	PTHR24015					AT3G22470.1		Pentatricopeptide repeat (PPR) superfamily protein
Ciclev10003946m.g	5796.48	-0.731679	9.4416e-07	2.01421e-05	7449	6812	7097	4473	3860	5026	Ciclev10003946m.g	PF00258,PF08608,PF04055,PF03141	PTHR13930,PTHR13930:SF0		4.1.3.44	K15449	GO:0010181,GO:0051536,GO:0003824,GO:0008168	AT1G19430.1		S-adenosyl-L-methionine-dependent methyltransferases superfamily protein
Ciclev10007835m.g	3687.76	-1.04099	9.53828e-07	2.03272e-05	4507	4980	5084	2289	2265	2802	Ciclev10007835m.g	PF00560,PF13855	PTHR23155	KOG0472			GO:0005515	AT3G15410.1		Leucine-rich repeat (LRR) family protein
Ciclev10030950m.g	4944.78	-0.829741	9.59122e-07	2.04189e-05	7395	5705	5721	4298	3189	3422	Ciclev10030950m.g	PF01529	PTHR22883,PTHR22883:SF96	KOG1311	2.3.1.225		GO:0008270	AT1G69420.1		DHHC-type zinc finger family protein
Ciclev10033219m.g	32.2328	3.22817	9.61705e-07	2.04527e-05	10	8	1	74	55	49	NA
Ciclev10012616m.g	3870.46	-0.771813	9.68028e-07	2.05658e-05	4967	4493	4926	3287	2459	3043	Ciclev10012616m.g		PTHR21454,PTHR21454:SF3					AT3G44150.1
Ciclev10017568m.g	81.0193	-2.69477	1.00609e-06	2.13334e-05	99	110	194	37	13	18	Ciclev10017568m.g	PF01657	PTHR32411					AT3G22060.1		Receptor-like protein kinase-related family protein
Ciclev10027088m.g	28.6387	4.3043	1.00623e-06	2.13334e-05	3	0	5	43	71	46	Ciclev10027088m.g		PTHR33640,PTHR33640:SF1
Ciclev10033357m.g	1100.1	0.653027	1.01912e-06	2.15842e-05	995	834	721	1403	1159	1572	Ciclev10033357m.g	PF01063	PTHR11825,PTHR11825:SF24				GO:0008152,GO:0003824	AT3G54970.1		D-aminoacid aminotransferase-like PLP-dependent enzymes superfamily protein
Ciclev10016911m.g	4788.22	-0.697599	1.03993e-06	2.20023e-05	6089	5510	5877	4043	3147	4036	Ciclev10016911m.g	PF01217	PTHR11043,PTHR11043:SF8	KOG3343				AT1G60970.1		SNARE-like superfamily protein
Ciclev10020050m.g	1108.83	1.40212	1.04658e-06	2.21202e-05	708	633	479	1239	1388	2316	Ciclev10020050m.g	PF03372	PTHR12121,PTHR12121:SF41	KOG2338	3.1.13.4			AT3G18500.3		DNAse I-like superfamily protein
Ciclev10018480m.g	7658.05	-0.851795	1.05792e-06	2.23371e-05	10934	8373	9825	6210	4881	5640	Ciclev10018480m.g	PF02736,PF01843,PF00612,PF00063	PTHR13140,PTHR13140:SF486		3.6.4.1		GO:0016459,GO:0005524,GO:0003774,GO:0005515	AT5G43900.3	ATMYA2,MYA2,XI-2,XI-6	myosin 2
Ciclev10019182m.g	7382.75	-0.86536	1.06203e-06	2.24008e-05	9215	9267	9576	5188	4794	6012	Ciclev10019182m.g	PF04321,PF01073	PTHR10366,PTHR10366:SF385			K12450	GO:0055114,GO:0016616,GO:0006694,GO:0003854	AT1G78570.1	ATRHM1,RHM1,ROL1	rhamnose biosynthesis 1
Ciclev10004858m.g	1907.82	0.719279	1.06688e-06	2.248e-05	1690	1440	1176	2463	1963	2895	Ciclev10004858m.g	PF00646	PTHR24006	KOG1947		K10268	GO:0005515	AT5G07670.1		RNI-like superfamily protein
Ciclev10010500m.g	624.267	-1.07465	1.07565e-06	2.26415e-05	815	775	895	460	378	388	Ciclev10010500m.g	PF12554	PTHR28520			K18633		AT4G09550.1	ATGIP1,GIP1	AtGCP3 interacting protein 1
Ciclev10002182m.g	1663.54	1.35515	1.08475e-06	2.28098e-05	1012	1072	709	1859	2422	2959	Ciclev10002182m.g	PF02183,PF00046	PTHR24326,PTHR24326:SF196			K09338	GO:0043565,GO:0006355,GO:0003700,GO:0003677	AT5G65310.1	ATHB-5,ATHB5,HB5	homeobox protein 5
Ciclev10021717m.g	1012.38	0.682615	1.09951e-06	2.30965e-05	854	822	640	1361	1000	1496	Ciclev10021717m.g		PTHR19957,PTHR19957:SF129					AT3G09740.1	ATSYP71,SYP71	syntaxin of plants 71
Ciclev10026595m.g	937.771	0.834351	1.11192e-06	2.33334e-05	852	613	552	1410	993	1304	Ciclev10026595m.g		PTHR36713,PTHR36713:SF1					AT1G15230.1
Ciclev10029040m.g	509.042	3.29719	1.12271e-06	2.35357e-05	213	50	32	782	553	1579	Ciclev10029040m.g	PF13561	PTHR24322,PTHR24322:SF354	KOG0725	1.1.1.206,1.1.1.236	K08081		AT2G29350.2	SAG13	senescence-associated gene 13
Ciclev10033391m.g	29.4149	-3.40577	1.13684e-06	2.38076e-05	80	50	33	2	8	5	Ciclev10033391m.g		PTHR31149,PTHR31149:SF4					AT3G03560.1
Ciclev10029452m.g	662.734	-1.03551	1.13992e-06	2.38478e-05	811	1071	756	459	356	526	Ciclev10029452m.g	PF00584	PTHR37247,PTHR37247:SF1				GO:0016020,GO:0006886,GO:0006605	AT4G38490.1
Ciclev10006430m.g	190.312	-3.0312	1.1551e-06	2.41407e-05	145	521	320	21	48	55	Ciclev10006430m.g	PF00004	PTHR19241,PTHR19241:SF259	KOG0065	3.4.22.66,3.6.1.15,2.7.7.48		GO:0005524	AT4G15215.1	ATPDR13,PDR13	pleiotropic drug resistance 13
Ciclev10002998m.g	286.921	-1.68727	1.1711e-06	2.44504e-05	385	417	478	97	137	178	Ciclev10002998m.g				3.5.1.99
Ciclev10001182m.g	1216.28	-1.04676	1.18922e-06	2.48034e-05	1480	1659	1673	761	751	906	Ciclev10001182m.g		PTHR35112					AT1G76250.1
Ciclev10002536m.g	648.353	-1.27207	1.23575e-06	2.57478e-05	975	692	1025	468	303	403	Ciclev10002536m.g							AT1G79590.2	ATSYP52,SYP52	syntaxin of plants 52
Ciclev10027069m.g	18.8667	4.40003	1.24585e-06	2.59319e-05	0	3	2	36	23	54	Ciclev10027069m.g	PF13855,PF00931	PTHR23155,PTHR23155:SF639			K13459	GO:0005515,GO:0043531	AT1G12220.1	RPS5	Disease resistance protein (CC-NBS-LRR class) family
Ciclev10018552m.g	474.522	1.00641	1.24981e-06	2.5988e-05	362	314	264	570	584	782	Ciclev10018552m.g	PF07725,PF13676,PF00931	PTHR11017,PTHR11017:SF162	KOG4658			GO:0007165,GO:0005515,GO:0043531	AT5G17680.1		disease resistance protein (TIR-NBS-LRR class), putative
Ciclev10003386m.g	27.4404	4.97607	1.25507e-06	2.60709e-05	2	1	2	19	37	110	Ciclev10003386m.g	PF00560,PF13855	PTHR27004,PTHR27004:SF3	KOG0472			GO:0005515	AT4G13810.1	AtRLP47,RLP47	receptor like protein 47
Ciclev10033672m.g	783.261	0.633915	1.25851e-06	2.6116e-05	688	590	546	1048	862	1006	Ciclev10033672m.g	PF00849	PTHR11079,PTHR11079:SF98		5.4.99.23		GO:0009982,GO:0009451,GO:0003723,GO:0001522	AT3G52260.2		Pseudouridine synthase family protein
Ciclev10025636m.g	933.516	-0.910388	1.29979e-06	2.69454e-05	1357	1056	1193	798	555	641	Ciclev10025636m.g	PF10250	PTHR31741,PTHR31741:SF2					AT1G52630.1		O-fucosyltransferase family protein
Ciclev10030005m.g	32.9872	5.00685	1.30705e-06	2.70685e-05	3	2	1	15	57	124	Ciclev10030005m.g	PF14009	PTHR33052,PTHR33052:SF17					AT2G23690.1
Ciclev10030784m.g	329.781	0.991925	1.31292e-06	2.71627e-05	223	255	178	475	419	443	Ciclev10030784m.g	PF12854,PF13041,PF01535	PTHR24015,PTHR24015:SF461					AT1G32415.1		pentatricopeptide (PPR) repeat-containing protein
Ciclev10018143m.g	27.6033	2.71722	1.31963e-06	2.72741e-05	12	5	5	51	33	66	Ciclev10018143m.g	PF00931	PTHR23155,PTHR23155:SF554				GO:0043531	AT5G05400.1		LRR and NB-ARC domains-containing disease resistance protein
Ciclev10007807m.g	367.919	1.30239	1.32294e-06	2.7315e-05	271	172	190	600	529	457	Ciclev10007807m.g	PF02005	PTHR23245,PTHR23245:SF35	KOG2078	2.1.1.228	K15429	GO:0008033,GO:0004809,GO:0003723	AT4G27340.1		Met-10+ like family protein
Ciclev10017001m.g	818.628	3.74292	1.33304e-06	2.74961e-05	75	207	58	357	1208	3145	Ciclev10017001m.g		PTHR22814,PTHR22814:SF106					AT3G07600.1		Heavy metal transport/detoxification superfamily protein
Ciclev10011391m.g	65.2262	-2.05828	1.35561e-06	2.79334e-05	95	113	101	20	33	22	Ciclev10011391m.g	PF00454	PTHR15245,PTHR15245:SF23	KOG2381	2.7.1.67		GO:0016773	AT2G40850.1	ATPI4K GAMMA 1,PI4K GAMMA 1	phosphoinositide 4-kinase gamma 1
Ciclev10023854m.g	87.0873	1.76403	1.35978e-06	2.79913e-05	40	37	40	116	100	202	Ciclev10023854m.g	PF13561	PTHR24322,PTHR24322:SF429	KOG0725		K00059		AT3G03980.1		NAD(P)-binding Rossmann-fold superfamily protein
Ciclev10019686m.g	12923	1.27678	1.36503e-06	2.80713e-05	10134	6719	5847	15584	15981	24585	Ciclev10019686m.g	PF01650	PTHR12000,PTHR12000:SF16		3.4.22.34	K01369	GO:0008233,GO:0006508	AT1G62710.1	BETA-VPE,BETAVPE	beta vacuolar processing enzyme
Ciclev10015128m.g	5355.51	-1.0852	1.36681e-06	2.80798e-05	7542	5841	7989	3557	3101	3843	Ciclev10015128m.g	PF03124	PTHR10783,PTHR10783:SF46				GO:0016021	AT5G35730.1		EXS (ERD1/XPR1/SYG1) family protein
Ciclev10004100m.g	14.0337	7.22952	1.38033e-06	2.83293e-05	0	0	0	14	38	30	Ciclev10004100m.g	PF01637	PTHR23155,PTHR23155:SF554				GO:0005524	AT4G27190.1		NB-ARC domain-containing disease resistance protein
Ciclev10027103m.g	81.444	3.38925	1.38521e-06	2.84009e-05	25	7	11	68	108	287	Ciclev10027103m.g	PF12796,PF13962	PTHR24177,PTHR24177:SF17	KOG4412				AT3G13950.1
Ciclev10000532m.g	9261.67	-1.67625	1.40631e-06	2.87853e-05	10463	16708	14107	3271	4116	6081	Ciclev10000532m.g	PF04484	PTHR31807,PTHR31807:SF8					AT1G49890.1		Family of unknown function (DUF566)
Ciclev10031049m.g	364.508	-0.86879	1.40676e-06	2.87853e-05	499	455	440	254	247	285	Ciclev10031049m.g	PF12222	PTHR31104,PTHR31104:SF2		3.5.1.52			AT5G05480.1		Peptide-N4-(N-acetyl-beta-glucosaminyl)asparagine amidase A protein
Ciclev10004639m.g	1176.87	0.663661	1.41667e-06	2.89592e-05	995	886	822	1459	1318	1635	Ciclev10004639m.g		PTHR34962,PTHR34962:SF2					AT4G15820.1
Ciclev10024045m.g	711.679	1.49226	1.4288e-06	2.91782e-05	403	505	216	1063	960	1188	Ciclev10024045m.g	PF11721,PF00069	PTHR27006,PTHR27006:SF37	KOG0580,KOG2345	2.7.11.1		GO:0006468,GO:0005524,GO:0004672	AT1G53440.1		Leucine-rich repeat transmembrane protein kinase
Ciclev10029424m.g	208.501	0.970234	1.44371e-06	2.94534e-05	162	131	126	339	237	273	Ciclev10029424m.g		PTHR15852,PTHR15852:SF25		5.3.4.1			AT3G44020.1		thylakoid lumenal P17.1 protein
Ciclev10026743m.g	487.198	-1.55016	1.44753e-06	2.9502e-05	983	504	681	248	177	348	Ciclev10026743m.g	PF02519	PTHR31374,PTHR31374:SF25				GO:0009733	AT1G72430.1		SAUR-like auxin-responsive protein family
Ciclev10001093m.g	1832.66	-1.87686	1.45264e-06	2.95769e-05	2062	2906	3383	559	884	904	Ciclev10001093m.g	PF01425	PTHR11895,PTHR11895:SF67	KOG1211	3.5.1.99		GO:0016884	AT5G64440.1	AtFAAH,FAAH	fatty acid amide hydrolase
Ciclev10031847m.g	9195.71	-0.605819	1.46891e-06	2.98785e-05	11266	11295	10273	8247	6529	7565	Ciclev10031847m.g	PF00022	PTHR11937,PTHR11937:SF255			K10355		AT3G12110.1	ACT11	actin-11
Ciclev10007547m.g	39.3892	2.32923	1.48422e-06	3.016e-05	16	13	10	47	70	81	Ciclev10007547m.g	PF11883,PF08276,PF00954,PF01453,PF07714	PTHR27002,PTHR27002:SF101	KOG1187	2.7.11.1		GO:0004674,GO:0048544,GO:0006468,GO:0004672	AT4G27290.1		S-locus lectin protein kinase family protein
Ciclev10018222m.g	157.554	-1.35015	1.48642e-06	3.01749e-05	196	231	236	106	83	82	Ciclev10018222m.g	PF00326,PF02897	PTHR11757,PTHR11757:SF10	KOG2237	3.4.21.83	K01354	GO:0008236,GO:0006508,GO:0070008,GO:0004252	AT1G50380.1		Prolyl oligopeptidase family protein
Ciclev10013197m.g	10282.7	1.9652	1.49865e-06	3.03744e-05	5913	4705	2164	11521	14714	23880	Ciclev10013197m.g	PF06404	PTHR33285,PTHR33285:SF2				GO:0008283,GO:0008083,GO:0005576	AT3G44735.2	ATPSK3,PSK1,PSK3	PHYTOSULFOKINE 3 PRECURSOR
Ciclev10024214m.g	77.6706	-5.04883	1.49939e-06	3.03744e-05	290	18	148	9	4	1	Ciclev10024214m.g	PF08263,PF00560,PF13855	PTHR27000,PTHR27000:SF31	KOG0472	2.7.11.1		GO:0005515	AT3G47570.1		Leucine-rich repeat protein kinase family protein
Ciclev10029051m.g	1586.45	2.53406	1.50068e-06	3.03744e-05	404	683	307	1204	2569	4465	Ciclev10029051m.g	PF08659	PTHR24322,PTHR24322:SF425	KOG0725	1.1.1.206,1.1.1.236	K08081		AT2G29360.1		NAD(P)-binding Rossmann-fold superfamily protein
Ciclev10014524m.g	37.7096	1.83339	1.50809e-06	3.04943e-05	16	18	15	63	47	72	Ciclev10014524m.g		PTHR31250,PTHR31250:SF4					AT3G13600.1		calmodulin-binding family protein
Ciclev10005675m.g	1638.61	0.77074	1.52081e-06	3.07213e-05	1339	1337	941	2339	1619	2442	Ciclev10005675m.g		PTHR22844,PTHR22844:SF163
Ciclev10032702m.g	1564.57	1.82161	1.53375e-06	3.09522e-05	873	588	600	2120	1395	4195	Ciclev10032702m.g	PF00043,PF02798	PTHR11260,PTHR11260:SF327	KOG0406	2.5.1.18	K00799	GO:0005515	AT2G29420.1	ATGSTU7,GST25,GSTU7	glutathione S-transferase tau 7
Ciclev10024621m.g	433.068	1.20722	1.54744e-06	3.11978e-05	310	288	187	539	603	691	Ciclev10024621m.g							AT4G19510.2		Disease resistance protein (TIR-NBS-LRR class)
Ciclev10014910m.g	2725.6	-0.590162	1.55699e-06	3.13595e-05	3589	3128	2999	2532	1904	2243	Ciclev10014910m.g		PTHR23131,PTHR23131:SF2					AT1G25375.1		Metallo-hydrolase/oxidoreductase superfamily protein
Ciclev10001212m.g	19255	-1.21865	1.55877e-06	3.13648e-05	35880	20876	23787	14903	10052	10601	Ciclev10001212m.g	PF00026	PTHR13683,PTHR13683:SF258	KOG1339	3.4.23.12		GO:0006508,GO:0004190	AT5G07030.1		Eukaryotic aspartyl protease family protein
Ciclev10030615m.g	1208.33	1.05994	1.56917e-06	3.1543e-05	920	805	618	2221	1142	1739	Ciclev10030615m.g	PF08263,PF00560,PF13855,PF00069	PTHR27000,PTHR27000:SF114	KOG0472	2.7.11.1		GO:0005515,GO:0006468,GO:0005524,GO:0004672	AT3G47570.1		Leucine-rich repeat protein kinase family protein
Ciclev10028299m.g	914.985	-0.736468	1.57763e-06	3.16821e-05	1258	1028	1100	802	555	763	Ciclev10028299m.g	PF00026	PTHR13683,PTHR13683:SF348	KOG1339	3.4.23.12		GO:0006508,GO:0004190	AT5G22850.1		Eukaryotic aspartyl protease family protein
Ciclev10007596m.g	173.89	5.33969	1.58362e-06	3.17714e-05	15	0	10	55	342	630	Ciclev10007596m.g	PF11883,PF00954,PF08276,PF01453,PF07714	PTHR27002,PTHR27002:SF101	KOG1187	2.7.11.1		GO:0004674,GO:0048544,GO:0006468,GO:0004672	AT4G21380.1	ARK3,RK3	receptor kinase 3
Ciclev10021024m.g	1451.23	-0.568991	1.5967e-06	3.20025e-05	1936	1738	1487	1331	929	1355	Ciclev10021024m.g	PF03151	PTHR11132,PTHR11132:SF60	KOG1441				AT3G14410.1		Nucleotide/sugar transporter family protein
Ciclev10027493m.g	161.689	1.04204	1.59977e-06	3.20328e-05	132	98	86	258	186	226	Ciclev10027493m.g	PF04005	PTHR12900,PTHR12900:SF0	KOG3999		K10903	GO:0030896,GO:0006281,GO:0000077	AT1G52530.1
Ciclev10001599m.g	800.061	0.775127	1.60803e-06	3.21669e-05	732	557	477	1112	830	1175	Ciclev10001599m.g	PF12796	PTHR32379,PTHR32379:SF1	KOG1709	2.1.1.2	K18477		AT5G65860.1		ankyrin repeat family protein
Ciclev10017857m.g	10.265	-6.82518	1.62912e-06	3.25571e-05	17	21	22	0	0	0	NA
Ciclev10000629m.g	59.1714	2.4696	1.63511e-06	3.26449e-05	26	20	9	99	58	160	Ciclev10000629m.g	PF01764	PTHR21493,PTHR21493:SF94		3.1.1.1	K18875	GO:0006629	AT3G48090.1	ATEDS1,EDS1	alpha/beta-Hydrolases superfamily protein
Ciclev10003860m.g	59.2136	2.25122	1.64347e-06	3.27801e-05	22	31	9	92	88	120	Ciclev10003860m.g	PF13414	PTHR22904,PTHR22904:SF381					AT5G43120.1		ARM-repeat/Tetratricopeptide repeat (TPR)-like protein
Ciclev10007711m.g	769.524	-0.884439	1.64661e-06	3.28109e-05	998	1072	887	657	491	507	Ciclev10007711m.g	PF16201	PTHR13500					AT4G27010.2
Ciclev10005725m.g	412.888	-2.29047	1.64988e-06	3.28441e-05	1255	331	506	155	110	169	Ciclev10005725m.g	PF00134	PTHR15615,PTHR15615:SF28	KOG1674				AT2G44740.1	CYCP4;1	cyclin p4;1
Ciclev10002701m.g	226.243	1.25541	1.68828e-06	3.3576e-05	147	151	101	281	279	419	Ciclev10002701m.g							AT3G54480.1	SKIP5,SKP5	SKP1/ASK-interacting protein 5
Ciclev10015933m.g	8525.18	-0.865772	1.70163e-06	3.38088e-05	11889	9292	11291	6485	5077	7044	Ciclev10015933m.g	PF01086	PTHR10639,PTHR10639:SF7				GO:0030132,GO:0030130,GO:0016192,GO:0006886,GO:0005198	AT2G20760.1		Clathrin light chain protein
Ciclev10024081m.g	312.588	1.51542	1.7264e-06	3.42677e-05	235	152	104	455	353	630	Ciclev10024081m.g	PF00891	PTHR11746,PTHR11746:SF106		2.1.1.111		GO:0008171	AT5G54160.1	ATOMT1,OMT1	O-methyltransferase 1
Ciclev10032260m.g	1452.78	-0.642053	1.73753e-06	3.44555e-05	1913	1656	1675	1338	925	1240	Ciclev10032260m.g	PF03909	PTHR31923,PTHR31923:SF7					AT1G26300.1		BSD domain-containing protein
Ciclev10023600m.g	81.0458	1.34808	1.75747e-06	3.48173e-05	46	42	47	125	91	144	Ciclev10023600m.g							AT1G03650.1		Acyl-CoA N-acyltransferases (NAT) superfamily protein
Ciclev10024826m.g	1959.55	-0.915526	1.77464e-06	3.51235e-05	2495	2443	2598	1413	1320	1395	Ciclev10024826m.g	PF00856	PTHR22884,PTHR22884:SF237		2.1.1.43	K11430	GO:0005515	AT2G23380.1	CLF,ICU1,SDG1,SET1	SET domain-containing protein
Ciclev10022762m.g	630.518	0.868973	1.7818e-06	3.52312e-05	473	512	346	896	645	981	Ciclev10022762m.g							AT3G17668.1	ENA	DnaJ/Hsp40 cysteine-rich domain superfamily protein
Ciclev10019673m.g	35219.4	-0.852183	1.78915e-06	3.53426e-05	42285	47288	43945	28324	23398	24919	Ciclev10019673m.g	PF00860	PTHR11119,PTHR11119:SF48				GO:0055085,GO:0016020,GO:0006810,GO:0005215	AT5G62890.2		Xanthine/uracil permease family protein
Ciclev10001108m.g	965.782	-0.590269	1.80139e-06	3.55275e-05	1269	1150	1029	827	634	917	Ciclev10001108m.g	PF01553	PTHR12497,PTHR12497:SF0	KOG2847	2.3.1.23	K13511	GO:0016746,GO:0008152,GO:0006644	AT3G05510.1		Phospholipid/glycerol acyltransferase family protein
Ciclev10026292m.g	1857.21	-1.48879	1.80197e-06	3.55275e-05	2127	3069	2813	818	1054	1062	Ciclev10026292m.g	PF02900	PTHR30096,PTHR30096:SF0		1.13.11.29	K15777	GO:0016491,GO:0008198,GO:0006725	AT4G15093.1		catalytic LigB subunit of aromatic ring-opening dioxygenase family
Ciclev10021095m.g	203.824	1.9163	1.82266e-06	3.59011e-05	95	120	43	292	257	448	Ciclev10021095m.g	PF12695	PTHR33428,PTHR33428:SF2		3.1.1.14	K08099		AT1G19670.1	ATCLH1,ATHCOR1,CLH1,CORI1	chlorophyllase 1
Ciclev10004394m.g	721.788	-1.38724	1.84408e-06	3.6288e-05	1354	699	1049	425	317	493	Ciclev10004394m.g	PF03552	PTHR13301,PTHR13301:SF41		2.4.1.12		GO:0030244,GO:0016760,GO:0016020	AT4G24000.1	ATCSLG2,CSLG2	cellulose synthase like G2
Ciclev10012875m.g	15803.1	-0.57037	1.8598e-06	3.65624e-05	19866	18126	17883	13510	11233	14265	Ciclev10012875m.g		PTHR35107,PTHR35107:SF2					AT1G65720.1
Ciclev10022823m.g	46.4707	2.46728	1.86583e-06	3.66459e-05	24	8	11	78	55	113	Ciclev10022823m.g				5.99.1.2
Ciclev10023792m.g	375.559	-3.45388	1.87295e-06	3.67506e-05	369	728	878	14	88	81	Ciclev10023792m.g	PF00004	PTHR23077,PTHR23077:SF79		3.6.4.6	K13525	GO:0005524	AT5G03340.1		ATPase, AAA-type, CDC48 protein
Ciclev10015034m.g	2300.03	-1.77039	1.97632e-06	3.87419e-05	3263	3001	4115	683	1045	1431	Ciclev10015034m.g	PF12708	PTHR33928,PTHR33928:SF2		3.2.1.15			AT4G20050.1	QRT3	Pectin lyase-like superfamily protein
Ciclev10027688m.g	43.4711	2.26545	1.97838e-06	3.87452e-05	18	17	10	84	40	104	Ciclev10027688m.g	PF00560,PF08263,PF13855,PF00069	PTHR27000,PTHR27000:SF114	KOG1187	2.7.11.1		GO:0005515,GO:0006468,GO:0005524,GO:0004672	AT3G47570.1		Leucine-rich repeat protein kinase family protein
Ciclev10004926m.g	1010.59	-0.694312	1.98345e-06	3.88076e-05	1337	1151	1206	828	691	846	Ciclev10004926m.g	PF02485	PTHR19297,PTHR19297:SF70				GO:0016020,GO:0008375	AT3G24040.1		Core-2/I-branching beta-1,6-N-acetylglucosaminyltransferase family protein
Ciclev10011300m.g	3692.88	-1.95559	1.99476e-06	3.89918e-05	3989	6836	6268	996	1745	1776	Ciclev10011300m.g		PTHR34224,PTHR34224:SF4	KOG0963				AT2G37080.1	RIP3	ROP interactive partner 3
Ciclev10010155m.g	2035.73	-1.54756	1.99859e-06	3.90137e-05	2350	3240	3261	827	1118	1176	Ciclev10010155m.g		PTHR34537,PTHR34537:SF1			K15082		AT2G06040.1
Ciclev10023096m.g	227.977	1.12424	1.99968e-06	3.90137e-05	170	146	113	413	223	339	Ciclev10023096m.g							AT4G23493.1
Ciclev10008220m.g	1180.11	-0.887029	2.04013e-06	3.97532e-05	1527	1453	1533	935	784	806	Ciclev10008220m.g	PF00160	PTHR11071,PTHR11071:SF174		5.2.1.8		GO:0006457,GO:0003755,GO:0000413	AT3G15520.1		Cyclophilin-like peptidyl-prolyl cis-trans isomerase family protein
Ciclev10029031m.g	183.317	0.984985	2.04146e-06	3.97532e-05	148	105	113	278	209	262	Ciclev10029031m.g		PTHR24015					AT5G09320.1	VPS9B	Vacuolar sorting protein 9 (VPS9) domain
Ciclev10024171m.g	73.5504	4.33511	2.04758e-06	3.98347e-05	8	10	3	24	119	288	Ciclev10024171m.g	PF08263,PF00560,PF13855	PTHR27004,PTHR27004:SF1	KOG0472			GO:0005515	AT1G45616.1	AtRLP6,RLP6	receptor like protein 6
Ciclev10029847m.g	1032.36	0.838901	2.05404e-06	3.99226e-05	850	714	641	1715	996	1404	Ciclev10029847m.g	PF12796,PF13962	PTHR24177,PTHR24177:SF11	KOG4412				AT3G18670.1		Ankyrin repeat family protein
Ciclev10025383m.g	6047.31	0.720849	2.05973e-06	3.99954e-05	5379	4644	3633	9192	5885	8245	Ciclev10025383m.g	PF00013,PF10469	PTHR13360,PTHR13360:SF1	KOG2814		K18666	GO:0003723	AT3G16230.2		Predicted eukaryotic LigT
Ciclev10018248m.g	258.653	-2.58397	2.07081e-06	4.01725e-05	204	645	439	122	44	67	Ciclev10018248m.g	PF03018	PTHR21495,PTHR21495:SF77					AT1G55210.1		Disease resistance-responsive (dirigent-like protein) family protein
Ciclev10000346m.g	933.15	-1.03701	2.09483e-06	4.06002e-05	1287	1208	1211	532	564	772	Ciclev10000346m.g	PF00168,PF08372	PTHR10024,PTHR10024:SF197	KOG1030			GO:0005515	AT1G22610.1		C2 calcium/lipid-binding plant phosphoribosyltransferase family protein
Ciclev10017086m.g	30.3077	4.8604	2.10382e-06	4.0736e-05	1	4	1	24	34	127	Ciclev10017086m.g	PF00403	PTHR22814,PTHR22814:SF47	KOG1603			GO:0046872,GO:0030001	AT1G22990.1		Heavy metal transport/detoxification superfamily protein
Ciclev10019655m.g	1704.78	-0.56265	2.13081e-06	4.12197e-05	2240	1905	1884	1570	1168	1498	Ciclev10019655m.g		PTHR12655,PTHR12655:SF3		3.1.2.2,3.1.2.20			AT2G30720.1		Thioesterase/thiol ester dehydrase-isomerase superfamily protein
Ciclev10018594m.g	44.2136	2.58678	2.13351e-06	4.12332e-05	19	10	9	49	69	114	Ciclev10018594m.g	PF00931	PTHR23155,PTHR23155:SF563				GO:0043531	AT3G14460.1		LRR and NB-ARC domains-containing disease resistance protein
Ciclev10026718m.g	73.7885	-2.23099	2.16232e-06	4.17507e-05	111	150	100	46	17	18	NA
Ciclev10030800m.g	372.522	2.08779	2.18292e-06	4.21089e-05	179	124	121	351	470	1047	Ciclev10030800m.g	PF00924	PTHR31618,PTHR31618:SF7	KOG4629			GO:0055085,GO:0016020	AT5G12080.1	ATMSL10,MSL10	mechanosensitive channel of small conductance-like 10
Ciclev10018967m.g	373.044	1.91363	2.18577e-06	4.21243e-05	202	143	124	371	740	630	Ciclev10018967m.g	PF13855,PF07714	PTHR27003,PTHR27003:SF39	KOG1187	2.7.11.1		GO:0005515,GO:0006468,GO:0004672	AT5G14210.1		Leucine-rich repeat protein kinase family protein
Ciclev10021081m.g	197.582	2.61893	2.19047e-06	4.21752e-05	83	51	34	155	303	583	Ciclev10021081m.g	PF12695	PTHR23024,PTHR23024:SF174	KOG1515	3.1.1.1			AT5G23530.1	AtCXE18,CXE18	carboxyesterase 18
Ciclev10023853m.g	92.4035	1.53566	2.1943e-06	4.22095e-05	52	50	39	111	133	174	Ciclev10023853m.g	PF07714,PF11721	PTHR27006,PTHR27006:SF37		2.7.11.1		GO:0006468,GO:0004672	AT1G53430.1		Leucine-rich repeat transmembrane protein kinase
Ciclev10019775m.g	1631.4	1.71784	2.23521e-06	4.29562e-05	681	791	763	1880	1759	4169	Ciclev10019775m.g	PF00067	PTHR24298,PTHR24298:SF86				GO:0055114,GO:0020037,GO:0016705,GO:0005506	AT4G31500.1	ATR4,CYP83B1,RED1,RNT1,SUR2	cytochrome P450, family 83, subfamily B, polypeptide 1
Ciclev10008737m.g	420.211	-1.29415	2.25235e-06	4.32048e-05	641	508	612	347	190	217	Ciclev10008737m.g	PF04724	PTHR12224,PTHR12224:SF1		2.4.1.144	K00737	GO:0016020,GO:0006487,GO:0003830	AT2G13290.1		beta-1,4-N-acetylglucosaminyltransferase family protein
Ciclev10028654m.g	5925.25	-0.820195	2.25119e-06	4.32048e-05	7464	7030	7763	4707	3911	4485	Ciclev10028654m.g	PF05212	PTHR31210,PTHR31210:SF13					AT2G28310.3		Protein of unknown function (DUF707)
Ciclev10002084m.g	3144.04	3.86971	2.28052e-06	4.36428e-05	992	74	197	3570	4365	10360	Ciclev10002084m.g	PF00917	PTHR26379,PTHR26379:SF162	KOG1987	3.4.19.12		GO:0005515	AT3G17380.1		TRAF-like family protein
Ciclev10010235m.g	229.516	2.44986	2.2782e-06	4.36428e-05	91	58	63	726	287	195	Ciclev10010235m.g	PF07649,PF13905	PTHR13871	KOG2501	1.8.1.8	K17609	GO:0055114,GO:0047134	AT1G60420.1		DC1 domain-containing protein
Ciclev10010813m.g	3206.33	-0.819661	2.28313e-06	4.36428e-05	4619	3547	3958	2825	1975	2336	Ciclev10010813m.g	PF03151	PTHR11132,PTHR11132:SF80	KOG1441				AT4G32390.1		Nucleotide-sugar transporter family protein
Ciclev10023801m.g	7725.71	-1.08035	2.28369e-06	4.36428e-05	12184	8239	10609	5998	4517	4661	Ciclev10023801m.g	PF07159,PF05994	PTHR12195	KOG3534		K05749		AT5G18410.2	ATSRA1,KLK,PIR,PIR121,PIRP,SRA1	transcription activators
Ciclev10004572m.g	11613.5	-1.23968	2.28807e-06	4.3686e-05	13910	16526	17309	6018	6805	8150	Ciclev10004572m.g	PF00549,PF00285	PTHR23118,PTHR23118:SF3		2.3.3.8	K01648	GO:0008152,GO:0003824,GO:0046912	AT5G49460.1	ACLB-2	ATP citrate lyase subunit B 2
Ciclev10000504m.g	4775.03	-0.924183	2.30564e-06	4.39806e-05	5888	6087	6403	3227	3095	3729	Ciclev10000504m.g	PF00887,PF01344,PF13415	PTHR23244,PTHR23244:SF315	KOG0379			GO:0000062,GO:0005515	AT3G05420.2	ACBP4	acyl-CoA binding protein 4
Ciclev10003088m.g	1282.63	-1.02359	2.31161e-06	4.40534e-05	1661	1529	1853	972	777	836	Ciclev10003088m.g		PTHR36028,PTHR36028:SF1					AT5G15320.1
Ciclev10033003m.g	4849.26	-1.26125	2.33731e-06	4.45021e-05	5311	7444	7231	2861	2812	2994	NA
Ciclev10033582m.g	57.3522	1.75762	2.36887e-06	4.50612e-05	35	29	15	109	75	89	Ciclev10033582m.g	PF01535,PF12854,PF13041	PTHR24015,PTHR24015:SF466					AT1G16830.1		Pentatricopeptide repeat (PPR) superfamily protein
Ciclev10004042m.g	746.255	2.48961	2.37205e-06	4.50799e-05	252	272	153	533	1076	2287	Ciclev10004042m.g	PF00931	PTHR23155,PTHR23155:SF494	KOG4658			GO:0043531	AT3G14470.1		NB-ARC domain-containing disease resistance protein
Ciclev10000632m.g	1199.14	0.715055	2.39365e-06	4.54484e-05	1099	810	797	1676	1305	1594	Ciclev10000632m.g	PF12368,PF03959	PTHR22778,PTHR22778:SF0	KOG2551				AT1G09280.1
Ciclev10003877m.g	128.79	4.03094	2.39791e-06	4.54872e-05	25	18	3	64	208	474	Ciclev10003877m.g	PF08263,PF00560,PF13855	PTHR27004,PTHR27004:SF3	KOG0472			GO:0005515	AT1G45616.1	AtRLP6,RLP6	receptor like protein 6
Ciclev10004052m.g	33.5056	-2.59178	2.42973e-06	4.60483e-05	83	37	52	12	10	7	Ciclev10004052m.g		PTHR11695,PTHR11695:SF576	KOG0022	1.1.1.1	K18857	GO:0055114,GO:0016491,GO:0008270	AT1G77120.1	ADH,ADH1,ATADH,ATADH1	alcohol dehydrogenase 1
Ciclev10027754m.g	3880.56	-1.22483	2.45698e-06	4.65219e-05	4465	5831	5616	2105	2288	2667	Ciclev10027754m.g	PF00069	PTHR24362,PTHR24362:SF258	KOG0598,KOG0583	2.7.11.1	K08857	GO:0006468,GO:0005524,GO:0004672	AT3G44200.1	ATNEK6,IBO1,NEK6	NIMA (never in mitosis, gene A)-related 6
Ciclev10020289m.g	1435.65	2.60612	2.46386e-06	4.66091e-05	657	364	219	1081	2250	4206	Ciclev10020289m.g	PF13962,PF12796	PTHR24128,PTHR24128:SF24					AT4G10720.1		Ankyrin repeat family protein
Ciclev10009645m.g	1620.41	-0.913594	2.48066e-06	4.68769e-05	2293	1755	2194	1237	924	1306	Ciclev10009645m.g	PF08477	PTHR11711	KOG0070		K07942	GO:0007264,GO:0005525	AT2G24765.1	ARF3,ARL1,ATARL1	ADP-ribosylation factor 3
Ciclev10025676m.g	15.2466	-4.94376	2.48258e-06	4.68769e-05	33	21	33	2	0	1	Ciclev10025676m.g	PF02801,PF00109	PTHR11712,PTHR11712:SF287		2.3.1.179,2.3.1.41	K09458		AT1G74960.1	ATKAS2,FAB1,KAS2	fatty acid biosynthesis 1
Ciclev10000759m.g	896.093	-1.15318	2.53967e-06	4.79109e-05	1159	1448	1055	479	520	697	Ciclev10000759m.g	PF01612	PTHR13620,PTHR13620:SF15	KOG2207	3.6.4.12		GO:0008408,GO:0006139,GO:0003676	AT1G56310.1		Polynucleotidyl transferase, ribonuclease H-like superfamily protein
Ciclev10026231m.g	73.0565	1.58054	2.57545e-06	4.85413e-05	51	33	26	118	108	107	Ciclev10026231m.g	PF00398	PTHR11727,PTHR11727:SF12	KOG0820	2.1.1.183	K14191		AT5G66360.2		Ribosomal RNA adenine dimethylase family protein
Ciclev10033933m.g	986.263	-2.2719	2.58663e-06	4.87074e-05	1446	1720	1634	152	309	573	Ciclev10033933m.g	PF04669	PTHR31444,PTHR31444:SF7		2.1.1.112			AT4G24910.1		Protein of unknown function (DUF579)
Ciclev10000740m.g	3275.15	-0.742906	2.67272e-06	5.02363e-05	3891	4292	3909	2575	2226	2694	Ciclev10000740m.g		PTHR31060,PTHR31060:SF2					AT2G13690.1		PRLI-interacting factor, putative
Ciclev10004174m.g	362.321	1.93356	2.67265e-06	5.02363e-05	211	138	105	361	510	889	Ciclev10004174m.g	PF07725,PF13676,PF13855,PF00931	PTHR11017,PTHR11017:SF162	KOG4658			GO:0007165,GO:0005515,GO:0043531	AT5G17680.1		disease resistance protein (TIR-NBS-LRR class), putative
Ciclev10004118m.g	379.669	-4.53786	2.68285e-06	5.03807e-05	946	617	616	91	8	3	Ciclev10004118m.g	PF13361,PF00580,PF13086,PF13087	PTHR10887,PTHR10887:SF372	KOG1801			GO:0016787,GO:0005524	AT1G65810.1		P-loop containing nucleoside triphosphate hydrolases superfamily protein
Ciclev10002650m.g	2431.8	3.48157	2.71883e-06	5.09167e-05	943	134	176	2344	3610	7830	Ciclev10002650m.g	PF00917			3.4.19.12		GO:0005515	AT3G17380.1		TRAF-like family protein
Ciclev10022930m.g	664.829	-1.12291	2.71639e-06	5.09167e-05	900	759	1011	428	390	459	Ciclev10022930m.g		PTHR13168,PTHR13168:SF0				GO:0006355,GO:0003713	AT2G14045.2
Ciclev10033839m.g	92.7671	2.26635	2.71435e-06	5.09167e-05	46	15	34	150	106	224	Ciclev10033839m.g	PF01554	PTHR11206,PTHR11206:SF79	KOG1347		K03327	GO:0055085,GO:0016020,GO:0015297,GO:0015238,GO:0006855	AT3G26590.1		MATE efflux family protein
Ciclev10020086m.g	1970.65	-0.847211	2.72421e-06	5.0971e-05	2970	2426	2156	1524	1398	1351	Ciclev10020086m.g	PF05637	PTHR31311,PTHR31311:SF4	KOG4748	2.4.2.39	K08238	GO:0016757,GO:0016021	AT5G07720.1		Galactosyl transferase GMA12/MNN10 family protein
Ciclev10024565m.g	948.278	-0.80323	2.75616e-06	5.15218e-05	1279	1253	1048	653	655	798	Ciclev10024565m.g	PF00160	PTHR11071,PTHR11071:SF200	KOG0879,KOG0881	5.2.1.8		GO:0006457,GO:0003755,GO:0000413	AT3G66654.1		Cyclophilin-like peptidyl-prolyl cis-trans isomerase family protein
Ciclev10026511m.g	2085.94	-0.573683	2.77689e-06	5.18622e-05	2928	2340	2166	1821	1453	1877	Ciclev10026511m.g	PF05562	PTHR33596,PTHR33596:SF1					AT3G50830.1	ATCOR413-PM2,COR413-PM2	cold-regulated 413-plasma membrane 2
Ciclev10016504m.g	1448.32	-1.23336	2.82631e-06	5.27372e-05	2179	1947	1894	1240	730	692	Ciclev10016504m.g	PF04116	PTHR12863,PTHR12863:SF3	KOG0539			GO:0055114,GO:0016491,GO:0006633,GO:0005506	AT4G20870.1	ATFAH2,FAH2	fatty acid hydroxylase 2
Ciclev10007246m.g	8375.4	-0.585191	2.84304e-06	5.30013e-05	10608	9457	9654	7221	5808	7551	Ciclev10007246m.g	PF16206,PF16213,PF09324,PF01369,PF12783	PTHR10663,PTHR10663:SF189			K13462	GO:0032012,GO:0005086	AT3G43300.1	ATMIN7,BEN1	HOPM interactor 7
Ciclev10033218m.g	132.677	-1.80629	2.94337e-06	5.48219e-05	181	290	144	85	45	53	Ciclev10033218m.g		PTHR33983					AT3G57450.1
Ciclev10005844m.g	3155.05	0.563728	2.96161e-06	5.51114e-05	2629	2740	2191	4182	3333	4026	Ciclev10005844m.g	PF13774,PF00957	PTHR21136,PTHR21136:SF72	KOG0859		K08511	GO:0016192,GO:0016021	AT4G15780.1	ATVAMP724,VAMP724	vesicle-associated membrane protein 724
Ciclev10027040m.g	62.6545	4.24297	2.96427e-06	5.51114e-05	2	7	9	32	87	251	Ciclev10027040m.g	PF00954,PF01453,PF00069	PTHR27002,PTHR27002:SF109	KOG1187	2.7.11.1		GO:0048544,GO:0006468,GO:0005524,GO:0004672	AT5G60900.1	RLK1	receptor-like protein kinase 1
Ciclev10000237m.g	852.784	-1.09643	2.96731e-06	5.51178e-05	1364	900	1175	677	460	536	Ciclev10000237m.g		PTHR23160,PTHR23160:SF3					AT1G22260.1	ZYP1,ZYP1a	Myosin heavy chain-related protein
Ciclev10021141m.g	3638.49	-1.60268	3.00529e-06	5.5773e-05	3974	6203	5788	1386	1705	2401	Ciclev10021141m.g	PF02365	PTHR31989,PTHR31989:SF39				GO:0006355,GO:0003677	AT2G46770.1	ANAC043,EMB2301,NST1	NAC (No Apical Meristem) domain transcriptional regulator superfamily protein
Ciclev10014190m.g	3011.69	1.48524	3.02019e-06	5.59988e-05	2249	1450	1095	3625	3680	6376	Ciclev10014190m.g	PF00497,PF13458,PF00060	PTHR18966,PTHR18966:SF241	KOG1052		K05387	GO:0016020,GO:0004970	AT2G32400.1	ATGLR3.7,GLR3.7,GLR5	glutamate receptor 5
Ciclev10001154m.g	2659.63	0.678029	3.05141e-06	5.65267e-05	2164	1869	2011	3536	2750	3795	Ciclev10001154m.g	PF01544	PTHR13890,PTHR13890:SF2	KOG2662		K16075	GO:0055085,GO:0046873,GO:0030001,GO:0016020	AT3G58970.1	MGT6,MRS2-4	magnesium transporter 6
Ciclev10010195m.g	3168.4	-1.75597	3.06675e-06	5.67597e-05	6712	3542	4374	2316	1127	1045	Ciclev10010195m.g	PF00173,PF00487	PTHR19353,PTHR19353:SF28	KOG4232	1.14.19.3,1.14.19.4	K13076	GO:0006629	AT2G46210.1		Fatty acid/sphingolipid desaturase
Ciclev10018586m.g	85.2197	2.31457	3.0698e-06	5.67651e-05	28	26	30	89	105	247	Ciclev10018586m.g	PF13676,PF00931	PTHR11017,PTHR11017:SF162	KOG4658			GO:0007165,GO:0005515,GO:0043531	AT3G25510.1		disease resistance protein (TIR-NBS-LRR class), putative
Ciclev10015743m.g	3019.77	-3.09433	3.08212e-06	5.69417e-05	6671	3789	5553	152	545	1247	Ciclev10015743m.g	PF14416,PF13839	PTHR32285,PTHR32285:SF47					AT2G30900.1	TBL43	TRICHOME BIREFRINGENCE-LIKE 43
Ciclev10017412m.g	14.0962	-4.40316	3.09443e-06	5.71176e-05	31	31	19	2	0	2	Ciclev10017412m.g		PTHR33659
Ciclev10026582m.g	2436.63	-1.33779	3.13102e-06	5.77411e-05	4625	2787	3034	1950	1152	1157	Ciclev10026582m.g	PF02298	PTHR33021,PTHR33021:SF13				GO:0009055	AT5G15350.1	AtENODL17,ENODL17	early nodulin-like protein 17
Ciclev10003637m.g	281.857	0.990677	3.15279e-06	5.80385e-05	224	153	183	444	308	405	Ciclev10003637m.g		PTHR36794,PTHR36794:SF1					AT5G09270.1
Ciclev10022057m.g	38.4066	3.01298	3.15072e-06	5.80385e-05	18	4	4	65	57	89	Ciclev10022057m.g	PF00249	PTHR10641,PTHR10641:SF497	KOG0048		K09422		AT3G23250.1	ATMYB15,ATY19,MYB15	myb domain protein 15
Ciclev10002759m.g	919.364	-0.843442	3.19278e-06	5.8722e-05	1148	1109	1215	693	570	758	Ciclev10002759m.g		PTHR37237					AT4G08240.1
Ciclev10006999m.g	10.3937	6.80496	3.22745e-06	5.93066e-05	0	0	0	24	11	31	Ciclev10006999m.g	PF01535,PF13041,PF12854	PTHR24015					AT3G22470.1		Pentatricopeptide repeat (PPR) superfamily protein
Ciclev10025715m.g	3169.43	-1.07545	3.23275e-06	5.93509e-05	4635	5172	3062	1977	2017	2197	Ciclev10025715m.g	PF00646,PF01167	PTHR16517,PTHR16517:SF40	KOG2502			GO:0005515	AT2G18280.1	AtTLP2,TLP2	tubby like protein 2
Ciclev10022655m.g	1096	0.917752	3.24099e-06	5.9449e-05	945	757	574	1722	1290	1378	Ciclev10022655m.g	PF00407	PTHR31213,PTHR31213:SF19		4.2.1.78		GO:0009607,GO:0006952
Ciclev10016219m.g	615.714	0.609645	3.26189e-06	5.97791e-05	557	482	413	799	658	825	Ciclev10016219m.g	PF00005	PTHR24220,PTHR24220:SF511		3.6.3.25		GO:0016887,GO:0005524	AT5G14100.1	ATNAP14,NAP14	non-intrinsic ABC protein 14
Ciclev10026955m.g	50.7373	-3.29356	3.26756e-06	5.98295e-05	138	87	55	2	12	14	Ciclev10026955m.g	PF00150	PTHR10551,PTHR10551:SF13		3.2.1.58		GO:0005975,GO:0004553,GO:0051015,GO:0007015
Ciclev10024908m.g	8440.77	-0.473296	3.32291e-06	6.07889e-05	10945	9315	8880	8058	5998	7698	Ciclev10024908m.g	PF05879	PTHR11649,PTHR11649:SF62					AT3G13870.1	RHD3	Root hair defective 3 GTP-binding protein (RHD3)
Ciclev10010475m.g	63.4315	3.56955	3.35471e-06	6.12614e-05	12	15	3	50	83	232	Ciclev10010475m.g	PF08263,PF00560,PF13855	PTHR27004	KOG0472			GO:0005515	AT2G34930.1		disease resistance family protein / LRR family protein
Ciclev10026991m.g	571.806	-1.63762	3.35191e-06	6.12614e-05	888	1035	658	182	279	382	Ciclev10026991m.g	PF07765	PTHR31631,PTHR31631:SF0					AT2G22560.1		Kinase interacting (KIP1-like) family protein
Ciclev10015277m.g	1047.32	-1.53029	3.3839e-06	6.17396e-05	2256	1080	1337	764	395	518	Ciclev10015277m.g	PF00560	PTHR27000,PTHR27000:SF131				GO:0005515	AT4G18760.1	AtRLP51,RLP51	receptor like protein 51
Ciclev10028764m.g	1283.16	-1.03219	3.44916e-06	6.28744e-05	1723	1475	1861	929	800	839	Ciclev10028764m.g	PF16076,PF01553	PTHR10983,PTHR10983:SF25	KOG1505	2.3.1.51	K13513	GO:0016746,GO:0008152	AT3G18850.4	LPAT5	lysophosphatidyl acyltransferase 5
Ciclev10001982m.g	1592.32	-1.19242	3.50546e-06	6.37876e-05	2854	1633	2108	1252	775	971	Ciclev10001982m.g	PF01267	PTHR10653,PTHR10653:SF0	KOG0836		K10364	GO:0051016,GO:0008290	AT3G05520.2		Subunits of heterodimeric actin filament capping protein Capz superfamily
Ciclev10013598m.g	19.3177	5.79965	3.50541e-06	6.37876e-05	0	1	1	21	31	65	Ciclev10013598m.g	PF05699,PF14291	PTHR11697,PTHR11697:SF137				GO:0046983	AT1G19260.1		TTF-type zinc finger protein with HAT dimerisation domain
Ciclev10016372m.g	2538.85	-1.64336	3.51043e-06	6.38216e-05	5786	2186	3560	1444	1070	1268	Ciclev10016372m.g	PF02115	PTHR10980,PTHR10980:SF18	KOG3205		K12462	GO:0005737,GO:0005094	AT3G07880.1	SCN1	Immunoglobulin E-set superfamily protein
Ciclev10014117m.g	560.007	2.8094	3.52088e-06	6.39003e-05	257	112	63	443	920	1625	Ciclev10014117m.g	PF00560,PF07714,PF11721	PTHR27006,PTHR27006:SF1	KOG1187	2.7.11.1		GO:0005515,GO:0006468,GO:0004672	AT1G56130.1		Leucine-rich repeat transmembrane protein kinase
Ciclev10014625m.g	9381.15	-0.639451	3.52142e-06	6.39003e-05	11565	10946	11203	7937	6472	8090	Ciclev10014625m.g	PF07058	PTHR31246				GO:0008017,GO:0007010	AT1G68060.1	ATMAP70-1,MAP70-1	microtubule-associated proteins 70-1
Ciclev10024913m.g	723.565	1.60281	3.5241e-06	6.39003e-05	560	298	232	1177	743	1486	Ciclev10024913m.g	PF00931	PTHR23155,PTHR23155:SF478				GO:0043531	AT1G12210.1	RFL1	RPS5-like 1
Ciclev10032300m.g	1865.3	-0.685496	3.54045e-06	6.41402e-05	2510	2065	2230	1554	1279	1549	Ciclev10032300m.g	PF00364	PTHR18866,PTHR18866:SF99		6.4.1.1			AT3G56130.1		biotin/lipoyl attachment domain-containing protein
Ciclev10014472m.g	1990.62	0.558237	3.55917e-06	6.43987e-05	1762	1680	1352	2669	1896	2767	Ciclev10014472m.g		PTHR24006,PTHR24006:SF466					AT2G42620.1	MAX2,ORE9,PPS	RNI-like superfamily protein
Ciclev10031141m.g	11.8506	6.98461	3.56099e-06	6.43987e-05	0	0	0	22	33	14	Ciclev10031141m.g	PF11926	PTHR10825,PTHR10825:SF4					AT5G18750.1		DNAJ heat shock N-terminal domain-containing protein
Ciclev10028437m.g	417.302	1.61009	3.5778e-06	6.46458e-05	324	142	157	688	455	816	Ciclev10028437m.g	PF00201	PTHR11926,PTHR11926:SF102	KOG1192			GO:0016758,GO:0008152	AT5G59590.1	UGT76E2	UDP-glucosyl transferase 76E2
Ciclev10028368m.g	223.321	0.943212	3.60565e-06	6.50918e-05	175	159	122	287	258	357	Ciclev10028368m.g	PF13855	PTHR24365,PTHR24365:SF276	KOG0617			GO:0005515	AT5G22320.1		Leucine-rich repeat (LRR) family protein
Ciclev10008406m.g	2011.89	0.785999	3.61755e-06	6.52493e-05	1661	1323	1395	3140	2186	2505	Ciclev10008406m.g	PF07687,PF01546	PTHR11014,PTHR11014:SF55				GO:0016787,GO:0008152	AT1G51760.1	IAR3,JR3	peptidase M20/M25/M40 family protein
Ciclev10000123m.g	64.2739	-3.55091	3.65484e-06	6.58641e-05	151	148	61	24	5	3	Ciclev10000123m.g	PF01637	PTHR23155,PTHR23155:SF554	KOG4658			GO:0005524	AT4G27190.1		NB-ARC domain-containing disease resistance protein
Ciclev10028348m.g	5169.82	-1.2398	3.65835e-06	6.58696e-05	5583	7682	7911	3344	2927	3098	Ciclev10028348m.g	PF00069	PTHR27001,PTHR27001:SF25	KOG1187	2.7.11.1		GO:0006468,GO:0005524,GO:0004672	AT4G34500.1		Protein kinase superfamily protein
Ciclev10000082m.g	6093.41	-0.508813	3.67601e-06	6.61296e-05	7648	6819	6724	5640	4232	5618	Ciclev10000082m.g	PF04815,PF04810,PF08033,PF04811	PTHR13803,PTHR13803:SF4				GO:0030127,GO:0006888,GO:0006886,GO:0008270	AT4G32640.1		Sec23/Sec24 protein transport family protein
Ciclev10032686m.g	4898.39	2.53054	3.69736e-06	6.64554e-05	2185	841	1312	4727	5051	16529	Ciclev10032686m.g	PF00043,PF02798	PTHR11260,PTHR11260:SF327	KOG0406	2.5.1.18	K00799	GO:0005515	AT2G29420.1	ATGSTU7,GST25,GSTU7	glutathione S-transferase tau 7
Ciclev10008452m.g	2349.53	-1.31452	3.71455e-06	6.6706e-05	4648	2433	2956	1755	1150	1241	Ciclev10008452m.g	PF00560,PF08263	PTHR27000,PTHR27000:SF4				GO:0005515	AT4G29240.1		Leucine-rich repeat (LRR) family protein
Ciclev10009831m.g	1225.5	-0.820178	3.74528e-06	6.71991e-05	1618	1390	1602	1005	786	926	Ciclev10009831m.g	PF01217	PTHR11753	KOG0934		K12403	GO:0015031,GO:0008565	AT2G19790.1		SNARE-like superfamily protein
Ciclev10013177m.g	423.211	1.5691	3.75248e-06	6.72696e-05	310	183	152	876	380	741	Ciclev10013177m.g	PF00280	PTHR33091,PTHR33091:SF11				GO:0009611,GO:0004867	AT2G38870.1		Serine protease inhibitor, potato inhibitor I-type family protein
Ciclev10027198m.g	37.5925	2.12717	3.77254e-06	6.75703e-05	20	10	12	81	40	71	Ciclev10027198m.g	PF13855,PF00931				K13459	GO:0005515,GO:0043531	AT5G63020.1		Disease resistance protein (CC-NBS-LRR class) family
Ciclev10012049m.g	29548.5	-0.861592	3.80492e-06	6.80909e-05	38963	35337	38095	26705	17596	20334	Ciclev10012049m.g	PF00274	PTHR11627,PTHR11627:SF17		4.1.2.13	K01623	GO:0006096,GO:0004332	AT2G36460.1		Aldolase superfamily protein
Ciclev10014216m.g	178.84	2.33801	3.8219e-06	6.83352e-05	47	100	30	223	266	426	Ciclev10014216m.g	PF00560,PF13855,PF00069	PTHR27000	KOG0472	2.7.11.1		GO:0005515,GO:0006468,GO:0005524,GO:0004672	AT4G08850.1		Leucine-rich repeat receptor-like protein kinase family protein
Ciclev10031845m.g	35.9524	4.39918	3.82881e-06	6.83991e-05	5	5	0	47	30	143	Ciclev10031845m.g	PF00560,PF00069	PTHR27000,PTHR27000:SF64		2.7.11.1		GO:0005515,GO:0006468,GO:0005524,GO:0004672	AT4G08850.1		Leucine-rich repeat receptor-like protein kinase family protein
Ciclev10029427m.g	2720.97	-0.802521	3.83697e-06	6.84854e-05	3580	3271	3364	1898	1812	2353	Ciclev10029427m.g	PF08477	PTHR24073,PTHR24073:SF495	KOG0087		K07904	GO:0007264,GO:0005525	AT1G07410.1	ATRAB-A2B,ATRABA2B,RAB-A2B,RABA2b	RAB GTPase homolog A2B
Ciclev10032587m.g	147.589	1.51978	3.84573e-06	6.85821e-05	109	56	64	285	189	199	Ciclev10032587m.g	PF00011	PTHR11527,PTHR11527:SF137	KOG3591		K13993		AT4G27670.1	HSP21	heat shock protein 21
Ciclev10010260m.g	691.799	0.979875	3.919e-06	6.98282e-05	556	477	360	849	907	1031	Ciclev10010260m.g	PF12847,PF01029	PTHR22807,PTHR22807:SF30	KOG1122	2.1.1.176	K03500	GO:0006355,GO:0003723	AT3G13180.1		NOL1/NOP2/sun family protein / antitermination NusB domain-containing protein
Ciclev10028457m.g	802.352	0.996826	3.95539e-06	7.03545e-05	684	496	426	1262	757	1317	Ciclev10028457m.g	PF01593	PTHR10742,PTHR10742:SF290	KOG0029	1.3.99.29		GO:0055114,GO:0016491	AT4G14210.1	PDE226,PDS,PDS3	phytoene desaturase 3
Ciclev10031193m.g	1257.99	1.70982	3.95389e-06	7.03545e-05	758	560	451	1822	1058	3225	Ciclev10031193m.g	PF00067	PTHR24298,PTHR24298:SF115	KOG0156			GO:0055114,GO:0020037,GO:0016705,GO:0005506	AT1G64940.1	CYP89A6	cytochrome P450, family 87, subfamily A, polypeptide 6
Ciclev10021778m.g	2676.36	-1.21528	4.00087e-06	7.1102e-05	4347	3379	3397	2400	1185	1431	Ciclev10021778m.g	PF04970	PTHR13943,PTHR13943:SF32		2.3.1.135			AT1G01225.1		NC domain-containing protein-related
Ciclev10000670m.g	12687.9	-0.602173	4.0733e-06	7.23265e-05	15225	15156	14767	10999	8618	11376	Ciclev10000670m.g	PF02990	PTHR10766,PTHR10766:SF52			K17087	GO:0016021	AT1G10950.1	AtTMN1,TMN1	transmembrane nine 1
Ciclev10007279m.g	14184.3	-0.907138	4.08844e-06	7.25327e-05	16962	17598	19670	10841	8878	10490	Ciclev10007279m.g	PF14604					GO:0005515	AT2G07360.1		SH3 domain-containing protein
Ciclev10020072m.g	3318.89	1.43136	4.09916e-06	7.26602e-05	2418	1890	1127	3936	4915	5802	Ciclev10020072m.g	PF03514	PTHR31636,PTHR31636:SF36					AT4G37650.1	SGR7,SHR	GRAS family transcription factor
Ciclev10010804m.g	38.3124	1.93175	4.11107e-06	7.28085e-05	16	15	16	80	54	52	Ciclev10010804m.g	PF00069	PTHR24349,PTHR24349:SF122		2.7.11.1,4.1.1.49		GO:0006468,GO:0005524,GO:0004672	AT3G04530.1	ATPPCK2,PEPCK2,PPCK2	phosphoenolpyruvate carboxylase kinase 2
Ciclev10020248m.g	1403.75	-1.31739	4.12207e-06	7.29404e-05	1551	2142	2153	726	720	1016	Ciclev10020248m.g	PF00010	PTHR12565,PTHR12565:SF153				GO:0046983	AT5G08130.3	BIM1	basic helix-loop-helix (bHLH) DNA-binding superfamily protein
Ciclev10019280m.g	1532.29	2.29113	4.14706e-06	7.33195e-05	715	428	419	1181	2097	4567	Ciclev10019280m.g	PF13855,PF00069	PTHR27000,PTHR27000:SF9	KOG1187	2.7.11.1,2.7.10.1		GO:0005515,GO:0006468,GO:0005524,GO:0004672	AT2G31880.1	EVR,SOBIR1	Leucine-rich repeat protein kinase family protein
Ciclev10003079m.g	94.0077	-2.81811	4.18082e-06	7.37894e-05	173	194	125	51	8	16	Ciclev10003079m.g							AT1G61800.1	ATGPT2,GPT2	glucose-6-phosphate/phosphate translocator 2
Ciclev10005343m.g	5318.58	-0.852461	4.17834e-06	7.37894e-05	6316	7540	6345	4155	2912	4693	Ciclev10005343m.g	PF01145	PTHR10264,PTHR10264:SF69	KOG2620			GO:0016020	AT5G51570.1		SPFH/Band 7/PHB domain-containing membrane-associated protein family
Ciclev10012823m.g	285.847	-1.27953	4.19349e-06	7.39493e-05	399	361	429	209	160	139	Ciclev10012823m.g	PF01284	PTHR11615,PTHR11615:SF144				GO:0016020	AT2G38480.1		Uncharacterised protein family (UPF0497)
Ciclev10000955m.g	561.451	1.03591	4.20853e-06	7.41509e-05	502	331	275	888	650	783	Ciclev10000955m.g	PF00472,PF03462	PTHR11075,PTHR11075:SF6	KOG2726		K02836	GO:0006415,GO:0003747,GO:0016149,GO:0005737	AT1G56350.1		Peptide chain release factor 2
Ciclev10004937m.g	1235.26	-1.27138	4.22006e-06	7.42904e-05	1808	1530	1806	994	646	578	Ciclev10004937m.g		PTHR16220,PTHR16220:SF0					AT5G07590.1		Transducin/WD40 repeat-like superfamily protein
Ciclev10001030m.g	2033.03	1.35569	4.26707e-06	7.50536e-05	1693	976	791	2640	2686	3608	Ciclev10001030m.g	PF00676	PTHR11516,PTHR11516:SF33		1.2.4.4	K00166	GO:0016624,GO:0008152	AT1G21400.1		Thiamin diphosphate-binding fold (THDP-binding) superfamily protein
Ciclev10005580m.g	505.531	-1.01005	4.29544e-06	7.54881e-05	680	663	652	317	267	453	Ciclev10005580m.g	PF05057	PTHR12482,PTHR12482:SF14					AT5G51180.1		alpha/beta-Hydrolases superfamily protein
Ciclev10011212m.g	4875.15	-0.581981	4.3411e-06	7.62252e-05	5932	5746	5590	4196	3345	4466	Ciclev10011212m.g		PTHR31071,PTHR31071:SF7					AT3G11590.1
Ciclev10022658m.g	1626.12	-0.809795	4.35914e-06	7.64766e-05	1951	2030	2107	1266	992	1380	Ciclev10022658m.g	PF04061	PTHR12665,PTHR12665:SF14	KOG3319			GO:0016021,GO:0005789	AT5G42000.1		ORMDL family protein
Ciclev10028907m.g	56.7288	4.32733	4.41234e-06	7.7344e-05	3	10	3	26	73	239	Ciclev10028907m.g	PF12937	PTHR15537,PTHR15537:SF2			K10293	GO:0005515	AT1G23770.1		F-box family protein
Ciclev10004707m.g	8049.85	-1.2652	4.48952e-06	7.86298e-05	9892	12284	11226	3804	4792	5720	Ciclev10004707m.g	PF13499,PF07714	PTHR24349,PTHR24349:SF93	KOG0032	2.7.11.1	K13412	GO:0006468,GO:0004672	AT3G57530.1	ATCPK32,CDPK32,CPK32	calcium-dependent protein kinase 32
Ciclev10012627m.g	1137.43	-0.662884	4.53373e-06	7.93365e-05	1434	1357	1330	1043	757	907	Ciclev10012627m.g	PF13398	PTHR33979,PTHR33979:SF3					AT1G67060.1
Ciclev10023519m.g	28.5801	3.86123	4.68015e-06	8.18289e-05	6	1	4	85	18	70	Ciclev10023519m.g	PF00249	PTHR10641,PTHR10641:SF523			K09422		AT2G31180.1	ATMYB14,MYB14,MYB14AT	myb domain protein 14
Ciclev10013394m.g	324.369	1.66992	4.71556e-06	8.23079e-05	246	103	120	444	446	621	Ciclev10013394m.g		PTHR13593,PTHR13593:SF46					AT1G13680.1		PLC-like phosphodiesterases superfamily protein
Ciclev10027424m.g	49.0367	3.98138	4.71289e-06	8.23079e-05	7	1	9	39	70	177	Ciclev10027424m.g	PF00560,PF08263	PTHR27000		2.7.11.1		GO:0005515	AT3G49670.1	BAM2	Leucine-rich receptor-like protein kinase family protein
Ciclev10031966m.g	1314.66	1.83184	4.76883e-06	8.31671e-05	534	897	303	1930	2131	2137	Ciclev10031966m.g	PF02365	PTHR31989,PTHR31989:SF51				GO:0006355,GO:0003677	AT5G46590.1	anac096,NAC096	NAC domain containing protein 96
Ciclev10012614m.g	329.467	-0.683112	4.79895e-06	8.36213e-05	429	419	357	270	223	283	Ciclev10012614m.g		PTHR33566					AT3G49250.1	DMS3,IDN1	defective in meristem silencing 3
Ciclev10028528m.g	868.131	-2.42536	4.86737e-06	8.47418e-05	639	1256	2241	274	286	262	Ciclev10028528m.g	PF02374	PTHR10803		3.6.3.16	K01551	GO:0016887,GO:0005524	AT3G10350.1		P-loop containing nucleoside triphosphate hydrolases superfamily protein
Ciclev10010829m.g	22.1201	4.43413	4.97287e-06	8.64585e-05	4	2	0	27	27	79	NA
Ciclev10014261m.g	1702.95	0.740991	4.97439e-06	8.64585e-05	1485	1321	1005	2169	2014	2313	Ciclev10014261m.g	PF00400	PTHR22847,PTHR22847:SF447			K11374	GO:0005515	AT1G49540.1	ELP2	elongator protein 2
Ciclev10023893m.g	12.5047	7.07186	5.01375e-06	8.70045e-05	0	0	0	29	8	44	Ciclev10023893m.g	PF07714	PTHR27000,PTHR27000:SF9	KOG2345	2.7.11.1,2.7.10.1		GO:0006468,GO:0004672	AT2G31880.1	EVR,SOBIR1	Leucine-rich repeat protein kinase family protein
Ciclev10026208m.g	3154.11	-0.649219	5.01428e-06	8.70045e-05	3938	3693	3742	2651	2235	2627	Ciclev10026208m.g	PF03171	PTHR10869,PTHR10869:SF78	KOG1591	1.14.11.2		GO:0055114,GO:0016491	AT5G66060.1		2-oxoglutarate (2OG) and Fe(II)-dependent oxygenase superfamily protein
Ciclev10004191m.g	2983.86	-1.04263	5.01994e-06	8.70292e-05	4720	3365	3836	2601	1636	1772	Ciclev10004191m.g	PF08263,PF00560,PF00069	PTHR27000,PTHR27000:SF5	KOG1187	2.7.11.1		GO:0005515,GO:0006468,GO:0005524,GO:0004672	AT2G01950.1	BRL2,VH1	BRI1-like 2
Ciclev10010616m.g	1017.79	-1.25934	5.17949e-06	8.9644e-05	1527	1165	1532	688	619	506	Ciclev10010616m.g	PF01095	PTHR31321,PTHR31321:SF17		3.1.1.11	K01051	GO:0042545,GO:0030599,GO:0005618	AT5G19730.1		Pectin lyase-like superfamily protein
Ciclev10011265m.g	2036.01	-0.580996	5.17548e-06	8.9644e-05	2774	2289	2190	1726	1482	1784	Ciclev10011265m.g	PF01501	PTHR32116,PTHR32116:SF12		2.4.1.43	K13648	GO:0016757,GO:0047262	AT2G38650.2	GAUT7,LGT7	galacturonosyltransferase 7
Ciclev10033371m.g	116.824	1.95372	5.19862e-06	8.98994e-05	31	42	65	188	190	183	Ciclev10033371m.g		PTHR11136,PTHR11136:SF6		6.3.2.17		GO:0009396,GO:0005524,GO:0004326	AT5G05980.1	ATDFB,DFB	DHFS-FPGS homolog B
Ciclev10013931m.g	9974.26	-0.806369	5.25587e-06	9.08054e-05	12727	11585	13039	8547	6373	7350	Ciclev10013931m.g	PF03030	PTHR31998,PTHR31998:SF11		3.6.1.1		GO:0016020,GO:0015992,GO:0009678,GO:0004427	AT1G16780.1	AtVHP2;2,VHP2;2	Inorganic H pyrophosphatase family protein
Ciclev10019052m.g	782.793	-0.955734	5.25986e-06	9.08054e-05	1044	974	1028	510	433	701	Ciclev10019052m.g	PF07714	PTHR13902,PTHR13902:SF58		2.7.11.1	K08867	GO:0006468,GO:0004672	AT5G41990.1	ATWNK8,WNK8	with no lysine (K) kinase 8
Ciclev10030217m.g	31.1054	-2.27584	5.27421e-06	9.09768e-05	56	66	33	10	8	15	Ciclev10030217m.g	PF02362	PTHR31920,PTHR31920:SF16				GO:0003677	AT3G18990.1	REM39,VRN1	AP2/B3-like transcriptional factor family protein
Ciclev10005358m.g	1529.5	-0.77001	5.2914e-06	9.11967e-05	1895	1801	1977	1271	947	1265	Ciclev10005358m.g							AT1G16520.1
Ciclev10009750m.g	355.19	1.92037	5.31413e-06	9.1462e-05	217	136	97	424	385	948	Ciclev10009750m.g	PF14009	PTHR33052,PTHR33052:SF2
Ciclev10013258m.g	228.76	-1.88042	5.31569e-06	9.1462e-05	438	347	292	142	40	131	NA
Ciclev10003034m.g	38.8507	5.22201	5.32837e-06	9.16034e-05	2	2	2	11	40	189	Ciclev10003034m.g		PTHR34950,PTHR34950:SF1
Ciclev10004518m.g	1841.57	3.67604	5.3527e-06	9.19447e-05	592	111	130	1047	2143	7544	Ciclev10004518m.g	PF13962,PF12796	PTHR24177,PTHR24177:SF36	KOG4412				AT4G03500.1		Ankyrin repeat family protein
Ciclev10018038m.g	68.7332	3.49297	5.37631e-06	9.2196e-05	14	15	5	42	92	259	Ciclev10018038m.g	PF00560,PF07714,PF11721	PTHR27006,PTHR27006:SF1	KOG1187	2.7.11.1		GO:0005515,GO:0006468,GO:0004672	AT1G56130.1		Leucine-rich repeat transmembrane protein kinase
Ciclev10024583m.g	26.3278	7.16897	5.37625e-06	9.2196e-05	0	0	1	9	50	100	Ciclev10024583m.g	PF13676,PF00931	PTHR11017,PTHR11017:SF162				GO:0007165,GO:0005515,GO:0043531	AT5G17680.1		disease resistance protein (TIR-NBS-LRR class), putative
Ciclev10026979m.g	486.95	1.0648	5.38197e-06	9.22162e-05	354	344	243	575	608	830	NA
Ciclev10028095m.g	486.383	2.25794	5.39158e-06	9.23039e-05	264	93	149	495	666	1319	Ciclev10028095m.g	PF07690	PTHR11654,PTHR11654:SF166		3.6.3.43	K14638	GO:0055085,GO:0016021,GO:0016020,GO:0006810,GO:0005215	AT3G54140.1	ATPTR1,PTR1	peptide transporter 1
Ciclev10000351m.g	149.052	-1.3316	5.42711e-06	9.28348e-05	225	256	156	75	87	95	Ciclev10000351m.g	PF00954,PF01453,PF00069	PTHR27002,PTHR27002:SF112	KOG1187	2.7.11.1		GO:0048544,GO:0006468,GO:0005524,GO:0004672	AT5G35370.1		S-locus lectin protein kinase family protein
Ciclev10018299m.g	27.4064	3.75008	5.53681e-06	9.46325e-05	3	2	6	26	39	93	Ciclev10018299m.g	PF08263,PF00560,PF13855	PTHR27004,PTHR27004:SF1	KOG0472			GO:0005515	AT3G05660.1	AtRLP33,RLP33	receptor like protein 33
Ciclev10010972m.g	8845.14	-0.887732	5.59986e-06	9.56306e-05	10590	11452	11694	6412	5958	6519	Ciclev10010972m.g	PF00225	PTHR24115,PTHR24115:SF70	KOG4280	3.6.4.4	K11498	GO:0008017,GO:0007018,GO:0005524,GO:0003777,GO:0005871	AT3G12020.1		P-loop containing nucleoside triphosphate hydrolases superfamily protein
Ciclev10000102m.g	9721.56	-1.08883	5.64773e-06	9.63168e-05	11221	15036	12634	6106	6315	6396	Ciclev10000102m.g	PF05911	PTHR31580,PTHR31580:SF4					AT1G19835.2		Plant protein of unknown function (DUF869)
Ciclev10013238m.g	191.641	1.29008	5.64942e-06	9.63168e-05	135	83	112	325	191	333	Ciclev10013238m.g		PTHR31503,PTHR31503:SF1					AT3G51860.1	ATCAX3,ATHCX1,CAX1-LIKE,CAX3	cation exchanger 3
Ciclev10004694m.g	2078.68	1.86875	5.67426e-06	9.666e-05	1298	677	716	2089	2692	5282	Ciclev10004694m.g	PF07690	PTHR24064,PTHR24064:SF274		3.6.3.27	K08176	GO:0055085,GO:0016021	AT3G54700.1	PHT1;7	phosphate transporter 1;7
Ciclev10018833m.g	1611.06	0.894802	5.6834e-06	9.67355e-05	1488	1025	872	2412	1855	2159	Ciclev10018833m.g	PF04851,PF00271	PTHR24031,PTHR24031:SF324		3.6.4.13		GO:0016787,GO:0005524,GO:0003677	AT2G07750.1		DEA(D/H)-box RNA helicase family protein
Ciclev10029889m.g	61.2088	6.57248	5.78991e-06	9.84668e-05	4	0	0	10	108	253	Ciclev10029889m.g	PF00560,PF13855	PTHR27004,PTHR27004:SF3	KOG0472			GO:0005515	AT1G47890.1	AtRLP7,RLP7	receptor like protein 7
Ciclev10006352m.g	2493.33	0.582312	5.8078e-06	9.86893e-05	2351	1994	1620	3209	2646	3314	Ciclev10006352m.g		PTHR35751,PTHR35751:SF1					AT5G24165.1
Ciclev10030320m.g	58.1273	4.12193	5.83128e-06	9.90065e-05	8	7	4	19	87	234	Ciclev10030320m.g		PTHR27004,PTHR27004:SF11		2.7.11.1			AT1G74170.1	AtRLP13,RLP13	receptor like protein 13
Ciclev10028465m.g	239.855	2.52983	6.03674e-06	0.00010241	91	97	28	229	357	669	Ciclev10028465m.g	PF00201	PTHR11926,PTHR11926:SF248			K13496	GO:0016758,GO:0008152	AT2G36760.1	UGT73C2	UDP-glucosyl transferase 73C2
Ciclev10018509m.g	541.945	1.55574	6.11521e-06	0.000103656	270	379	175	661	820	967	Ciclev10018509m.g	PF00931	PTHR23155,PTHR23155:SF563	KOG4658			GO:0043531	AT3G14460.1		LRR and NB-ARC domains-containing disease resistance protein
Ciclev10023293m.g	9.11395	6.60831	6.23593e-06	0.000105615	0	0	0	14	19	22	Ciclev10023293m.g	PF00201	PTHR11926,PTHR11926:SF162	KOG1192	2.4.1.120		GO:0016758,GO:0008152	AT1G78270.1	AtUGT85A4,UGT85A4	UDP-glucosyl transferase 85A4
Ciclev10002761m.g	420.506	-0.833736	6.24192e-06	0.000105629	584	505	506	332	293	295	Ciclev10002761m.g	PF01627	PTHR28242,PTHR28242:SF5	KOG4747		K14490	GO:0004871,GO:0000160	AT3G21510.1	AHP1	histidine-containing phosphotransmitter 1
Ciclev10000691m.g	888.313	-0.78001	6.25314e-06	0.000105732	1133	1148	1040	630	571	806	Ciclev10000691m.g	PF01743	PTHR13734,PTHR13734:SF5	KOG2159	2.7.7.72		GO:0016779,GO:0006396,GO:0003723	AT1G22660.1		Polynucleotide adenylyltransferase family protein
Ciclev10013091m.g	672.355	1.38235	6.32636e-06	0.000106882	432	401	283	826	701	1501	Ciclev10013091m.g		PTHR33237,PTHR33237:SF10					AT1G49000.1
Ciclev10029115m.g	15653.3	-0.877637	6.38545e-06	0.000107792	20281	17834	21456	13225	9423	11293	Ciclev10029115m.g	PF00121	PTHR21139,PTHR21139:SF6	KOG1643	5.3.1.1	K01803	GO:0008152,GO:0004807	AT3G55440.1	ATCTIMC,CYTOTPI,TPI	triosephosphate isomerase
Ciclev10032947m.g	525.347	-1.28195	6.44501e-06	0.000108708	723	710	758	295	208	454	Ciclev10032947m.g		PTHR36375,PTHR36375:SF1					AT3G55420.1
Ciclev10010607m.g	259.116	0.808939	6.50943e-06	0.000109705	200	189	170	362	256	404	Ciclev10010607m.g	PF00583	PTHR23091,PTHR23091:SF234				GO:0008080	AT4G28030.1		Acyl-CoA N-acyltransferases (NAT) superfamily protein
Ciclev10008128m.g	809.028	-1.15247	6.58352e-06	0.000110862	1296	977	1041	714	404	434	Ciclev10008128m.g	PF02984,PF00134	PTHR10177,PTHR10177:SF212	KOG0654		K06627	GO:0005634	AT5G25380.1	CYCA2;1	cyclin a2;1
Ciclev10006311m.g	12.2567	-6.10155	6.61459e-06	0.000111294	23	22	26	1	0	0	NA
Ciclev10025866m.g	41666.7	-0.687257	6.64078e-06	0.000111643	50731	52184	48870	32011	29207	36379	Ciclev10025866m.g	PF00022	PTHR11937,PTHR11937:SF247			K10355		AT5G09810.1	ACT7	actin 7
Ciclev10021430m.g	1842.05	-0.956023	6.64936e-06	0.000111696	2287	2195	2640	1345	1153	1331	Ciclev10021430m.g	PF12710	PTHR10000,PTHR10000:SF13	KOG1615	3.1.3.3			AT1G18640.2	PSP	3-phosphoserine phosphatase
Ciclev10002251m.g	1979.83	0.660912	6.67206e-06	0.000111986	1621	1660	1282	2449	2095	2909	Ciclev10002251m.g	PF00076	PTHR10501,PTHR10501:SF20				GO:0003676,GO:0017069,GO:0000398	AT1G21320.2		nucleotide binding;nucleic acid binding
Ciclev10011671m.g	43.2175	-3.2888	6.74318e-06	0.000113087	130	51	57	2	10	12	Ciclev10011671m.g	PF03140	PTHR31549,PTHR31549:SF2					AT2G28580.1		Plant protein of unknown function (DUF247)
Ciclev10022245m.g	2274.82	-1.33956	6.75847e-06	0.000113251	4351	2263	3106	1766	970	1268	Ciclev10022245m.g	PF00071	PTHR24072,PTHR24072:SF149				GO:0007264,GO:0005525	AT5G62880.1	ARAC10,ATRAC10,ATROP11,RAC10	RAC-like 10
Ciclev10007551m.g	5746.28	-0.725956	6.78689e-06	0.000113635	6788	7205	7092	4599	3672	5055	Ciclev10007551m.g	PF10291	PTHR37769	KOG2398				AT5G57460.1
Ciclev10011191m.g	5708.27	-1.91364	6.81032e-06	0.000113847	6551	11005	8852	1417	2201	3696	Ciclev10011191m.g	PF03759	PTHR33101,PTHR33101:SF1				GO:0005089	AT5G02010.1	ATROPGEF7,ROPGEF7	RHO guanyl-nucleotide exchange factor 7
Ciclev10025497m.g	411.239	0.953479	6.81067e-06	0.000113847	268	340	224	590	498	570	Ciclev10025497m.g	PF11955	PTHR31476,PTHR31476:SF2					AT5G62990.1	emb1692	Ubiquitin carboxyl-terminal hydrolase family protein
Ciclev10006699m.g	167.33	1.40807	6.87331e-06	0.000114775	115	82	77	285	147	334	Ciclev10006699m.g	PF01476	PTHR33734,PTHR33734:SF6		2.7.11.1			AT2G23770.1		protein kinase family protein / peptidoglycan-binding LysM domain-containing protein
Ciclev10011156m.g	259.526	1.31939	6.88143e-06	0.000114775	203	118	124	322	346	463	Ciclev10011156m.g	PF10557,PF00888	PTHR11932,PTHR11932:SF84	KOG2167		K03347	GO:0031625,GO:0006511	AT4G02570.4	ATCUL1,AXR6,CUL1	cullin 1
Ciclev10031983m.g	39252.2	-1.99801	6.88294e-06	0.000114775	54436	58517	70312	7930	17602	21511	Ciclev10031983m.g	PF16363	PTHR10366,PTHR10366:SF323	KOG1429	4.1.1.35			AT5G59290.2	ATUXS3,UXS3	UDP-glucuronic acid decarboxylase 3
Ciclev10032956m.g	16959.6	-0.593788	6.91626e-06	0.000115237	20202	20315	19685	14904	11348	15386	Ciclev10032956m.g	PF01287	PTHR11673,PTHR11673:SF8	KOG3271		K03263	GO:0045905,GO:0045901,GO:0043022,GO:0006452,GO:0003746,GO:0003723	AT1G13950.1	ATELF5A-1,EIF-5A,EIF5A,ELF5A-1	eukaryotic elongation factor 5A-1
Ciclev10028184m.g	1462.95	-0.811007	7.10581e-06	0.0001183	1911	1658	1919	1110	906	1251	Ciclev10028184m.g	PF03137	PTHR23505,PTHR23505:SF17	KOG1330			GO:0016020,GO:0006810,GO:0005215	AT5G64500.1		Major facilitator superfamily protein
Ciclev10014959m.g	2340.78	0.587767	7.13204e-06	0.00011864	2107	1777	1674	2874	2550	3177	Ciclev10014959m.g	PF01103	PTHR12815,PTHR12815:SF7	KOG2602		K07277	GO:0019867	AT5G19620.1	ATOEP80,EMB213,OEP80,TOC75	outer envelope protein of 80 kDa
Ciclev10016755m.g	403.928	1.95515	7.14353e-06	0.000118735	178	228	93	411	620	922	Ciclev10016755m.g	PF04852	PTHR31165					AT1G07090.1	LSH6	Protein of unknown function (DUF640)
Ciclev10016627m.g	370.418	-2.3073	7.18601e-06	0.000119345	1007	242	601	173	100	112	NA
Ciclev10002622m.g	2129.34	-0.853931	7.23981e-06	0.000120141	2617	2663	2783	1481	1375	1785	Ciclev10002622m.g	PF05832	PTHR13019,PTHR13019:SF12	KOG3195			GO:0016021	AT1G09330.1
Ciclev10005851m.g	89.3836	2.59012	7.27332e-06	0.0001206	20	41	15	93	119	263	Ciclev10005851m.g	PF00043,PF02798	PTHR11260,PTHR11260:SF227	KOG0406	2.5.1.18	K00799	GO:0005515	AT2G29420.1	ATGSTU7,GST25,GSTU7	glutathione S-transferase tau 7
Ciclev10004252m.g	114.896	4.21234	7.32772e-06	0.000121404	13	3	18	37	330	259	Ciclev10004252m.g	PF00560,PF08263,PF13855	PTHR27004,PTHR27004:SF27	KOG0472	2.7.11.1		GO:0005515	AT2G34930.1		disease resistance family protein / LRR family protein
Ciclev10017676m.g	128.247	-2.01296	7.36521e-06	0.000121927	144	209	242	45	64	42	Ciclev10017676m.g		PTHR33985,PTHR33985:SF4					AT5G40940.1	FLA20	putative fasciclin-like arabinogalactan protein 20
Ciclev10024502m.g	138.036	-1.46353	7.4063e-06	0.000122508	274	174	161	107	52	70	Ciclev10024502m.g	PF13499,PF07714	PTHR24349,PTHR24349:SF160	KOG0032	2.7.11.1	K13412	GO:0006468,GO:0004672	AT2G31500.1	CPK24	calcium-dependent protein kinase 24
Ciclev10008683m.g	349.317	1.31143	7.43483e-06	0.000122881	268	214	125	624	348	584	Ciclev10008683m.g	PF03088	PTHR10426,PTHR10426:SF35	KOG1520	4.3.3.2		GO:0016844,GO:0009058	AT3G51420.1	ATSSL4,SSL4	strictosidine synthase-like 4
Ciclev10033631m.g	22.1734	6.92158	7.49722e-06	0.000123813	1	0	0	10	42	82	Ciclev10033631m.g	PF00847	PTHR31190,PTHR31190:SF30				GO:0006355,GO:0003700	AT5G61890.1		Integrase-type DNA-binding superfamily protein
Ciclev10001088m.g	69.6846	-3.03978	7.53703e-06	0.00012434	252	55	76	13	19	13	Ciclev10001088m.g	PF07714	PTHR27001,PTHR27001:SF92	KOG1187	2.7.11.1	K04733	GO:0006468,GO:0004672	AT1G54820.1		Protein kinase superfamily protein
Ciclev10016100m.g	715.773	0.813199	7.54128e-06	0.00012434	633	470	446	1082	822	890	Ciclev10016100m.g	PF13561	PTHR24322,PTHR24322:SF427	KOG0725	1.3.1.34	K13237		AT3G12800.1	DECR,SDRB	short-chain dehydrogenase-reductase B
Ciclev10031316m.g	215.648	2.63539	7.55054e-06	0.000124393	54	55	66	139	316	687	Ciclev10031316m.g	PF05199,PF00732	PTHR11552,PTHR11552:SF140	KOG1238			GO:0055114,GO:0016614,GO:0050660	AT1G14190.1		Glucose-methanol-choline (GMC) oxidoreductase family protein
Ciclev10011151m.g	134.906	1.14739	7.5683e-06	0.000124586	108	76	67	203	180	183	Ciclev10011151m.g	PF14432,PF13041,PF01535	PTHR24015,PTHR24015:SF558					AT2G29760.1	OTP81	Tetratricopeptide repeat (TPR)-like superfamily protein
Ciclev10003850m.g	42.3882	7.01938	7.58167e-06	0.000124706	2	0	0	8	64	189	Ciclev10003850m.g	PF01657	PTHR32099,PTHR32099:SF1					AT4G23180.1	CRK10,RLK4	cysteine-rich RLK (RECEPTOR-like protein kinase) 10
Ciclev10005965m.g	727.992	1.02056	7.65525e-06	0.000125816	619	395	422	1263	772	984	Ciclev10005965m.g		PTHR24320,PTHR24320:SF100		1.1.1.330			AT4G23430.2		NAD(P)-binding Rossmann-fold superfamily protein
Ciclev10013415m.g	49.3539	-2.66616	7.68588e-06	0.000126218	62	87	99	22	4	17	Ciclev10013415m.g	PF00892	PTHR31218,PTHR31218:SF9				GO:0016021,GO:0016020,GO:0022857	AT5G07050.1		nodulin MtN21 /EamA-like transporter family protein
Ciclev10018908m.g	1577.43	2.14245	7.71184e-06	0.000126442	999	458	329	1667	2100	4171	Ciclev10018908m.g	PF00560,PF00069,PF11721	PTHR27006,PTHR27006:SF11	KOG4579	2.7.11.1		GO:0005515,GO:0006468,GO:0005524,GO:0004672	AT3G14840.2		Leucine-rich repeat transmembrane protein kinase
Ciclev10031159m.g	3420.09	-0.828858	7.70598e-06	0.000126442	4229	4054	4573	2563	2221	2758	Ciclev10031159m.g		PTHR10774,PTHR10774:SF61					AT3G08550.1	ABI8,ELD1,KOB1	elongation defective 1 protein / ELD1 protein
Ciclev10015084m.g	2869.23	-0.96779	7.8343e-06	0.000128348	3273	4190	3697	1933	1852	2127	Ciclev10015084m.g	PF00076	PTHR24012,PTHR24012:SF433	KOG4205		K14411	GO:0003676	AT3G07810.1		RNA-binding (RRM/RBD/RNP motifs) family protein
Ciclev10018008m.g	247.589	-2.31959	7.87098e-06	0.000128846	483	309	427	34	88	127	Ciclev10018008m.g	PF07883	PTHR31238,PTHR31238:SF8					AT3G10080.1		RmlC-like cupins superfamily protein
Ciclev10015246m.g	88.2035	3.08234	7.91148e-06	0.000129406	40	12	6	99	143	241	Ciclev10015246m.g	PF04488,PF04572	PTHR12042,PTHR12042:SF18	KOG1928		K01988		AT1G61050.1		alpha 1,4-glycosyltransferase family protein
Ciclev10031619m.g	4313.01	-0.820948	7.96096e-06	0.000130111	5267	5121	5784	3348	2767	3443	Ciclev10031619m.g	PF00928	PTHR10529			K12393		AT1G60780.1	HAP13	Clathrin adaptor complexes medium subunit family protein
Ciclev10030038m.g	1366.01	2.06971	8.01044e-06	0.000130816	627	339	583	1308	1716	3810	Ciclev10030038m.g	PF08263,PF00560,PF13855	PTHR27004	KOG0472	2.7.11.1		GO:0005515	AT2G34930.1		disease resistance family protein / LRR family protein
Ciclev10004496m.g	1892.39	-0.521624	8.05895e-06	0.000131504	2321	2209	2073	1714	1376	1675	Ciclev10004496m.g	PF00995	PTHR11679,PTHR11679:SF38				GO:0016192,GO:0006904	AT1G12360.1	KEU	Sec1/munc18-like (SM) proteins superfamily
Ciclev10021439m.g	1315.9	-1.12254	8.08591e-06	0.000131839	1531	1773	1965	801	808	908	Ciclev10021439m.g	PF00005	PTHR12847,PTHR12847:SF6	KOG2355	3.6.3.32	K12608	GO:0016887,GO:0005524	AT1G03905.1		P-loop containing nucleoside triphosphate hydrolases superfamily protein
Ciclev10013431m.g	23.0878	4.04141	8.10798e-06	0.000132094	4	3	1	18	37	79	Ciclev10013431m.g	PF00931	PTHR23155,PTHR23155:SF563	KOG4658			GO:0043531	AT3G14460.1		LRR and NB-ARC domains-containing disease resistance protein
Ciclev10024270m.g	62.1604	1.50821	8.18701e-06	0.000133276	33	36	27	80	85	116	Ciclev10024270m.g	PF16891	PTHR11668,PTHR11668:SF259		3.1.3.16			AT5G43380.2	TOPP6	type one serine/threonine protein phosphatase 6
Ciclev10024868m.g	268.206	0.803954	8.26195e-06	0.000134389	226	173	181	364	305	376	Ciclev10024868m.g	PF00931	PTHR23155,PTHR23155:SF639			K13459	GO:0043531	AT5G63020.1		Disease resistance protein (CC-NBS-LRR class) family
Ciclev10022856m.g	105.134	1.35543	8.30147e-06	0.000134925	60	50	64	153	114	202	Ciclev10022856m.g	PF00320	PTHR10071,PTHR10071:SF178				GO:0043565,GO:0008270,GO:0006355,GO:0003700	AT5G49300.1	GATA16	GATA transcription factor 16
Ciclev10002068m.g	350.659	-1.2382	8.41728e-06	0.000136699	582	459	427	173	168	304	Ciclev10002068m.g	PF00249	PTHR10641,PTHR10641:SF643	KOG0048		K09422		AT4G09460.1	AtMYB6,MYB6	myb domain protein 6
Ciclev10003271m.g	21.5788	7.85513	8.42632e-06	0.000136738	0	0	0	5	29	101	Ciclev10003271m.g	PF13855	PTHR27004,PTHR27004:SF11		2.7.11.1		GO:0005515	AT1G58190.2	AtRLP9,RLP9	receptor like protein 9
Ciclev10001828m.g	468.011	0.793543	8.456e-06	0.000136902	407	334	282	719	444	682	Ciclev10001828m.g	PF01812	PTHR13017,PTHR13017:SF0			K01934		AT1G76730.1		NagB/RpiA/CoA transferase-like superfamily protein
Ciclev10004313m.g	6197.65	-0.635448	8.44647e-06	0.000136902	7885	7144	7260	5101	4010	5860	Ciclev10004313m.g	PF10191	PTHR21443				GO:0017119,GO:0006886	AT5G51430.1	EYE	conserved oligomeric Golgi complex component-related / COG complex component-related
Ciclev10022684m.g	1540.93	0.704899	8.45643e-06	0.000136902	1337	1101	1046	2350	1651	1869	Ciclev10022684m.g		PTHR35110,PTHR35110:SF2					AT1G73940.1
Ciclev10016358m.g	631.074	-0.73626	8.47544e-06	0.000137102	924	733	691	540	438	469	Ciclev10016358m.g	PF08659	PTHR24322,PTHR24322:SF502	KOG0725		K11147		AT4G05530.1	IBR1,SDRA	indole-3-butyric acid response 1
Ciclev10010676m.g	14.7457	5.38346	8.48796e-06	0.000137196	0	0	2	27	29	31	Ciclev10010676m.g	PF07714	PTHR27002,PTHR27002:SF135		2.7.11.1		GO:0006468,GO:0004672	AT4G23260.1	CRK18	cysteine-rich RLK (RECEPTOR-like protein kinase) 18
Ciclev10010736m.g	338.268	1.78346	8.49897e-06	0.000137266	196	102	154	350	516	725	Ciclev10010736m.g	PF05577	PTHR11010,PTHR11010:SF31		3.4.14.2		GO:0008236,GO:0006508	AT2G24280.1		alpha/beta-Hydrolases superfamily protein
Ciclev10013038m.g	441.755	0.788703	8.55786e-06	0.000138109	354	341	270	674	412	655	Ciclev10013038m.g		PTHR34542,PTHR34542:SF1					AT5G16200.1		50S ribosomal protein-related
Ciclev10023917m.g	59.3314	3.57952	8.61214e-06	0.000138876	13	2	12	224	51	75	Ciclev10023917m.g	PF05368	PTHR10366,PTHR10366:SF352					AT1G75280.1		NmrA-like negative transcriptional regulator family protein
Ciclev10028578m.g	877.394	-2.80876	8.6721e-06	0.000139733	711	1866	1838	81	239	338	Ciclev10028578m.g		PTHR13593,PTHR13593:SF52					AT1G49740.1		PLC-like phosphodiesterases superfamily protein
Ciclev10014104m.g	10723.2	-1.66104	8.73608e-06	0.00014055	13192	18033	16506	3255	5527	6715	Ciclev10014104m.g	PF10358	PTHR31344,PTHR31344:SF1					AT3G01810.3
Ciclev10031673m.g	57.2493	1.45937	8.73646e-06	0.00014055	37	29	25	78	80	98	Ciclev10031673m.g		PTHR12601,PTHR12601:SF18					AT1G15290.1		Tetratricopeptide repeat (TPR)-like superfamily protein
Ciclev10031472m.g	2053.12	-0.847099	8.78961e-06	0.000141294	2703	2495	2590	1408	1449	1596	Ciclev10031472m.g	PF08241	PTHR10108,PTHR10108:SF817		2.1.1.157		GO:0008168,GO:0008152	AT2G03480.1	QUL2	QUASIMODO2 LIKE 2
Ciclev10031543m.g	1326.29	-1.25908	8.79686e-06	0.0001413	1714	1958	1833	602	799	963	Ciclev10031543m.g	PF04788	PTHR31300,PTHR31300:SF2					AT5G05840.1		Protein of unknown function (DUF620)
Ciclev10031641m.g	356.176	2.23372	8.85249e-06	0.000142082	129	177	70	388	381	1074	Ciclev10031641m.g	PF00026	PTHR13683,PTHR13683:SF298	KOG1339	3.4.23.12		GO:0006508,GO:0004190	AT5G33340.1	CDR1	Eukaryotic aspartyl protease family protein
Ciclev10000313m.g	3764.66	-0.740115	8.9124e-06	0.000142932	5541	5115	3465	3167	2430	3070	Ciclev10000313m.g	PF15413,PF01237	PTHR10972,PTHR10972:SF67	KOG1737				AT4G08180.1	ORP1C	OSBP(oxysterol binding protein)-related protein 1C
Ciclev10001184m.g	812.427	0.541454	8.92081e-06	0.000142956	744	645	579	1106	832	1022	Ciclev10001184m.g	PF00850	PTHR10625,PTHR10625:SF104		3.5.1.98			AT4G33470.1	ATHDA14,hda14	histone deacetylase 14
Ciclev10011495m.g	3218.09	-0.762317	9.07318e-06	0.000145284	4180	4159	3659	3120	1845	2437	Ciclev10011495m.g	PF00561	PTHR10992,PTHR10992:SF862	KOG1454				AT5G02970.1		alpha/beta-Hydrolases superfamily protein
Ciclev10019524m.g	1138.81	0.790162	9.1531e-06	0.00014645	931	897	663	1457	1162	1841	Ciclev10019524m.g	PF13692	PTHR12526,PTHR12526:SF344		2.4.1.241			AT4G00550.1	DGD2	digalactosyl diacylglycerol deficient 2
Ciclev10014952m.g	1537.52	-0.952562	9.179e-06	0.00014675	1945	1973	2047	1354	900	967	Ciclev10014952m.g	PF06886	PTHR31358,PTHR31358:SF12					AT3G01710.1		TPX2 (targeting protein for Xklp2) protein family
Ciclev10014721m.g	10008.8	-0.624912	9.2165e-06	0.000147235	12169	12003	11679	9381	6289	8684	Ciclev10014721m.g	PF00408,PF02879,PF02880,PF02878	PTHR22573,PTHR22573:SF47		5.4.2.2	K01835	GO:0071704,GO:0016868,GO:0005975	AT1G23190.1		Phosphoglucomutase/phosphomannomutase family protein
Ciclev10000193m.g	135.613	3.02281	9.24347e-06	0.000147551	25	39	24	69	220	449	Ciclev10000193m.g	PF08263,PF00560,PF13855	PTHR27004,PTHR27004:SF3	KOG0472			GO:0005515	AT3G11080.1	AtRLP35,RLP35	receptor like protein 35
Ciclev10007685m.g	636.861	-2.33912	9.27951e-06	0.000148009	1119	1163	882	79	193	370	Ciclev10007685m.g	PF08276,PF00954,PF07714	PTHR27002,PTHR27002:SF95	KOG1187	2.7.11.1		GO:0048544,GO:0006468,GO:0004672	AT4G21380.1	ARK3,RK3	receptor kinase 3
Ciclev10024551m.g	15.289	7.3575	9.28656e-06	0.000148009	0	0	0	7	26	61	Ciclev10024551m.g	PF00931	PTHR23155,PTHR23155:SF563	KOG4658			GO:0043531	AT3G14460.1		LRR and NB-ARC domains-containing disease resistance protein
Ciclev10027573m.g	1314.53	-0.566693	9.3143e-06	0.000148336	1805	1511	1357	1209	942	1098	Ciclev10027573m.g	PF00332,PF14413,PF04446	PTHR32227,PTHR32227:SF53	KOG2721	2.7.7.79,4.3.1.24	K10761	GO:0005975,GO:0004553,GO:0008193,GO:0006400,GO:0000287	AT2G32320.1		tRNAHis guanylyltransferase
Ciclev10023971m.g	33.1924	3.13058	9.34925e-06	0.000148777	2	13	5	52	48	84	Ciclev10023971m.g	PF00069	PTHR27000,PTHR27000:SF9	KOG1187	2.7.11.1,2.7.10.1		GO:0006468,GO:0005524,GO:0004672	AT2G31880.1	EVR,SOBIR1	Leucine-rich repeat protein kinase family protein
Ciclev10024076m.g	380.46	1.9009	9.39981e-06	0.000149466	222	192	76	440	575	812	Ciclev10024076m.g	PF13947,PF07714	PTHR27005,PTHR27005:SF7	KOG1187	2.7.11.1		GO:0030247,GO:0006468,GO:0004672	AT1G69730.1		Wall-associated kinase family protein
Ciclev10003306m.g	267.961	-1.02206	9.42982e-06	0.000149711	348	376	337	175	135	238	Ciclev10003306m.g		PTHR13110					AT1G76860.1		Small nuclear ribonucleoprotein family protein
Ciclev10010252m.g	506.842	-1.02136	9.42625e-06	0.000149711	727	542	729	377	299	349	Ciclev10010252m.g		PTHR11716,PTHR11716:SF47		3.1.1.4		GO:0016042,GO:0005509,GO:0004623	AT2G19690.1	PLA2-BETA	phospholipase A2-beta
Ciclev10027846m.g	80.838	2.91495	9.54713e-06	0.000151457	30	11	16	72	92	284	Ciclev10027846m.g	PF08263,PF13855,PF07714	PTHR27000	KOG1187	2.7.11.1		GO:0005515,GO:0006468,GO:0004672	AT3G47110.1		Leucine-rich repeat protein kinase family protein
Ciclev10006782m.g	3238.16	1.4339	9.63739e-06	0.00015277	1816	2247	1178	3995	5417	4703	Ciclev10006782m.g	PF00067	PTHR24298,PTHR24298:SF114				GO:0055114,GO:0020037,GO:0016705,GO:0005506	AT4G12320.1	CYP706A6	cytochrome P450, family 706, subfamily A, polypeptide 6
Ciclev10015413m.g	386.769	1.88051	9.65283e-06	0.000152897	212	124	156	430	412	1061	Ciclev10015413m.g	PF00447	PTHR10015,PTHR10015:SF172			K09419	GO:0043565,GO:0006355,GO:0005634,GO:0003700	AT4G18880.1	AT-HSFA4A,HSF A4A	heat shock transcription factor A4A
Ciclev10011533m.g	1903.43	1.01296	9.72262e-06	0.000153884	1519	1127	1113	2611	1805	3525	Ciclev10011533m.g	PF00067	PTHR24296,PTHR24296:SF0	KOG0157			GO:0055114,GO:0020037,GO:0016705,GO:0005506	AT3G56630.1	CYP94D2	cytochrome P450, family 94, subfamily D, polypeptide 2
Ciclev10002840m.g	9265.37	-1.13558	9.73019e-06	0.000153885	11847	10798	14550	6390	5650	5575	Ciclev10002840m.g	PF02298	PTHR33021,PTHR33021:SF9				GO:0009055	AT2G02850.1	ARPN	plantacyanin
Ciclev10005233m.g	1125.33	1.28415	9.83966e-06	0.000155497	870	511	578	1941	995	2084	Ciclev10005233m.g	PF00010	PTHR16223,PTHR16223:SF36				GO:0046983	AT2G42280.1		basic helix-loop-helix (bHLH) DNA-binding superfamily protein
Ciclev10004618m.g	3948.48	-0.720509	9.88258e-06	0.000156055	5066	4804	4659	3357	2835	2895	Ciclev10004618m.g	PF07714	PTHR24056,PTHR24056:SF176		2.7.11.22,2.7.11.23	K08819	GO:0006468,GO:0004672	AT1G54610.3		Protein kinase superfamily protein
Ciclev10004463m.g	382.874	-1.01903	9.90962e-06	0.000156362	511	480	519	327	220	230	Ciclev10004463m.g	PF08030,PF05684	PTHR34289,PTHR34289:SF2		1.16.1.7		GO:0055114,GO:0016491	AT5G24000.1		Protein of unknown function (DUF819)
Ciclev10026899m.g	17.5801	2.95485	9.95344e-06	0.000156933	6	3	3	35	33	26	NA
Ciclev10001232m.g	1588.27	-1.52849	1.01125e-05	0.000159213	3754	1669	1730	1093	668	764	Ciclev10001232m.g	PF00481	PTHR13832,PTHR13832:SF25	KOG0698	3.1.3.16		GO:0003824,GO:0006470,GO:0004722	AT1G47380.1		Protein phosphatase 2C family protein
Ciclev10003084m.g	469.997	1.04006	1.01136e-05	0.000159213	256	376	275	693	553	695	Ciclev10003084m.g							AT3G11591.1
Ciclev10013007m.g	2389.29	-0.99195	1.01907e-05	0.000160305	2732	3287	3298	1574	1374	1966	Ciclev10013007m.g	PF02221	PTHR11306,PTHR11306:SF13	KOG4680				AT3G11780.1		MD-2-related lipid recognition domain-containing protein / ML domain-containing protein
Ciclev10004266m.g	9.49741	6.67387	1.02777e-05	0.00016155	0	0	0	16	11	33	Ciclev10004266m.g	PF00560,PF13855,PF00069	PTHR27000,PTHR27000:SF31	KOG1187	2.7.11.1		GO:0005515,GO:0006468,GO:0005524,GO:0004672	AT3G47570.1		Leucine-rich repeat protein kinase family protein
Ciclev10003794m.g	14.463	4.78087	1.0289e-05	0.000161603	1	1	1	16	33	34	Ciclev10003794m.g	PF03650	PTHR14154,PTHR14154:SF2	KOG1589			GO:0006850,GO:0005743	AT4G05590.2
Ciclev10029538m.g	21709.6	-1.01995	1.031e-05	0.00016181	26798	27116	31276	13440	13933	16213	Ciclev10029538m.g	PF00241	PTHR11913,PTHR11913:SF22	KOG1735		K05765	GO:0005622,GO:0003779,GO:0030042,GO:0015629	AT5G59890.1	ADF4,ATADF4	actin depolymerizing factor 4
Ciclev10031760m.g	696.081	0.757671	1.03245e-05	0.000161914	623	487	434	878	824	966	Ciclev10031760m.g	PF04749	PTHR31704,PTHR31704:SF27					AT4G35920.1	MCA1	PLAC8 family protein
Ciclev10002829m.g	23.9032	8.0019	1.03525e-05	0.000162228	0	0	0	3	47	95	NA
Ciclev10030536m.g	20.7859	6.82694	1.04356e-05	0.000163407	0	0	1	13	24	93	Ciclev10030536m.g	PF08263,PF00560,PF00069,PF13855	PTHR27000,PTHR27000:SF31	KOG1187	2.7.11.1	K13420	GO:0005515,GO:0006468,GO:0005524,GO:0004672	AT3G47570.1		Leucine-rich repeat protein kinase family protein
Ciclev10001617m.g	2149.71	-0.699307	1.06354e-05	0.000166408	2715	2434	2692	1815	1375	1857	Ciclev10001617m.g		PTHR14205,PTHR14205:SF15	KOG1007				AT1G20540.1		Transducin/WD40 repeat-like superfamily protein
Ciclev10028174m.g	1638.95	2.41944	1.09339e-05	0.000170949	849	474	261	1552	1820	5282	Ciclev10028174m.g	PF00083	PTHR23500,PTHR23500:SF109	KOG0254			GO:0055085,GO:0022857,GO:0016021	AT3G18830.1	ATPLT5,ATPMT5,PMT5	polyol/monosaccharide transporter 5
Ciclev10015421m.g	9621.82	-0.533471	1.10299e-05	0.000172317	11620	12123	10006	8836	7004	8258	Ciclev10015421m.g	PF00561	PTHR11005,PTHR11005:SF38	KOG2624	3.1.1.3			AT5G14180.1	MPL1	Myzus persicae-induced lipase 1
Ciclev10025184m.g	130.862	-2.81842	1.10908e-05	0.000173137	329	90	260	48	35	15	Ciclev10025184m.g	PF05199,PF00732	PTHR11552,PTHR11552:SF69			K15403	GO:0055114,GO:0016614,GO:0050660,GO:0010430	AT1G72970.1	EDA17,HTH	Glucose-methanol-choline (GMC) oxidoreductase family protein
Ciclev10007907m.g	59.2019	2.41142	1.1135e-05	0.000173695	32	14	11	132	105	64	Ciclev10007907m.g	PF12796,PF13962	PTHR24177,PTHR24177:SF19					AT3G54070.1		Ankyrin repeat family protein
Ciclev10023710m.g	313.935	-4.34928	1.1245e-05	0.000175279	592	707	481	87	6	3	Ciclev10023710m.g	PF04852	PTHR31165,PTHR31165:SF10					AT2G42610.2	LSH10	Protein of unknown function (DUF640)
Ciclev10007888m.g	6586.97	-0.87097	1.13498e-05	0.000176778	8660	7234	9128	4983	4119	5178	Ciclev10007888m.g	PF07651	PTHR12276,PTHR12276:SF7	KOG2056		K12471	GO:0005543	AT5G11710.1		ENTH/VHS family protein
Ciclev10025258m.g	616.28	1.18083	1.13759e-05	0.000176917	506	372	260	760	773	1085	Ciclev10025258m.g	PF14881,PF10644	PTHR13391	KOG2530				AT4G37190.1
Ciclev10025274m.g	2827.03	0.469935	1.13738e-05	0.000176917	2728	2271	2059	3596	2830	3666	Ciclev10025274m.g	PF02812,PF00208	PTHR11606,PTHR11606:SF4		1.4.1.4	K00262	GO:0055114,GO:0016491,GO:0006520	AT1G51720.1		Amino acid dehydrogenase family protein
Ciclev10004646m.g	1049.82	0.727694	1.14186e-05	0.000177446	866	867	625	1409	1235	1348	Ciclev10004646m.g	PF00271	PTHR12131,PTHR12131:SF2		3.6.4.13			AT4G14790.1	ATSUV3,EDA15	ATP-dependent RNA helicase, mitochondrial (SUV3)
Ciclev10023311m.g	482.233	1.92218	1.14747e-05	0.000178182	102	302	184	778	631	944	Ciclev10023311m.g	PF03109,PF08263,PF00560,PF13855	PTHR27000,PTHR27000:SF156	KOG1187	2.7.11.1		GO:0005515	AT3G47570.1		Leucine-rich repeat protein kinase family protein
Ciclev10005453m.g	562.365	2.12463	1.16107e-05	0.000180159	371	173	102	633	862	1294	Ciclev10005453m.g	PF07224	PTHR33428,PTHR33428:SF1		3.1.1.14	K08099	GO:0047746,GO:0015996	AT5G43860.1	ATCLH2,CLH2	chlorophyllase 2
Ciclev10011876m.g	1066.95	-0.637341	1.17356e-05	0.00018196	1454	1239	1166	1027	695	852	Ciclev10011876m.g	PF07859	PTHR23024,PTHR23024:SF208				GO:0016787,GO:0008152	AT5G15860.1	ATPCME,PCME	prenylcysteine methylesterase
Ciclev10026004m.g	315.141	2.07599	1.17698e-05	0.000182352	206	54	105	509	386	687	Ciclev10026004m.g	PF07714	PTHR24343,PTHR24343:SF207		2.7.11.1	K14498	GO:0006468,GO:0004672	AT1G78290.2	SNRK2-8,SNRK2.8,SRK2C	Protein kinase superfamily protein
Ciclev10014744m.g	8186.72	1.20195	1.18294e-05	0.000183138	5861	5314	3695	8854	10680	15273	Ciclev10014744m.g	PF00854	PTHR11654,PTHR11654:SF154		3.6.3.26	K14638	GO:0016020,GO:0006810,GO:0005215	AT3G21670.1		Major facilitator superfamily protein
Ciclev10002220m.g	2185.91	-0.908939	1.18599e-05	0.000183472	3391	2488	2605	1893	1383	1372	Ciclev10002220m.g	PF04116	PTHR11863,PTHR11863:SF43	KOG0874	1.14.13.169		GO:0055114,GO:0016491,GO:0006633,GO:0005506	AT1G14290.1	SBH2	sphingoid base hydroxylase 2
Ciclev10022579m.g	9.59034	6.68662	1.19302e-05	0.00018432	0	0	0	13	13	34	Ciclev10022579m.g	PF00122	PTHR24093,PTHR24093:SF304		3.6.3.8		GO:0046872,GO:0000166	AT4G29900.1	ACA10,ATACA10,CIF1	autoinhibited Ca(2+)-ATPase 10
Ciclev10033004m.g	4727.21	0.793883	1.19327e-05	0.00018432	3516	4042	2739	5980	5341	7053	Ciclev10033004m.g	PF00076	PTHR24012,PTHR24012:SF243			K14838	GO:0003676	AT5G04600.1		RNA-binding (RRM/RBD/RNP motifs) family protein
Ciclev10014602m.g	50.443	3.94625	1.21843e-05	0.000188065	11	7	1	30	79	183	Ciclev10014602m.g	PF13947,PF00069	PTHR27009	KOG1187	3.1.4.46		GO:0030247,GO:0006468,GO:0005524,GO:0004672	AT1G66920.2		Protein kinase superfamily protein
Ciclev10015010m.g	6143.2	-0.916471	1.2225e-05	0.000188128	8047	7631	7994	3798	3966	5220	Ciclev10015010m.g	PF16711,PF16709,PF16712	PTHR31172,PTHR31172:SF2					AT2G26770.1		plectin-related
Ciclev10026785m.g	6156.73	-0.589443	1.22126e-05	0.000188128	7372	7264	7189	5418	4294	5380	Ciclev10026785m.g	PF00639	PTHR10657,PTHR10657:SF4	KOG3259	5.2.1.8	K09578	GO:0016853	AT2G18040.1	PIN1AT	peptidylprolyl cis/trans isomerase, NIMA-interacting 1
Ciclev10030723m.g	23421.8	-0.935366	1.22149e-05	0.000188128	28309	32908	29412	14519	14936	19642	Ciclev10030723m.g	PF14569,PF03552	PTHR13301,PTHR13301:SF61		2.4.1.12	K10999	GO:0030244,GO:0016760,GO:0016020	AT5G05170.1	ATCESA3,ATH-B,CESA3,CEV1,IXR1	Cellulose synthase family protein
Ciclev10031770m.g	1115.68	-0.982394	1.22236e-05	0.000188128	1900	1324	1214	984	533	822	Ciclev10031770m.g		PTHR31479,PTHR31479:SF3					AT5G50890.1		alpha/beta-Hydrolases superfamily protein
Ciclev10017716m.g	199.813	1.59096	1.23899e-05	0.000190381	159	82	62	279	264	378	Ciclev10017716m.g		PTHR10593,PTHR10593:SF27					AT3G57670.1	NTT,WIP2	C2H2-type zinc finger family protein
Ciclev10024848m.g	349.1	1.6408	1.23874e-05	0.000190381	286	114	116	588	477	554	Ciclev10024848m.g	PF00931	PTHR23155,PTHR23155:SF639			K13459	GO:0043531	AT4G10780.1		LRR and NB-ARC domains-containing disease resistance protein
Ciclev10031583m.g	1346.9	-0.505978	1.2409e-05	0.000190531	1623	1620	1439	1261	931	1237	Ciclev10031583m.g	PF00432	PTHR11774,PTHR11774:SF4	KOG0367	2.5.1.59	K11713	GO:0003824	AT2G39550.1	ATGGT-IB,GGB,PGGT-I	Prenyltransferase family protein
Ciclev10025148m.g	9750.7	-0.821652	1.24967e-05	0.000191735	12328	12675	11781	7901	6924	6575	Ciclev10025148m.g	PF07991,PF01842,PF00389	PTHR10996,PTHR10996:SF159		1.1.1.95	K00058	GO:0016597,GO:0008152,GO:0055114,GO:0051287,GO:0016616	AT1G17745.1	PGDH	D-3-phosphoglycerate dehydrogenase
Ciclev10026170m.g	740.323	0.703588	1.26052e-05	0.000193254	675	560	449	944	838	1024	Ciclev10026170m.g	PF01926	PTHR11649,PTHR11649:SF49				GO:0005525	AT2G22870.1	EMB2001	P-loop containing nucleoside triphosphate hydrolases superfamily protein
Ciclev10025912m.g	799.899	1.32558	1.26445e-05	0.000193587	542	532	299	916	1157	1389	Ciclev10025912m.g	PF02701	PTHR31992,PTHR31992:SF32				GO:0006355,GO:0003677	AT5G65590.1		Dof-type zinc finger DNA-binding family protein
Ciclev10031364m.g	1236.29	-1.66787	1.26457e-05	0.000193587	2282	1432	1863	961	474	396	Ciclev10031364m.g	PF00026	PTHR13683,PTHR13683:SF274	KOG1339	3.4.23.12		GO:0006508,GO:0004190	AT1G25510.1		Eukaryotic aspartyl protease family protein
Ciclev10010996m.g	2272.54	-0.925835	1.27108e-05	0.000194438	3334	2946	2579	1956	1488	1333	Ciclev10010996m.g	PF00515	PTHR23083,PTHR23083:SF420				GO:0005515	AT3G51770.2	ATEOL1,ETO1	tetratricopeptide repeat (TPR)-containing protein
Ciclev10014515m.g	891.046	0.59773	1.29649e-05	0.000198178	846	693	579	1200	928	1170	Ciclev10014515m.g	PF00076,PF00642	PTHR24009,PTHR24009:SF5				GO:0003676,GO:0046872	AT5G12440.1		CCCH-type zinc fingerfamily protein with RNA-binding domain
Ciclev10022368m.g	1248.51	-0.995037	1.29943e-05	0.00019848	2182	1442	1360	1007	775	766	Ciclev10022368m.g		PTHR33699,PTHR33699:SF3					AT5G18310.2
Ciclev10010749m.g	1775.41	-0.687181	1.30127e-05	0.000198613	2139	2375	1968	1388	1161	1635	Ciclev10010749m.g	PF13489,PF08241	PTHR10108,PTHR10108:SF793	KOG1269	2.1.1.103	K05929	GO:0008168,GO:0008152	AT3G18000.1	NMT1,PEAMT,XPL1	S-adenosyl-L-methionine-dependent methyltransferases superfamily protein
Ciclev10027258m.g	9.64247	-6.73312	1.31186e-05	0.00020008	12	15	28	0	0	0	NA
Ciclev10002384m.g	41.6495	-2.01805	1.32109e-05	0.000201232	60	52	82	16	17	17	Ciclev10002384m.g	PF13639	PTHR22763	KOG1493			GO:0008270,GO:0005515	AT1G18760.1		Zinc finger, C3HC4 type (RING finger) family protein
Ciclev10032369m.g	700.128	-1.25284	1.32137e-05	0.000201232	930	803	1146	382	413	460	Ciclev10032369m.g		PTHR15071					AT2G40316.1
Ciclev10026573m.g	2589.48	-1.42968	1.33621e-05	0.000203342	2797	4655	3620	1132	1270	1887	Ciclev10026573m.g	PF14009	PTHR33413,PTHR33413:SF1					AT5G67620.1
Ciclev10031039m.g	5719	-0.636314	1.34513e-05	0.000204548	7828	6514	6328	5585	3563	4706	Ciclev10031039m.g	PF03055	PTHR10543,PTHR10543:SF37			K11159		AT3G63520.1	ATCCD1,ATNCED1,CCD1,NCED1	carotenoid cleavage dioxygenase 1
Ciclev10026216m.g	2147.19	1.38819	1.34639e-05	0.000204588	1272	1524	768	2630	2500	4472	Ciclev10026216m.g	PF01151	PTHR11157,PTHR11157:SF11	KOG3071	2.3.1.199		GO:0016021	AT4G36830.1	HOS3-1	GNS1/SUR4 membrane protein family
Ciclev10022320m.g	3077.74	-0.666357	1.35031e-05	0.000205032	3659	3879	3605	2826	1877	2662	Ciclev10022320m.g		PTHR22937,PTHR22937:SF24					AT4G00335.2	RHB1A	RING-H2 finger B1A
Ciclev10017753m.g	21.4595	5.38945	1.35376e-05	0.000205404	2	0	1	20	19	95	Ciclev10017753m.g	PF13855	PTHR27004,PTHR27004:SF3	KOG0472	2.7.11.1		GO:0005515	AT2G33060.1	AtRLP27,RLP27	receptor like protein 27
Ciclev10005395m.g	470.47	-0.747609	1.36266e-05	0.000206449	651	565	534	414	323	337	Ciclev10005395m.g	PF07534	PTHR23354,PTHR23354:SF74	KOG2372				AT2G05590.2		TLD-domain containing nucleolar protein
Ciclev10012852m.g	176.685	-1.64445	1.36178e-05	0.000206449	212	398	186	86	71	107	Ciclev10012852m.g	PF01428	PTHR14677,PTHR14677:SF2	KOG3183			GO:0008270	AT3G28210.1	PMZ,SAP12	zinc finger (AN1-like) family protein
Ciclev10001629m.g	182.117	1.26486	1.38474e-05	0.00020964	153	96	74	266	249	268	Ciclev10001629m.g		PTHR32487,PTHR32487:SF0		1.3.1.3			AT4G24220.1	AWI31,VEP1	NAD(P)-binding Rossmann-fold superfamily protein
Ciclev10028582m.g	636.279	-0.729024	1.38732e-05	0.000209875	954	688	720	532	416	523	Ciclev10028582m.g	PF14416,PF13839	PTHR32285,PTHR32285:SF23					AT5G64470.2	TBL12	Plant protein of unknown function (DUF828)
Ciclev10001875m.g	1121.61	0.633461	1.40511e-05	0.00021241	1035	863	726	1447	1265	1454	Ciclev10001875m.g	PF12527	PTHR36061,PTHR36061:SF2					AT4G33480.1
Ciclev10004240m.g	12127.1	0.852916	1.4144e-05	0.000213658	8628	9167	7793	13992	14259	19473	Ciclev10004240m.g	PF05193,PF00675,PF16187	PTHR11851,PTHR11851:SF155		3.4.24.56	K01408		AT2G41790.1		Insulinase (Peptidase family M16) family protein
Ciclev10018983m.g	933.219	-0.757414	1.41711e-05	0.000213909	1335	1092	1058	874	593	667	Ciclev10018983m.g	PF07766	PTHR14009,PTHR14009:SF12	KOG1043		K17800		AT3G59820.1		LETM1-like protein
Ciclev10011010m.g	676.324	1.89924	1.42634e-05	0.00021483	444	213	209	655	982	1621	Ciclev10011010m.g	PF00690,PF00702,PF00122	PTHR24093,PTHR24093:SF264		3.6.3.6	K01535	GO:0046872,GO:0000166	AT3G47950.1	AHA4,HA4	H(+)-ATPase 4
Ciclev10031861m.g	1736.3	-0.809915	1.42545e-05	0.00021483	2657	1849	2066	1403	1167	1283	Ciclev10031861m.g	PF13833,PF13202,PF13499	PTHR10827,PTHR10827:SF52	KOG4223			GO:0005509	AT5G08580.1		Calcium-binding EF hand family protein
Ciclev10033713m.g	513.229	1.02687	1.42526e-05	0.00021483	449	339	231	810	611	691	Ciclev10033713m.g	PF14227	PTHR11439,PTHR11439:SF192		2.7.7.49			AT4G00980.1		zinc knuckle (CCHC-type) family protein
Ciclev10030653m.g	3930.77	0.885084	1.44321e-05	0.000217211	3125	3051	2086	4973	4097	6694	Ciclev10030653m.g	PF01477,PF00305	PTHR11771,PTHR11771:SF60		1.13.11.12	K00454	GO:0005515,GO:0055114,GO:0046872,GO:0016702	AT1G67560.1		PLAT/LH2 domain-containing lipoxygenase family protein
Ciclev10002591m.g	23421.5	-1.57588	1.44924e-05	0.000217958	25413	37960	38690	8593	12772	13982	Ciclev10002591m.g	PF02298	PTHR33021,PTHR33021:SF64				GO:0009055	AT1G72230.1		Cupredoxin superfamily protein
Ciclev10009250m.g	78.448	4.29509	1.45155e-05	0.000218147	8	12	3	16	140	299	Ciclev10009250m.g	PF03106	PTHR31429,PTHR31429:SF17				GO:0043565,GO:0006355,GO:0003700	AT1G80840.1	ATWRKY40,WRKY40	WRKY DNA-binding protein 40
Ciclev10029468m.g	317.376	0.961748	1.45292e-05	0.000218192	282	206	159	465	388	429	Ciclev10029468m.g		PTHR36077,PTHR36077:SF1					AT5G58920.1
Ciclev10032205m.g	833.022	0.663519	1.45989e-05	0.000219079	632	679	595	1105	935	1082	Ciclev10032205m.g	PF00153	PTHR24089,PTHR24089:SF347	KOG0753		K15112		AT1G14140.1		Mitochondrial substrate carrier family protein
Ciclev10025269m.g	3276.63	0.806809	1.4621e-05	0.000219251	2824	2461	1849	4754	3991	3951	Ciclev10025269m.g	PF12481,PF00733	PTHR11772,PTHR11772:SF13		6.3.5.4	K01953	GO:0006529,GO:0004066	AT5G10240.1	ASN3	asparagine synthetase 3
Ciclev10018515m.g	1057.29	1.02553	1.46442e-05	0.000219438	870	526	674	1770	1139	1475	Ciclev10018515m.g	PF12922,PF12717	PTHR14222,PTHR14222:SF2			K06677	GO:0007076	AT3G57060.2		binding
Ciclev10023862m.g	359.545	1.26417	1.47205e-05	0.000220421	246	153	225	463	437	660	NA
Ciclev10014497m.g	3327.75	-0.797966	1.47336e-05	0.000220456	4133	4438	3915	2545	2422	2403	Ciclev10014497m.g	PF03169	PTHR31645				GO:0055085	AT3G27020.1	YSL6	YELLOW STRIPE like 6
Ciclev10031489m.g	2990.75	2.00279	1.48266e-05	0.000221687	1334	1358	883	2470	3688	8679	Ciclev10031489m.g	PF02458	PTHR31642,PTHR31642:SF9		2.3.1.196		GO:0016747	AT5G17540.1		HXXXD-type acyl-transferase family protein
Ciclev10002801m.g	862.404	0.663087	1.49289e-05	0.000222893	739	596	642	1209	921	1116	Ciclev10002801m.g		PTHR34661					AT1G76440.3		HSP20-like chaperones superfamily protein
Ciclev10022137m.g	2728.52	-0.736803	1.49249e-05	0.000222893	3707	3031	3345	2453	1795	2033	Ciclev10022137m.g	PF08477	PTHR24073,PTHR24073:SF583	KOG0087		K07904	GO:0007264,GO:0005525	AT2G43130.1	ARA-4,ARA4,ATRAB11F,ATRABA5C,RABA5C	P-loop containing nucleoside triphosphate hydrolases superfamily protein
Ciclev10009505m.g	1872.49	-0.935386	1.49919e-05	0.00022367	2860	2032	2396	1678	1041	1254	Ciclev10009505m.g	PF00025	PTHR24073,PTHR24073:SF502			K07897	GO:0005525	AT1G52280.1	AtRABG3d,RABG3d	RAB GTPase homolog G3D
Ciclev10001220m.g	1150.18	0.6464	1.50258e-05	0.000224013	1087	846	746	1596	1119	1627	Ciclev10001220m.g	PF13480,PF04339	PTHR31384,PTHR31384:SF34			K09919		AT2G23390.1
Ciclev10003601m.g	125.217	1.72988	1.50379e-05	0.000224031	59	70	44	311	142	146	Ciclev10003601m.g				5.5.1.4			AT2G22240.1	ATIPS2,ATMIPS2,MIPS2	myo-inositol-1-phosphate synthase 2
Ciclev10019570m.g	3897.67	-0.43049	1.53527e-05	0.000228555	4826	4547	3921	3849	2710	3692	Ciclev10019570m.g	PF07707,PF00651	PTHR24412,PTHR24412:SF214				GO:0005515	AT3G61600.1	ATPOB1,POB1	POZ/BTB containin G-protein 1
Ciclev10018013m.g	2963.87	0.749149	1.54238e-05	0.000229447	2720	2167	1736	4102	3502	3729	Ciclev10018013m.g	PF05627	PTHR33159					AT2G04410.1		RPM1-interacting protein 4 (RIN4) family protein
Ciclev10001753m.g	322.344	1.66234	1.55369e-05	0.000230962	187	194	87	442	336	754	Ciclev10001753m.g		PTHR33133,PTHR33133:SF5					AT1G31130.1
Ciclev10018318m.g	13.0003	-7.1661	1.56938e-05	0.000233125	6	35	33	0	0	0	Ciclev10018318m.g	PF00067	PTHR24298,PTHR24298:SF86	KOG0156			GO:0055114,GO:0020037,GO:0016705,GO:0005506	AT4G31500.1	ATR4,CYP83B1,RED1,RNT1,SUR2	cytochrome P450, family 83, subfamily B, polypeptide 1
Ciclev10010835m.g	869.316	-2.81232	1.57345e-05	0.000233562	3321	427	962	200	183	284	Ciclev10010835m.g	PF07172	PTHR33980
Ciclev10011407m.g	861.435	3.45468	1.57658e-05	0.000233743	90	259	80	340	1085	3507	Ciclev10011407m.g	PF03016	PTHR11062,PTHR11062:SF66	KOG1021	2.4.2.41			AT5G03795.1		Exostosin family protein
Ciclev10027642m.g	8.70149	6.5479	1.57695e-05	0.000233743	0	0	0	16	10	29	Ciclev10027642m.g	PF07714	PTHR27005,PTHR27005:SF38		2.7.11.1		GO:0006468,GO:0004672	AT3G57710.1		Protein kinase superfamily protein
Ciclev10024040m.g	1163.86	-0.625028	1.58082e-05	0.000234148	1548	1363	1280	929	768	1123	Ciclev10024040m.g		PTHR10110,PTHR10110:SF119				GO:0016021,GO:0015299,GO:0006812	AT1G79610.1	ATNHX6,NHX6	Na+/H+ antiporter 6
Ciclev10025728m.g	1305.07	-0.7157	1.58837e-05	0.000235097	1773	1405	1616	1109	827	1107	Ciclev10025728m.g	PF03016	PTHR11062,PTHR11062:SF63	KOG1021	2.4.2.41			AT4G38040.1		Exostosin family protein
Ciclev10024660m.g	684.004	1.65399	1.59383e-05	0.000235735	390	423	184	761	1118	1243	NA
Ciclev10016449m.g	837.391	-0.793401	1.60544e-05	0.000237282	1136	919	1078	659	559	656	Ciclev10016449m.g		PTHR13713,PTHR13713:SF31					AT1G08660.1	MGP2	MALE GAMETOPHYTE DEFECTIVE 2
Ciclev10010858m.g	1016.87	-3.83521	1.61572e-05	0.000238629	4950	431	645	103	52	273	Ciclev10010858m.g	PF06955,PF00722	PTHR31062,PTHR31062:SF32		2.4.1.207		GO:0048046,GO:0016762,GO:0006073,GO:0005618,GO:0005975,GO:0004553	AT4G25810.1	XTH23,XTR6	xyloglucan endotransglycosylase 6
Ciclev10018626m.g	1100.58	-0.932622	1.63561e-05	0.000241394	1392	1638	1249	682	731	889	Ciclev10018626m.g	PF13855,PF05729	PTHR23155,PTHR23155:SF554	KOG4658			GO:0005515	AT4G27220.1		NB-ARC domain-containing disease resistance protein
Ciclev10022631m.g	224.502	1.04382	1.64629e-05	0.000242795	166	143	127	344	306	266	Ciclev10022631m.g	PF00583	PTHR23091,PTHR23091:SF255	KOG3139	2.3.1.88		GO:0008080	AT1G03650.1		Acyl-CoA N-acyltransferases (NAT) superfamily protein
Ciclev10032368m.g	2375.08	-0.671961	1.64889e-05	0.000243004	2855	3282	2515	2180	1516	1953	Ciclev10032368m.g	PF08241,PF05093	PTHR13273	KOG4020			GO:0008168,GO:0008152,GO:0051536,GO:0016226,GO:0005737	AT5G18400.3		Cytokine-induced anti-apoptosis inhibitor 1, Fe-S biogenesis
Ciclev10005589m.g	2686.47	-0.870302	1.66675e-05	0.000245461	3200	3456	3546	1895	1578	2383	Ciclev10005589m.g		PTHR33124,PTHR33124:SF12					AT3G17100.1		sequence-specific DNA binding transcription factors
Ciclev10029886m.g	65.5249	-3.6528	1.67393e-05	0.000246341	141	44	168	23	3	5	Ciclev10029886m.g	PF01494	PTHR10835,PTHR10835:SF1		1.14.99.7,1.14.13.132	K00511	GO:0071949	AT1G58440.1	SQE1,XF1	FAD/NAD(P)-binding oxidoreductase family protein
Ciclev10030665m.g	20.7675	3.51618	1.71634e-05	0.000252402	5	2	3	27	21	73	Ciclev10030665m.g	PF13855,PF00069	PTHR27000,PTHR27000:SF64	KOG1187	2.7.11.1		GO:0005515,GO:0006468,GO:0005524,GO:0004672	AT4G08850.1		Leucine-rich repeat receptor-like protein kinase family protein
Ciclev10022315m.g	750.629	-0.747485	1.73881e-05	0.000255522	888	997	890	607	518	587	Ciclev10022315m.g	PF03208	PTHR19317,PTHR19317:SF13	KOG3142				AT1G08770.1	PRA1.E	prenylated RAB acceptor 1.E
Ciclev10027521m.g	660.065	0.799557	1.75352e-05	0.000257501	583	462	394	838	817	894	Ciclev10027521m.g	PF01778	PTHR10544,PTHR10544:SF1	KOG3412		K02903	GO:0006412,GO:0005840,GO:0005622,GO:0003735	AT4G29410.2		Ribosomal L28e protein family
Ciclev10011834m.g	613.675	-1.54671	1.75616e-05	0.000257704	722	1042	914	311	377	242	Ciclev10011834m.g		PTHR33476					AT3G09730.2
Ciclev10028400m.g	708.642	-1.20208	1.7696e-05	0.000259491	995	775	1123	574	332	425	Ciclev10028400m.g	PF13962	PTHR24177,PTHR24177:SF11					AT3G18670.1		Ankyrin repeat family protein
Ciclev10023027m.g	275.176	2.00802	1.77789e-05	0.000260521	182	83	69	282	500	536	NA
Ciclev10026670m.g	101.467	1.36987	1.79965e-05	0.000263522	66	56	47	138	105	213	Ciclev10026670m.g	PF02458	PTHR31642,PTHR31642:SF11			K13065	GO:0016747	AT5G48930.1	HCT	hydroxycinnamoyl-CoA shikimate/quinate hydroxycinnamoyl transferase
Ciclev10024744m.g	3138.67	0.599425	1.80152e-05	0.000263607	2756	2570	2104	3796	3532	4211	Ciclev10024744m.g	PF00270,PF00035,PF00271,PF07717,PF04408	PTHR18934,PTHR18934:SF103		3.6.4.13	K14442	GO:0005524,GO:0003676,GO:0004386	AT5G04895.1		DEA(D/H)-box RNA helicase family protein
Ciclev10010845m.g	45.7692	2.02728	1.81572e-05	0.000265495	11	25	17	90	49	91	NA
Ciclev10020377m.g	5473.25	1.35763	1.82209e-05	0.000266238	4558	2504	2231	6465	7382	10165	Ciclev10020377m.g	PF08100,PF00891	PTHR11746,PTHR11746:SF103		2.1.1.68	K13066	GO:0046983,GO:0008171	AT5G54160.1	ATOMT1,OMT1	O-methyltransferase 1
Ciclev10008850m.g	1979.48	-0.708912	1.82515e-05	0.000266495	2295	2604	2342	1567	1328	1713	Ciclev10008850m.g	PF11416,PF05739	PTHR19957,PTHR19957:SF116	KOG0812		K08490	GO:0005515	AT3G24350.1	ATSYP32,SYP32	syntaxin of plants 32
Ciclev10027447m.g	30.3841	-2.21461	1.84173e-05	0.000268535	68	46	37	13	5	16	Ciclev10027447m.g	PF02801,PF00109	PTHR11712,PTHR11712:SF287		2.3.1.179,2.3.1.41	K09458		AT1G74960.1	ATKAS2,FAB1,KAS2	fatty acid biosynthesis 1
Ciclev10030176m.g	162.092	2.17882	1.84118e-05	0.000268535	59	47	66	139	217	463	Ciclev10030176m.g	PF08263,PF00560,PF13855	PTHR27004	KOG0472	2.7.11.1		GO:0005515	AT2G34930.1		disease resistance family protein / LRR family protein
Ciclev10017315m.g	434.228	1.91771	1.84658e-05	0.000269051	210	188	145	380	534	1213	Ciclev10017315m.g	PF12609	PTHR33090					AT4G10265.1		Wound-responsive family protein
Ciclev10033030m.g	1007.94	0.653409	1.8761e-05	0.000273158	840	870	625	1299	1109	1366	Ciclev10033030m.g		PTHR13581				GO:0043189,GO:0006355,GO:0005634	AT1G26470.1
Ciclev10013089m.g	1053.5	-0.850154	1.8803e-05	0.000273549	1338	1373	1290	924	691	683	Ciclev10013089m.g	PF02152	PTHR20941,PTHR20941:SF9		4.1.2.25	K01633	GO:0006760,GO:0004150	AT3G11750.1	FOLB1	Dihydroneopterin aldolase
Ciclev10025480m.g	1130.08	1.55949	1.88145e-05	0.000273549	807	438	475	1904	916	2531	Ciclev10025480m.g	PF01554					GO:0055085,GO:0016020,GO:0015297,GO:0015238,GO:0006855	AT5G65380.1		MATE efflux family protein
Ciclev10024176m.g	32.2687	-2.48544	1.89328e-05	0.00027497	91	33	42	12	9	9	Ciclev10024176m.g	PF13676,PF00931	PTHR11017,PTHR11017:SF162				GO:0007165,GO:0005515,GO:0043531	AT4G16920.1		Disease resistance protein (TIR-NBS-LRR class) family
Ciclev10025325m.g	163.79	-1.02511	1.8939e-05	0.00027497	228	237	187	129	104	96	Ciclev10025325m.g	PF03094	PTHR31942,PTHR31942:SF17			K08472	GO:0016021,GO:0006952	AT1G11000.1	ATMLO4,MLO4	Seven transmembrane MLO family protein
Ciclev10015623m.g	30876.4	-1.57874	1.90189e-05	0.000275935	58473	31936	46828	23201	13570	10784	Ciclev10015623m.g	PF14416,PF13839	PTHR32285,PTHR32285:SF52					AT3G54260.1	TBL36	TRICHOME BIREFRINGENCE-LIKE 36
Ciclev10011021m.g	7049.94	0.511884	1.91739e-05	0.000277864	6557	6074	4711	8814	7241	9387	Ciclev10011021m.g	PF13844,PF13424,PF13414,PF00515	PTHR23083,PTHR23083:SF397		2.4.1.255		GO:0005515	AT3G11540.1	SPY	Tetratricopeptide repeat (TPR)-like superfamily protein
Ciclev10014584m.g	1876.85	-1.44935	1.91789e-05	0.000277864	4190	1758	2325	1292	854	951	Ciclev10014584m.g	PF04564,PF00514	PTHR23315,PTHR23315:SF52		6.3.2.19		GO:0016567,GO:0004842,GO:0005515	AT1G71020.1		ARM repeat superfamily protein
Ciclev10000734m.g	386.497	1.46286	1.92881e-05	0.000279178	300	185	138	448	523	762	Ciclev10000734m.g	PF07899	PTHR31791,PTHR31791:SF7					AT5G27220.1		Frigida-like protein
Ciclev10025023m.g	5220.03	0.681364	1.92967e-05	0.000279178	4143	4539	3251	6834	5989	6804	Ciclev10025023m.g	PF13589	PTHR23336,PTHR23336:SF11					AT1G19100.1		Histidine kinase-, DNA gyrase B-, and HSP90-like ATPase family protein
Ciclev10006839m.g	170.216	-0.908797	1.94002e-05	0.000280477	252	223	187	117	97	151	Ciclev10006839m.g	PF13417	PTHR11260,PTHR11260:SF227		2.5.1.18	K00799	GO:0005515	AT2G29420.1	ATGSTU7,GST25,GSTU7	glutathione S-transferase tau 7
Ciclev10026050m.g	167.715	4.7794	1.94226e-05	0.000280603	12	13	10	9	202	806	Ciclev10026050m.g	PF00141	PTHR31517,PTHR31517:SF3		1.11.1.7	K00430	GO:0055114,GO:0020037,GO:0006979,GO:0004601	AT5G67400.1	RHS19	root hair specific 19
Ciclev10006858m.g	16.798	7.49247	1.95735e-05	0.000282585	0	0	0	4	36	61	Ciclev10006858m.g		PTHR11654,PTHR11654:SF130				GO:0016020,GO:0006810,GO:0005215	AT2G37900.1		Major facilitator superfamily protein
Ciclev10008134m.g	4519.01	-0.783512	1.95914e-05	0.000282645	5703	5154	5954	3409	2956	3813	Ciclev10008134m.g	PF00085,PF13850,PF07970	PTHR10984,PTHR10984:SF37	KOG2667			GO:0045454	AT3G20560.1	ATPDI12,ATPDIL5-3,PDI12,PDIL5-3	PDI-like 5-3
Ciclev10024457m.g	97.3025	-2.45695	1.97678e-05	0.00028499	71	263	146	26	30	35	Ciclev10024457m.g	PF01263	PTHR10091,PTHR10091:SF3	KOG1604	5.1.3.3	K01785	GO:0016853,GO:0005975	AT3G47800.1		Galactose mutarotase-like superfamily protein
Ciclev10000657m.g	12500.2	-1.05696	1.98577e-05	0.000285884	14097	17340	17941	7542	7616	9591	Ciclev10000657m.g	PF02990	PTHR10766,PTHR10766:SF58				GO:0016021	AT2G01970.1		Endomembrane protein 70 protein family
Ciclev10007260m.g	23.3088	3.56463	1.98497e-05	0.000285884	3	8	0	45	38	49	Ciclev10007260m.g	PF00664,PF00005	PTHR24223,PTHR24223:SF245		3.6.3.44		GO:0055085,GO:0042626,GO:0016021,GO:0006810,GO:0005524,GO:0016887	AT3G13080.1	ATMRP3,MRP3	multidrug resistance-associated protein 3
Ciclev10013682m.g	1492.21	-0.72517	2.00166e-05	0.00028797	2013	1774	1725	1450	854	1188	Ciclev10013682m.g	PF01521	PTHR10072,PTHR10072:SF51	KOG1120		K13628		AT2G16710.3		Iron-sulphur cluster biosynthesis family protein
Ciclev10014262m.g	25.2979	-3.53194	2.00504e-05	0.000288254	59	28	51	6	0	7	Ciclev10014262m.g	PF01397,PF03936	PTHR31739,PTHR31739:SF7		4.2.3.46	K17982	GO:0016829,GO:0010333,GO:0008152,GO:0000287	AT1G61120.1	GES,TPS04,TPS4	terpene synthase 04
Ciclev10028974m.g	676.393	1.05359	2.00954e-05	0.000288699	610	336	373	1026	742	1052	Ciclev10028974m.g	PF00226	PTHR24078,PTHR24078:SF255					AT5G59610.1		Chaperone DnaJ-domain superfamily protein
Ciclev10030526m.g	52.7123	3.73785	2.01212e-05	0.000288868	13	1	8	40	82	180	Ciclev10030526m.g	PF00560,PF07714,PF13855	PTHR27000,PTHR27000:SF31	KOG1187	2.7.11.1		GO:0005515,GO:0006468,GO:0004672	AT3G47570.1		Leucine-rich repeat protein kinase family protein
Ciclev10028968m.g	920.736	-1.19286	2.01541e-05	0.000289138	1666	969	1185	777	439	520	Ciclev10028968m.g	PF13419	PTHR12725,PTHR12725:SF72	KOG3109	3.1.3.74	K07025		AT5G59480.1		Haloacid dehalogenase-like hydrolase (HAD) superfamily protein
Ciclev10009617m.g	2098.84	-1.56941	2.02473e-05	0.000290273	2254	3827	3104	777	932	1535	Ciclev10009617m.g	PF05553	PTHR33265,PTHR33265:SF2					AT4G29110.1
Ciclev10012590m.g	150.641	4.72624	2.02899e-05	0.000290681	3	11	17	38	80	825	Ciclev10012590m.g	PF00314	PTHR31048,PTHR31048:SF32					AT1G20030.2		Pathogenesis-related thaumatin superfamily protein
Ciclev10007842m.g	2236.11	-0.756372	2.03826e-05	0.000291614	2667	2781	2817	1702	1538	1839	Ciclev10007842m.g	PF00999	PTHR16254,PTHR16254:SF24				GO:0055085,GO:0016021,GO:0015299,GO:0006812	AT2G19600.1	ATKEA4,KEA4	K+ efflux antiporter 4
Ciclev10024613m.g	8.3552	6.48986	2.03834e-05	0.000291614	0	0	0	17	9	27	Ciclev10024613m.g	PF14368	PTHR33044,PTHR33044:SF34					AT2G48140.1	EDA4	Bifunctional inhibitor/lipid-transfer protein/seed storage 2S albumin superfamily protein
Ciclev10015526m.g	4664.08	0.683123	2.04238e-05	0.000291989	3850	3965	2858	5819	4850	7028	Ciclev10015526m.g	PF03404,PF00174	PTHR19372,PTHR19372:SF8		1.8.3.1	K00387	GO:0055114,GO:0030151,GO:0016491,GO:0042128	AT3G01910.1	AT-SO,AtSO,SOX	sulfite oxidase
Ciclev10005478m.g	1451.22	-0.742677	2.04762e-05	0.000292534	1913	1608	1837	1181	995	1143	Ciclev10005478m.g		PTHR10869,PTHR10869:SF55	KOG1591	1.14.11.2	K00472		AT4G25600.1		Oxoglutarate/iron-dependent oxygenase
Ciclev10005180m.g	1322.29	0.725516	2.05147e-05	0.00029288	1174	880	909	1680	1555	1789	Ciclev10005180m.g		PTHR14513				GO:0043047,GO:0000723	AT2G05210.3	ATPOT1,AtPOT1a	Nucleic acid-binding, OB-fold-like protein
Ciclev10019330m.g	1814.7	-1.23262	2.09698e-05	0.000299169	2652	2225	2623	1566	917	853	Ciclev10019330m.g	PF00651,PF03000	PTHR32370,PTHR32370:SF21				GO:0005515	AT5G48800.1		Phototropic-responsive NPH3 family protein
Ciclev10015090m.g	1955.92	0.525222	2.09851e-05	0.00029918	1702	1713	1354	2450	1955	2699	Ciclev10015090m.g	PF00070	PTHR22912,PTHR22912:SF170		1.6.5.4	K08232	GO:0055114,GO:0016491	AT3G27820.1	ATMDAR4,MDAR4	monodehydroascorbate reductase 4
Ciclev10033394m.g	112.605	-2.82371	2.10153e-05	0.000299403	201	118	255	61	12	16	Ciclev10033394m.g	PF10163	PTHR12514,PTHR12514:SF1			K11368		AT3G27100.2
Ciclev10002584m.g	26.8618	-3.75341	2.114e-05	0.000300971	71	33	46	9	0	3	Ciclev10002584m.g	PF12681	PTHR10374,PTHR10374:SF13	KOG2944	4.4.1.5			AT1G15380.2		Lactoylglutathione lyase / glyoxalase I family protein
Ciclev10005183m.g	6234.78	-0.723886	2.12893e-05	0.000302803	7944	7069	7873	5440	4204	4764	Ciclev10005183m.g		PTHR37735					AT3G24160.1	PMP	putative type 1 membrane protein
Ciclev10013519m.g	676.22	1.08402	2.12982e-05	0.000302803	366	478	429	846	783	1197	Ciclev10013519m.g	PF00139	PTHR27007,PTHR27007:SF24				GO:0030246	AT5G10530.1		Concanavalin A-like lectin protein kinase family protein
Ciclev10003349m.g	41.9047	2.2443	2.13573e-05	0.000303434	13	14	16	112	35	73	Ciclev10003349m.g	PF05032	PTHR36747					AT3G02120.1		hydroxyproline-rich glycoprotein family protein
Ciclev10011598m.g	316.267	2.19124	2.13952e-05	0.000303761	214	67	68	398	407	802	Ciclev10011598m.g	PF00201	PTHR11926,PTHR11926:SF189		2.4.1.218	K08237	GO:0016758,GO:0008152	AT4G01070.1	GT72B1,UGT72B1	UDP-Glycosyltransferase superfamily protein
Ciclev10032165m.g	946.49	0.831523	2.16062e-05	0.000306546	697	768	560	1140	1069	1508	Ciclev10032165m.g		PTHR35476,PTHR35476:SF2					AT2G02880.1		mucin-related
Ciclev10005325m.g	2011.8	-0.893725	2.16271e-05	0.00030663	2243	2774	2655	1458	1271	1580	Ciclev10005325m.g		PTHR10366,PTHR10366:SF389					AT2G39080.1		NAD(P)-binding Rossmann-fold superfamily protein
Ciclev10006327m.g	27.3148	4.24811	2.17518e-05	0.000307898	0	6	2	30	36	96	NA
Ciclev10022119m.g	4592.98	-0.852769	2.17615e-05	0.000307898	5210	6062	6070	3421	3002	3583	Ciclev10022119m.g	PF00227	PTHR11599,PTHR11599:SF59	KOG0179	3.4.25.1	K02732	GO:0051603,GO:0005839,GO:0004298	AT3G60820.1	PBF1	N-terminal nucleophile aminohydrolases (Ntn hydrolases) superfamily protein
Ciclev10030736m.g	3715.11	-0.913368	2.1735e-05	0.000307898	4905	4166	5187	2956	2406	2502	Ciclev10030736m.g	PF15413,PF01237	PTHR10972,PTHR10972:SF67					AT1G13170.1	ORP1D	OSBP(oxysterol binding protein)-related protein 1D
Ciclev10026267m.g	2438.93	-0.721402	2.21498e-05	0.000313176	3112	2790	3050	2255	1501	1930	Ciclev10026267m.g	PF00132	PTHR13061,PTHR13061:SF9	KOG3121	1.6.5.3			AT1G19580.1	GAMMA CA1	gamma carbonic anhydrase 1
Ciclev10019747m.g	1044.65	-1.56116	2.22026e-05	0.000313707	1033	1556	1916	455	508	646	Ciclev10019747m.g	PF13855	PTHR23155,PTHR23155:SF516	KOG0617			GO:0005515	AT3G11330.1	PIRL9	plant intracellular ras group-related LRR 9
Ciclev10015116m.g	808.214	0.718863	2.2264e-05	0.000314358	641	687	491	1015	915	1146	Ciclev10015116m.g	PF02801,PF00109	PTHR11712,PTHR11712:SF275		2.3.1.41	K09458		AT2G04540.1		Beta-ketoacyl synthase
Ciclev10030795m.g	783.278	-1.57448	2.23434e-05	0.000315263	1350	688	1400	347	349	511	Ciclev10030795m.g	PF00169,PF01852,PF07059	PTHR12136,PTHR12136:SF56				GO:0008289	AT3G54800.1		Pleckstrin homology (PH) and lipid-binding START domains-containing protein
Ciclev10013835m.g	106.152	-2.10397	2.24248e-05	0.000316194	202	111	194	25	31	68	Ciclev10013835m.g	PF01476	PTHR33648,PTHR33648:SF2					AT3G52790.1		peptidoglycan-binding LysM domain-containing protein
Ciclev10007883m.g	2188.03	-0.44827	2.25486e-05	0.000317722	2691	2472	2321	2113	1569	2014	Ciclev10007883m.g	PF00350,PF16880	PTHR11216,PTHR11216:SF73					AT3G20290.2	ATEHD1,EHD1	EPS15 homology domain 1
Ciclev10021909m.g	868.58	1.2203	2.26463e-05	0.00031888	764	454	361	1162	1011	1574	Ciclev10021909m.g	PF01912	PTHR10784			K03264	GO:0043022,GO:0042256	AT3G55620.1	emb1624	Translation initiation factor IF6
Ciclev10027529m.g	171.426	1.04938	2.27087e-05	0.000319539	103	127	100	259	224	220	Ciclev10027529m.g		PTHR23051,PTHR23051:SF2					AT4G32140.1		EamA-like transporter family
Ciclev10018844m.g	8659.07	-0.428613	2.27468e-05	0.000319856	10426	10468	8611	8091	6435	8141	Ciclev10018844m.g	PF14492,PF03144,PF00679,PF03764,PF00009	PTHR23115,PTHR23115:SF136		3.6.5.3	K03234	GO:0005525	AT1G56070.1	LOS1	Ribosomal protein S5/Elongation factor G/III/V family protein
Ciclev10012535m.g	3556.61	2.24881	2.2876e-05	0.000321454	952	1743	964	2862	4251	11185	Ciclev10012535m.g	PF13561	PTHR24322,PTHR24322:SF465	KOG0725	1.1.1.198			AT2G47140.1		NAD(P)-binding Rossmann-fold superfamily protein
Ciclev10015274m.g	3649.14	-0.928302	2.29992e-05	0.000322963	4780	4619	4709	3304	2204	2209	Ciclev10015274m.g	PF11891	PTHR31620,PTHR31620:SF9					AT5G12470.1		Protein of unknown function (DUF3411)
Ciclev10017298m.g	567.173	1.5373	2.30768e-05	0.000323831	362	205	295	1302	497	865	Ciclev10017298m.g	PF12609	PTHR33090					AT4G10270.1		Wound-responsive family protein
Ciclev10003285m.g	7.42919	6.31375	2.31379e-05	0.000324468	0	0	0	17	15	13	Ciclev10003285m.g	PF00931	PTHR23155,PTHR23155:SF554				GO:0043531	AT4G27190.1		NB-ARC domain-containing disease resistance protein
Ciclev10028247m.g	1869.19	1.51215	2.32512e-05	0.000325834	893	1287	710	1996	2395	4110	Ciclev10028247m.g	PF00201	PTHR11926,PTHR11926:SF167	KOG1192	2.4.1.210	K08236	GO:0016758,GO:0008152	AT4G15480.1	UGT84A1	UDP-Glycosyltransferase superfamily protein
Ciclev10018786m.g	10407	-0.659898	2.34405e-05	0.000328263	12870	11760	12916	8942	7045	8780	Ciclev10018786m.g	PF02883,PF09066,PF01602	PTHR11134,PTHR11134:SF14			K12392	GO:0030131,GO:0016192,GO:0006886,GO:0030117	AT4G23460.1		Adaptin family protein
Ciclev10007376m.g	323.876	1.83997	2.3485e-05	0.000328662	196	142	90	293	544	686	Ciclev10007376m.g	PF00931	PTHR23155,PTHR23155:SF442	KOG4658			GO:0043531	AT4G27190.1		NB-ARC domain-containing disease resistance protein
Ciclev10022175m.g	663.896	-0.791185	2.38745e-05	0.000333886	848	837	802	617	355	541	Ciclev10022175m.g	PF01281	PTHR21368,PTHR21368:SF21	KOG4607		K02939	GO:0006412,GO:0005840,GO:0005622,GO:0003735	AT5G53070.1		Ribosomal protein L9/RNase H1
Ciclev10016117m.g	452.996	0.865096	2.39425e-05	0.000334608	355	368	237	626	555	602	Ciclev10016117m.g	PF09139	PTHR13619,PTHR13619:SF0	KOG2986	2.7.7.41	K17807		AT3G47630.2
Ciclev10031562m.g	175.821	-1.91396	2.39899e-05	0.000335043	320	219	283	135	45	52	Ciclev10031562m.g	PF07690	PTHR23504,PTHR23504:SF35	KOG2816			GO:0055085,GO:0016021	AT2G16980.2		Major facilitator superfamily protein
Ciclev10013941m.g	26.7654	-2.11215	2.40427e-05	0.000335553	47	34	47	14	8	9	Ciclev10013941m.g		PTHR35278,PTHR35278:SF2					AT1G78922.1
Ciclev10027550m.g	2249.84	-0.765337	2.4124e-05	0.000336458	2970	2451	2925	1774	1493	1838	Ciclev10027550m.g	PF00083	PTHR23505,PTHR23505:SF15	KOG1330			GO:0055085,GO:0022857,GO:0016021	AT5G10190.1		Major facilitator superfamily protein
Ciclev10003940m.g	172.453	-1.18817	2.43549e-05	0.000339449	246	276	192	100	77	150	NA
Ciclev10012995m.g	836.699	1.47041	2.44186e-05	0.000340059	706	403	247	1229	1062	1488	Ciclev10012995m.g	PF00407	PTHR31213,PTHR31213:SF19		4.2.1.78		GO:0009607,GO:0006952
Ciclev10016552m.g	357.659	1.33506	2.44318e-05	0.000340059	288	163	160	450	410	724	Ciclev10016552m.g	PF00293	PTHR12629,PTHR12629:SF11	KOG2839		K07766	GO:0016787	AT3G26690.2	ATNUDT13,ATNUDX13,NUDX13	nudix hydrolase homolog 13
Ciclev10029414m.g	3124.86	0.665993	2.44752e-05	0.000340432	2884	2338	1995	4013	3064	4778	Ciclev10029414m.g	PF00582	PTHR31964,PTHR31964:SF23				GO:0006950	AT3G53990.1		Adenine nucleotide alpha hydrolases-like superfamily protein
Ciclev10014915m.g	320.389	1.16763	2.49509e-05	0.000346814	274	177	144	595	338	444	Ciclev10014915m.g	PF00324	PTHR11785,PTHR11785:SF367	KOG1289			GO:0055085,GO:0016020,GO:0006810,GO:0015171,GO:0003333	AT2G01170.1	BAT1	bidirectional amino acid transporter 1
Ciclev10005201m.g	869.084	0.878511	2.49812e-05	0.000347	772	559	502	1238	823	1444	Ciclev10005201m.g	PF03171,PF14226	PTHR10209,PTHR10209:SF221	KOG0143	1.14.11.20		GO:0055114,GO:0016491	AT1G06620.1		2-oxoglutarate (2OG) and Fe(II)-dependent oxygenase superfamily protein
Ciclev10024715m.g	28.4068	3.27649	2.50156e-05	0.000347244	4	11	1	54	59	41	Ciclev10024715m.g	PF08370,PF00005,PF01061	PTHR19241,PTHR19241:SF219				GO:0016887,GO:0005524,GO:0016020	AT1G15520.1	ABCG40,ATABCG40,ATPDR12,PDR12	pleiotropic drug resistance 12
Ciclev10027102m.g	20.8075	4.04462	2.50784e-05	0.00034788	1	4	2	16	32	73	Ciclev10027102m.g	PF02256,PF02906	PTHR11615,PTHR11615:SF103					AT4G16440.1		ferredoxin hydrogenases
Ciclev10027053m.g	90.7465	1.57836	2.50975e-05	0.00034791	32	51	50	149	95	180	NA
Ciclev10030791m.g	213.978	2.00207	2.52127e-05	0.000349272	147	77	39	513	251	303	Ciclev10030791m.g		PTHR10887,PTHR10887:SF331		6.1.1.26	K18422		AT1G05460.1	SDE3	P-loop containing nucleoside triphosphate hydrolases superfamily protein
Ciclev10007412m.g	648.539	-0.957482	2.52577e-05	0.000349424	968	950	643	477	450	408	Ciclev10007412m.g	PF00027,PF07885,PF11834,PF13857,PF12796	PTHR10217,PTHR10217:SF504					AT2G26650.1	AKT1,ATAKT1,KT1	K+ transporter 1
Ciclev10024692m.g	491.912	1.2206	2.52524e-05	0.000349424	442	234	217	804	526	807	Ciclev10024692m.g	PF12807,PF13424	PTHR12601,PTHR12601:SF18			K03255		AT1G15290.1		Tetratricopeptide repeat (TPR)-like superfamily protein
Ciclev10005039m.g	457.863	0.778708	2.55355e-05	0.000352792	393	337	276	661	548	555	Ciclev10005039m.g	PF03462	PTHR11075,PTHR11075:SF52				GO:0016149,GO:0006415,GO:0005737	AT3G57190.1		peptide chain release factor, putative
Ciclev10011887m.g	44.0477	1.77877	2.55303e-05	0.000352792	27	21	12	66	52	94	Ciclev10011887m.g	PF03634	PTHR31072,PTHR31072:SF5					AT3G02150.2	PTF1,TCP13,TFPD	plastid transcription factor 1
Ciclev10006932m.g	28.3957	5.85198	2.56999e-05	0.000354824	3	0	0	11	50	110	Ciclev10006932m.g	PF00854	PTHR11654,PTHR11654:SF130	KOG1237			GO:0016020,GO:0006810,GO:0005215	AT2G37900.1		Major facilitator superfamily protein
Ciclev10004156m.g	3664.47	1.18732	2.58071e-05	0.000356065	3262	1794	1693	4689	4950	5840	Ciclev10004156m.g	PF00400	PTHR22844,PTHR22844:SF235		2.7.11.7		GO:0005515	AT3G06880.2		Transducin/WD40 repeat-like superfamily protein
Ciclev10003682m.g	10.755	6.84867	2.58252e-05	0.000356076	0	0	0	7	22	36	Ciclev10003682m.g		PTHR27004,PTHR27004:SF11		2.7.11.1			AT1G58190.2	AtRLP9,RLP9	receptor like protein 9
Ciclev10003578m.g	259.63	1.57641	2.5847e-05	0.000356137	97	156	129	291	343	558	Ciclev10003578m.g	PF01582,PF00931	PTHR11017,PTHR11017:SF174				GO:0007165,GO:0005515,GO:0043531	AT5G36930.2		Disease resistance protein (TIR-NBS-LRR class) family
Ciclev10004263m.g	4193.07	-1.36191	2.61113e-05	0.000359538	8952	4643	4630	2810	2391	1908	Ciclev10004263m.g	PF08263,PF13855,PF07714	PTHR27001,PTHR27001:SF172	KOG1187	2.7.11.1		GO:0005515,GO:0006468,GO:0004672	AT3G23750.1		Leucine-rich repeat protein kinase family protein
Ciclev10017839m.g	38.7812	2.35171	2.627e-05	0.000361481	22	13	4	73	52	76	Ciclev10017839m.g	PF02225,PF05922,PF00082	PTHR10795,PTHR10795:SF423		3.4.14.10		GO:0006508,GO:0004252	AT2G04160.1	AIR3	Subtilisin-like serine endopeptidase family protein
Ciclev10001580m.g	147.537	2.76085	2.65252e-05	0.000364505	35	42	35	72	253	455	Ciclev10001580m.g		PTHR36073,PTHR36073:SF1					AT5G45310.1
Ciclev10023089m.g	32.9191	2.83865	2.65114e-05	0.000364505	6	12	6	91	22	73	Ciclev10023089m.g		PTHR11315		3.4.19.9	K01307	GO:0008242,GO:0006541,GO:0003824	AT1G78660.3	ATGGH1,GGH1	gamma-glutamyl hydrolase 1
Ciclev10020789m.g	4048.95	-1.5946	2.66061e-05	0.000365354	5250	5641	6858	1385	1608	3234	Ciclev10020789m.g	PF14416,PF13839	PTHR32285,PTHR32285:SF58					AT3G14850.2	TBL41	TRICHOME BIREFRINGENCE-LIKE 41
Ciclev10033659m.g	210.112	1.52996	2.66226e-05	0.000365354	163	97	68	254	301	395	Ciclev10033659m.g		PTHR16193	KOG1128				AT5G17270.1		Protein prenylyltransferase superfamily protein
Ciclev10033727m.g	1518.17	0.721642	2.67347e-05	0.000366648	1356	1167	905	1861	1620	2331	Ciclev10033727m.g	PF13537,PF00733	PTHR11772,PTHR11772:SF3	KOG0573	6.3.5.4		GO:0006529,GO:0004066	AT2G03667.1		Asparagine synthase family protein
Ciclev10017743m.g	156.984	1.42817	2.68318e-05	0.000367733	93	88	72	164	215	319	Ciclev10017743m.g	PF01453,PF00069	PTHR27002,PTHR27002:SF64	KOG1187	2.7.11.1		GO:0006468,GO:0005524,GO:0004672	AT5G60900.1	RLK1	receptor-like protein kinase 1
Ciclev10019990m.g	366.741	2.72048	2.70333e-05	0.000370248	71	192	29	446	722	736	Ciclev10019990m.g	PF07887	PTHR31713,PTHR31713:SF15				GO:0006950,GO:0005516	AT1G73805.1		Calmodulin binding protein-like
Ciclev10014606m.g	4379.38	-1.09438	2.72081e-05	0.000372394	5061	5447	6868	2732	2486	3343	Ciclev10014606m.g	PF02212,PF00350,PF01031	PTHR11566,PTHR11566:SF80				GO:0005525,GO:0003924	AT1G14830.1	ADL1C,ADL5,DL1C,DRP1C	DYNAMIN-like 1C
Ciclev10020137m.g	1677.27	-0.750979	2.73091e-05	0.000373279	2283	1822	2109	1398	1147	1277	Ciclev10020137m.g	PF13839	PTHR32285,PTHR32285:SF40					AT4G11090.1	TBL23	TRICHOME BIREFRINGENCE-LIKE 23
Ciclev10030786m.g	3084.2	0.767198	2.7308e-05	0.000373279	2233	2359	2150	3644	3544	4692	Ciclev10030786m.g	PF00176	PTHR10799,PTHR10799:SF660		3.6.4.12	K10875	GO:0005524	AT5G20420.1	CHR42	chromatin remodeling 42
Ciclev10002865m.g	2590.49	-0.702097	2.7408e-05	0.000374382	3321	2877	3259	2220	1755	2070	Ciclev10002865m.g	PF09775	PTHR32001	KOG4615				AT1G77350.2
Ciclev10011277m.g	196.198	-1.49564	2.77228e-05	0.000378429	220	316	309	80	101	131	Ciclev10011277m.g	PF03081	PTHR12542,PTHR12542:SF41			K07195	GO:0006887,GO:0000145	AT5G52340.1	ATEXO70A2,EXO70A2	exocyst subunit exo70 family protein A2
Ciclev10030391m.g	120.755	-1.86688	2.77751e-05	0.000378893	160	267	136	46	66	42	Ciclev10030391m.g	PF08263,PF13855,PF07714,PF00069	PTHR27000,PTHR27000:SF114	KOG1187	2.7.11.1		GO:0005515,GO:0006468,GO:0004672,GO:0005524	AT3G47570.1		Leucine-rich repeat protein kinase family protein
Ciclev10006428m.g	98.0918	-1.45388	2.78044e-05	0.00037904	155	114	154	72	46	43	Ciclev10006428m.g	PF00004	PTHR13779,PTHR13779:SF31			K11269	GO:0005524	AT1G04730.1	CTF18	P-loop containing nucleoside triphosphate hydrolases superfamily protein
Ciclev10011358m.g	2238.52	-3.301	2.80087e-05	0.000381572	2883	4497	4447	53	389	814	Ciclev10011358m.g	PF07731,PF00394,PF07732	PTHR11709,PTHR11709:SF62		1.10.3.2	K05909	GO:0055114,GO:0016491,GO:0005507	AT5G60020.1	ATLAC17,LAC17	laccase 17
Ciclev10025206m.g	606.297	-1.31484	2.8033e-05	0.00038165	1238	758	618	502	263	315	Ciclev10025206m.g	PF05553						AT1G72790.1		hydroxyproline-rich glycoprotein family protein
Ciclev10004793m.g	6982.4	-0.480787	2.81872e-05	0.000383495	8584	7891	7609	6770	4741	6492	Ciclev10004793m.g	PF01134,PF00070,PF02852	PTHR22912,PTHR22912:SF148		1.8.1.4	K00382	GO:0050660,GO:0008033,GO:0055114,GO:0016491,GO:0045454	AT1G48030.1	mtLPD1	mitochondrial lipoamide dehydrogenase 1
Ciclev10033420m.g	5521.28	1.04384	2.84332e-05	0.000386587	4864	3611	2422	8241	5482	9414	Ciclev10033420m.g	PF01486					GO:0006355,GO:0005634,GO:0003700	AT5G65060.1	AGL70,FCL3,MAF3	K-box region and MADS-box transcription factor family protein
Ciclev10000795m.g	696.712	1.03316	2.84839e-05	0.000387019	517	547	309	888	830	1152	Ciclev10000795m.g	PF01485	PTHR11685,PTHR11685:SF119	KOG1815	6.3.2.19	K11968	GO:0016567,GO:0004842	AT2G16090.1	ARI2,ATARI2	RING/U-box superfamily protein
Ciclev10014435m.g	731.009	-1.41161	2.86032e-05	0.000388384	1307	711	1124	513	384	319	Ciclev10014435m.g	PF13855,PF08263,PF07714	PTHR27001,PTHR27001:SF83	KOG1187	2.7.11.1		GO:0005515,GO:0006468,GO:0004672	AT5G45840.2		Leucine-rich repeat protein kinase family protein
Ciclev10006846m.g	386.521	-1.14018	2.86365e-05	0.000388579	550	479	538	287	248	195	Ciclev10006846m.g	PF01464	PTHR37179					AT1G16290.1
Ciclev10018468m.g	8343.18	-0.825583	2.8664e-05	0.000388695	10123	10401	10840	5763	5679	6905	Ciclev10018468m.g	PF00400,PF14844,PF02138	PTHR13743,PTHR13743:SF16				GO:0005515	AT2G45540.2		WD-40 repeat family protein / beige-related
Ciclev10030490m.g	4149.52	-0.612182	2.87001e-05	0.000388928	5044	4901	4862	3473	3020	3536	Ciclev10030490m.g		PTHR33870,PTHR33870:SF4					AT5G17910.1
Ciclev10009014m.g	1369.19	-2.52832	2.91046e-05	0.000394149	820	2603	3207	373	531	284	Ciclev10009014m.g	PF00561	PTHR10992,PTHR10992:SF731	KOG1454	3.7.1.8			AT5G21950.1		alpha/beta-Hydrolases superfamily protein
Ciclev10003845m.g	170.706	-0.982462	2.91327e-05	0.00039427	263	235	180	151	83	123	Ciclev10003845m.g		PTHR22952,PTHR22952:SF171					AT4G35900.1	atbzip14,FD,FD-1	Basic-leucine zipper (bZIP) transcription factor family protein
Ciclev10012969m.g	276.436	-1.01059	2.93397e-05	0.00039681	479	292	332	195	150	221	NA
Ciclev10022100m.g	79.8171	-3.15612	2.94028e-05	0.000397402	205	38	180	13	8	30	Ciclev10022100m.g	PF00314	PTHR31048,PTHR31048:SF36					AT4G11650.1	ATOSM34,OSM34	osmotin 34
Ciclev10019105m.g	3790.61	-0.929526	2.94797e-05	0.000398179	5682	4118	4915	3429	1874	2834	Ciclev10019105m.g	PF03105,PF07690	PTHR23510,PTHR23510:SF21	KOG2325			GO:0055085,GO:0016021	AT4G22990.2		Major Facilitator Superfamily with SPX (SYG1/Pho81/XPR1) domain-containing protein
Ciclev10008868m.g	623.096	0.809886	2.96917e-05	0.000400779	500	522	332	819	712	900	Ciclev10008868m.g	PF00141	PTHR31356,PTHR31356:SF4		1.11.1.11	K00434	GO:0055114,GO:0020037,GO:0006979,GO:0004601	AT4G32320.1	APX6	ascorbate peroxidase 6
Ciclev10011289m.g	11003.2	-1.62879	2.97227e-05	0.000400934	12071	18726	17684	3491	5678	7032	Ciclev10011289m.g	PF08263,PF00069	PTHR27008,PTHR27008:SF17	KOG1187	2.7.11.1		GO:0006468,GO:0005524,GO:0004672	AT1G48480.1	RKL1	receptor-like kinase 1
Ciclev10001709m.g	2075.97	-0.744098	2.97655e-05	0.000401249	2840	2210	2627	1731	1255	1809	Ciclev10001709m.g	PF03151	PTHR11132,PTHR11132:SF73	KOG1441				AT1G21070.1		Nucleotide-sugar transporter family protein
Ciclev10007796m.g	314.74	1.78369	2.99223e-05	0.000403098	222	153	60	519	364	634	Ciclev10007796m.g	PF13962,PF13857,PF12796	PTHR24177,PTHR24177:SF27	KOG4412				AT1G10340.1		Ankyrin repeat family protein
Ciclev10008359m.g	177.059	-0.901688	2.9948e-05	0.00040318	263	207	214	127	120	129	Ciclev10008359m.g	PF03942	PTHR21392,PTHR21392:SF2	KOG4382				AT5G54880.1		DTW domain-containing protein
Ciclev10031516m.g	953.058	0.648707	3.03171e-05	0.000407881	783	799	625	1158	1022	1391	Ciclev10031516m.g	PF01479,PF00849	PTHR21600,PTHR21600:SF11		5.4.99.22		GO:0003723,GO:0009982,GO:0009451,GO:0001522	AT2G39140.1	SVR1	pseudouridine synthase family protein
Ciclev10010109m.g	168.381	-0.988619	3.05483e-05	0.000410722	249	241	178	103	101	142	NA
Ciclev10033989m.g	44.9048	1.40954	3.05804e-05	0.000410885	28	22	23	74	51	77	Ciclev10033989m.g	PF00471	PTHR15238,PTHR15238:SF3			K02913	GO:0006412,GO:0005840,GO:0005622,GO:0003735	ATCG00640.1		ribosomal protein L33
Ciclev10019077m.g	4380.71	-0.709845	3.06147e-05	0.000411077	5446	5020	5542	3959	2823	3448	Ciclev10019077m.g	PF04129	PTHR14190,PTHR14190:SF7					AT1G71270.1	ATVPS52,POK,TTD8	Vps52 / Sac2 family
Ciclev10027923m.g	19.9933	2.92508	3.06597e-05	0.000411412	8	2	4	54	23	34	Ciclev10027923m.g	PF05922,PF00082	PTHR10795,PTHR10795:SF399		3.4.21.25		GO:0006508,GO:0004252	AT5G59100.1		Subtilisin-like serine endopeptidase family protein
Ciclev10003356m.g	228.731	1.66151	3.07153e-05	0.000411854	151	133	51	428	237	423	Ciclev10003356m.g	PF00111	PTHR19370,PTHR19370:SF120			K02639	GO:0051536,GO:0009055	AT1G10960.1	ATFD1,FD1	ferredoxin 1
Ciclev10004559m.g	4525.63	-0.914177	3.07527e-05	0.000411854	5986	5085	6304	3630	2957	2981	Ciclev10004559m.g	PF14932	PTHR19378,PTHR19378:SF0			K16586	GO:0070652,GO:0051225	AT5G48520.1
Ciclev10015734m.g	195.574	-1.4452	3.07508e-05	0.000411854	350	191	305	113	72	143	Ciclev10015734m.g	PF08241	PTHR10108,PTHR10108:SF706		2.1.1.288		GO:0008168,GO:0008152	AT1G69523.1		S-adenosyl-L-methionine-dependent methyltransferases superfamily protein
Ciclev10008554m.g	712.259	1.20027	3.09439e-05	0.000414144	508	460	326	941	672	1493	Ciclev10008554m.g	PF08458,PF05703	PTHR31351,PTHR31351:SF3					AT5G57770.1		Plant protein of unknown function (DUF828) with plant pleckstrin homology-like region
Ciclev10016595m.g	29.0084	3.48684	3.1148e-05	0.000416605	6	2	6	22	41	102	Ciclev10016595m.g	PF05678	PTHR33179,PTHR33179:SF1					AT5G65170.1		VQ motif-containing protein
Ciclev10016200m.g	56352.7	-1.80529	3.13078e-05	0.000418469	131509	45111	85469	38312	19045	20522	Ciclev10016200m.g		PTHR35274					AT2G33850.1
Ciclev10020287m.g	436.608	0.752716	3.13387e-05	0.000418611	360	328	280	598	409	696	Ciclev10020287m.g	PF01535	PTHR24015,PTHR24015:SF457					AT1G01970.1		Tetratricopeptide repeat (TPR)-like superfamily protein
Ciclev10024252m.g	7.75603	6.3821	3.14814e-05	0.000420237	0	0	0	15	9	25	Ciclev10024252m.g	PF00097	PTHR23041,PTHR23041:SF64			K16275	GO:0046872	AT1G02860.1	BAH1,NLA	SPX (SYG1/Pho81/XPR1) domain-containing protein
Ciclev10026175m.g	491.19	0.923874	3.15014e-05	0.000420237	385	316	307	736	435	842	Ciclev10026175m.g	PF00300	PTHR23029,PTHR23029:SF51	KOG0235	3.1.3.3	K15634		AT3G50520.1		Phosphoglycerate mutase family protein
Ciclev10007245m.g	3809.36	0.834415	3.15363e-05	0.000420429	3438	2299	2430	5840	3605	5742	Ciclev10007245m.g	PF00664,PF00005	PTHR24223,PTHR24223:SF245		3.6.3.44		GO:0055085,GO:0042626,GO:0016021,GO:0006810,GO:0005524,GO:0016887	AT3G13080.1	ATMRP3,MRP3	multidrug resistance-associated protein 3
Ciclev10032937m.g	1028.19	-1.30985	3.15946e-05	0.000420933	1143	1747	1409	509	650	615	Ciclev10032937m.g	PF13499	PTHR10891,PTHR10891:SF638	KOG0027		K13448		AT3G25600.1		Calcium-binding EF-hand family protein
Ciclev10003296m.g	13.5337	-4.73645	3.17937e-05	0.000423311	21	42	15	2	1	0	Ciclev10003296m.g	PF13637,PF13962	PTHR24177,PTHR24177:SF39					AT3G18670.1		Ankyrin repeat family protein
Ciclev10031461m.g	2402.28	2.60822	3.26734e-05	0.000434742	721	468	793	1314	3079	8428	Ciclev10031461m.g	PF07712	PTHR33390,PTHR33390:SF1					AT5G61820.1
Ciclev10005604m.g	1003.49	-0.625886	3.27517e-05	0.000435502	1390	1102	1124	945	662	824	Ciclev10005604m.g		PTHR33600,PTHR33600:SF4					AT5G53280.1	PDV1	plastid division1
Ciclev10023537m.g	426.75	-1.0292	3.27771e-05	0.000435559	675	475	550	385	210	277	Ciclev10023537m.g	PF01088	PTHR10589	KOG1415	3.4.19.12	K05609	GO:0006511,GO:0005622,GO:0004843	AT4G17510.1	UCH3	ubiquitin C-terminal hydrolase 3
Ciclev10019935m.g	602.539	-2.15531	3.28256e-05	0.000435921	1778	464	755	352	155	183	Ciclev10019935m.g	PF00984,PF03720,PF03721	PTHR11374,PTHR11374:SF28		1.1.1.22	K00012	GO:0055114,GO:0051287,GO:0016616	AT3G29360.2		UDP-glucose 6-dehydrogenase family protein
Ciclev10001332m.g	512.6	1.55089	3.30487e-05	0.0004386	409	238	149	693	594	1082	Ciclev10001332m.g	PF07816	PTHR33095,PTHR33095:SF7					AT2G26530.1	AR781	Protein of unknown function (DUF1645)
Ciclev10010443m.g	3454.94	-0.794371	3.31435e-05	0.000439574	4038	4382	4456	2640	2387	2676	Ciclev10010443m.g	PF01843	PTHR13140,PTHR13140:SF390			K10357		AT5G20490.2	ATXIK,XI-17,XIK	Myosin family protein with Dil domain
Ciclev10012530m.g	1314.66	0.532782	3.32239e-05	0.000440356	1190	1121	890	1652	1413	1692	Ciclev10012530m.g	PF13865,PF00076	PTHR19965,PTHR19965:SF29	KOG0533		K12881	GO:0003676	AT5G02530.1		RNA-binding (RRM/RBD/RNP motifs) family protein
Ciclev10002564m.g	14.1347	3.93724	3.32674e-05	0.000440648	0	2	3	36	24	21	Ciclev10002564m.g	PF00156	PTHR11776,PTHR11776:SF8		2.4.2.7	K00759	GO:0009116	AT1G27450.1	APT1,ATAPT1	adenine phosphoribosyl transferase 1
Ciclev10024485m.g	3524.46	1.34854	3.37704e-05	0.000447022	2676	2169	1181	4103	5074	6158	Ciclev10024485m.g	PF13676,PF00931	PTHR11017,PTHR11017:SF174	KOG4658			GO:0007165,GO:0005515,GO:0043531	AT5G17680.1		disease resistance protein (TIR-NBS-LRR class), putative
Ciclev10018047m.g	587.81	-2.17386	3.38162e-05	0.000447341	969	947	925	79	271	279	Ciclev10018047m.g	PF07731,PF07732,PF00394	PTHR11709,PTHR11709:SF62		1.10.3.2	K05909	GO:0055114,GO:0016491,GO:0005507	AT5G60020.1	ATLAC17,LAC17	laccase 17
Ciclev10008722m.g	649.998	0.719582	3.38501e-05	0.000447501	620	448	402	908	659	931	Ciclev10008722m.g		PTHR11227,PTHR11227:SF17	KOG2110		K17908		AT4G30510.1	ATATG18B,ATG18B,G18B	homolog of yeast autophagy 18 (ATG18) B
Ciclev10027448m.g	123.406	-1.05089	3.40744e-05	0.000450177	183	156	154	73	81	90	Ciclev10027448m.g	PF01432	PTHR11804,PTHR11804:SF49		3.4.24.70	K01414	GO:0006508,GO:0004222	AT5G65620.1		Zincin-like metalloproteases family protein
Ciclev10016846m.g	1090.85	1.9291	3.41854e-05	0.000451353	781	377	236	1412	1183	2808	Ciclev10016846m.g		PTHR13935,PTHR13935:SF46				GO:0003677	AT4G20970.1		basic helix-loop-helix (bHLH) DNA-binding superfamily protein
Ciclev10012087m.g	15.8458	2.78007	3.43612e-05	0.000453383	6	2	4	27	24	34	Ciclev10012087m.g	PF08100,PF00891	PTHR11746,PTHR11746:SF111	KOG3178			GO:0046983,GO:0008171	AT5G54160.1	ATOMT1,OMT1	O-methyltransferase 1
Ciclev10023527m.g	2234.28	-0.867994	3.45042e-05	0.000454978	2443	3156	2874	1825	1284	1776	Ciclev10023527m.g	PF00071	PTHR24073,PTHR24073:SF525			K07874	GO:0007264,GO:0005525	AT5G47200.1	ATRAB1A,ATRABD2B,RAB1A	RAB GTPase homolog 1A
Ciclev10017723m.g	30.0559	-4.92478	3.45988e-05	0.000455932	5	94	67	3	1	2	Ciclev10017723m.g		PTHR12874,PTHR12874:SF10			K14495		AT4G24210.1	SLY1	F-box family protein
Ciclev10014916m.g	434.074	-0.855088	3.46291e-05	0.000456038	605	488	559	390	234	335	Ciclev10014916m.g		PTHR34682,PTHR34682:SF2					AT5G52890.2		AT hook motif-containing protein
Ciclev10015203m.g	344.538	1.10723	3.48299e-05	0.000458095	293	192	171	420	411	614	Ciclev10015203m.g		PTHR32212,PTHR32212:SF126					AT3G59250.1		F-box/RNI-like superfamily protein
Ciclev10023129m.g	10.7409	5.86051	3.48169e-05	0.000458095	1	0	0	15	25	23	Ciclev10023129m.g		PTHR27000,PTHR27000:SF9		2.7.11.1,2.7.10.1			AT2G31880.1	EVR,SOBIR1	Leucine-rich repeat protein kinase family protein
Ciclev10003589m.g	1343.39	1.71452	3.49769e-05	0.000459735	775	694	421	1366	1461	3595	Ciclev10003589m.g	PF00067	PTHR24298,PTHR24298:SF102	KOG0156			GO:0055114,GO:0020037,GO:0016705,GO:0005506	AT4G31940.1	CYP82C4	cytochrome P450, family 82, subfamily C, polypeptide 4
Ciclev10006554m.g	412.372	-0.77316	3.51505e-05	0.000461721	601	566	391	332	245	364	Ciclev10006554m.g	PF02727,PF02728,PF01179	PTHR10638,PTHR10638:SF35		1.4.3.21	K00276	GO:0055114,GO:0048038,GO:0009308,GO:0008131,GO:0005507	AT1G31690.1		Copper amine oxidase family protein
Ciclev10009995m.g	1374.85	-0.624164	3.52968e-05	0.000463346	1774	1524	1630	1193	974	1146	Ciclev10009995m.g	PF00240	PTHR10666	KOG4495			GO:0005515	AT5G57860.3		Ubiquitin-like superfamily protein
Ciclev10025109m.g	2126.26	-0.959064	3.55027e-05	0.000465752	3415	2408	2539	1974	1171	1318	Ciclev10025109m.g	PF00658,PF00076	PTHR24012,PTHR24012:SF366	KOG0123		K13126	GO:0003723,GO:0003676	AT2G23350.1	PAB4,PABP4	poly(A) binding protein 4
Ciclev10031978m.g	2714.42	0.890879	3.56418e-05	0.000467278	2347	1765	1575	3624	2576	4780	Ciclev10031978m.g	PF14736	PTHR12498,PTHR12498:SF0				GO:0008418	AT2G44420.1		protein N-terminal asparagine amidohydrolase family protein
Ciclev10024635m.g	12.2634	7.03678	3.5848e-05	0.000469682	0	0	0	5	32	35	NA
Ciclev10003114m.g	44.8714	-2.38228	3.59473e-05	0.000470683	86	103	39	10	10	25	NA
Ciclev10016825m.g	900.678	0.871076	3.59957e-05	0.000471016	813	582	513	1497	860	1267	Ciclev10016825m.g	PF01016	PTHR15893				GO:0006412,GO:0005840,GO:0005622,GO:0003735	AT5G40950.1	RPL27	ribosomal protein large subunit 27
Ciclev10004945m.g	602.836	0.699316	3.60482e-05	0.000471403	574	420	380	861	640	794	Ciclev10004945m.g	PF10288	PTHR20882	KOG2594		K14169	GO:0034227,GO:0002098,GO:0000049	AT4G35910.1		Adenine nucleotide alpha hydrolases-like superfamily protein
Ciclev10033432m.g	84.1095	1.38575	3.61224e-05	0.000472073	55	37	46	161	108	104	Ciclev10033432m.g	PF12854,PF13041	PTHR24015,PTHR24015:SF466					AT1G16830.1		Pentatricopeptide repeat (PPR) superfamily protein
Ciclev10010766m.g	52.094	3.50719	3.62153e-05	0.000472986	15	9	2	29	110	147	Ciclev10010766m.g	PF07714	PTHR27009,PTHR27009:SF17	KOG1187	3.1.4.46	K04730	GO:0006468,GO:0004672	AT1G70250.1		receptor serine/threonine kinase, putative
Ciclev10010605m.g	453.057	0.892022	3.68747e-05	0.000481292	393	314	244	566	491	758	Ciclev10010605m.g		PTHR36810,PTHR36810:SF1					AT5G56850.1
Ciclev10010681m.g	96.6438	3.63536	3.70537e-05	0.000483321	21	8	14	31	119	410	Ciclev10010681m.g	PF11145	PTHR33389,PTHR33389:SF1					AT4G21700.1		Protein of unknown function (DUF2921)
Ciclev10005557m.g	534.846	1.80606	3.72508e-05	0.000485375	310	292	121	627	602	1362	Ciclev10005557m.g	PF14299	PTHR31960,PTHR31960:SF5					AT3G61060.1	AtPP2-A13,PP2-A13	phloem protein 2-A13
Ciclev10019941m.g	7125.12	-1.62687	3.72584e-05	0.000485375	15682	5646	10788	4835	2599	3405	Ciclev10019941m.g	PF12708	PTHR31339,PTHR31339:SF7					AT4G23500.1		Pectin lyase-like superfamily protein
Ciclev10014618m.g	54.7958	3.01201	3.73655e-05	0.000486462	10	18	8	35	79	187	Ciclev10014618m.g	PF13947,PF00069	PTHR27009,PTHR27009:SF6	KOG1187	3.1.4.46		GO:0030247,GO:0006468,GO:0005524,GO:0004672	AT1G66910.1		Protein kinase superfamily protein
Ciclev10004053m.g	2187.92	1.97012	3.74948e-05	0.000487431	1587	556	579	5246	3101	2343	Ciclev10004053m.g	PF02458	PTHR31623,PTHR31623:SF6		2.3.1.160		GO:0016747	AT3G26040.1		HXXXD-type acyl-transferase family protein
Ciclev10011222m.g	50.002	-1.82391	3.75025e-05	0.000487431	113	61	61	18	18	32	Ciclev10011222m.g	PF00069,PF00560,PF13855	PTHR27000,PTHR27000:SF64	KOG0472	2.7.11.1		GO:0006468,GO:0005524,GO:0004672,GO:0005515	AT4G08850.1		Leucine-rich repeat receptor-like protein kinase family protein
Ciclev10018035m.g	47.2452	-2.31774	3.75112e-05	0.000487431	86	81	67	26	16	6	Ciclev10018035m.g	PF07883	PTHR31238,PTHR31238:SF47					AT1G02335.1	GL22	germin-like protein subfamily 2 member 2 precursor
Ciclev10031481m.g	901.359	-1.43759	3.78725e-05	0.000491816	1834	849	1248	603	480	393	Ciclev10031481m.g	PF00612,PF13178	PTHR32295,PTHR32295:SF35				GO:0005515	AT5G13460.1	IQD11	IQ-domain 11
Ciclev10032535m.g	675.006	-2.33711	3.79201e-05	0.000492123	1909	563	939	403	169	121	Ciclev10032535m.g	PF00076	PTHR24012,PTHR24012:SF421	KOG0149			GO:0003676	AT3G54770.1		RNA-binding (RRM/RBD/RNP motifs) family protein
Ciclev10022891m.g	1177.78	-0.618561	3.82253e-05	0.00049577	1417	1492	1311	1124	734	1017	Ciclev10022891m.g	PF02290	PTHR12013	KOG1761		K03104	GO:0030942,GO:0008312,GO:0006614,GO:0005786	AT2G43640.2		Signal recognition particle, SRP9/SRP14 subunit
Ciclev10019361m.g	152.968	-1.27093	3.84991e-05	0.000499006	256	204	185	130	76	70	Ciclev10019361m.g	PF02212,PF00350,PF01031	PTHR11566,PTHR11566:SF60				GO:0005525,GO:0003924	AT3G61760.1	ADL1B,DL1B	DYNAMIN-like 1B
Ciclev10029503m.g	488.484	0.95519	3.86124e-05	0.00050016	448	268	280	776	541	669	Ciclev10029503m.g	PF02221	PTHR11306,PTHR11306:SF13	KOG4680				AT3G11780.1		MD-2-related lipid recognition domain-containing protein / ML domain-containing protein
Ciclev10002075m.g	78.7942	2.2461	3.86602e-05	0.000500463	47	23	14	99	90	218	Ciclev10002075m.g	PF07714	PTHR27005,PTHR27005:SF38	KOG1187	2.7.11.1		GO:0006468,GO:0004672	AT3G57720.1		Protein kinase superfamily protein
Ciclev10004054m.g	1406.95	0.883721	3.91769e-05	0.000506832	1178	1134	663	2015	1588	2002	Ciclev10004054m.g	PF00931	PTHR23155,PTHR23155:SF554	KOG4658			GO:0043531	AT4G26090.1	RPS2	NB-ARC domain-containing disease resistance protein
Ciclev10012397m.g	3375.35	-0.742737	3.9205e-05	0.000506877	3927	4125	4357	2737	2111	2932	Ciclev10012397m.g	PF01169	PTHR12608,PTHR12608:SF4	KOG2881			GO:0016020	AT5G36290.2		Uncharacterized protein family (UPF0016)
Ciclev10029500m.g	295.733	1.42669	3.92593e-05	0.00050726	223	167	96	351	445	507	Ciclev10029500m.g		PTHR33355,PTHR33355:SF7					AT3G44716.1
Ciclev10025063m.g	14785.1	-0.636896	3.94145e-05	0.000508945	18661	16428	17996	13337	9244	13213	Ciclev10025063m.g	PF02990	PTHR10766,PTHR10766:SF46			K17086	GO:0016021	AT3G13772.1	AtTMN7,TMN7	transmembrane nine 7
Ciclev10027891m.g	20.7963	-2.81311	3.94393e-05	0.000508945	26	48	33	9	4	3	Ciclev10027891m.g	PF00533,PF05406,PF08063,PF02877,PF00644	PTHR10459,PTHR10459:SF54		2.4.2.30	K10798	GO:0005634,GO:0003950,GO:0006471	AT5G22470.1		NAD+ ADP-ribosyltransferases;NAD+ ADP-ribosyltransferases
Ciclev10026825m.g	801.559	1.88321	3.94659e-05	0.000508969	410	376	241	607	1284	1923	Ciclev10026825m.g	PF00226	PTHR24078					AT2G17880.1		Chaperone DnaJ-domain superfamily protein
Ciclev10007074m.g	1770.01	-0.865323	3.99192e-05	0.000514492	2211	2019	2472	1321	1162	1348	Ciclev10007074m.g	PF00810	PTHR10585,PTHR10585:SF29	KOG3106		K10949	GO:0046923,GO:0016021,GO:0006621	AT3G25040.1	ERD2B	endoplasmic reticulum retention defective 2B
Ciclev10022449m.g	118.785	1.57805	4.00847e-05	0.000516301	47	69	59	140	145	264	Ciclev10022449m.g	PF00168	PTHR32246,PTHR32246:SF20				GO:0005515	AT2G45760.1	BAL,BAP2	BON association protein 2
Ciclev10030085m.g	33.7402	3.09096	4.0449e-05	0.000520667	16	4	2	54	42	93	Ciclev10030085m.g	PF00967	PTHR22595,PTHR22595:SF62				GO:0050832,GO:0042742	AT3G04720.1	HEL,PR-4,PR4	pathogenesis-related 4
Ciclev10002566m.g	2363.39	-0.602385	4.06784e-05	0.000523292	2894	2749	2769	2038	1720	1980	Ciclev10002566m.g	PF08477	PTHR11711,PTHR11711:SF174	KOG0077		K07953	GO:0007264,GO:0005525	AT4G02080.1	ASAR1,ATSAR2,ATSARA1C,SAR2	secretion-associated RAS super family 2
Ciclev10017335m.g	2540.09	0.517548	4.07703e-05	0.000524146	2288	2243	1697	3469	2450	3313	Ciclev10017335m.g	PF01667	PTHR11594	KOG1779		K02978	GO:0006412,GO:0005840,GO:0005622,GO:0003735	AT3G61110.1	ARS27A,RS27A	ribosomal protein S27
Ciclev10027140m.g	296.287	-1.14337	4.11209e-05	0.000528322	419	348	432	213	189	157	Ciclev10027140m.g		PTHR12305,PTHR12305:SF57					AT3G19420.1	ATPEN2,PEN2	PTEN 2
Ciclev10021249m.g	5211.87	-1.50456	4.12631e-05	0.000529818	6520	7628	8372	1760	2988	3400	Ciclev10021249m.g	PF04669	PTHR31444,PTHR31444:SF2		2.1.1.112	K18801		AT1G33800.1		Protein of unknown function (DUF579)
Ciclev10027724m.g	8835.59	-0.588251	4.13465e-05	0.000530557	11805	9427	10195	7509	6169	7990	Ciclev10027724m.g	PF00690,PF00702,PF00122	PTHR24093,PTHR24093:SF289		3.6.3.8		GO:0046872,GO:0000166	AT1G07810.1	ACA3,ATECA1,ECA1	ER-type Ca2+-ATPase 1
Ciclev10026796m.g	635.159	-1.05242	4.13796e-05	0.00053065	826	936	772	419	455	367	Ciclev10026796m.g		PTHR33168,PTHR33168:SF6					AT2G25735.1
Ciclev10026359m.g	51.1904	3.44284	4.14203e-05	0.000530842	4	11	10	32	57	206	Ciclev10026359m.g	PF08100,PF00891	PTHR11746,PTHR11746:SF106		2.1.1.68	K13066	GO:0046983,GO:0008171	AT5G54160.1	ATOMT1,OMT1	O-methyltransferase 1
Ciclev10022924m.g	154.518	1.25179	4.1634e-05	0.000532916	107	93	73	178	184	308	Ciclev10022924m.g		PTHR38925,PTHR38925:SF1
Ciclev10027353m.g	19.5028	-5.16413	4.16208e-05	0.000532916	18	39	51	0	3	0	Ciclev10027353m.g	PF08263,PF07714	PTHR27008	KOG1187	2.7.11.1		GO:0006468,GO:0004672	AT3G42880.1		Leucine-rich repeat protein kinase family protein
Ciclev10014665m.g	70.9706	3.62428	4.18443e-05	0.000534941	6	23	3	48	101	258	Ciclev10014665m.g	PF03106	PTHR31429,PTHR31429:SF10				GO:0043565,GO:0006355,GO:0003700	AT1G62300.1	ATWRKY6,WRKY6	WRKY family transcription factor
Ciclev10027911m.g	3750.78	-0.867696	4.18296e-05	0.000534941	5578	4093	4690	3474	2202	2514	Ciclev10027911m.g	PF00860	PTHR11119,PTHR11119:SF28	KOG1292			GO:0055085,GO:0016020,GO:0006810,GO:0005215	AT2G27810.1	ATNAT12,NAT12	nucleobase-ascorbate transporter 12
Ciclev10001930m.g	33043.5	1.89945	4.20352e-05	0.000536787	24688	6367	11350	47357	46449	65874	Ciclev10001930m.g	PF00917		KOG1987	3.4.19.12		GO:0005515	AT3G17380.1		TRAF-like family protein
Ciclev10009100m.g	524.943	-0.831889	4.2041e-05	0.000536787	783	578	634	459	339	359	Ciclev10009100m.g	PF12695	PTHR10992,PTHR10992:SF853	KOG4667	3.1.1.73	K06889		AT5G11910.1		alpha/beta-Hydrolases superfamily protein
Ciclev10029109m.g	1376.32	-0.635306	4.23355e-05	0.000540211	1708	1550	1679	1213	919	1184	Ciclev10029109m.g	PF05216	PTHR12841	KOG3012				AT2G15240.1		UNC-50 family protein
Ciclev10020718m.g	871.816	1.50968	4.3022e-05	0.000548631	738	402	247	1221	1136	1602	Ciclev10020718m.g	PF00447	PTHR10015,PTHR10015:SF160	KOG0627		K09419	GO:0043565,GO:0006355,GO:0005634,GO:0003700	AT3G22830.1	AT-HSFA6B,HSFA6B	heat shock transcription factor A6B
Ciclev10003142m.g	786.107	-0.872215	4.3468e-05	0.00055363	1065	885	1046	531	481	694	NA
Ciclev10032291m.g	7370.18	-0.683552	4.34555e-05	0.00055363	8741	8876	9119	6759	4789	5863	Ciclev10032291m.g	PF14938	PTHR13768,PTHR13768:SF8	KOG1586		K15296	GO:0006886	AT3G56190.1	ALPHA-SNAP2,ASNAP	alpha-soluble NSF attachment protein 2
Ciclev10010690m.g	51.3296	-2.77352	4.36261e-05	0.000555301	90	90	85	8	4	30	Ciclev10010690m.g		PTHR32054,PTHR32054:SF9					AT2G17940.1		Plant protein of unknown function (DUF827)
Ciclev10030242m.g	506.624	-0.5415	4.38137e-05	0.000557343	639	610	533	455	368	442	Ciclev10030242m.g	PF13041	PTHR24015					AT1G12700.1		ATP binding;nucleic acid binding;helicases
Ciclev10025816m.g	52577.8	-0.458563	4.39089e-05	0.000558208	65132	57636	57414	50399	36853	49282	Ciclev10025816m.g	PF00847	PTHR31190,PTHR31190:SF4			K09286	GO:0006355,GO:0003700	AT1G53910.3	RAP2.12	related to AP2 12
Ciclev10016445m.g	1889.7	0.553958	4.39396e-05	0.000558253	1814	1476	1280	2624	1950	2333	Ciclev10016445m.g		PTHR34554,PTHR34554:SF2					AT4G26410.1		Uncharacterised conserved protein UCP022280
Ciclev10000819m.g	178.796	3.42492	4.41551e-05	0.000560644	48	37	9	77	222	724	Ciclev10000819m.g	PF07690	PTHR24064,PTHR24064:SF210			K08176	GO:0055085,GO:0016021	AT1G76430.1	PHT1;9	phosphate transporter 1;9
Ciclev10015651m.g	1733.54	-0.725485	4.43254e-05	0.000562459	2570	1796	2049	1482	1143	1386	Ciclev10015651m.g	PF03141	PTHR10108,PTHR10108:SF750				GO:0008168	AT1G29790.1		S-adenosyl-L-methionine-dependent methyltransferases superfamily protein
Ciclev10024690m.g	11463.9	-0.65801	4.44072e-05	0.000563149	13713	13504	14101	10505	7563	9300	Ciclev10024690m.g	PF06957	PTHR19878,PTHR19878:SF4	KOG0292			GO:0030126,GO:0016192,GO:0006886,GO:0005515,GO:0005198	AT3G50590.1		Transducin/WD40 repeat-like superfamily protein
Ciclev10000036m.g	848.415	2.3104	4.45297e-05	0.000564354	582	201	105	1831	835	1792	Ciclev10000036m.g	PF00560,PF08263,PF00069	PTHR27000,PTHR27000:SF114	KOG1187	2.7.11.1		GO:0005515,GO:0006468,GO:0005524,GO:0004672	AT3G47570.1		Leucine-rich repeat protein kinase family protein
Ciclev10018152m.g	84.0669	-2.45119	4.47121e-05	0.000566316	97	153	162	10	33	34	Ciclev10018152m.g	PF03140	PTHR31549,PTHR31549:SF12					AT3G50160.1		Plant protein of unknown function (DUF247)
Ciclev10013938m.g	27.309	-1.94921	4.48896e-05	0.000568214	39	47	42	16	7	12	Ciclev10013938m.g		PTHR35278,PTHR35278:SF2					AT1G78922.1
Ciclev10018623m.g	2920.69	-0.525338	4.4924e-05	0.0005683	3623	3284	3286	2559	2146	2630	Ciclev10018623m.g	PF00307,PF00225	PTHR24115,PTHR24115:SF477		3.6.4.5	K10406	GO:0005515,GO:0008017,GO:0007018,GO:0005524,GO:0003777,GO:0005871	AT1G63640.1		P-loop nucleoside triphosphate hydrolases superfamily protein with CH (Calponin Homology) domain
Ciclev10022741m.g	3224.25	1.26406	4.51274e-05	0.000570522	2704	1916	1138	4037	4346	5479	Ciclev10022741m.g		PTHR16223,PTHR16223:SF41					AT1G05710.5		basic helix-loop-helix (bHLH) DNA-binding superfamily protein
Ciclev10019431m.g	1344.27	-0.947165	4.52474e-05	0.000571687	1750	1855	1629	804	970	994	Ciclev10019431m.g	PF07738	PTHR12953,PTHR12953:SF1	KOG1396				AT1G71360.1		Galactose-binding protein
Ciclev10000174m.g	7565.97	-1.33408	4.5785e-05	0.000578124	7271	12617	11635	3902	3944	5286	Ciclev10000174m.g	PF08263,PF13855,PF00069	PTHR27003,PTHR27003:SF36	KOG1187	2.7.11.1		GO:0005515,GO:0006468,GO:0005524,GO:0004672	AT1G06840.1		Leucine-rich repeat protein kinase family protein
Ciclev10007011m.g	23.0746	3.42454	4.60877e-05	0.000581589	8	2	2	22	36	72	Ciclev10007011m.g	PF01582,PF00931	PTHR11017,PTHR11017:SF174	KOG4658			GO:0007165,GO:0005515,GO:0043531	AT5G36930.2		Disease resistance protein (TIR-NBS-LRR class) family
Ciclev10003671m.g	65.2145	-1.76348	4.61163e-05	0.000581592	161	74	71	38	23	31	Ciclev10003671m.g	PF16656,PF14008,PF00149	PTHR22953,PTHR22953:SF35	KOG1378	3.1.3.2		GO:0016787	AT2G27190.1	ATPAP1,ATPAP12,PAP1,PAP12	purple acid phosphatase 12
Ciclev10029087m.g	3997.49	-0.810437	4.62741e-05	0.000583224	5657	4341	5057	3741	2250	3010	Ciclev10029087m.g	PF00244	PTHR18860,PTHR18860:SF33	KOG0841		K06630	GO:0019904	AT1G78300.1	14-3-3OMEGA,GF14 OMEGA,GRF2	general regulatory factor 2
Ciclev10006580m.g	20.2565	-2.33849	4.68032e-05	0.00058953	32	35	33	8	3	10	Ciclev10006580m.g	PF03141	PTHR10108,PTHR10108:SF844				GO:0008168	AT1G31850.1		S-adenosyl-L-methionine-dependent methyltransferases superfamily protein
Ciclev10002730m.g	1927.35	-0.643933	4.68476e-05	0.000589728	2306	2280	2339	1644	1231	1767	Ciclev10002730m.g	PF14770	PTHR22593					AT1G34350.1
Ciclev10002473m.g	2782.77	-0.779969	4.70042e-05	0.000591338	3214	3426	3677	2278	1822	2178	Ciclev10002473m.g	PF00025	PTHR24073,PTHR24073:SF598	KOG0080	3.6.5.2	K07910	GO:0005525	AT1G43890.3	ATRAB-C1,ATRAB18,ATRABC1,RAB18,RAB18-1,RABC1	RAB GTPASE HOMOLOG B18
Ciclev10033905m.g	194.732	-1.70263	4.70878e-05	0.000592027	263	279	328	76	122	71	Ciclev10033905m.g	PF13405,PF13499	PTHR10891,PTHR10891:SF638	KOG0027		K13448	GO:0005509	AT3G25600.1		Calcium-binding EF-hand family protein
Ciclev10006850m.g	11.483	5.05	4.72738e-05	0.000593728	0	2	0	25	21	22	Ciclev10006850m.g		PTHR20884,PTHR20884:SF10	KOG2720	2.7.7.69	K14190	GO:0080048	AT4G26850.1	VTC2	mannose-1-phosphate guanylyltransferase (GDP)s;GDP-galactose:mannose-1-phosphate guanylyltransferases;GDP-galactose:glucose-1-phosphate guanylyltransferases;GDP-galactose:myoinositol-1-phosphate guanylyltransferases;glucose-1-phosphate guanylyltransferase
Ciclev10020064m.g	39.4191	2.81843	4.72933e-05	0.000593728	20	4	6	100	35	85	Ciclev10020064m.g	PF00201	PTHR11926,PTHR11926:SF204	KOG1192	2.4.1.118		GO:0016758,GO:0008152	AT3G55700.1		UDP-Glycosyltransferase superfamily protein
Ciclev10028117m.g	152.044	-2.16938	4.73098e-05	0.000593728	271	134	320	37	40	95	Ciclev10028117m.g	PF07731,PF07732,PF00394	PTHR11709,PTHR11709:SF103		1.10.3.2	K05909	GO:0055114,GO:0016491,GO:0005507	AT2G38080.1	ATLMCO4,IRX12,LAC4,LMCO4	Laccase/Diphenol oxidase family protein
Ciclev10018999m.g	174.23	0.984389	4.76771e-05	0.000597972	139	121	90	299	196	218	Ciclev10018999m.g	PF14432,PF01535,PF13041	PTHR24015					AT3G47530.1		Pentatricopeptide repeat (PPR) superfamily protein
Ciclev10021681m.g	1420.41	0.431992	4.7922e-05	0.000600676	1344	1232	1024	1831	1410	1773	Ciclev10021681m.g	PF00160	PTHR11071,PTHR11071:SF247	KOG0880	5.2.1.8	K03768	GO:0006457,GO:0003755,GO:0000413	AT3G62030.3	ROC4	rotamase CYP 4
Ciclev10014385m.g	1622.83	-1.47914	4.80175e-05	0.000601506	1776	3066	2177	616	836	1151	Ciclev10014385m.g	PF13857,PF12796	PTHR24158,PTHR24158:SF23	KOG4412				AT5G14230.1
Ciclev10003986m.g	233.848	-2.43001	4.82818e-05	0.000604391	446	532	214	26	73	123	NA
Ciclev10025877m.g	1621.84	0.473586	4.83065e-05	0.000604391	1411	1392	1222	2025	1686	2066	Ciclev10025877m.g	PF13920,PF04757	PTHR23350	KOG0317		K13346	GO:0016558,GO:0008270,GO:0007031,GO:0005779,GO:0005515	AT2G26350.1	ATPEX10,PEX10	peroxin 10
Ciclev10014558m.g	122.951	-1.57395	4.8497e-05	0.000606405	195	138	207	87	57	45	Ciclev10014558m.g	PF01266,PF02910	PTHR11632,PTHR11632:SF27		1.4.3.16	K00278	GO:0055114,GO:0016491	AT5G14760.1	AO	L-aspartate oxidase
Ciclev10002197m.g	6.7952	6.18833	4.88345e-05	0.000610253	0	0	0	19	11	12	Ciclev10002197m.g	PF07714	PTHR27005,PTHR27005:SF38		2.7.11.1,2.7.10.2		GO:0006468,GO:0004672	AT3G57730.1		Protein kinase superfamily protein
Ciclev10018373m.g	5371.09	-0.668024	4.88676e-05	0.000610295	6282	6955	6218	4173	3613	4954	Ciclev10018373m.g		PTHR12701,PTHR12701:SF12				GO:0016021,GO:0006886,GO:0005783	AT5G17190.1
Ciclev10032148m.g	189.298	0.770146	4.91211e-05	0.000613089	162	147	109	266	206	262	Ciclev10032148m.g	PF09749	PTHR13522	KOG3102			GO:0034477,GO:0004518	AT5G51170.1
Ciclev10005316m.g	29.3671	6.46224	4.92759e-05	0.000614647	1	1	0	5	25	156	Ciclev10005316m.g	PF00332	PTHR32227,PTHR32227:SF49		3.2.1.39		GO:0005975,GO:0004553	AT3G57260.1	BG2,BGL2,PR-2,PR2	beta-1,3-glucanase 2
Ciclev10009899m.g	17578.1	0.922246	4.9495e-05	0.000616632	11907	15337	8969	22803	21063	26480	Ciclev10009899m.g	PF01248	PTHR23105,PTHR23105:SF57	KOG3387		K12845		AT5G20160.1		Ribosomal protein L7Ae/L30e/S12e/Gadd45 family protein
Ciclev10033960m.g	10.3507	5.81689	4.94772e-05	0.000616632	1	0	0	24	10	31	Ciclev10033960m.g	PF05056	PTHR33103					AT5G01150.1		Protein of unknown function (DUF674)
Ciclev10023722m.g	63.0052	-1.94208	4.95281e-05	0.00061667	82	116	96	18	18	45	Ciclev10023722m.g	PF00069	PTHR27000,PTHR27000:SF9	KOG1187	2.7.11.1,2.7.10.1		GO:0006468,GO:0005524,GO:0004672	AT2G31880.1	EVR,SOBIR1	Leucine-rich repeat protein kinase family protein
Ciclev10002077m.g	175.582	0.95643	4.97094e-05	0.000618552	105	133	114	243	192	279	Ciclev10002077m.g	PF01202	PTHR21087,PTHR21087:SF5		2.7.1.71	K00891		AT2G21940.4	ATSK1,SK1	shikimate kinase 1
Ciclev10007131m.g	22.2778	7.90222	4.99058e-05	0.000620245	0	0	0	132	3	13	Ciclev10007131m.g	PF13962,PF12796	PTHR24177,PTHR24177:SF36	KOG4412				AT4G03500.1		Ankyrin repeat family protein
Ciclev10026619m.g	188.414	-0.941156	4.98983e-05	0.000620245	297	252	192	133	130	129	Ciclev10026619m.g	PF05678						AT5G08480.2		VQ motif-containing protein
Ciclev10014723m.g	459.071	-0.992157	5.00343e-05	0.000621466	692	610	519	414	193	358	Ciclev10014723m.g	PF00070	PTHR22912,PTHR22912:SF140		1.6.5.9	K17871	GO:0055114,GO:0016491	AT4G05020.1	NDB2	NAD(P)H dehydrogenase B2
Ciclev10013112m.g	1349.5	1.22242	5.02496e-05	0.000623763	790	1025	599	1550	1586	2682	Ciclev10013112m.g	PF08477	PTHR24073,PTHR24073:SF541			K07901	GO:0007264,GO:0005525	AT3G09900.1	ATRAB8E,ATRABE1E,RABE1e	RAB GTPase homolog E1E
Ciclev10008410m.g	239.696	0.915847	5.03766e-05	0.000624962	217	143	137	318	285	356	Ciclev10008410m.g	PF05834	PTHR13789,PTHR13789:SF207		5.5.1.18	K06444	GO:0016705,GO:0016117	AT5G57030.1	LUT2	Lycopene beta/epsilon cyclase protein
Ciclev10033718m.g	7.05461	-6.29003	5.06655e-05	0.000628167	21	14	8	0	0	0	Ciclev10033718m.g	PF02798	PTHR11260,PTHR11260:SF251	KOG0406	2.5.1.18	K00799	GO:0005515	AT1G78380.1	ATGSTU19,GST8,GSTU19	glutathione S-transferase TAU 19
Ciclev10033967m.g	15.2444	6.37161	5.07571e-05	0.000628923	0	0	1	7	34	49	Ciclev10033967m.g	PF00931	PTHR23155,PTHR23155:SF577	KOG0531			GO:0043531	AT4G19050.1		NB-ARC domain-containing disease resistance protein
Ciclev10011040m.g	2269.57	1.35311	5.09423e-05	0.000630837	2073	995	823	3299	2900	3800	Ciclev10011040m.g	PF00702,PF00122	PTHR24093,PTHR24093:SF327		3.6.3.6	K01535	GO:0046872,GO:0000166	AT3G47950.1	AHA4,HA4	H(+)-ATPase 4
Ciclev10005336m.g	203.959	1.92876	5.10355e-05	0.000631611	86	94	72	180	240	584	Ciclev10005336m.g	PF03171,PF14226	PTHR10209,PTHR10209:SF167	KOG0143	1.14.11.9		GO:0055114,GO:0016491	AT2G36690.1		2-oxoglutarate (2OG) and Fe(II)-dependent oxygenase superfamily protein
Ciclev10009710m.g	1480.68	-0.738595	5.15201e-05	0.000637224	1987	1636	1845	1316	996	1087	Ciclev10009710m.g	PF04398	PTHR31676,PTHR31676:SF9					AT5G54530.1		Protein of unknown function, DUF538
Ciclev10030740m.g	4294.94	-0.60809	5.16024e-05	0.000637857	5037	5204	5051	3646	2833	4009	Ciclev10030740m.g	PF00069	PTHR12984,PTHR12984:SF3			K08876	GO:0006468,GO:0005524,GO:0004672	AT2G40730.1		Protein kinase family protein with ARM repeat domain
Ciclev10014175m.g	1998.09	1.25754	5.1678e-05	0.000638408	1855	937	790	3102	2260	3350	Ciclev10014175m.g	PF00497,PF13458,PF00060	PTHR18966,PTHR18966:SF190	KOG1052			GO:0016020,GO:0004970	AT1G05200.1	ATGLR3.4,GLR3.4,GLUR3	glutamate receptor 3.4
Ciclev10021742m.g	1438.67	0.723162	5.17183e-05	0.000638522	1166	1214	857	1759	1541	2208	Ciclev10021742m.g	PF01965	PTHR11019,PTHR11019:SF100	KOG2764		K03152		AT1G53280.1		Class I glutamine amidotransferase-like superfamily protein
Ciclev10018943m.g	3199.43	0.677038	5.19461e-05	0.000640949	2998	2521	1864	4499	3095	4597	Ciclev10018943m.g	PF03144,PF14492,PF03764,PF00009	PTHR23115,PTHR23115:SF66			K02355	GO:0005525	AT1G62750.1	ATSCO1,ATSCO1/CPEF-G,SCO1	Translation elongation factor EFG/EF2 protein
Ciclev10020241m.g	1381.39	0.903002	5.20645e-05	0.000642024	980	1154	736	1738	1479	2337	Ciclev10020241m.g	PF16016	PTHR23319,PTHR23319:SF17					AT3G59660.1		C2 domain-containing protein / GRAM domain-containing protein
Ciclev10033622m.g	3959.57	-0.568898	5.21386e-05	0.000642552	5663	4346	4095	3749	2725	3335	Ciclev10033622m.g	PF00012	PTHR19375,PTHR19375:SF232			K03283		AT5G02500.1	AT-HSC70-1,HSC70,HSC70-1,HSP70-1	heat shock cognate protein 70-1
Ciclev10031798m.g	1392.29	-0.52176	5.23016e-05	0.000644175	1740	1587	1534	1318	908	1310	Ciclev10031798m.g	PF00481	PTHR13832,PTHR13832:SF358		3.1.3.16		GO:0003824,GO:0006470,GO:0004722	AT3G12620.1		Protein phosphatase 2C family protein
Ciclev10007167m.g	53.2065	1.32308	5.25108e-05	0.000645977	38	30	23	95	62	78	Ciclev10007167m.g	PF03018	PTHR21495,PTHR21495:SF39					AT3G24020.1		Disease resistance-responsive (dirigent-like protein) family protein
Ciclev10026133m.g	455.214	-0.809951	5.24995e-05	0.000645977	595	662	469	392	241	396	Ciclev10026133m.g	PF06799	PTHR34214,PTHR34214:SF3					AT5G67370.1		Protein of unknown function (DUF1230)
Ciclev10014465m.g	1313.62	0.777081	5.2591e-05	0.000646576	1231	899	771	1803	1585	1665	Ciclev10014465m.g	PF08640	PTHR23271	KOG2396		K14557		AT4G28200.1
Ciclev10029216m.g	266.194	-1.36129	5.29014e-05	0.000650003	458	285	391	201	141	113	Ciclev10029216m.g	PF00300	PTHR23029,PTHR23029:SF36		2.7.1.105,3.1.3.46			AT4G38370.1		Phosphoglycerate mutase family protein
Ciclev10021174m.g	1071.2	1.37563	5.33466e-05	0.000655083	833	516	447	1108	1459	2146	Ciclev10021174m.g	PF03106	PTHR31221,PTHR31221:SF23				GO:0043565,GO:0006355,GO:0003700	AT2G47260.1	ATWRKY23,WRKY23	WRKY DNA-binding protein 23
Ciclev10025126m.g	114.738	2.52129	5.37791e-05	0.000659999	41	53	10	130	151	325	Ciclev10025126m.g	PF00560,PF13855	PTHR27004,PTHR27004:SF29	KOG0472	2.7.11.1		GO:0005515	AT1G07390.3	AtRLP1,RLP1	receptor like protein 1
Ciclev10005771m.g	476.665	2.10263	5.39842e-05	0.000661823	241	176	126	391	523	1505	Ciclev10005771m.g	PF02798	PTHR11260,PTHR11260:SF233	KOG0406	2.5.1.18	K00799	GO:0005515	AT2G29420.1	ATGSTU7,GST25,GSTU7	glutathione S-transferase tau 7
Ciclev10030012m.g	267.663	1.58297	5.39922e-05	0.000661823	222	98	88	399	293	558	Ciclev10030012m.g	PF02535	PTHR11040,PTHR11040:SF23	KOG1558		K14709	GO:0055085,GO:0046873,GO:0030001,GO:0016020	AT5G59520.1	ZIP2	ZRT/IRT-like protein 2
Ciclev10027231m.g	523.289	1.54337	5.42081e-05	0.000663678	327	284	192	491	698	1197	Ciclev10027231m.g	PF08263,PF13855,PF00069	PTHR27001,PTHR27001:SF224	KOG1187	2.7.11.1,2.7.10.1	K13418	GO:0005515,GO:0006468,GO:0005524,GO:0004672	AT1G71830.1	ATSERK1,SERK1	somatic embryogenesis receptor-like kinase 1
Ciclev10031478m.g	3017.65	-0.520306	5.4177e-05	0.000663678	3830	3310	3385	2846	2144	2628	Ciclev10031478m.g	PF00899	PTHR10953,PTHR10953:SF9		2.7.7.73	K12164	GO:0008641	AT1G05350.1		NAD(P)-binding Rossmann-fold superfamily protein
Ciclev10010413m.g	452.96	1.01676	5.43521e-05	0.000665044	344	230	311	576	575	696	NA
Ciclev10032428m.g	280.345	1.48558	5.44747e-05	0.000666148	207	89	144	550	360	359	Ciclev10032428m.g	PF03798	PTHR13439,PTHR13439:SF18	KOG4561			GO:0016021	AT4G19645.2		TRAM, LAG1 and CLN8 (TLC) lipid-sensing domain containing protein
Ciclev10032069m.g	1316.48	-0.787275	5.45265e-05	0.000666385	1646	1684	1591	886	883	1184	Ciclev10032069m.g	PF08449	PTHR10778,PTHR10778:SF10	KOG1581		K15275	GO:0055085	AT1G14360.1	ATUTR3,UTR3	UDP-galactose transporter 3
Ciclev10012410m.g	1173.83	-1.60544	5.56154e-05	0.000679288	2681	1106	1528	905	393	520	Ciclev10012410m.g	PF13639	PTHR22763,PTHR22763:SF20		6.3.2.19		GO:0008270,GO:0005515	AT5G02750.1		RING/U-box superfamily protein
Ciclev10015605m.g	10797.7	-1.85674	5.56506e-05	0.000679314	7944	20689	20060	4245	5116	4665	Ciclev10015605m.g	PF07714	PTHR27003,PTHR27003:SF68	KOG1187	2.7.11.1		GO:0006468,GO:0004672	AT3G26700.1		Protein kinase superfamily protein
Ciclev10000178m.g	5023.87	0.43301	5.58858e-05	0.00068178	4662	4357	3693	6030	5034	6658	Ciclev10000178m.g	PF10497,PF08879	PTHR12549,PTHR12549:SF17					AT1G09060.3		Zinc finger, RING-type;Transcription factor jumonji/aspartyl beta-hydroxylase
Ciclev10007325m.g	3187.05	-0.745888	5.6063e-05	0.000683131	3670	4079	3991	2509	2229	2526	Ciclev10007325m.g	PF02736,PF00612,PF00063	PTHR13140,PTHR13140:SF440		3.6.4.1	K10357	GO:0016459,GO:0005524,GO:0003774,GO:0005515	AT5G20490.1	ATXIK,XI-17,XIK	Myosin family protein with Dil domain
Ciclev10030328m.g	414.867	1.6807	5.60348e-05	0.000683131	219	216	154	343	653	914	Ciclev10030328m.g	PF00201	PTHR11926,PTHR11926:SF190	KOG1192	2.4.1.128		GO:0016758,GO:0008152	AT4G34131.1	UGT73B3	UDP-glucosyl transferase 73B3
Ciclev10020489m.g	565.423	-0.871487	5.61884e-05	0.000684253	846	705	627	495	378	346	Ciclev10020489m.g	PF08263,PF00560	PTHR27000,PTHR27000:SF105	KOG4579			GO:0005515	AT4G03010.1		RNI-like superfamily protein
Ciclev10027876m.g	4439.15	-0.930402	5.62367e-05	0.000684435	5501	5153	6397	3750	2694	2929	Ciclev10027876m.g	PF00169,PF01852,PF07059	PTHR12136,PTHR12136:SF41				GO:0008289	AT2G28320.1		Pleckstrin homology (PH) and lipid-binding START domains-containing protein
Ciclev10003253m.g	102.317	3.96332	5.62951e-05	0.000684741	34	1	4	142	130	330	Ciclev10003253m.g	PF00917		KOG1987	3.4.19.12		GO:0005515	AT3G17380.1		TRAF-like family protein
Ciclev10011537m.g	677.062	0.59545	5.65105e-05	0.000686548	572	514	510	839	732	924	Ciclev10011537m.g	PF00856	PTHR13271,PTHR13271:SF19	KOG1337	2.1.1.43		GO:0005515	AT5G17240.1	SDG40	SET domain group 40
Ciclev10028674m.g	4681.28	-1.47179	5.65082e-05	0.000686548	9910	4106	6554	3563	1816	2347	Ciclev10028674m.g	PF03283	PTHR21562,PTHR21562:SF5				GO:0016787	AT3G05910.1		Pectinacetylesterase family protein
Ciclev10015634m.g	1935.48	-0.728034	5.67981e-05	0.000689226	2955	2248	2010	1398	1291	1779	Ciclev10015634m.g	PF14416,PF13839	PTHR32285,PTHR32285:SF71					AT2G42570.1	TBL39	TRICHOME BIREFRINGENCE-LIKE 39
Ciclev10016561m.g	241.059	-1.14983	5.6768e-05	0.000689226	274	312	382	176	122	164	Ciclev10016561m.g	PF04178	PTHR23137,PTHR23137:SF10	KOG2887			GO:0016192,GO:0016021,GO:0006810	AT4G26550.1		Got1/Sft2-like vescicle transport protein family
Ciclev10013885m.g	795.896	1.46783	5.73241e-05	0.000695199	657	364	265	1087	1321	1090	Ciclev10013885m.g		PTHR33781,PTHR33781:SF1					AT5G04190.1	PKS4	phytochrome kinase substrate 4
Ciclev10026844m.g	23.1097	4.126	5.76636e-05	0.000698903	0	1	6	37	31	68	Ciclev10026844m.g							AT4G10780.1		LRR and NB-ARC domains-containing disease resistance protein
Ciclev10004284m.g	79.2102	1.8992	5.78612e-05	0.000700885	28	33	37	80	106	198	Ciclev10004284m.g	PF13855,PF00931	PTHR23155,PTHR23155:SF563	KOG4658			GO:0005515,GO:0043531	AT3G14470.1		NB-ARC domain-containing disease resistance protein
Ciclev10028150m.g	2061.67	0.546769	5.86228e-05	0.000709691	2010	1537	1449	2727	2142	2645	Ciclev10028150m.g	PF00924	PTHR30566,PTHR30566:SF5				GO:0055085,GO:0016020	AT4G00290.1		Mechanosensitive ion channel protein
Ciclev10002529m.g	145.948	-1.64305	5.87831e-05	0.000710388	228	216	210	123	49	49	Ciclev10002529m.g		PTHR37371
Ciclev10003756m.g	19.8624	-7.78124	5.87189e-05	0.000710388	70	54	1	0	0	0	NA
Ciclev10028879m.g	749.256	1.45745	5.87841e-05	0.000710388	593	437	193	1201	894	1298	Ciclev10028879m.g	PF11250	PTHR33155,PTHR33155:SF9					AT5G22390.1		Protein of unknown function (DUF3049)
Ciclev10033397m.g	212.963	-1.44737	5.90505e-05	0.000713188	302	233	374	163	92	98	NA
Ciclev10031922m.g	2571.22	0.538955	5.93141e-05	0.000715951	2280	2139	1814	3273	2408	3746	Ciclev10031922m.g	PF00076	PTHR12999	KOG1995			GO:0003676	AT1G50300.1	TAF15	TBP-associated factor 15
Ciclev10028542m.g	2016.27	-0.832643	5.96162e-05	0.000719175	3314	2451	1988	1843	1223	1400	Ciclev10028542m.g	PF02148	PTHR10625		3.5.1.98		GO:0008270	AT2G14830.2		Regulator of Vps4 activity in the MVB pathway protein
Ciclev10014052m.g	33589	-0.737281	5.97647e-05	0.000720121	38644	47821	37613	25198	22384	29619	Ciclev10014052m.g	PF00564	PTHR31066,PTHR31066:SF7		2.7.10.2		GO:0005515	AT1G79570.1		Protein kinase superfamily protein with octicosapeptide/Phox/Bem1p domain
Ciclev10017402m.g	744.632	-0.825105	5.97455e-05	0.000720121	1016	812	979	671	437	551	Ciclev10017402m.g	PF11820	PTHR33128					AT3G27030.1
Ciclev10015631m.g	6.34756	6.08905	6.01706e-05	0.000724586	0	0	0	14	11	14	Ciclev10015631m.g	PF13855	PTHR27004,PTHR27004:SF3				GO:0005515	AT1G47890.1	AtRLP7,RLP7	receptor like protein 7
Ciclev10015024m.g	45.6359	5.99731	6.03185e-05	0.000725942	1	0	3	5	34	250	Ciclev10015024m.g	PF00450	PTHR11802,PTHR11802:SF66		3.4.16.6	K16297	GO:0006508,GO:0004185	AT3G63470.1	scpl40	serine carboxypeptidase-like 40
Ciclev10015524m.g	217.409	0.886142	6.04084e-05	0.000726599	166	166	123	364	235	271	Ciclev10015524m.g	PF00153	PTHR24089,PTHR24089:SF294	KOG0752		K14684		AT5G51050.1		Mitochondrial substrate carrier family protein
Ciclev10002969m.g	47.3334	-1.86305	6.06437e-05	0.000729002	85	52	82	31	12	21	NA
Ciclev10025686m.g	128.056	2.732	6.11244e-05	0.00073435	25	56	19	77	250	339	Ciclev10025686m.g	PF01494	PTHR13789,PTHR13789:SF185				GO:0071949	AT4G38540.1		FAD/NAD(P)-binding oxidoreductase family protein
Ciclev10015451m.g	3561.41	-0.720662	6.14717e-05	0.000738065	4551	4334	4218	2698	2117	3512	Ciclev10015451m.g	PF05212	PTHR31210,PTHR31210:SF11					AT1G61240.2		Protein of unknown function (DUF707)
Ciclev10030226m.g	12.9591	-3.19199	6.15054e-05	0.000738065	24	21	24	2	1	5	Ciclev10030226m.g	PF00410	PTHR11758,PTHR11758:SF11			K02957	GO:0006412,GO:0005840,GO:0003735	AT4G29430.1	rps15ae	ribosomal protein S15A E
Ciclev10023149m.g	727.049	1.1088	6.17419e-05	0.00074047	628	466	299	906	924	1203	NA
Ciclev10024393m.g	444.58	2.11874	6.17955e-05	0.000740681	307	122	84	483	573	1180	Ciclev10024393m.g	PF07714	PTHR27006,PTHR27006:SF11		2.7.11.1		GO:0006468,GO:0004672	AT3G14840.2		Leucine-rich repeat transmembrane protein kinase
Ciclev10023760m.g	1085.14	0.704623	6.18713e-05	0.000741157	890	901	668	1300	1171	1659	Ciclev10023760m.g	PF01585	PTHR13948,PTHR13948:SF19				GO:0003676	AT4G34140.1		D111/G-patch domain-containing protein
Ciclev10023355m.g	239.018	-0.984918	6.19151e-05	0.000741249	355	258	325	202	135	157	Ciclev10023355m.g	PF00891	PTHR11746,PTHR11746:SF90				GO:0008171	AT3G53140.1		O-methyltransferase family protein
Ciclev10026984m.g	279.787	1.37601	6.19913e-05	0.00074173	177	151	135	270	421	528	Ciclev10026984m.g				3.1.26.11	K00784		AT1G74700.1	NUZ,TRZ1	tRNAse Z1
Ciclev10030285m.g	41.0731	4.14205	6.245e-05	0.000746783	7	0	6	25	66	148	Ciclev10030285m.g	PF07714	PTHR27005	KOG1187	2.7.11.1		GO:0006468,GO:0004672	AT1G21240.1	WAK3	wall associated kinase 3
Ciclev10000326m.g	24.1822	2.53485	6.25094e-05	0.000747058	5	9	7	45	21	65	Ciclev10000326m.g	PF01764,PF02181	PTHR21493,PTHR21493:SF94			K18875	GO:0006629	AT3G48080.1		alpha/beta-Hydrolases superfamily protein
Ciclev10021061m.g	6.94119	-6.26254	6.26369e-05	0.000748146	10	20	11	0	0	0	Ciclev10021061m.g	PF16136,PF16135	PTHR31413,PTHR31413:SF4				GO:0007165	AT3G29575.3	AFP3	ABI five binding protein 3
Ciclev10011613m.g	3570.01	-1.5343	6.2761e-05	0.000749194	7440	3082	5293	2701	1415	1568	Ciclev10011613m.g	PF14543	PTHR13683,PTHR13683:SF340	KOG1339	3.4.23.12		GO:0006508,GO:0004190	AT3G52500.1		Eukaryotic aspartyl protease family protein
Ciclev10027095m.g	11.4274	-4.48421	6.29431e-05	0.00075093	24	30	12	2	1	0	Ciclev10027095m.g	PF13962	PTHR24177,PTHR24177:SF39					AT3G18670.1		Ankyrin repeat family protein
Ciclev10032655m.g	349.515	-0.73832	6.30704e-05	0.000752012	427	426	435	284	214	310	Ciclev10032655m.g	PF13893	PTHR20957					AT2G27790.1		RNA-binding (RRM/RBD/RNP motifs) family protein
Ciclev10019041m.g	3537.17	-0.617237	6.3314e-05	0.000754479	4184	4445	4019	2841	2581	3105	Ciclev10019041m.g	PF07714	PTHR27001,PTHR27001:SF118	KOG1187	2.7.11.1		GO:0006468,GO:0004672	AT4G02010.1		Protein kinase superfamily protein
Ciclev10011946m.g	818.888	0.657286	6.39288e-05	0.000761364	719	593	576	1006	834	1249	Ciclev10011946m.g	PF01648	PTHR12215,PTHR12215:SF10	KOG0945	2.7.8.7		GO:0008897,GO:0000287	AT3G11470.1		4\'-phosphopantetheinyl transferase superfamily
Ciclev10006630m.g	6.40517	6.10483	6.4528e-05	0.000768055	0	0	0	16	9	15	Ciclev10006630m.g		PTHR24320,PTHR24320:SF100		1.1.1.330			AT5G02540.1		NAD(P)-binding Rossmann-fold superfamily protein
Ciclev10000611m.g	4962.12	-0.930343	6.4725e-05	0.000769954	7898	5051	6364	4438	2697	3439	Ciclev10000611m.g	PF04597	PTHR21049,PTHR21049:SF1	KOG2291	2.4.99.18		GO:0016021,GO:0006486,GO:0005783,GO:0004579	AT1G76400.1		Ribophorin I
Ciclev10016334m.g	17685	-0.938516	6.49739e-05	0.000772467	21433	24336	22655	12883	12730	10965	Ciclev10016334m.g	PF00244	PTHR18860,PTHR18860:SF31	KOG0841		K06630	GO:0019904	AT1G34760.1	GF14 OMICRON,GRF11,RHS5	general regulatory factor 11
Ciclev10003300m.g	106.771	-2.08384	6.5119e-05	0.000773744	272	133	120	75	22	32	Ciclev10003300m.g	PF01040	PTHR11048,PTHR11048:SF25		2.5.1.116	K09833	GO:0016021,GO:0004659	AT2G18950.1	ATHPT,HPT1,TPT1,VTE2	homogentisate phytyltransferase 1
Ciclev10026750m.g	1372.33	-1.36639	6.54063e-05	0.000776709	1480	1968	2294	607	759	961	Ciclev10026750m.g							AT1G52720.1
Ciclev10026490m.g	2057.04	1.03967	6.6488e-05	0.000789098	1425	1308	1254	2376	2126	4081	Ciclev10026490m.g	PF04525	PTHR31087,PTHR31087:SF2					AT3G15810.1		Protein of unknown function (DUF567)
Ciclev10029798m.g	43.2141	2.94368	6.65603e-05	0.000789501	15	8	7	27	66	142	Ciclev10029798m.g	PF08263,PF13855	PTHR27004,PTHR27004:SF3	KOG0472			GO:0005515	AT1G47890.1	AtRLP7,RLP7	receptor like protein 7
Ciclev10031430m.g	1246.12	0.736149	6.69627e-05	0.000793815	1180	840	777	1687	1219	1918	Ciclev10031430m.g	PF00201	PTHR11926,PTHR11926:SF379				GO:0016758,GO:0008152	AT5G03490.1		UDP-Glycosyltransferase superfamily protein
Ciclev10012262m.g	721.817	0.618011	6.70527e-05	0.000794423	627	577	490	869	748	1071	Ciclev10012262m.g	PF14299	PTHR32278,PTHR32278:SF6					AT2G02240.1	MEE66	F-box family protein
Ciclev10024711m.g	1942.64	1.57315	6.71887e-05	0.000795576	1430	903	632	1956	2483	4502	Ciclev10024711m.g	PF14510,PF08370,PF00005,PF01061	PTHR19241,PTHR19241:SF219		3.6.3.25		GO:0016887,GO:0005524,GO:0016020	AT1G15520.1	ABCG40,ATABCG40,ATPDR12,PDR12	pleiotropic drug resistance 12
Ciclev10025461m.g	11495.8	-1.04636	6.75099e-05	0.000798919	12683	17842	14968	6624	6836	9474	Ciclev10025461m.g		PTHR33709,PTHR33709:SF3					AT1G16860.1		Ubiquitin-specific protease family C19-related protein
Ciclev10025000m.g	97.0907	1.12768	6.80255e-05	0.000804557	82	56	45	144	125	138	Ciclev10025000m.g	PF14432,PF01535,PF13041	PTHR24015,PTHR24015:SF373					AT3G15930.1		Pentatricopeptide repeat (PPR) superfamily protein
Ciclev10025588m.g	57605.3	-1.2548	6.81261e-05	0.000805283	63268	86328	87316	27875	36684	37732	Ciclev10025588m.g	PF03953,PF00091	PTHR11588,PTHR11588:SF101			K07374	GO:0003924,GO:0007017,GO:0005874	AT1G50010.1	TUA2	tubulin alpha-2 chain
Ciclev10002613m.g	28.937	6.41441	6.89132e-05	0.000813951	0	2	0	6	35	139	Ciclev10002613m.g	PF13516	PTHR27004,PTHR27004:SF11					AT5G49290.1	ATRLP56,RLP56	receptor like protein 56
Ciclev10004783m.g	35272.8	-1.95922	6.89386e-05	0.000813951	73877	30146	61944	24523	11692	8393	Ciclev10004783m.g	PF00544	PTHR31683,PTHR31683:SF20		4.2.2.2	K01728		AT1G04680.1		Pectin lyase-like superfamily protein
Ciclev10003017m.g	2148.27	-1.50692	6.89796e-05	0.000813967	3592	2596	3207	1882	832	765	NA
Ciclev10008060m.g	69.0492	6.35096	6.90999e-05	0.000814918	0	5	0	4	186	208	Ciclev10008060m.g	PF00067	PTHR24298,PTHR24298:SF118	KOG0156	1.14.13.89		GO:0055114,GO:0020037,GO:0016705,GO:0005506	AT4G37370.1	CYP81D8	cytochrome P450, family 81, subfamily D, polypeptide 8
Ciclev10023416m.g	47.206	-1.96316	6.94767e-05	0.000818892	54	91	75	16	13	31	Ciclev10023416m.g		PTHR33673,PTHR33673:SF3					AT1G74220.1
Ciclev10026499m.g	592.01	-0.750502	6.97951e-05	0.000822174	758	693	739	429	395	528	Ciclev10026499m.g	PF00025	PTHR24073,PTHR24073:SF474	KOG0094		K07893	GO:0005525	AT5G10260.1	AtRABH1e,RABH1e	RAB GTPase homolog H1E
Ciclev10005850m.g	314.379	2.35265	6.98379e-05	0.000822207	91	171	48	265	444	909	Ciclev10005850m.g	PF00043,PF13417	PTHR11260,PTHR11260:SF227	KOG0406	2.5.1.18	K00799	GO:0005515	AT2G29420.1	ATGSTU7,GST25,GSTU7	glutathione S-transferase tau 7
Ciclev10023518m.g	424.302	0.872583	6.98802e-05	0.000822233	347	249	292	540	535	593	NA
Ciclev10000534m.g	5252.93	-0.582439	7.00897e-05	0.000824226	6528	5958	6119	4461	3892	4495	Ciclev10000534m.g		PTHR35464,PTHR35464:SF1					AT1G75140.1
Ciclev10007782m.g	6118.88	-0.77913	7.01753e-05	0.000824761	7071	7886	7768	4433	4229	5079	Ciclev10007782m.g	PF00400	PTHR19856				GO:0005515	AT3G18060.1		transducin family protein / WD-40 repeat family protein
Ciclev10004082m.g	122.668	-1.80388	7.08145e-05	0.000830998	282	189	110	45	36	90	NA
Ciclev10005884m.g	33.2434	2.29363	7.08264e-05	0.000830998	16	12	6	36	64	65	Ciclev10005884m.g		PTHR34576,PTHR34576:SF3					AT5G52900.1
Ciclev10008463m.g	633.065	1.65823	7.08377e-05	0.000830998	387	160	351	1412	727	848	Ciclev10008463m.g	PF13450	PTHR10961,PTHR10961:SF7	KOG2820	1.5.3.1	K00306		AT2G24580.1		FAD-dependent oxidoreductase family protein
Ciclev10024364m.g	282.623	0.785094	7.08678e-05	0.000830998	239	221	160	378	342	370	Ciclev10024364m.g	PF13041	PTHR24015,PTHR24015:SF310					AT3G18020.1		Pentatricopeptide repeat (PPR) superfamily protein
Ciclev10003678m.g	193.464	-1.14876	7.14205e-05	0.000837001	216	295	270	112	116	138	Ciclev10003678m.g		PTHR14155,PTHR14155:SF112			K19045		AT3G47180.1		RING/U-box superfamily protein
Ciclev10020060m.g	9235.66	2.06345	7.15073e-05	0.00083754	6200	2759	1986	7649	14869	22648	Ciclev10020060m.g	PF13962,PF12796	PTHR24128,PTHR24128:SF24					AT1G14480.2		Ankyrin repeat family protein
Ciclev10000358m.g	10524.5	-2.25479	7.16793e-05	0.000839048	9936	19769	20526	1574	3135	6492	Ciclev10000358m.g	PF00069	PTHR27001,PTHR27001:SF44	KOG1187	2.7.11.1		GO:0006468,GO:0005524,GO:0004672	AT1G77280.1		Protein kinase protein with adenine nucleotide alpha hydrolases-like domain
Ciclev10010148m.g	239.344	-0.750893	7.17177e-05	0.000839048	349	296	250	200	168	177	Ciclev10010148m.g	PF04577	PTHR20961,PTHR20961:SF5		2.4.1.255	K18207	GO:0016757	AT2G41640.1		Glycosyltransferase family 61 protein
Ciclev10004804m.g	4248.61	-0.525882	7.19037e-05	0.000840746	5329	4672	4827	3828	3107	3737	Ciclev10004804m.g	PF13414	PTHR22904,PTHR22904:SF169					AT3G16760.1		Tetratricopeptide repeat (TPR)-like superfamily protein
Ciclev10018551m.g	3163.92	0.70576	7.19775e-05	0.00084113	2493	2720	1946	3848	3348	4869	Ciclev10018551m.g	PF05623	PTHR32010,PTHR32010:SF8					AT5G49220.1		Protein of unknown function (DUF789)
Ciclev10018919m.g	1641.88	1.26444	7.22705e-05	0.000843115	1445	882	606	2033	2193	2840	Ciclev10018919m.g		PTHR21596,PTHR21596:SF19					AT5G53020.1		Ribonuclease P protein subunit P38-related
Ciclev10025048m.g	1635.42	0.526605	7.22233e-05	0.000843115	1514	1419	1068	2066	1662	2207	Ciclev10025048m.g	PF04801	PTHR12069	KOG2354		K14721	GO:0006351,GO:0005634,GO:0003899	AT5G49530.1		SIN-like family protein
Ciclev10028986m.g	1044.19	-0.852467	7.22534e-05	0.000843115	1234	1299	1409	744	713	809	Ciclev10028986m.g	PF03798	PTHR12560,PTHR12560:SF12				GO:0016021,GO:0005783	AT3G19260.1	LAG1 HOMOLOG 2,LOH2	LAG1 homologue 2
Ciclev10031451m.g	7042.21	-1.32541	7.27447e-05	0.000848166	12651	9164	8308	5148	4305	2640	Ciclev10031451m.g	PF00450	PTHR11802,PTHR11802:SF82		3.4.16.6		GO:0006508,GO:0004185	AT1G28110.2	SCPL45	serine carboxypeptidase-like 45
Ciclev10000595m.g	14160.9	-0.816946	7.31487e-05	0.000852391	16401	17290	19243	10480	9411	11451	Ciclev10000595m.g	PF00365	PTHR13697,PTHR13697:SF1	KOG2440	2.7.1.90	K00895	GO:0006096,GO:0003872	AT1G76550.1		Phosphofructokinase family protein
Ciclev10011973m.g	2295.04	-0.826701	7.36961e-05	0.000858284	2720	3146	2786	1561	1640	1820	Ciclev10011973m.g	PF00022	PTHR11937,PTHR11937:SF255			K10355		AT2G37620.1	AAc1,ACT1	actin 1
Ciclev10019562m.g	11750.2	-0.548502	7.37447e-05	0.000858363	14670	15645	11253	10374	8357	10559	Ciclev10019562m.g	PF00171	PTHR11699,PTHR11699:SF148	KOG2451,KOG2450	1.2.1.88,1.5.1.12	K00294	GO:0055114,GO:0016491,GO:0008152	AT5G62530.1	ALDH12A1,ATP5CDH,P5CDH	aldehyde dehydrogenase 12A1
Ciclev10007865m.g	2458.7	1.25292	7.4465e-05	0.000866256	1398	1720	1197	3298	2169	5426	Ciclev10007865m.g	PF13193,PF00501	PTHR24095,PTHR24095:SF177				GO:0008152,GO:0003824	AT5G16370.1	AAE5	acyl activating enzyme 5
Ciclev10012328m.g	660.082	-1.06838	7.48063e-05	0.000869735	1086	704	864	586	352	377	Ciclev10012328m.g	PF01612	PTHR13620		3.6.4.12		GO:0008408,GO:0006139,GO:0003676	AT2G36110.1		Polynucleotidyl transferase, ribonuclease H-like superfamily protein
Ciclev10011123m.g	2456.62	-0.517039	7.50802e-05	0.000872426	2894	2917	2734	2155	1772	2275	Ciclev10011123m.g	PF13428,PF05843	PTHR19980	KOG1914		K14408	GO:0006397,GO:0005634	AT1G17760.1	ATCSTF77,CSTF77	Tetratricopeptide repeat (TPR)-like superfamily protein
Ciclev10002639m.g	2111.02	-0.548811	7.55872e-05	0.000877819	2482	2496	2422	1924	1492	1848	Ciclev10002639m.g	PF04051	PTHR12817	KOG3316				AT3G05000.1		Transport protein particle (TRAPP) component
Ciclev10003132m.g	35.3983	2.1881	7.57308e-05	0.00087899	15	12	11	43	38	101	Ciclev10003132m.g	PF13401	PTHR23155,PTHR23155:SF554	KOG4658				AT4G27190.1		NB-ARC domain-containing disease resistance protein
Ciclev10011238m.g	17825.4	-1.59431	7.60835e-05	0.000882191	34559	18399	26613	15030	6275	6389	Ciclev10011238m.g	PF08263,PF00069	PTHR27008,PTHR27008:SF33	KOG1187	2.7.11.1		GO:0006468,GO:0005524,GO:0004672	AT2G36570.1		Leucine-rich repeat protein kinase family protein
Ciclev10016420m.g	5963.18	-0.352616	7.60924e-05	0.000882191	7209	6588	6045	5819	4464	5831	Ciclev10016420m.g	PF01956	PTHR13116				GO:0016020	AT4G12590.1		Protein of unknown function DUF106, transmembrane
Ciclev10014119m.g	2620.31	-0.753697	7.61563e-05	0.000882434	3790	2697	3252	2047	1791	2125	Ciclev10014119m.g	PF04576	PTHR31448,PTHR31448:SF3					AT1G70750.1		Protein of unknown function, DUF593
Ciclev10010171m.g	18.0691	-2.48306	7.66067e-05	0.000887153	44	21	27	7	4	6	Ciclev10010171m.g	PF00560,PF13855	PTHR27004				GO:0005515	AT2G34930.1		disease resistance family protein / LRR family protein
Ciclev10027791m.g	1007.34	-0.592959	7.6758e-05	0.000888404	1198	1227	1152	841	727	890	Ciclev10027791m.g	PF13423	PTHR24006,PTHR24006:SF520		3.4.19.12	K11835		AT5G22030.2	UBP8	ubiquitin-specific protease 8
Ciclev10002600m.g	857.708	-0.572932	7.70465e-05	0.000890697	1223	953	883	810	570	747	Ciclev10002600m.g		PTHR35475,PTHR35475:SF1					AT1G71780.1
Ciclev10018921m.g	10391.2	-1.00139	7.70862e-05	0.000890697	11616	13006	15765	7425	6541	7136	Ciclev10018921m.g	PF08267,PF01717	PTHR30519,PTHR30519:SF0		2.1.1.14	K00549	GO:0008652,GO:0008270,GO:0003871,GO:0009086	AT5G17920.2	ATCIMS,ATMETS,ATMS1	Cobalamin-independent synthase family protein
Ciclev10020616m.g	48.9112	-1.49691	7.7071e-05	0.000890697	74	57	81	30	20	29	Ciclev10020616m.g	PF13639	PTHR14155,PTHR14155:SF129			K10663	GO:0008270,GO:0005515	AT3G60220.1	ATL4,TL4	TOXICOS EN LEVADURA 4
Ciclev10023895m.g	387.97	-0.971568	7.71705e-05	0.00089117	602	433	490	355	214	240	Ciclev10023895m.g	PF00307,PF00225	PTHR24115,PTHR24115:SF477		3.6.4.5	K10406	GO:0005515,GO:0008017,GO:0007018,GO:0005524,GO:0003777,GO:0005871	AT1G63640.2		P-loop nucleoside triphosphate hydrolases superfamily protein with CH (Calponin Homology) domain
Ciclev10013004m.g	466.14	0.843092	7.72853e-05	0.000891943	329	302	350	695	550	584	Ciclev10013004m.g	PF01095	PTHR31707,PTHR31707:SF10		3.1.1.11		GO:0042545,GO:0030599,GO:0005618	AT4G33220.1	ATPME44,PME44	pectin methylesterase 44
Ciclev10013904m.g	45.2431	2.04508	7.73243e-05	0.000891943	19	24	10	50	66	107	NA
Ciclev10025805m.g	1913.59	-0.948609	7.73962e-05	0.000892271	2409	2106	2857	1330	1165	1507	Ciclev10025805m.g	PF16913	PTHR10231,PTHR10231:SF3	KOG2234		K15272	GO:0016021,GO:0008643,GO:0005351,GO:0000139	AT5G65000.1		Nucleotide-sugar transporter family protein
Ciclev10000990m.g	835.361	0.684375	7.74691e-05	0.000892611	727	608	570	977	944	1227	Ciclev10000990m.g	PF01535,PF12854,PF13041	PTHR24015,PTHR24015:SF703					AT1G77360.1		Tetratricopeptide repeat (TPR)-like superfamily protein
Ciclev10020782m.g	76.187	2.34445	7.77378e-05	0.000895204	41	17	18	80	81	239	Ciclev10020782m.g	PF08100,PF00891	PTHR11746,PTHR11746:SF103	KOG3178	2.1.1.111	K12643	GO:0046983,GO:0008171	AT5G54160.1	ATOMT1,OMT1	O-methyltransferase 1
Ciclev10028550m.g	5868.07	1.36178	7.82242e-05	0.000900301	2740	4449	2557	6524	7267	12171	Ciclev10028550m.g	PF01494	PTHR13789,PTHR13789:SF185	KOG2614			GO:0071949	AT5G05320.1		FAD/NAD(P)-binding oxidoreductase family protein
Ciclev10014459m.g	302.316	-1.20649	7.88276e-05	0.000906739	511	331	410	259	154	150	Ciclev10014459m.g	PF07719	PTHR23083,PTHR23083:SF39				GO:0035058,GO:0034464	AT2G43040.1	NPG1	tetratricopeptide repeat (TPR)-containing protein
Ciclev10014458m.g	17.4445	6.57374	7.88779e-05	0.000906809	0	1	0	7	17	86	Ciclev10014458m.g	PF00069	PTHR27000,PTHR27000:SF64	KOG1187	2.7.11.1		GO:0006468,GO:0005524,GO:0004672	AT4G08850.1		Leucine-rich repeat receptor-like protein kinase family protein
Ciclev10018314m.g	12.4282	6.07344	7.89742e-05	0.000907408	0	1	0	8	32	32	Ciclev10018314m.g	PF00069	PTHR27009		3.1.4.46		GO:0006468,GO:0005524,GO:0004672	AT1G66910.1		Protein kinase superfamily protein
Ciclev10020949m.g	1664.05	-0.747356	7.94445e-05	0.000912301	2198	1826	2126	1315	987	1541	Ciclev10020949m.g	PF00294	PTHR10584,PTHR10584:SF168	KOG2855	2.7.1.4	K00847		AT3G59480.1		pfkB-like carbohydrate kinase family protein
Ciclev10008394m.g	7430.87	0.425976	8.10703e-05	0.000930452	6881	6545	5434	9897	6814	9637	Ciclev10008394m.g	PF00076	PTHR24012,PTHR24012:SF490	KOG4209,KOG0131,KOG0130		K12741	GO:0003676	AT3G15010.1		RNA-binding (RRM/RBD/RNP motifs) family protein
Ciclev10023989m.g	106.101	-1.16363	8.15194e-05	0.000935084	125	170	137	63	57	81	NA
Ciclev10004442m.g	162.654	3.8001	8.23311e-05	0.000943341	22	44	1	134	230	578	Ciclev10004442m.g	PF07645,PF13947,PF00069	PTHR27005	KOG1187	2.7.11.1		GO:0005509,GO:0030247,GO:0006468,GO:0005524,GO:0004672	AT1G21270.1	WAK2	wall-associated kinase 2
Ciclev10031062m.g	433.025	0.931099	8.23305e-05	0.000943341	354	280	254	614	594	507	Ciclev10031062m.g	PF00270,PF00271	PTHR24031,PTHR24031:SF210	KOG0333	3.6.4.13		GO:0005524,GO:0003676	AT1G59990.1		DEA(D/H)-box RNA helicase family protein
Ciclev10023723m.g	5401.4	-1.66768	8.27806e-05	0.000947963	8161	6980	8960	1388	3074	3225	Ciclev10023723m.g	PF04043,PF01095	PTHR31707,PTHR31707:SF25		3.1.1.11	K01051	GO:0004857,GO:0042545,GO:0030599,GO:0005618	AT4G02320.1		Plant invertase/pectin methylesterase inhibitor superfamily
Ciclev10005779m.g	1550.63	1.84905	8.28906e-05	0.000948693	831	694	498	1216	1915	4379	Ciclev10005779m.g	PF13417	PTHR11260,PTHR11260:SF233	KOG0406	2.5.1.18	K00799	GO:0005515	AT2G29420.1	ATGSTU7,GST25,GSTU7	glutathione S-transferase tau 7
Ciclev10001860m.g	2190.26	0.999846	8.32032e-05	0.000951627	1222	1658	1411	2633	2559	3768	Ciclev10001860m.g	PF14543	PTHR13683,PTHR13683:SF316		3.4.23.12		GO:0006508,GO:0004190	AT1G44130.1		Eukaryotic aspartyl protease family protein
Ciclev10008739m.g	1783.26	0.49636	8.33785e-05	0.000951627	1725	1439	1248	2467	1724	2247	Ciclev10008739m.g	PF00696	PTHR23342,PTHR23342:SF2	KOG1154	2.7.2.8	K00930		AT3G57560.1	NAGK	N-acetyl-l-glutamate kinase
Ciclev10012704m.g	94.2135	-2.74639	8.33012e-05	0.000951627	118	221	143	6	36	29	Ciclev10012704m.g		PTHR33673,PTHR33673:SF1					AT3G02125.1
Ciclev10025208m.g	3033.17	1.76279	8.32425e-05	0.000951627	1899	1441	846	2491	4572	7167	Ciclev10025208m.g	PF14363,PF00004,PF05278	PTHR23070,PTHR23070:SF21	KOG0743		K08900	GO:0005524	AT3G50930.1	BCS1	cytochrome BC1 synthesis
Ciclev10025539m.g	427.423	-1.05755	8.33511e-05	0.000951627	638	500	569	332	283	225	Ciclev10025539m.g	PF00782	PTHR12305,PTHR12305:SF57		3.1.3.67,3.1.3.16,3.1.3.48	K01110	GO:0008138,GO:0006470	AT3G19420.1	ATPEN2,PEN2	PTEN 2
Ciclev10003283m.g	30.5124	-3.58763	8.40868e-05	0.000959178	90	50	32	0	6	8	Ciclev10003283m.g	PF01637	PTHR23155,PTHR23155:SF554	KOG4658			GO:0005524	AT4G27190.1		NB-ARC domain-containing disease resistance protein
Ciclev10015169m.g	207.59	-1.66942	8.44964e-05	0.000963315	535	201	225	111	101	89	Ciclev10015169m.g	PF04765	PTHR12956,PTHR12956:SF13					AT5G46220.1		Protein of unknown function (DUF616)
Ciclev10027582m.g	550.883	1.09006	8.4708e-05	0.000965192	524	280	260	819	635	854	Ciclev10027582m.g	PF00931				K13459	GO:0043531	AT4G10780.1		LRR and NB-ARC domains-containing disease resistance protein
Ciclev10004257m.g	3199.21	-1.01835	8.49775e-05	0.000967726	5456	4091	3308	1722	2110	2579	Ciclev10004257m.g		PTHR34452,PTHR34452:SF2					AT5G52280.1		Myosin heavy chain-related protein
Ciclev10024776m.g	2046.21	0.711664	8.51405e-05	0.000969045	1922	1451	1268	2874	2399	2474	Ciclev10024776m.g	PF03813	PTHR17972			K14544		AT1G63810.1
Ciclev10010036m.g	82711.3	1.74061	8.57308e-05	0.000975224	27293	60506	25393	95502	101905	196150	NA
Ciclev10024881m.g	15430.8	-1.40186	8.63755e-05	0.000982013	29949	16692	20248	12462	7671	5806	Ciclev10024881m.g	PF02140,PF01301	PTHR23421,PTHR23421:SF79		3.2.1.23		GO:0030246,GO:0005975,GO:0004553	AT4G36360.1	BGAL3	beta-galactosidase 3
Ciclev10002833m.g	2037.09	-0.573911	8.65326e-05	0.000982712	2567	2239	2392	1765	1459	1793	Ciclev10002833m.g	PF01990	PTHR13861,PTHR13861:SF4	KOG3432	3.6.3.14	K02151	GO:0034220,GO:0046961,GO:0033180,GO:0015991	AT4G02620.1		vacuolar ATPase subunit F family protein
Ciclev10019452m.g	3407.4	-1.31584	8.65071e-05	0.000982712	6435	3229	4799	2841	1517	1697	Ciclev10019452m.g	PF00515	PTHR22904,PTHR22904:SF7				GO:0005515	AT4G02100.1		Heat shock protein DnaJ with tetratricopeptide repeat
Ciclev10027469m.g	1461.22	-1.06398	8.66333e-05	0.000983312	2873	1486	1593	972	819	1114	Ciclev10027469m.g	PF15044,PF13424,PF12807	PTHR12601,PTHR12601:SF18			K03255		AT1G15290.1		Tetratricopeptide repeat (TPR)-like superfamily protein
Ciclev10006052m.g	60.3897	1.37454	8.67191e-05	0.000983743	27	40	32	110	74	84	Ciclev10006052m.g	PF00248	PTHR11732,PTHR11732:SF239					AT1G59950.1		NAD(P)-linked oxidoreductase superfamily protein
Ciclev10017142m.g	6.19653	6.054	8.70367e-05	0.0009868	0	0	0	16	11	11	NA
Ciclev10006496m.g	18.489	3.90217	8.72063e-05	0.000987678	5	0	2	18	35	52	Ciclev10006496m.g	PF00560	PTHR27004,PTHR27004:SF27	KOG0472			GO:0005515	AT2G34930.1		disease resistance family protein / LRR family protein
Ciclev10018750m.g	2203.23	0.874538	8.72103e-05	0.000987678	1470	1708	1417	2555	2886	3190	Ciclev10018750m.g	PF02862	PTHR23509,PTHR23509:SF10				GO:0046872	AT1G31480.1	SGR2	shoot gravitropism 2 (SGR2)
Ciclev10007695m.g	13262.5	-0.954512	8.73798e-05	0.000989052	16127	16187	18928	8179	8858	10378	Ciclev10007695m.g	PF02990	PTHR10766,PTHR10766:SF54			K17086	GO:0016021	AT5G35160.2		Endomembrane protein 70 protein family
Ciclev10002876m.g	151.914	0.943678	8.78507e-05	0.000993835	126	93	91	214	150	257	NA
Ciclev10002624m.g	3772.24	-0.461454	8.87967e-05	0.00100398	4737	4150	4064	3373	2825	3530	Ciclev10002624m.g	PF03637	PTHR22599,PTHR22599:SF26					AT5G45550.1		Mob1/phocein family protein
Ciclev10024412m.g	24.9902	2.68825	8.88522e-05	0.00100406	4	13	3	38	44	49	Ciclev10024412m.g	PF00201	PTHR11926,PTHR11926:SF162	KOG1192	2.4.1.203		GO:0016758,GO:0008152	AT3G02100.1		UDP-Glycosyltransferase superfamily protein
Ciclev10025794m.g	1909.42	1.18095	8.89387e-05	0.00100448	1440	1106	951	2294	1843	4140	Ciclev10025794m.g	PF03069	PTHR31891,PTHR31891:SF1		3.5.1.49		GO:0016811	AT4G37550.1		Acetamidase/Formamidase family protein
Ciclev10013155m.g	325.752	0.64	9.03967e-05	0.00102039	273	245	237	431	319	476	Ciclev10013155m.g		PTHR36792,PTHR36792:SF2					AT5G05360.1
Ciclev10000343m.g	1678.59	0.581329	9.08026e-05	0.00102441	1422	1437	1139	1996	1788	2384	Ciclev10000343m.g		PTHR21669,PTHR21669:SF13					AT1G21610.1		wound-responsive family protein
Ciclev10029934m.g	343.401	1.16376	9.11144e-05	0.00102736	199	226	200	383	528	512	Ciclev10029934m.g				4.2.1.119			AT5G60335.1		Thioesterase superfamily protein
Ciclev10026346m.g	3093.45	-0.578529	9.12059e-05	0.00102783	3811	4222	2995	2762	2108	2766	Ciclev10026346m.g	PF00719	PTHR10286,PTHR10286:SF13		3.6.1.1	K01507	GO:0006796,GO:0005737,GO:0004427,GO:0000287	AT2G18230.1	AtPPa2,PPa2	pyrophosphorylase 2
Ciclev10032408m.g	1441.47	0.996376	9.12718e-05	0.00102801	1285	838	767	2639	1521	1785	Ciclev10032408m.g	PF06206	PTHR35137,PTHR35137:SF1				GO:0017009	AT5G51020.1	CRL	crumpled leaf
Ciclev10000827m.g	3766.87	-1.65827	9.16848e-05	0.00103209	3751	6420	6427	1175	2063	2178	Ciclev10000827m.g	PF00650	PTHR23324,PTHR23324:SF43	KOG1471				AT2G21520.2		Sec14p-like phosphatidylinositol transfer family protein
Ciclev10016221m.g	2239.18	-1.16609	9.20624e-05	0.00103578	3811	2009	3333	1686	1191	1366	Ciclev10016221m.g	PF04193	PTHR13131,PTHR13131:SF5			K12386		AT5G40670.1		PQ-loop repeat family protein / transmembrane family protein
Ciclev10007747m.g	4210.15	-0.584055	9.21507e-05	0.0010362	4797	5460	4661	3670	2981	3681	Ciclev10007747m.g	PF07651	PTHR22951,PTHR22951:SF27	KOG0251			GO:0005543	AT4G32285.1		ENTH/ANTH/VHS superfamily protein
Ciclev10025891m.g	1557.74	-0.720429	9.2585e-05	0.00104052	1896	1788	2015	1360	1035	1215	Ciclev10025891m.g	PF13414	PTHR21581,PTHR21581:SF6	KOG2796				AT4G39820.1		Tetratricopeptide repeat (TPR)-like superfamily protein
Ciclev10024951m.g	10709.5	-0.706087	9.26761e-05	0.00104097	14322	12820	12221	7469	7864	9422	Ciclev10024951m.g	PF02225,PF05922,PF00082	PTHR10795,PTHR10795:SF388		3.4.14.10		GO:0006508,GO:0004252	AT5G67360.1	ARA12	Subtilase family protein
Ciclev10032230m.g	605.104	-0.735341	9.27593e-05	0.00104134	704	819	708	472	372	557	Ciclev10032230m.g	PF02586	PTHR13604,PTHR13604:SF0					AT2G26470.1
Ciclev10019035m.g	1721.96	1.06797	9.31765e-05	0.00104545	1297	1310	738	2234	1769	3236	Ciclev10019035m.g	PF01764	PTHR21493,PTHR21493:SF94		3.1.1.1	K18875	GO:0006629	AT3G48090.1	ATEDS1,EDS1	alpha/beta-Hydrolases superfamily protein
Ciclev10002151m.g	9308.07	-1.00643	9.33063e-05	0.00104633	10522	12015	13746	5780	6035	6983	Ciclev10002151m.g	PF04144	PTHR10687,PTHR10687:SF15	KOG3088			GO:0016021,GO:0015031	AT1G32050.1		SCAMP family protein
Ciclev10026683m.g	586.667	-1.03156	9.33643e-05	0.00104641	1101	607	657	395	369	410	Ciclev10026683m.g	PF00011	PTHR11527,PTHR11527:SF106	KOG3591		K13993		AT1G54050.1		HSP20-like chaperones superfamily protein
Ciclev10004816m.g	264.151	-1.12091	9.37059e-05	0.00104967	285	372	398	175	158	174	Ciclev10004816m.g	PF01554	PTHR11206,PTHR11206:SF128	KOG1347			GO:0055085,GO:0016020,GO:0015297,GO:0015238,GO:0006855	AT1G51340.2		MATE efflux family protein
Ciclev10031522m.g	1192.48	-1.35071	9.40797e-05	0.00105328	1910	1447	1708	1035	574	458	Ciclev10031522m.g	PF14531,PF03822	PTHR24347,PTHR24347:SF167	KOG0583	2.7.11.1		GO:0007165	AT5G58380.1	CIPK10,PKS2,SIP1,SNRK3.8	SOS3-interacting protein 1
Ciclev10013613m.g	230.539	-0.822155	9.42166e-05	0.00105424	329	287	259	197	159	152	Ciclev10013613m.g	PF01535,PF13041	PTHR24015,PTHR24015:SF316					AT2G38420.1		Pentatricopeptide repeat (PPR) superfamily protein
Ciclev10019743m.g	1527.46	-0.574584	9.44256e-05	0.001056	1834	1870	1701	1499	983	1312	Ciclev10019743m.g	PF00561	PTHR10992,PTHR10992:SF749		3.4.11.5			AT3G61540.1		alpha/beta-Hydrolases superfamily protein
Ciclev10018680m.g	9546.59	-0.895875	9.45332e-05	0.00105663	15261	10005	11666	8812	5465	6328	Ciclev10018680m.g		PTHR12444,PTHR12444:SF2	KOG1877				AT1G05960.1		ARM repeat superfamily protein
Ciclev10013651m.g	51.927	2.31	9.60461e-05	0.00107296	28	16	9	58	117	78	Ciclev10013651m.g	PF00069,PF00139	PTHR27007,PTHR27007:SF43	KOG1187	2.7.11.1		GO:0006468,GO:0005524,GO:0004672,GO:0030246	AT5G01550.1	LECRKA4.2	lectin receptor kinase a4.1
Ciclev10028419m.g	188.418	2.487	9.6337e-05	0.00107562	86	67	22	140	445	346	Ciclev10028419m.g	PF00201	PTHR11926,PTHR11926:SF102				GO:0016758,GO:0008152	AT5G59580.1	UGT76E1	UDP-glucosyl transferase 76E1
Ciclev10023558m.g	43.0974	-2.95738	9.64195e-05	0.00107596	66	69	88	20	1	11	Ciclev10023558m.g	PF05922,PF02225,PF00082	PTHR10795,PTHR10795:SF370		3.4.21.25		GO:0006508,GO:0004252	AT1G04110.1	SDD1	Subtilase family protein
Ciclev10011511m.g	1004.07	1.14526	9.73289e-05	0.00108493	777	660	443	1094	1213	1936	Ciclev10011511m.g	PF00067	PTHR24298,PTHR24298:SF119	KOG0156			GO:0055114,GO:0020037,GO:0016705,GO:0005506	AT3G52970.1	CYP76G1	cytochrome P450, family 76, subfamily G, polypeptide 1
Ciclev10011566m.g	1805.71	-0.535012	9.72887e-05	0.00108493	2117	2162	2031	1687	1278	1565	Ciclev10011566m.g	PF00026	PTHR13683,PTHR13683:SF287		3.4.23.12		GO:0006508,GO:0004190	AT3G02740.1		Eukaryotic aspartyl protease family protein
Ciclev10032137m.g	1090.56	0.544984	9.77933e-05	0.00108951	932	886	810	1310	1182	1465	Ciclev10032137m.g	PF00536	PTHR10627	KOG4374			GO:0005515	AT3G48800.1		Sterile alpha motif (SAM) domain-containing protein
Ciclev10024352m.g	24.6793	2.74011	9.80349e-05	0.00109102	7	5	7	81	27	27	Ciclev10024352m.g		PTHR12112,PTHR12112:SF22		3.6.1.1
Ciclev10028887m.g	1847.53	-0.516079	9.80244e-05	0.00109102	2237	2312	1902	1777	1330	1561	Ciclev10028887m.g	PF06217	PTHR31421,PTHR31421:SF3					AT2G21240.2	ATBPC4,BBR,BPC4	basic pentacysteine 4
Ciclev10017070m.g	208.55	-1.01202	9.86448e-05	0.00109722	240	332	251	172	104	153	Ciclev10017070m.g	PF00407	PTHR31213,PTHR31213:SF24				GO:0009607,GO:0006952	AT1G24020.2	MLP423	MLP-like protein 423
Ciclev10011400m.g	18569	-2.18376	9.88887e-05	0.00109933	20810	36845	31154	2434	6938	10848	Ciclev10011400m.g	PF07732,PF07731,PF00394	PTHR11709,PTHR11709:SF93		1.10.3.2	K05909	GO:0005507,GO:0055114,GO:0016491	AT2G38080.1	ATLMCO4,IRX12,LAC4,LMCO4	Laccase/Diphenol oxidase family protein
Ciclev10006074m.g	117.659	2.56359	9.91538e-05	0.00110147	34	38	29	56	223	324	Ciclev10006074m.g	PF00407	PTHR31213,PTHR31213:SF13				GO:0009607,GO:0006952	AT1G70880.1		Polyketide cyclase/dehydrase and lipid transport superfamily protein
Ciclev10013128m.g	8774.53	-0.736551	9.91879e-05	0.00110147	9776	12160	10368	6844	6085	7174	Ciclev10013128m.g	PF04667	PTHR10358,PTHR10358:SF7					AT5G64130.1		cAMP-regulated phosphoprotein 19-related protein
Ciclev10027954m.g	4555.83	2.75206	9.97372e-05	0.00110697	2328	594	708	4000	3534	17842	Ciclev10027954m.g	PF00005	PTHR19241,PTHR19241:SF301		3.6.3.36		GO:0016887,GO:0005524	AT1G17840.1	ABCG11,ATWBC11,COF1,DSO,WBC11	white-brown complex homolog protein 11
Ciclev10007667m.g	1039.11	1.4062	0.000100131	0.00110895	633	686	389	1024	1339	2261	Ciclev10007667m.g	PF08276,PF00954,PF07714	PTHR27002		2.7.11.1		GO:0048544,GO:0006468,GO:0004672	AT4G21380.1	ARK3,RK3	receptor kinase 3
Ciclev10018315m.g	3460.94	-1.62403	0.000100082	0.00110895	5352	4701	5341	2649	1622	894	Ciclev10018315m.g	PF08263,PF00069	PTHR27000,PTHR27000:SF114	KOG1187	2.7.11.1		GO:0006468,GO:0005524,GO:0004672	AT3G47570.1		Leucine-rich repeat protein kinase family protein
Ciclev10025756m.g	100.797	-1.12981	0.000100093	0.00110895	139	115	152	72	55	67	Ciclev10025756m.g	PF00370,PF02782	PTHR10196,PTHR10196:SF69	KOG2517	2.7.1.30	K00864	GO:0016773,GO:0005975	AT1G80460.1	GLI1,NHO1	Actin-like ATPase superfamily protein
Ciclev10026953m.g	644.619	0.965043	0.000100108	0.00110895	420	532	346	1008	826	759	Ciclev10026953m.g	PF01535,PF13041	PTHR24015,PTHR24015:SF753					AT2G17525.1		Pentatricopeptide repeat (PPR) superfamily protein
Ciclev10003245m.g	26.2253	-2.51133	0.000100399	0.00111046	46	41	45	8	2	15	NA
Ciclev10015851m.g	812.733	0.74043	0.00010043	0.00111046	726	575	515	977	850	1306	Ciclev10015851m.g	PF00400	PTHR19861	KOG1446		K14962	GO:0005515	AT5G14530.1		Transducin/WD40 repeat-like superfamily protein
Ciclev10024767m.g	13808.6	-1.58816	0.000100396	0.00111046	13427	22995	23640	4710	7301	8750	Ciclev10024767m.g	PF05911	PTHR31580,PTHR31580:SF3					AT2G23360.1		Plant protein of unknown function (DUF869)
Ciclev10002797m.g	1984.01	-0.558356	0.000100656	0.00111236	2621	2113	2265	1759	1336	1851	Ciclev10002797m.g	PF01217	PTHR11753,PTHR11753:SF17	KOG0935		K11827	GO:0015031,GO:0008565	AT1G47830.1		SNARE-like superfamily protein
Ciclev10013600m.g	57.5305	-1.37274	0.000100865	0.00111347	100	79	69	46	26	27	Ciclev10013600m.g	PF03372	PTHR11200,PTHR11200:SF115	KOG0565				AT2G37440.1		DNAse I-like superfamily protein
Ciclev10022800m.g	603.979	-1.22902	0.000100829	0.00111347	1009	593	899	503	296	316	Ciclev10022800m.g		PTHR35725,PTHR35725:SF1					AT2G47930.1	AGP26,ATAGP26	arabinogalactan protein 26
Ciclev10014760m.g	13383.4	-0.805566	0.000100988	0.00111424	18755	13782	17680	11750	8385	9810	Ciclev10014760m.g	PF00365	PTHR13697,PTHR13697:SF26		2.7.1.90	K00895	GO:0006096,GO:0003872	AT1G12000.1		Phosphofructokinase family protein
Ciclev10009425m.g	168.909	1.04009	0.000101669	0.00112114	106	114	106	196	220	275	Ciclev10009425m.g		PTHR10516,PTHR10516:SF250		5.2.1.8			AT4G26555.1		FKBP-like peptidyl-prolyl cis-trans isomerase family protein
Ciclev10017097m.g	637.149	-1.18657	0.00010233	0.00112782	702	848	1024	360	396	421	Ciclev10017097m.g		PTHR36036					AT3G22070.1		proline-rich family protein
Ciclev10033079m.g	194.18	-1.6494	0.000103658	0.00114185	235	341	288	61	75	154	Ciclev10033079m.g		PTHR35296					AT2G35290.1
Ciclev10015638m.g	5005.77	-0.6393	0.000104305	0.00114836	6621	5441	5965	4511	3557	3908	Ciclev10015638m.g	PF03223	PTHR10137	KOG2909		K02148	GO:0033180,GO:0015991,GO:0015078	AT1G12840.1	ATVHA-C,DET3	vacuolar ATP synthase subunit C (VATC) / V-ATPase C subunit / vacuolar proton pump C subunit (DET3)
Ciclev10010994m.g	3737.74	-1.1555	0.000104759	0.00115218	5947	4114	5200	3203	2110	1773	Ciclev10010994m.g	PF08263,PF13855,PF07714	PTHR27000,PTHR27000:SF112	KOG1187	2.7.11.1		GO:0005515,GO:0006468,GO:0004672	AT5G01890.1		Leucine-rich receptor-like protein kinase family protein
Ciclev10018742m.g	3186.51	-0.886819	0.000104764	0.00115218	3363	4809	3976	2346	1955	2565	Ciclev10018742m.g	PF12215,PF04685	PTHR12654,PTHR12654:SF3		3.2.1.45	K17108	GO:0016021,GO:0006665,GO:0004348	AT5G49900.1		Beta-glucosidase, GBA2 type family protein
Ciclev10004634m.g	2598.65	-0.871786	0.000105194	0.00115629	2758	3643	3442	2139	1558	1955	Ciclev10004634m.g	PF00999	PTHR16254,PTHR16254:SF9	KOG1650			GO:0055085,GO:0016021,GO:0015299,GO:0006812	AT5G51710.1	ATKEA5,KEA5	K+ efflux antiporter 5
Ciclev10005918m.g	2424.23	-0.816629	0.000105414	0.00115686	3409	2506	3208	2100	1340	2009	Ciclev10005918m.g	PF08718	PTHR10219,PTHR10219:SF36	KOG3221			GO:0051861,GO:0046836,GO:0017089,GO:0005737	AT2G33470.2	ATGLTP1,GLTP1	glycolipid transfer protein 1
Ciclev10006802m.g	66.8645	2.9071	0.000105311	0.00115686	32	13	4	67	88	212	Ciclev10006802m.g	PF05627	PTHR33159,PTHR33159:SF6			K13456		AT3G25070.1	RIN4	RPM1 interacting protein 4
Ciclev10019636m.g	2754.43	0.715848	0.000105406	0.00115686	2505	1841	1863	3820	2536	4294	Ciclev10019636m.g	PF00378	PTHR11941,PTHR11941:SF61	KOG1679	4.2.1.18		GO:0008152,GO:0003824	AT4G16800.1		ATP-dependent caseinolytic (Clp) protease/crotonase family protein
Ciclev10003703m.g	52.7154	1.67386	0.000105649	0.0011584	20	19	34	88	63	97	Ciclev10003703m.g	PF01301	PTHR23421,PTHR23421:SF74		3.2.1.23		GO:0005975,GO:0004553	AT3G13750.1	BGAL1	beta galactosidase 1
Ciclev10026068m.g	845.437	0.544033	0.000105668	0.0011584	810	642	597	1097	902	1073	Ciclev10026068m.g	PF01207	PTHR11082,PTHR11082:SF4		1.3.1.91	K05543	GO:0055114,GO:0050660,GO:0017150,GO:0008033	AT3G49640.1		Aldolase-type TIM barrel family protein
Ciclev10000152m.g	7386.58	0.453292	0.000105787	0.00115847	6431	6408	5636	8919	7605	9639	Ciclev10000152m.g	PF13802,PF01055	PTHR22762,PTHR22762:SF7	KOG1065	3.2.1.20	K01187	GO:0005975,GO:0004553	AT3G23640.1	HGL1	heteroglycan glucosidase 1
Ciclev10019238m.g	2036.83	0.540386	0.000105769	0.00115847	1929	1672	1354	2463	2131	2810	Ciclev10019238m.g	PF07287	PTHR13943,PTHR13943:SF48					AT1G01770.1
Ciclev10001459m.g	294.735	-1.43589	0.000106021	0.00116042	468	472	344	271	100	129	Ciclev10001459m.g	PF03405	PTHR31155		1.14.19.2	K03921	GO:0055114,GO:0045300,GO:0006631	AT3G02630.1		Plant stearoyl-acyl-carrier-protein desaturase family protein
Ciclev10025391m.g	889.536	2.16335	0.000106375	0.00116367	335	512	137	1451	642	2563	Ciclev10025391m.g	PF00067	PTHR24298,PTHR24298:SF51		1.14.13.21		GO:0055114,GO:0020037,GO:0016705,GO:0005506	AT5G07990.1	CYP75B1,D501,TT7	Cytochrome P450 superfamily protein
Ciclev10007026m.g	644.032	-1.79594	0.000107262	0.00117242	814	1050	1059	140	327	394	Ciclev10007026m.g	PF00149	PTHR32440,PTHR32440:SF11	KOG1432			GO:0016787	AT3G10150.1	ATPAP16,PAP16	purple acid phosphatase 16
Ciclev10011167m.g	1496.75	1.81768	0.00010729	0.00117242	619	844	505	1180	1953	4047	Ciclev10011167m.g	PF00005,PF01061	PTHR19241,PTHR19241:SF258	KOG0061	3.6.3.29		GO:0016887,GO:0005524,GO:0016020	AT2G37360.1		ABC-2 type transporter family protein
Ciclev10013919m.g	163.61	1.77311	0.000107398	0.00117257	50	97	70	160	256	350	Ciclev10013919m.g	PF00069	PTHR27006		2.7.11.1		GO:0006468,GO:0005524,GO:0004672	AT3G09010.1		Protein kinase superfamily protein
Ciclev10021200m.g	22.7155	7.92933	0.000107417	0.00117257	0	0	0	1	21	123	Ciclev10021200m.g	PF00069	PTHR27009,PTHR27009:SF21	KOG1187	3.1.4.46	K04730	GO:0006468,GO:0005524,GO:0004672	AT4G18250.1		receptor serine/threonine kinase, putative
Ciclev10027702m.g	1340.09	0.747724	0.000107953	0.0011778	1230	1006	763	1620	1583	1919	Ciclev10027702m.g	PF08302	PTHR35460,PTHR35460:SF1		3.1.4.37		GO:0006388,GO:0005524,GO:0003972	AT1G07910.1	ATRNL,RNL	RNAligase
Ciclev10017576m.g	16.6027	3.76474	0.000108384	0.00118187	6	0	1	36	21	40	Ciclev10017576m.g	PF14432,PF01535,PF13041	PTHR24015,PTHR24015:SF806					AT2G41080.1		Tetratricopeptide repeat (TPR)-like superfamily protein
Ciclev10027663m.g	3550.96	-0.559797	0.000108614	0.00118375	4219	4647	3679	3035	2631	3109	Ciclev10027663m.g	PF00271	PTHR10799,PTHR10799:SF620		3.6.4.12			AT1G08060.2	MOM,MOM1	ATP-dependent helicase family protein
Ciclev10003062m.g	28.6576	2.89603	0.000108782	0.00118432	10	1	9	40	54	58	NA
Ciclev10032086m.g	52.1644	-2.32965	0.000108742	0.00118432	93	107	60	12	28	10	Ciclev10032086m.g	PF13855,PF08263	PTHR27000,PTHR27000:SF136				GO:0005515	AT5G06860.1	ATPGIP1,PGIP1	polygalacturonase inhibiting protein 1
Ciclev10026305m.g	2686.81	-0.650913	0.000109337	0.00118974	3694	2799	3223	2384	1685	2392	Ciclev10026305m.g		PTHR34208,PTHR34208:SF1					AT3G49720.1
Ciclev10027410m.g	41.8234	2.11443	0.000109738	0.00119347	24	19	5	81	63	64	Ciclev10027410m.g	PF12874	PTHR10593,PTHR10593:SF41					AT3G57670.1	NTT,WIP2	C2H2-type zinc finger family protein
Ciclev10020368m.g	435.536	0.772968	0.000109881	0.00119375	287	332	326	619	457	617	Ciclev10020368m.g	PF13410,PF13409	PTHR32419,PTHR32419:SF21	KOG2903		K07393	GO:0005515	AT5G44000.1		Glutathione S-transferase family protein
Ciclev10030225m.g	74.5221	4.3785	0.000109849	0.00119375	4	0	15	56	88	303	Ciclev10030225m.g	PF00067	PTHR24298,PTHR24298:SF121	KOG0156	1.14.13.152		GO:0055114,GO:0020037,GO:0016705,GO:0005506	AT2G45550.1	CYP76C4	cytochrome P450, family 76, subfamily C, polypeptide 4
Ciclev10000804m.g	11905.3	-0.628208	0.000110232	0.00119693	16806	12697	13433	11424	7877	9506	Ciclev10000804m.g	PF03765,PF00650	PTHR23324,PTHR23324:SF48	KOG1471				AT4G09160.1		SEC14 cytosolic factor family protein / phosphoglyceride transfer family protein
Ciclev10003608m.g	147.102	-0.804797	0.000111059	0.00120528	204	205	149	124	90	116	Ciclev10003608m.g							AT1G77320.1	MEI1	transcription coactivators
Ciclev10028741m.g	1235	0.774564	0.000111296	0.00120721	883	1091	734	1635	1253	1930	Ciclev10028741m.g	PF02535	PTHR11040,PTHR11040:SF26	KOG1558			GO:0055085,GO:0046873,GO:0030001,GO:0016020	AT2G30080.1	ATZIP6,ZIP6	ZIP metal ion transporter family
Ciclev10018902m.g	122.562	1.43787	0.000111806	0.00121196	72	91	36	169	173	203	Ciclev10018902m.g	PF01453,PF00069	PTHR27002,PTHR27002:SF64	KOG1187	2.7.11.1		GO:0006468,GO:0005524,GO:0004672	AT5G60900.1	RLK1	receptor-like protein kinase 1
Ciclev10033523m.g	21.4697	3.20467	0.000111851	0.00121196	8	5	0	38	28	55	Ciclev10033523m.g	PF13855	PTHR27000		2.7.11.1		GO:0005515	AT1G35710.1		Protein kinase family protein with leucine-rich repeat domain
Ciclev10029208m.g	74.7084	2.47975	0.000112112	0.00121388	21	24	22	55	83	259	Ciclev10029208m.g	PF04450	PTHR33321					AT2G15220.1		Plant basic secretory protein (BSP) family protein
Ciclev10031919m.g	234.956	1.92256	0.000112146	0.00121388	135	84	76	193	295	662	Ciclev10031919m.g	PF00191	PTHR10502,PTHR10502:SF99				GO:0005544,GO:0005509	AT2G38760.1	ANN3,ANNAT3	annexin 3
Ciclev10030075m.g	20.7734	2.50734	0.000112286	0.00121475	11	6	2	47	27	36	Ciclev10030075m.g	PF00004	PTHR23155,PTHR23155:SF554				GO:0005524	AT1G12220.1	RPS5	Disease resistance protein (CC-NBS-LRR class) family
Ciclev10007468m.g	5.95703	5.99927	0.000112939	0.00122117	0	0	0	12	9	16	Ciclev10007468m.g	PF08276,PF00954,PF01453,PF07714	PTHR27002,PTHR27002:SF95	KOG1187	2.7.11.1		GO:0048544,GO:0006468,GO:0004672	AT4G27290.1		S-locus lectin protein kinase family protein
Ciclev10013253m.g	243.999	1.13973	0.00011383	0.00123015	219	150	93	387	281	367	NA
[truncated: 20,415 more rows]
