# Supplementary material for: Dissection of transcriptional events in graft incompatible reactions of “Bearss” lemon (Citrus limon) and “Valencia” sweet orange (C. sinensis) on a novel citrandarin (C. reticulata × Poncirus trifoliata) rootstock
Source: Front Plant Sci. 2024 Jun 20;15:1421734. doi: 10.3389/fpls.2024.1421734 (PMC11222572; doi:10.3389/fpls.2024.1421734)
Supplement: Supplementary file 9 [file Table7.xlsx]

## Sheet: Info
https://biit.cs.ut.ee/gprofiler/gost
# version: e109_eg56_p17_1d3191d
# date: 7/17/2023
# organism: cclementina
# all results: false
# ordered: false
# no iea: false
# sources: GO:MF	GO:BP	GO:CC	KEGG	REAC	WP	TF	MIRNA	HPA	CORUM	HP
# combined: true
# numeric ns: ENTREZGENE
# domain scope: annotated
# measure underrepresentation: false
# significance threshold method: g_SCS
# user threshold: 0.05
# no evidences: false

## Sheet: Enrichment Results
Table S7. Results of the gene enrichment analysis using g:Profiler's G:OSt tool of all DEGs (pAdj <0.05), induced DEGs (pAdj <0.05, log2FC ≥ 1) and repressed DEGs (pAdj <0.05, log2FC ≤ -1).
Queary	Source	Term name	Term ID	Term size	Effective domain size	Highlighted	pAdj BL/US-1283_AGU	Query size BL/US-1283_AGU	Intersection size BL/US-1283_AGU	Rich Factor BL/US-1283_AGU	pAdj VL/US-1283_AGU	Query size VL/US-1283_AGU	Intersection size VL/US-1283_AGU	Rich Factor VL/US-1283_AGU	pAdj BL/US-1283_BGU	Query size BL/US-1283_BGU	Intersection size BL/US-1283_BGU	Rich Factor BL/US-1283_BGU	pAdj VL/US-1283_BGU	Query size VL/US-1283_BGU	Intersection size VL/US-1283_BGU	Rich Factor VL/US-1283_BGU
DEGs pAdj ≤ 0.05	GO:MF	ADP binding	GO:0043531	405	15883	false,false,true,true	1	71	2	0.00493827	1	137	2	0.00493827	8.94554e-16	3161	155	0.382716	8.44995e-26	1767	126	0.311111
DEGs pAdj ≤ 0.05	GO:MF	purine ribonucleotide binding	GO:0032555	2870	15883	false,false,false,false	1	71	12	0.00418118	1	137	15	0.00522648	7.43195e-13	3161	726	0.252962	2.93025e-08	1767	420	0.146341
DEGs pAdj ≤ 0.05	GO:MF	ribonucleotide binding	GO:0032553	2891	15883	false,false,false,false	1	71	12	0.00415081	1	137	15	0.00518852	9.36429e-13	3161	730	0.252508	3.72651e-08	1767	422	0.14597
DEGs pAdj ≤ 0.05	GO:MF	purine nucleotide binding	GO:0017076	2978	15883	false,false,false,false	1	71	13	0.00436535	1	137	15	0.00503694	1.37039e-12	3161	748	0.251175	3.4212e-07	1767	427	0.143385
DEGs pAdj ≤ 0.05	GO:MF	carbohydrate derivative binding	GO:0097367	2914	15883	false,false,false,false	1	71	12	0.00411805	1	137	15	0.00514756	4.37696e-12	3161	731	0.250858	5.20998e-08	1767	424	0.145504
DEGs pAdj ≤ 0.05	GO:MF	nucleoside phosphate binding	GO:1901265	3168	15883	false,false,false,false	1	71	13	0.00410354	1	137	19	0.00599747	1.98233e-11	3161	782	0.246843	2.57994e-07	1767	451	0.142361
DEGs pAdj ≤ 0.05	GO:MF	nucleotide binding	GO:0000166	3168	15883	false,false,false,false	1	71	13	0.00410354	1	137	19	0.00599747	1.98233e-11	3161	782	0.246843	2.57994e-07	1767	451	0.142361
DEGs pAdj ≤ 0.05	GO:MF	adenyl ribonucleotide binding	GO:0032559	2646	15883	false,false,false,false	1	71	12	0.00453515	1	137	15	0.00566893	4.99229e-11	3161	666	0.251701	1.01072e-09	1767	400	0.151172
DEGs pAdj ≤ 0.05	GO:MF	adenyl nucleotide binding	GO:0030554	2754	15883	false,false,false,false	1	71	13	0.00472041	1	137	15	0.00544662	9.0276e-11	3161	688	0.249818	1.65125e-08	1767	407	0.147785
DEGs pAdj ≤ 0.05	GO:MF	anion binding	GO:0043168	3236	15883	false,false,false,false	1	71	14	0.00432633	1	137	19	0.00587145	1.02213e-10	3161	792	0.244747	1.98322e-07	1767	460	0.142151
DEGs pAdj ≤ 0.05	GO:MF	small molecule binding	GO:0036094	3330	15883	false,false,false,false	1	71	14	0.0042042	1	137	20	0.00600601	1.09192e-10	3161	812	0.243844	6.88165e-07	1767	468	0.140541
DEGs pAdj ≤ 0.05	GO:MF	purine ribonucleoside triphosphate binding	GO:0035639	2568	15883	false,false,false,false	1	71	12	0.0046729	1	137	14	0.00545171	8.30305e-06	3161	613	0.238707	0.394541	1767	331	0.128894
DEGs pAdj ≤ 0.05	GO:MF	protein kinase activity	GO:0004672	1266	15883	false,false,true,true	1	71	7	0.00552923	1	137	8	0.00631912	5.26026e-05	3161	323	0.255134	0.00443933	1767	188	0.148499
DEGs pAdj ≤ 0.05	GO:MF	ion binding	GO:0043167	5541	15883	false,false,false,false	1	71	24	0.00433135	1	137	36	0.00649702	0.000711844	3161	1212	0.218733	0.000126035	1767	711	0.128316
DEGs pAdj ≤ 0.05	GO:MF	phosphotransferase activity, alcohol group as acceptor	GO:0016773	1387	15883	false,false,false,false	1	71	7	0.00504686	1	137	8	0.00576784	0.000202745	3161	346	0.249459	0.0761366	1767	195	0.140591
DEGs pAdj ≤ 0.05	GO:MF	ATP binding	GO:0005524	2344	15883	false,false,false,false	1	71	12	0.00511945	1	137	14	0.0059727	0.000238221	3161	553	0.235922	0.0825547	1767	311	0.132679
DEGs pAdj ≤ 0.05	GO:MF	transferase activity	GO:0016740	3457	15883	false,false,false,false	1	71	14	0.00404975	1	137	28	0.00809951	0.000598708	3161	784	0.226786	1	1767	419	0.121203
DEGs pAdj ≤ 0.05	GO:MF	kinase activity	GO:0016301	1455	15883	false,false,false,false	1	71	7	0.004811	1	137	9	0.00618557	0.000722893	3161	357	0.245361	0.0633121	1767	204	0.140206
DEGs pAdj ≤ 0.05	GO:MF	active transmembrane transporter activity	GO:0022804	405	15883	false,false,false,true	1	71	2	0.00493827	1	137	9	0.0222222	0.376891	3161	105	0.259259	0.000954833	1767	76	0.187654
DEGs pAdj ≤ 0.05	GO:MF	protein serine/threonine kinase activity	GO:0004674	564	15883	false,false,false,false	1	71	4	0.0070922	1	137	5	0.00886525	0.00334014	3161	153	0.271277	0.125883	1767	89	0.157801
DEGs pAdj ≤ 0.05	GO:MF	transferase activity, transferring phosphorus-containing groups	GO:0016772	1610	15883	false,false,false,false	1	71	7	0.00434783	1	137	9	0.00559006	0.00664713	3161	383	0.237888	0.595555	1767	215	0.13354
DEGs pAdj ≤ 0.05	GO:MF	ATPase-coupled transmembrane transporter activity	GO:0042626	190	15883	false,false,true,true	1	71	1	0.00526316	1	137	1	0.00526316	0.00970429	3161	61	0.321053	0.0343689	1767	39	0.205263
DEGs pAdj ≤ 0.05	GO:MF	active monoatomic ion transmembrane transporter activity	GO:0022853	107	15883	false,false,false,false	1	71	0	0	1	137	3	0.0280374	0.0579412	3161	37	0.345794	0.0101266	1767	27	0.252336
DEGs pAdj ≤ 0.05	GO:MF	sequence-specific DNA binding	GO:0043565	304	15883	false,true,false,false	1	71	3	0.00986842	0.0148694	137	11	0.0361842	1	3161	56	0.184211	1	1767	41	0.134868
DEGs pAdj ≤ 0.05	GO:MF	GTPase activity	GO:0003924	158	15883	false,false,true,false	1	71	0	0	1	137	0	0	0.0167715	3161	52	0.329114	1	1767	15	0.0949367
DEGs pAdj ≤ 0.05	GO:MF	glutathione transferase activity	GO:0004364	77	15883	false,false,false,true	1	71	0	0	1	137	1	0.012987	1	3161	25	0.324675	0.0222237	1767	21	0.272727
DEGs pAdj ≤ 0.05	GO:MF	glycosyltransferase activity	GO:0016757	556	15883	false,false,false,false	1	71	2	0.00359712	1	137	9	0.0161871	0.0287259	3161	146	0.26259	1	1767	72	0.129496
DEGs pAdj ≤ 0.05	GO:MF	secondary active transmembrane transporter activity	GO:0015291	184	15883	false,true,false,false	1	71	1	0.00543478	0.0441758	137	8	0.0434783	1	3161	39	0.211957	1	1767	33	0.179348
DEGs pAdj ≤ 0.05	GO:MF	primary active transmembrane transporter activity	GO:0015399	220	15883	false,false,false,false	1	71	1	0.00454545	1	137	1	0.00454545	0.0470519	3161	66	0.3	0.0505296	1767	43	0.195455
DEGs pAdj ≤ 0.05	GO:BP	defense response	GO:0006952	608	12254	false,false,true,true	1	55	6	0.00986842	1	113	8	0.0131579	1.95675e-05	2395	173	0.284539	1.299e-11	1306	127	0.208882
DEGs pAdj ≤ 0.05	GO:BP	vesicle-mediated transport	GO:0016192	278	12254	false,false,true,false	1	55	1	0.00359712	1	113	0	0	2.58556e-06	2395	95	0.341727	1	1306	22	0.0791367
DEGs pAdj ≤ 0.05	GO:BP	protein phosphorylation	GO:0006468	1241	12254	false,false,true,true	1	55	7	0.00564061	1	113	7	0.00564061	3.13213e-06	2395	321	0.258662	0.000509218	1306	184	0.148268
DEGs pAdj ≤ 0.05	GO:BP	response to stress	GO:0006950	1266	12254	false,false,false,false	1	55	9	0.007109	1	113	17	0.0134281	1	2395	283	0.223539	8.66869e-05	1306	191	0.150869
DEGs pAdj ≤ 0.05	GO:BP	phosphorylation	GO:0016310	1403	12254	false,false,false,false	1	55	7	0.00498931	1	113	9	0.00641483	0.000124957	2395	347	0.247327	0.00553439	1306	198	0.141126
DEGs pAdj ≤ 0.05	GO:BP	response to stimulus	GO:0050896	2395	12254	false,false,false,false	1	55	13	0.00542797	1	113	31	0.0129436	1	2395	482	0.201253	0.00138994	1306	319	0.133194
DEGs pAdj ≤ 0.05	GO:BP	phosphorus metabolic process	GO:0006793	1836	12254	false,false,false,false	1	55	8	0.0043573	1	113	10	0.00544662	0.00144923	2395	432	0.235294	1	1306	231	0.125817
DEGs pAdj ≤ 0.05	GO:BP	localization	GO:0051179	1934	12254	false,false,false,false	1	55	9	0.00465357	1	113	20	0.0103413	0.00174907	2395	452	0.233713	1	1306	236	0.122027
DEGs pAdj ≤ 0.05	GO:BP	DNA integrity checkpoint signaling	GO:0031570	15	12254	false,false,false,true	1	55	0	0	1	113	0	0	1	2395	8	0.533333	0.0025852	1306	9	0.6
DEGs pAdj ≤ 0.05	GO:BP	cellular macromolecule localization	GO:0070727	418	12254	false,false,false,false	1	55	2	0.00478469	1	113	1	0.00239234	0.00270602	2395	119	0.284689	1	1306	40	0.0956938
DEGs pAdj ≤ 0.05	GO:BP	establishment of localization	GO:0051234	1898	12254	false,false,false,false	1	55	8	0.00421496	1	113	20	0.0105374	0.0045731	2395	441	0.23235	1	1306	229	0.120653
DEGs pAdj ≤ 0.05	GO:BP	phosphate-containing compound metabolic process	GO:0006796	1809	12254	false,false,false,false	1	55	7	0.00386954	1	113	10	0.00552792	0.00496302	2395	422	0.233278	1	1306	226	0.124931
DEGs pAdj ≤ 0.05	GO:BP	macromolecule modification	GO:0043412	2279	12254	false,false,false,false	1	55	9	0.0039491	1	113	11	0.00482668	0.00522478	2395	520	0.22817	1	1306	265	0.116279
DEGs pAdj ≤ 0.05	GO:BP	macromolecule localization	GO:0033036	528	12254	false,false,false,false	1	55	2	0.00378788	1	113	1	0.00189394	0.00594157	2395	143	0.270833	1	1306	50	0.094697
DEGs pAdj ≤ 0.05	GO:BP	protein localization	GO:0008104	416	12254	false,false,false,false	1	55	2	0.00480769	1	113	1	0.00240385	0.00603301	2395	117	0.28125	1	1306	39	0.09375
DEGs pAdj ≤ 0.05	GO:BP	signal transduction in response to DNA damage	GO:0042770	13	12254	false,false,false,false	1	55	0	0	1	113	0	0	0.579258	2395	8	0.615385	0.00697321	1306	8	0.615385
DEGs pAdj ≤ 0.05	GO:BP	DNA damage checkpoint signaling	GO:0000077	13	12254	false,false,false,false	1	55	0	0	1	113	0	0	0.579258	2395	8	0.615385	0.00697321	1306	8	0.615385
DEGs pAdj ≤ 0.05	GO:BP	retrograde vesicle-mediated transport, Golgi to endoplasmic reticulum	GO:0006890	13	12254	false,false,false,false	1	55	0	0	1	113	0	0	0.0070235	2395	10	0.769231	1	1306	2	0.153846
DEGs pAdj ≤ 0.05	GO:BP	negative regulation of cell cycle process	GO:0010948	24	12254	false,false,false,false	1	55	0	0	1	113	0	0	1	2395	10	0.416667	0.00703361	1306	11	0.458333
DEGs pAdj ≤ 0.05	GO:BP	protein modification process	GO:0036211	2059	12254	false,false,false,false	1	55	9	0.00437105	1	113	11	0.0053424	0.00717805	2395	473	0.229723	0.719861	1306	259	0.125789
DEGs pAdj ≤ 0.05	GO:BP	transport	GO:0006810	1885	12254	false,false,false,false	1	55	8	0.00424403	1	113	20	0.0106101	0.00847472	2395	436	0.2313	1	1306	227	0.120424
DEGs pAdj ≤ 0.05	GO:BP	regulation of jasmonic acid mediated signaling pathway	GO:2000022	17	12254	false,false,false,true	1	55	0	0	1	113	0	0	1	2395	9	0.529412	0.0102914	1306	9	0.529412
DEGs pAdj ≤ 0.05	GO:BP	cellular localization	GO:0051641	503	12254	false,false,false,false	1	55	2	0.00397614	1	113	1	0.00198807	0.0106661	2395	136	0.270378	1	1306	47	0.0934394
DEGs pAdj ≤ 0.05	GO:BP	establishment of protein localization	GO:0045184	408	12254	false,false,false,false	1	55	1	0.00245098	1	113	1	0.00245098	0.0107353	2395	114	0.279412	1	1306	38	0.0931373
DEGs pAdj ≤ 0.05	GO:BP	cell cycle checkpoint signaling	GO:0000075	21	12254	false,false,false,false	1	55	0	0	1	113	0	0	1	2395	9	0.428571	0.0116062	1306	10	0.47619
DEGs pAdj ≤ 0.05	GO:BP	negative regulation of cell cycle phase transition	GO:1901988	21	12254	false,false,false,false	1	55	0	0	1	113	0	0	1	2395	9	0.428571	0.0116062	1306	10	0.47619
DEGs pAdj ≤ 0.05	GO:BP	systemic acquired resistance, salicylic acid mediated signaling pathway	GO:0009862	18	12254	false,false,false,true	1	55	0	0	1	113	0	0	1	2395	9	0.5	0.0186371	1306	9	0.5
DEGs pAdj ≤ 0.05	GO:BP	protein transport	GO:0015031	401	12254	false,false,false,false	1	55	1	0.00249377	1	113	1	0.00249377	0.021284	2395	111	0.276808	1	1306	37	0.0922693
DEGs pAdj ≤ 0.05	GO:BP	Golgi vesicle transport	GO:0048193	69	12254	false,false,false,false	1	55	0	0	1	113	0	0	0.0248057	2395	28	0.405797	1	1306	4	0.057971
DEGs pAdj ≤ 0.05	GO:BP	regulation of salicylic acid mediated signaling pathway	GO:2000031	23	12254	false,false,false,true	1	55	0	0	1	113	0	0	1	2395	10	0.434783	0.0308162	1306	10	0.434783
DEGs pAdj ≤ 0.05	GO:BP	organic substance transport	GO:0071702	812	12254	false,false,false,false	1	55	2	0.00246305	1	113	8	0.00985222	0.0370742	2395	202	0.248768	1	1306	91	0.112069
DEGs pAdj ≤ 0.05	GO:BP	negative regulation of cell cycle	GO:0045786	28	12254	false,false,false,false	1	55	0	0	1	113	0	0	1	2395	11	0.392857	0.0404288	1306	11	0.392857
DEGs pAdj ≤ 0.05	GO:BP	cell cycle phase transition	GO:0044770	28	12254	false,false,false,false	1	55	0	0	1	113	0	0	1	2395	12	0.428571	0.0404288	1306	11	0.392857
DEGs pAdj ≤ 0.05	GO:BP	toxin catabolic process	GO:0009407	48	12254	false,false,false,true	1	55	0	0	1	113	1	0.0208333	1	2395	18	0.375	0.0473815	1306	15	0.3125
DEGs pAdj ≤ 0.05	GO:BP	toxin metabolic process	GO:0009404	48	12254	false,false,false,false	1	55	0	0	1	113	1	0.0208333	1	2395	18	0.375	0.0473815	1306	15	0.3125
DEGs pAdj ≤ 0.05	GO:CC	Golgi apparatus	GO:0005794	311	10931	false,false,true,false	1	45	0	0	1	96	0	0	1.59814e-18	2210	134	0.430868	1	1173	25	0.0803859
DEGs pAdj ≤ 0.05	GO:CC	membrane	GO:0016020	6268	10931	false,false,false,true	1	45	31	0.00494576	1	96	56	0.00893427	2.34648e-18	2210	1457	0.232451	2.02893e-10	1173	783	0.12492
DEGs pAdj ≤ 0.05	GO:CC	endomembrane system	GO:0012505	714	10931	false,false,false,false	1	45	0	0	1	96	2	0.00280112	6.3405e-15	2210	236	0.330532	1	1173	68	0.0952381
DEGs pAdj ≤ 0.05	GO:CC	Golgi membrane	GO:0000139	139	10931	false,false,false,false	1	45	0	0	1	96	0	0	1.65404e-10	2210	65	0.467626	1	1173	12	0.0863309
DEGs pAdj ≤ 0.05	GO:CC	bounding membrane of organelle	GO:0098588	338	10931	false,false,false,false	1	45	0	0	1	96	5	0.0147929	1.23902e-09	2210	121	0.357988	1	1173	35	0.10355
DEGs pAdj ≤ 0.05	GO:CC	coated membrane	GO:0048475	40	10931	false,false,false,false	1	45	0	0	1	96	0	0	1.63533e-09	2210	28	0.7	1	1173	4	0.1
DEGs pAdj ≤ 0.05	GO:CC	membrane coat	GO:0030117	40	10931	false,false,false,false	1	45	0	0	1	96	0	0	1.63533e-09	2210	28	0.7	1	1173	4	0.1
DEGs pAdj ≤ 0.05	GO:CC	coated vesicle membrane	GO:0030662	28	10931	false,false,false,false	1	45	0	0	1	96	0	0	8.40505e-07	2210	20	0.714286	1	1173	4	0.142857
DEGs pAdj ≤ 0.05	GO:CC	coated vesicle	GO:0030135	52	10931	false,false,false,false	1	45	0	0	1	96	0	0	1.95755e-06	2210	29	0.557692	1	1173	6	0.115385
DEGs pAdj ≤ 0.05	GO:CC	Golgi-associated vesicle membrane	GO:0030660	17	10931	false,false,false,false	1	45	0	0	1	96	0	0	8.14417e-06	2210	14	0.823529	1	1173	4	0.235294
DEGs pAdj ≤ 0.05	GO:CC	vesicle coat	GO:0030120	26	10931	false,false,false,false	1	45	0	0	1	96	0	0	1.05739e-05	2210	18	0.692308	1	1173	4	0.153846
DEGs pAdj ≤ 0.05	GO:CC	cytoplasmic vesicle membrane	GO:0030659	61	10931	false,false,false,false	1	45	0	0	1	96	0	0	4.64805e-05	2210	30	0.491803	1	1173	10	0.163934
DEGs pAdj ≤ 0.05	GO:CC	checkpoint clamp complex	GO:0030896	10	10931	false,false,true,true	1	45	0	0	1	96	0	0	0.0101491	2210	8	0.8	6.66721e-05	1173	8	0.8
DEGs pAdj ≤ 0.05	GO:CC	cytoplasmic vesicle	GO:0031410	141	10931	false,false,false,false	1	45	0	0	1	96	1	0.0070922	0.000153015	2210	53	0.375887	1	1173	16	0.113475
DEGs pAdj ≤ 0.05	GO:CC	intracellular vesicle	GO:0097708	141	10931	false,false,false,false	1	45	0	0	1	96	1	0.0070922	0.000153015	2210	53	0.375887	1	1173	16	0.113475
DEGs pAdj ≤ 0.05	GO:CC	vesicle membrane	GO:0012506	64	10931	false,false,false,false	1	45	0	0	1	96	0	0	0.000170654	2210	30	0.46875	1	1173	10	0.15625
DEGs pAdj ≤ 0.05	GO:CC	condensed nuclear chromosome	GO:0000794	11	10931	false,false,false,false	1	45	0	0	1	96	0	0	0.0305809	2210	8	0.727273	0.000221345	1173	8	0.727273
DEGs pAdj ≤ 0.05	GO:CC	Golgi-associated vesicle	GO:0005798	20	10931	false,false,false,false	1	45	0	0	1	96	0	0	0.000249455	2210	14	0.7	1	1173	4	0.2
DEGs pAdj ≤ 0.05	GO:CC	clathrin coat	GO:0030118	16	10931	false,false,false,false	1	45	0	0	1	96	0	0	0.000441748	2210	12	0.75	1	1173	2	0.125
DEGs pAdj ≤ 0.05	GO:CC	COPI-coated vesicle	GO:0030137	10	10931	false,false,false,false	1	45	0	0	1	96	0	0	0.000552138	2210	9	0.9	1	1173	2	0.2
DEGs pAdj ≤ 0.05	GO:CC	COPI-coated vesicle membrane	GO:0030663	10	10931	false,false,false,false	1	45	0	0	1	96	0	0	0.000552138	2210	9	0.9	1	1173	2	0.2
DEGs pAdj ≤ 0.05	GO:CC	vesicle	GO:0031982	150	10931	false,false,false,false	1	45	1	0.00666667	1	96	1	0.00666667	0.000561788	2210	54	0.36	1	1173	16	0.106667
DEGs pAdj ≤ 0.05	GO:CC	organelle membrane	GO:0031090	737	10931	false,false,false,false	1	45	0	0	1	96	7	0.00949796	0.000737096	2210	197	0.2673	1	1173	77	0.104478
DEGs pAdj ≤ 0.05	GO:CC	COPI vesicle coat	GO:0030126	9	10931	false,false,false,false	1	45	0	0	1	96	0	0	0.00247153	2210	8	0.888889	1	1173	2	0.222222
DEGs pAdj ≤ 0.05	GO:CC	clathrin adaptor complex	GO:0030131	11	10931	false,false,false,false	1	45	0	0	1	96	0	0	0.00248717	2210	9	0.818182	1	-1	-1	-0.0909091
DEGs pAdj ≤ 0.05	GO:CC	AP-type membrane coat adaptor complex	GO:0030119	16	10931	false,false,false,false	1	45	0	0	1	96	0	0	0.00432627	2210	11	0.6875	1	-1	-1	-0.0625
DEGs pAdj ≤ 0.05	GO:CC	cytoplasm	GO:0005737	2474	10931	false,false,false,false	1	45	2	0.000808407	1	96	17	0.00687146	0.00456125	2210	571	0.2308	1	1173	233	0.0941795
DEGs pAdj ≤ 0.05	GO:CC	transport vesicle membrane	GO:0030658	19	10931	false,false,false,false	1	45	0	0	1	96	0	0	0.00663151	2210	12	0.631579	1	1173	4	0.210526
DEGs pAdj ≤ 0.05	GO:CC	transport vesicle	GO:0030133	23	10931	false,false,false,false	1	45	0	0	1	96	0	0	0.0162453	2210	13	0.565217	1	1173	4	0.173913
DEGs pAdj ≤ 0.05	GO:CC	cytoskeleton	GO:0005856	175	10931	false,false,true,false	1	45	2	0.0114286	1	96	1	0.00571429	0.0336318	2210	55	0.314286	1	1173	14	0.08
DEGs pAdj ≤ 0.05	KEGG	Phagosome	KEGG:04145	68	4333	false,false,false,false	1	17	0	0	1	33	0	0	0.000123556	845	30	0.441176	1	454	8	0.117647
DEGs pAdj ≤ 0.05	KEGG	Sesquiterpenoid and triterpenoid biosynthesis	KEGG:00909	15	4333	false,false,false,false	1	17	0	0	0.00521592	33	3	0.2	1	845	2	0.133333	1	454	1	0.0666667
DEGs pAdj ≤ 0.05	KEGG	Glutathione metabolism	KEGG:00480	106	4333	false,false,false,false	1	17	0	0	1	33	3	0.0283019	0.779291	845	30	0.283019	0.00769796	454	24	0.226415
DEGs pAdj ≤ 0.05	KEGG	Amino sugar and nucleotide sugar metabolism	KEGG:00520	116	4333	false,false,false,false	1	17	2	0.0172414	1	33	0	0	0.0193824	845	38	0.327586	1	454	8	0.0689655
DEGs pAdj ≤ 0.05	KEGG	Endocytosis	KEGG:04144	121	4333	false,false,false,false	1	17	0	0	1	33	1	0.00826446	0.0236148	845	39	0.322314	1	454	11	0.0909091
DEGs pAdj ≤ 0.05	KEGG	Metabolic pathways	KEGG:01100	2113	4333	false,false,false,false	1	17	10	0.00473261	0.872177	33	22	0.0104117	0.0928815	845	450	0.212967	0.0312108	454	254	0.120208
DEGs pAdj ≤ 0.05	KEGG	Biosynthesis of nucleotide sugars	KEGG:01250	80	4333	false,false,false,false	1	17	1	0.0125	1	33	0	0	0.033972	845	28	0.35	1	454	7	0.0875
DEGs pAdj ≤ 0.05, log2 FC ≥ 1	GO:MF	ADP binding	GO:0043531	405	15883	false,false,true,true	1	27	1	0.00246914	1	49	0	0	1.15727e-35	1023	107	0.264198	5.15972e-24	711	75	0.185185
DEGs pAdj ≤ 0.05, log2 FC ≥ 1	GO:MF	adenyl ribonucleotide binding	GO:0032559	2646	15883	false,false,false,false	1	27	3	0.00113379	1	49	4	0.00151172	2.01647e-28	1023	314	0.11867	2.89994e-11	711	195	0.0736961
DEGs pAdj ≤ 0.05, log2 FC ≥ 1	GO:MF	adenyl nucleotide binding	GO:0030554	2754	15883	false,false,false,false	1	27	3	0.00108932	1	49	4	0.00145243	6.50698e-26	1023	316	0.114742	3.75022e-10	711	197	0.0715323
DEGs pAdj ≤ 0.05, log2 FC ≥ 1	GO:MF	purine ribonucleotide binding	GO:0032555	2870	15883	false,false,false,false	1	27	3	0.0010453	1	49	4	0.00139373	5.01759e-23	1023	317	0.110453	2.82251e-09	711	200	0.0696864
DEGs pAdj ≤ 0.05, log2 FC ≥ 1	GO:MF	ribonucleotide binding	GO:0032553	2891	15883	false,false,false,false	1	27	3	0.0010377	1	49	4	0.0013836	1.81195e-22	1023	317	0.109651	5.57129e-09	711	200	0.0691802
DEGs pAdj ≤ 0.05, log2 FC ≥ 1	GO:MF	carbohydrate derivative binding	GO:0097367	2914	15883	false,false,false,false	1	27	3	0.00102951	1	49	4	0.00137268	7.22152e-22	1023	317	0.108785	1.15649e-08	711	200	0.0686342
DEGs pAdj ≤ 0.05, log2 FC ≥ 1	GO:MF	purine nucleotide binding	GO:0017076	2978	15883	false,false,false,false	1	27	3	0.00100739	1	49	4	0.00134318	6.89094e-21	1023	319	0.107119	2.58427e-08	711	202	0.0678308
DEGs pAdj ≤ 0.05, log2 FC ≥ 1	GO:MF	protein kinase activity	GO:0004672	1266	15883	false,false,true,true	1	27	2	0.00157978	1	49	3	0.00236967	1.11939e-19	1023	172	0.135861	9.49991e-05	711	95	0.0750395
DEGs pAdj ≤ 0.05, log2 FC ≥ 1	GO:MF	nucleotide binding	GO:0000166	3168	15883	false,false,false,false	1	27	3	0.00094697	1	49	7	0.0022096	2.05163e-19	1023	329	0.103851	4.33652e-08	711	211	0.0666035
DEGs pAdj ≤ 0.05, log2 FC ≥ 1	GO:MF	nucleoside phosphate binding	GO:1901265	3168	15883	false,false,false,false	1	27	3	0.00094697	1	49	7	0.0022096	2.05163e-19	1023	329	0.103851	4.33652e-08	711	211	0.0666035
DEGs pAdj ≤ 0.05, log2 FC ≥ 1	GO:MF	anion binding	GO:0043168	3236	15883	false,false,false,false	1	27	3	0.00092707	1	49	7	0.00216316	2.37811e-19	1023	334	0.103214	3.00813e-07	711	211	0.065204
DEGs pAdj ≤ 0.05, log2 FC ≥ 1	GO:MF	small molecule binding	GO:0036094	3330	15883	false,false,false,false	1	27	3	0.000900901	1	49	7	0.0021021	1.5527e-17	1023	335	0.100601	4.64111e-07	711	215	0.0645646
DEGs pAdj ≤ 0.05, log2 FC ≥ 1	GO:MF	phosphotransferase activity, alcohol group as acceptor	GO:0016773	1387	15883	false,false,false,false	1	27	2	0.00144196	1	49	3	0.00216294	1.65417e-15	1023	172	0.124009	0.00466554	711	95	0.0684932
DEGs pAdj ≤ 0.05, log2 FC ≥ 1	GO:MF	kinase activity	GO:0016301	1455	15883	false,false,false,false	1	27	2	0.00137457	1	49	3	0.00206186	3.83268e-14	1023	174	0.119588	0.0179628	711	96	0.0659794
DEGs pAdj ≤ 0.05, log2 FC ≥ 1	GO:MF	transferase activity, transferring phosphorus-containing groups	GO:0016772	1610	15883	false,false,false,false	1	27	2	0.00124224	1	49	3	0.00186335	1.48911e-11	1023	179	0.11118	0.0765072	711	101	0.0627329
DEGs pAdj ≤ 0.05, log2 FC ≥ 1	GO:MF	protein serine/threonine kinase activity	GO:0004674	564	15883	false,false,false,false	1	27	2	0.0035461	1	49	2	0.0035461	7.50653e-11	1023	84	0.148936	0.00864537	711	47	0.0833333
DEGs pAdj ≤ 0.05, log2 FC ≥ 1	GO:MF	ATP binding	GO:0005524	2344	15883	false,false,false,false	1	27	3	0.00127986	1	49	4	0.00170648	7.86286e-11	1023	235	0.100256	0.0428442	711	140	0.059727
DEGs pAdj ≤ 0.05, log2 FC ≥ 1	GO:MF	ion binding	GO:0043167	5541	15883	false,false,false,false	1	27	9	0.00162426	1	49	13	0.00234615	2.21137e-09	1023	458	0.0826566	0.00597093	711	300	0.0541419
DEGs pAdj ≤ 0.05, log2 FC ≥ 1	GO:MF	purine ribonucleoside triphosphate binding	GO:0035639	2568	15883	false,false,false,false	1	27	3	0.00116822	1	49	4	0.00155763	1.71192e-07	1023	238	0.0926791	0.379122	711	145	0.0564642
DEGs pAdj ≤ 0.05, log2 FC ≥ 1	GO:MF	transferase activity	GO:0016740	3457	15883	false,false,false,false	1	27	4	0.00115707	1	49	12	0.00347122	1.73705e-07	1023	303	0.0876482	1	711	183	0.0529361
DEGs pAdj ≤ 0.05, log2 FC ≥ 1	GO:MF	polysaccharide binding	GO:0030247	79	15883	false,false,true,false	1	27	0	0	1	49	0	0	6.76011e-07	1023	22	0.278481	0.0536482	711	12	0.151899
DEGs pAdj ≤ 0.05, log2 FC ≥ 1	GO:MF	catalytic activity, acting on a protein	GO:0140096	2414	15883	false,false,false,false	1	27	6	0.0024855	1	49	5	0.00207125	2.52706e-06	1023	221	0.0915493	1	711	131	0.0542668
DEGs pAdj ≤ 0.05, log2 FC ≥ 1	GO:MF	protein serine kinase activity	GO:0106310	71	15883	false,false,false,false	1	27	0	0	1	49	0	0	2.84645e-06	1023	20	0.28169	0.00381919	711	13	0.183099
DEGs pAdj ≤ 0.05, log2 FC ≥ 1	GO:MF	heterocyclic compound binding	GO:1901363	6210	15883	false,false,false,false	1	27	11	0.00177134	1	49	16	0.00257649	4.15274e-05	1023	478	0.0769726	1	711	311	0.0500805
DEGs pAdj ≤ 0.05, log2 FC ≥ 1	GO:MF	organic cyclic compound binding	GO:0097159	6210	15883	false,false,false,false	1	27	11	0.00177134	1	49	16	0.00257649	4.15274e-05	1023	478	0.0769726	1	711	311	0.0500805
DEGs pAdj ≤ 0.05, log2 FC ≥ 1	GO:MF	binding	GO:0005488	10859	15883	false,false,false,false	1	27	21	0.00193388	1	49	26	0.00239433	0.000479318	1023	765	0.0704485	1	711	500	0.0460448
DEGs pAdj ≤ 0.05, log2 FC ≥ 1	GO:MF	protein binding	GO:0005515	4090	15883	false,false,false,false	1	27	11	0.00268949	1	49	7	0.00171149	0.00113155	1023	325	0.0794621	0.918113	711	215	0.0525672
DEGs pAdj ≤ 0.05, log2 FC ≥ 1	GO:MF	UDP-glycosyltransferase activity	GO:0008194	295	15883	false,false,true,true	1	27	0	0	1	49	1	0.00338983	0.00348975	1023	39	0.132203	0.017345	711	29	0.0983051
DEGs pAdj ≤ 0.05, log2 FC ≥ 1	GO:MF	omega peptidase activity	GO:0008242	15	15883	false,false,false,true	1	27	0	0	1	49	0	0	0.448945	1023	5	0.333333	0.00778364	711	6	0.4
DEGs pAdj ≤ 0.05, log2 FC ≥ 1	GO:MF	active transmembrane transporter activity	GO:0022804	405	15883	false,false,false,true	1	27	0	0	1	49	1	0.00246914	1	1023	40	0.0987654	0.0200821	711	36	0.0888889
DEGs pAdj ≤ 0.05, log2 FC ≥ 1	GO:MF	carbohydrate binding	GO:0030246	222	15883	false,false,false,false	1	27	0	0	1	49	1	0.0045045	0.021916	1023	30	0.135135	1	711	16	0.0720721
DEGs pAdj ≤ 0.05, log2 FC ≥ 1	GO:MF	ABC-type transporter activity	GO:0140359	113	15883	false,false,true,false	1	27	0	0	1	49	0	0	0.0242238	1023	19	0.168142	0.0427844	711	15	0.132743
DEGs pAdj ≤ 0.05, log2 FC ≥ 1	GO:MF	xyloglucan:xyloglucosyl transferase activity	GO:0016762	35	15883	false,true,false,false	1	27	0	0	0.0326512	49	3	0.0857143	1	1023	0	0	1	711	0	0
DEGs pAdj ≤ 0.05, log2 FC ≥ 1	GO:MF	ATPase-coupled transmembrane transporter activity	GO:0042626	190	15883	false,false,false,true	1	27	0	0	1	49	0	0	0.612534	1023	23	0.121053	0.0347232	711	21	0.110526
DEGs pAdj ≤ 0.05, log2 FC ≥ 1	GO:MF	squalene monooxygenase activity	GO:0004506	8	15883	false,true,false,false	1	27	0	0	0.0499993	49	2	0.25	1	1023	0	0	1	711	0	0
DEGs pAdj ≤ 0.05, log2 FC ≥ 1	GO:BP	protein phosphorylation	GO:0006468	1241	12254	false,false,true,true	1	16	2	0.0016116	1	41	2	0.0016116	8.46469e-28	690	171	0.137792	2.68926e-08	469	94	0.0757454
DEGs pAdj ≤ 0.05, log2 FC ≥ 1	GO:BP	defense response	GO:0006952	608	12254	false,false,true,true	1	16	1	0.00164474	1	41	2	0.00328947	1.27105e-24	690	107	0.175987	3.11463e-14	469	70	0.115132
DEGs pAdj ≤ 0.05, log2 FC ≥ 1	GO:BP	phosphorylation	GO:0016310	1403	12254	false,false,false,false	1	16	2	0.00142552	1	41	3	0.00213828	1.97082e-21	690	171	0.121882	8.09056e-06	469	95	0.067712
DEGs pAdj ≤ 0.05, log2 FC ≥ 1	GO:BP	phosphate-containing compound metabolic process	GO:0006796	1809	12254	false,false,false,false	1	16	2	0.00110558	1	41	3	0.00165837	2.11999e-13	690	181	0.100055	0.01396	469	102	0.0563847
DEGs pAdj ≤ 0.05, log2 FC ≥ 1	GO:BP	phosphorus metabolic process	GO:0006793	1836	12254	false,false,false,false	1	16	2	0.00108932	1	41	3	0.00163399	9.39623e-13	690	181	0.0985839	0.0155613	469	103	0.0561002
DEGs pAdj ≤ 0.05, log2 FC ≥ 1	GO:BP	response to stress	GO:0006950	1266	12254	false,false,false,false	1	16	3	0.00236967	1	41	6	0.00473934	5.63358e-12	690	137	0.108215	9.24227e-07	469	91	0.0718799
DEGs pAdj ≤ 0.05, log2 FC ≥ 1	GO:BP	protein modification process	GO:0036211	2059	12254	false,false,false,false	1	16	3	0.00145702	1	41	4	0.00194269	1.08843e-10	690	190	0.0922778	0.532286	469	105	0.0509956
DEGs pAdj ≤ 0.05, log2 FC ≥ 1	GO:BP	response to stimulus	GO:0050896	2395	12254	false,false,false,false	1	16	4	0.00167015	1	41	8	0.00334029	2.241e-09	690	208	0.0868476	2.01784e-05	469	140	0.0584551
DEGs pAdj ≤ 0.05, log2 FC ≥ 1	GO:BP	macromolecule modification	GO:0043412	2279	12254	false,false,false,false	1	16	3	0.00131637	1	41	4	0.00175516	2.69609e-09	690	200	0.0877578	1	469	106	0.0465116
DEGs pAdj ≤ 0.05, log2 FC ≥ 1	GO:BP	cell surface receptor signaling pathway	GO:0007166	99	12254	false,false,true,false	1	16	0	0	1	41	0	0	3.78023e-07	690	24	0.242424	0.0598251	469	13	0.131313
DEGs pAdj ≤ 0.05, log2 FC ≥ 1	GO:BP	protein metabolic process	GO:0019538	3148	12254	false,false,false,false	1	16	5	0.00158831	1	41	9	0.00285896	0.000224878	690	234	0.0743329	1	469	138	0.0438374
DEGs pAdj ≤ 0.05, log2 FC ≥ 1	GO:BP	response to external biotic stimulus	GO:0043207	293	12254	false,false,false,false	1	16	0	0	1	41	1	0.00341297	0.000608559	690	38	0.129693	1	469	20	0.0682594
DEGs pAdj ≤ 0.05, log2 FC ≥ 1	GO:BP	response to other organism	GO:0051707	293	12254	false,false,false,false	1	16	0	0	1	41	1	0.00341297	0.000608559	690	38	0.129693	1	469	20	0.0682594
DEGs pAdj ≤ 0.05, log2 FC ≥ 1	GO:BP	response to biotic stimulus	GO:0009607	319	12254	false,false,false,false	1	16	0	0	1	41	1	0.0031348	0.000762435	690	40	0.125392	1	469	23	0.0721003
DEGs pAdj ≤ 0.05, log2 FC ≥ 1	GO:BP	biological process involved in interspecies interaction between organisms	GO:0044419	296	12254	false,false,false,false	1	16	0	0	1	41	1	0.00337838	0.000783337	690	38	0.128378	1	469	20	0.0675676
DEGs pAdj ≤ 0.05, log2 FC ≥ 1	GO:BP	DNA damage checkpoint signaling	GO:0000077	13	12254	false,false,true,true	1	16	0	0	1	41	0	0	0.00109784	690	7	0.538462	0.0488851	469	5	0.384615
DEGs pAdj ≤ 0.05, log2 FC ≥ 1	GO:BP	signal transduction in response to DNA damage	GO:0042770	13	12254	false,false,false,false	1	16	0	0	1	41	0	0	0.00109784	690	7	0.538462	0.0488851	469	5	0.384615
DEGs pAdj ≤ 0.05, log2 FC ≥ 1	GO:BP	signal transduction	GO:0007165	796	12254	false,false,false,true	1	16	0	0	1	41	2	0.00251256	0.00296409	690	75	0.0942211	0.0317532	469	53	0.0665829
DEGs pAdj ≤ 0.05, log2 FC ≥ 1	GO:BP	signaling	GO:0023052	801	12254	false,false,false,false	1	16	0	0	1	41	2	0.00249688	0.0037121	690	75	0.093633	0.0374638	469	53	0.0661673
DEGs pAdj ≤ 0.05, log2 FC ≥ 1	GO:BP	DNA integrity checkpoint signaling	GO:0031570	15	12254	false,false,false,false	1	16	0	0	1	41	0	0	0.0037268	690	7	0.466667	0.10703	469	5	0.333333
DEGs pAdj ≤ 0.05, log2 FC ≥ 1	GO:BP	recognition of pollen	GO:0048544	119	12254	false,false,true,false	1	16	0	0	1	41	0	0	0.0048667	690	20	0.168067	0.377511	469	13	0.109244
DEGs pAdj ≤ 0.05, log2 FC ≥ 1	GO:BP	cell recognition	GO:0008037	119	12254	false,false,false,false	1	16	0	0	1	41	0	0	0.0048667	690	20	0.168067	0.377511	469	13	0.109244
DEGs pAdj ≤ 0.05, log2 FC ≥ 1	GO:BP	cell communication	GO:0007154	832	12254	false,false,false,false	1	16	0	0	1	41	2	0.00240385	0.00775657	690	76	0.0913462	0.0529825	469	54	0.0649038
DEGs pAdj ≤ 0.05, log2 FC ≥ 1	GO:BP	toxin catabolic process	GO:0009407	48	12254	false,false,true,true	1	16	0	0	1	41	0	0	0.0274701	690	11	0.229167	0.0440948	469	9	0.1875
DEGs pAdj ≤ 0.05, log2 FC ≥ 1	GO:BP	toxin metabolic process	GO:0009404	48	12254	false,false,false,false	1	16	0	0	1	41	0	0	0.0274701	690	11	0.229167	0.0440948	469	9	0.1875
DEGs pAdj ≤ 0.05, log2 FC ≥ 1	GO:BP	response to external stimulus	GO:0009605	397	12254	false,false,false,false	1	16	0	0	1	41	1	0.00251889	0.0288656	690	42	0.105793	1	469	21	0.0528967
DEGs pAdj ≤ 0.05, log2 FC ≥ 1	GO:BP	organonitrogen compound metabolic process	GO:1901564	3781	12254	false,false,false,false	1	16	5	0.0013224	1	41	9	0.00238032	0.0478037	690	258	0.0682359	1	469	158	0.0417879
DEGs pAdj ≤ 0.05, log2 FC ≥ 1	GO:CC	membrane	GO:0016020	6268	10931	false,false,true,true	1	18	14	0.00223357	1	26	14	0.00223357	1.47236e-14	633	460	0.0733886	6.69016e-09	422	305	0.0486599
DEGs pAdj ≤ 0.05, log2 FC ≥ 1	GO:CC	checkpoint clamp complex	GO:0030896	10	10931	false,false,true,true	1	18	0	0	1	26	0	0	2.20311e-05	633	7	0.7	0.00172506	422	5	0.5
DEGs pAdj ≤ 0.05, log2 FC ≥ 1	GO:CC	condensed nuclear chromosome	GO:0000794	11	10931	false,false,false,false	1	18	0	0	1	26	0	0	5.75547e-05	633	7	0.636364	0.00306245	422	5	0.454545
DEGs pAdj ≤ 0.05, log2 FC ≥ 1	GO:CC	apoplast	GO:0048046	123	10931	false,true,false,false	1	18	0	0	0.0111888	26	4	0.0325203	1	633	3	0.0243902	1	422	0	0
DEGs pAdj ≤ 0.05, log2 FC ≥ 1	GO:CC	extracellular region	GO:0005576	448	10931	false,false,false,false	1	18	1	0.00223214	0.0311205	26	6	0.0133929	1	633	13	0.0290179	1	422	11	0.0245536
DEGs pAdj ≤ 0.05, log2 FC ≥ 1	GO:CC	nuclear chromosome	GO:0000228	41	10931	false,false,false,false	1	18	0	0	1	26	0	0	0.0460716	633	9	0.219512	1	422	5	0.121951
DEGs pAdj ≤ 0.05, log2 FC ≥ 1	KEGG	ABC transporters	KEGG:02010	71	4333	false,false,false,false	1	6	0	0	1	15	0	0	5.17322e-06	181	15	0.211268	0.0138919	139	9	0.126761
DEGs pAdj ≤ 0.05, log2 FC ≥ 1	KEGG	Plant-pathogen interaction	KEGG:04626	204	4333	false,false,false,false	1	6	1	0.00490196	1	15	1	0.00490196	7.81129e-06	181	26	0.127451	0.194522	139	14	0.0686275
DEGs pAdj ≤ 0.05, log2 FC ≥ 1	KEGG	Glutathione metabolism	KEGG:00480	106	4333	false,false,false,false	1	6	0	0	1	15	1	0.00943396	0.0010106	181	15	0.141509	0.00446518	139	12	0.113208
DEGs pAdj ≤ 0.05, log2 FC ≥ 1	KEGG	Tryptophan metabolism	KEGG:00380	92	4333	false,false,false,false	1	6	0	0	0.832619	15	2	0.0217391	0.00360344	181	13	0.141304	1	139	5	0.0543478
DEGs pAdj ≤ 0.05, log2 FC ≥ 1	KEGG	Diterpenoid biosynthesis	KEGG:00904	24	4333	false,false,false,false	0.0101676	6	2	0.0833333	1	15	0	0	1	181	2	0.0833333	0.238621	139	4	0.166667
DEGs pAdj ≤ 0.05, log2 FC ≥ 1	KEGG	Sesquiterpenoid and triterpenoid biosynthesis	KEGG:00909	15	4333	false,false,false,false	1	6	0	0	0.0243517	15	2	0.133333	1	181	0	0	1	139	0	0
DEGs pAdj ≤ 0.05, log2 FC ≥ 1	KEGG	Linoleic acid metabolism	KEGG:00591	15	4333	false,false,false,false	1	6	0	0	1	15	0	0	1	181	2	0.133333	0.0383561	139	4	0.266667
DEGs pAdj ≤ 0.05, log2 FC ≤ -1	GO:MF	copper ion binding	GO:0005507	56	15883	false,false,true,false	1	26	0	0	1	34	0	0	3.22394e-05	711	14	0.25	1	405	4	0.0714286
DEGs pAdj ≤ 0.05, log2 FC ≤ -1	GO:MF	cytoskeletal protein binding	GO:0008092	196	15883	false,false,true,false	1	26	2	0.0102041	1	34	0	0	5.44045e-05	711	27	0.137755	1	405	6	0.0306122
DEGs pAdj ≤ 0.05, log2 FC ≤ -1	GO:MF	catalytic activity	GO:0003824	8199	15883	false,false,true,false	1	26	18	0.00219539	1	34	17	0.00207342	0.000137662	711	431	0.0525674	1	405	215	0.0262227
DEGs pAdj ≤ 0.05, log2 FC ≤ -1	GO:MF	hydroquinone:oxygen oxidoreductase activity	GO:0052716	20	15883	false,false,true,false	1	26	0	0	1	34	0	0	0.000337865	711	8	0.4	1	405	3	0.15
DEGs pAdj ≤ 0.05, log2 FC ≤ -1	GO:MF	3-oxoacyl-[acyl-carrier-protein] synthase activity	GO:0004315	10	15883	false,false,true,true	1	26	0	0	1	34	0	0	0.0103405	711	5	0.5	0.00060844	405	5	0.5
DEGs pAdj ≤ 0.05, log2 FC ≤ -1	GO:MF	ADP binding	GO:0043531	405	15883	false,false,false,true	1	26	0	0	1	34	0	0	1	711	21	0.0518519	0.0014208	405	27	0.0666667
DEGs pAdj ≤ 0.05, log2 FC ≤ -1	GO:MF	oxidoreductase activity, acting on diphenols and related substances as donors, oxygen as acceptor	GO:0016682	27	15883	false,false,false,false	1	26	0	0	1	34	0	0	0.00450462	711	8	0.296296	1	405	3	0.111111
DEGs pAdj ≤ 0.05, log2 FC ≤ -1	GO:MF	microtubule motor activity	GO:0003777	53	15883	false,false,true,false	1	26	1	0.0188679	1	34	0	0	0.00510073	711	11	0.207547	1	405	2	0.0377358
DEGs pAdj ≤ 0.05, log2 FC ≤ -1	GO:MF	methionine adenosyltransferase activity	GO:0004478	4	15883	false,false,false,true	1	26	0	0	1	34	0	0	1	711	1	0.25	0.0164769	405	3	0.75
DEGs pAdj ≤ 0.05, log2 FC ≤ -1	GO:MF	microtubule binding	GO:0008017	94	15883	false,false,true,false	1	26	1	0.0106383	1	34	0	0	0.0200496	711	14	0.148936	1	405	3	0.0319149
DEGs pAdj ≤ 0.05, log2 FC ≤ -1	GO:MF	cytoskeletal motor activity	GO:0003774	72	15883	false,false,false,false	0.887097	26	2	0.0277778	1	34	0	0	0.0214234	711	12	0.166667	1	405	4	0.0555556
DEGs pAdj ≤ 0.05, log2 FC ≤ -1	GO:MF	UDP-glucose 6-dehydrogenase activity	GO:0003979	3	15883	false,false,true,false	0.708553	26	1	0.333333	1	34	0	0	0.024956	711	3	1	1	405	0	0
DEGs pAdj ≤ 0.05, log2 FC ≤ -1	GO:MF	transmembrane monodehydroascorbate reductase activity	GO:0140575	3	15883	false,false,true,false	1	26	0	0	1	34	0	0	0.024956	711	3	1	1	405	0	0
DEGs pAdj ≤ 0.05, log2 FC ≤ -1	GO:MF	oxidoreductase activity, acting on diphenols and related substances as donors	GO:0016679	34	15883	false,false,false,false	1	26	0	0	1	34	0	0	0.0278988	711	8	0.235294	1	405	3	0.0882353
DEGs pAdj ≤ 0.05, log2 FC ≤ -1	GO:MF	O-acetyltransferase activity	GO:0016413	45	15883	false,false,true,false	1	26	1	0.0222222	1	34	0	0	0.0398515	711	9	0.2	1	405	1	0.0222222
DEGs pAdj ≤ 0.05, log2 FC ≤ -1	GO:BP	carbohydrate metabolic process	GO:0005975	808	12254	false,false,true,false	1	21	5	0.00618812	1	30	2	0.00247525	3.76866e-05	574	72	0.0891089	1	322	20	0.0247525
DEGs pAdj ≤ 0.05, log2 FC ≤ -1	GO:BP	cell wall organization or biogenesis	GO:0071554	290	12254	false,false,true,false	0.518502	21	4	0.0137931	1	30	0	0	4.19815e-05	574	36	0.124138	1	322	15	0.0517241
DEGs pAdj ≤ 0.05, log2 FC ≤ -1	GO:BP	lignin catabolic process	GO:0046274	20	12254	false,false,false,false	1	21	0	0	1	30	0	0	0.000860498	574	8	0.4	1	322	3	0.15
DEGs pAdj ≤ 0.05, log2 FC ≤ -1	GO:BP	phenylpropanoid catabolic process	GO:0046271	20	12254	false,false,true,false	1	21	0	0	1	30	0	0	0.000860498	574	8	0.4	1	322	3	0.15
DEGs pAdj ≤ 0.05, log2 FC ≤ -1	GO:BP	lignin metabolic process	GO:0009808	21	12254	false,false,false,false	1	21	0	0	1	30	0	0	0.00133326	574	8	0.380952	1	322	3	0.142857
DEGs pAdj ≤ 0.05, log2 FC ≤ -1	GO:BP	UDP-glucuronate metabolic process	GO:0046398	4	12254	false,false,true,false	1	21	1	0.25	1	30	0	0	0.00243189	574	4	1	1	322	0	0
DEGs pAdj ≤ 0.05, log2 FC ≤ -1	GO:BP	secondary metabolic process	GO:0019748	114	12254	false,false,false,false	1	21	0	0	1	30	1	0.00877193	0.00276569	574	18	0.157895	0.115478	322	11	0.0964912
DEGs pAdj ≤ 0.05, log2 FC ≤ -1	GO:BP	phenylpropanoid metabolic process	GO:0009698	54	12254	false,false,false,false	1	21	0	0	1	30	0	0	0.00286007	574	12	0.222222	1	322	6	0.111111
DEGs pAdj ≤ 0.05, log2 FC ≤ -1	GO:BP	microtubule-based process	GO:0007017	134	12254	false,false,true,false	1	21	1	0.00746269	1	30	0	0	0.00759525	574	19	0.141791	1	322	3	0.0223881
DEGs pAdj ≤ 0.05, log2 FC ≤ -1	GO:BP	hemicellulose metabolic process	GO:0010410	61	12254	false,false,false,false	1	21	1	0.0163934	1	30	0	0	0.0107613	574	12	0.196721	1	322	5	0.0819672
DEGs pAdj ≤ 0.05, log2 FC ≤ -1	GO:BP	systemic acquired resistance	GO:0009627	45	12254	true,false,false,true	0.0227788	21	3	0.0666667	1	30	1	0.0222222	0.522748	574	8	0.177778	0.0110573	322	8	0.177778
DEGs pAdj ≤ 0.05, log2 FC ≤ -1	GO:BP	microtubule-based movement	GO:0007018	53	12254	false,false,false,false	1	21	1	0.0188679	1	30	0	0	0.0139827	574	11	0.207547	1	322	2	0.0377358
DEGs pAdj ≤ 0.05, log2 FC ≤ -1	GO:BP	cell wall macromolecule metabolic process	GO:0044036	83	12254	false,false,false,false	1	21	1	0.0120482	1	30	0	0	0.0141864	574	14	0.168675	1	322	6	0.0722892
DEGs pAdj ≤ 0.05, log2 FC ≤ -1	GO:BP	defense response	GO:0006952	608	12254	false,false,false,true	1	21	4	0.00657895	1	30	2	0.00328947	1	574	26	0.0427632	0.0148154	322	34	0.0559211
DEGs pAdj ≤ 0.05, log2 FC ≤ -1	GO:BP	nucleotide-sugar biosynthetic process	GO:0009226	21	12254	false,false,true,false	1	21	1	0.047619	1	30	0	0	0.0159251	574	7	0.333333	1	322	0	0
DEGs pAdj ≤ 0.05, log2 FC ≤ -1	GO:BP	cytoskeleton organization	GO:0007010	144	12254	false,false,true,false	1	21	1	0.00694444	1	30	0	0	0.0212364	574	19	0.131944	1	322	3	0.0208333
DEGs pAdj ≤ 0.05, log2 FC ≤ -1	GO:BP	cell wall polysaccharide metabolic process	GO:0010383	66	12254	false,false,false,false	1	21	1	0.0151515	1	30	0	0	0.0245541	574	12	0.181818	1	322	5	0.0757576
DEGs pAdj ≤ 0.05, log2 FC ≤ -1	GO:BP	cellular catabolic process	GO:0044248	312	12254	false,false,true,false	1	21	2	0.00641026	1	30	2	0.00641026	0.0321081	574	31	0.099359	1	322	12	0.0384615
DEGs pAdj ≤ 0.05, log2 FC ≤ -1	GO:BP	regulation of jasmonic acid mediated signaling pathway	GO:2000022	17	12254	false,false,true,true	1	21	0	0	1	30	0	0	0.0417163	574	6	0.352941	0.033299	322	5	0.294118
DEGs pAdj ≤ 0.05, log2 FC ≤ -1	GO:BP	S-adenosylmethionine biosynthetic process	GO:0006556	4	12254	false,false,false,true	1	21	0	0	1	30	0	0	1	574	1	0.25	0.0405256	322	3	0.75
DEGs pAdj ≤ 0.05, log2 FC ≤ -1	GO:BP	systemic acquired resistance, salicylic acid mediated signaling pathway	GO:0009862	18	12254	false,false,false,false	1	21	0	0	1	30	0	0	0.0601097	574	6	0.333333	0.0451189	322	5	0.277778
DEGs pAdj ≤ 0.05, log2 FC ≤ -1	GO:CC	cytoskeleton	GO:0005856	175	10931	false,false,true,false	1	13	1	0.00571429	1	27	0	0	2.06493e-05	555	27	0.154286	1	302	2	0.0114286
DEGs pAdj ≤ 0.05, log2 FC ≤ -1	GO:CC	extracellular region	GO:0005576	448	10931	true,false,true,false	0.000258566	13	6	0.0133929	0.275709	27	5	0.0111607	6.58225e-05	555	48	0.107143	1	302	18	0.0401786
DEGs pAdj ≤ 0.05, log2 FC ≤ -1	GO:CC	apoplast	GO:0048046	123	10931	false,false,false,false	0.0153866	13	3	0.0243902	1	27	0	0	8.61989e-05	555	21	0.170732	0.190869	302	10	0.0813008
DEGs pAdj ≤ 0.05, log2 FC ≤ -1	GO:CC	membrane	GO:0016020	6268	10931	false,false,true,true	1	13	6	0.000957243	1	27	13	0.00207403	0.000102615	555	372	0.0593491	0.00175687	302	208	0.0331844
DEGs pAdj ≤ 0.05, log2 FC ≤ -1	KEGG	Biosynthesis of nucleotide sugars	KEGG:01250	80	4333	false,false,false,false	1	8	1	0.0125	1	7	0	0	0.000366851	194	14	0.175	1	101	1	0.0125
DEGs pAdj ≤ 0.05, log2 FC ≤ -1	KEGG	Amino sugar and nucleotide sugar metabolism	KEGG:00520	116	4333	false,false,false,false	0.360965	8	2	0.0172414	1	7	0	0	0.000480112	194	17	0.146552	1	101	2	0.0172414
DEGs pAdj ≤ 0.05, log2 FC ≤ -1	KEGG	Metabolic pathways	KEGG:01100	2113	4333	false,false,false,false	0.604092	8	7	0.00331283	1	7	6	0.00283956	0.000781083	194	123	0.0582111	0.728446	101	60	0.0283956
DEGs pAdj ≤ 0.05, log2 FC ≤ -1	KEGG	Biotin metabolism	KEGG:00780	23	4333	false,false,false,false	1	8	0	0	1	7	0	0	0.0161471	194	6	0.26087	0.00564544	101	5	0.217391
DEGs pAdj ≤ 0.05, log2 FC ≤ -1	KEGG	Fatty acid biosynthesis	KEGG:00061	43	4333	false,false,false,false	1	8	0	0	1	7	0	0	0.463068	194	6	0.139535	0.0157446	101	6	0.139535
DEGs pAdj ≤ 0.05, log2 FC ≤ -1	KEGG	Fatty acid metabolism	KEGG:01212	63	4333	false,false,false,false	1	8	0	0	1	7	0	0	0.869898	194	7	0.111111	0.0216462	101	7	0.111111
DEGs pAdj ≤ 0.05, log2 FC ≤ -1	KEGG	Phenylpropanoid biosynthesis	KEGG:00940	149	4333	false,false,false,false	1	8	1	0.00671141	0.470457	7	2	0.0134228	0.0359989	194	16	0.107383	0.279057	101	9	0.0604027
