# Supplementary material for: Dissection of transcriptional events in graft incompatible reactions of “Bearss” lemon (Citrus limon) and “Valencia” sweet orange (C. sinensis) on a novel citrandarin (C. reticulata × Poncirus trifoliata) rootstock
Source: Front Plant Sci. 2024 Jun 20;15:1421734. doi: 10.3389/fpls.2024.1421734 (PMC11222572; doi:10.3389/fpls.2024.1421734)
Supplement: Supplementary file 11 [file Table9.xlsx]

## Sheet: Table S5
Table S9. Repressed DEGs (pAdj <0.05, log2FC ≤ -1) involved in the phenylpropanoid and lignin metabolism below the graft union (BGU) of BL/US-1283 and VL/US-1283 as compared to their respective controls on US-812
Term			Gene ID	Gene Abbreviation	Annotation	BL/US-1283 BGU log2FC	BL/US-1283 BGU pAdj	VL/US-1283 BGU log2FC	VL/US-1283 BGU pAdj	Pfam_info	Pather_info	KOG	KEGG/EC	KO #	GO term
		PhB	Ciclev10017683m.g	OMT1	O-methyltransferase 1	-7.81506	8.80953e-06	-6.65387	0.000187844	PF08100,PF00891	PTHR11746,PTHR11746:SF106	KOG3178	2.1.1.68	K13066	GO:0046983,GO:0008171
		PhB	Ciclev10006986m.g		HXXXD-type acyl-transferase family protein	-4.87231	6.43792e-10	-5.31651	8.16159e-07	PF02458	PTHR31623,PTHR31623:SF3		2.3.1.150	K13065	GO:0016747
		PhB	Ciclev10024239m.g	OMT1	O-methyltransferase 1	-4.74584	0.00444815	-3.3721	0.048111	PF00891	PTHR11746,PTHR11746:SF103	KOG3178	2.1.1.111		GO:0008171
		PhB	Ciclev10017786m.g		Peroxidase superfamily protein	-2.78288	6.88297e-22			PF00141	PTHR31235,PTHR31235:SF56		1.11.1.7	K00430	GO:0055114,GO:0020037,GO:0006979,GO:0004601
		PhB	Ciclev10008792m.g		Peroxidase superfamily protein	-2.4013	0.0181543			PF00141	PTHR31235,PTHR31235:SF9		1.11.1.7	K00430	GO:0055114,GO:0020037,GO:0006979,GO:0004601
		PhB	Ciclev10006448m.g		Peroxidase superfamily protein	-2.37507	0.0109514			PF00141	PTHR31235,PTHR31235:SF82		1.11.1.7	K00430	GO:0055114,GO:0020037,GO:0006979,GO:0004601
		PhB	Ciclev10020880m.g	OMT1	O-methyltransferase 1	-2.36253	0.00622826			PF08100,PF00891	PTHR11746,PTHR11746:SF103	KOG3178	2.1.1.111	K13066	GO:0046983,GO:0008171
		PhB	Ciclev10009342m.g		S-adenosyl-L-methionine-dependent methyltransferases superfamily protein	-1.91123	5.05388e-27	-1.61077	3.78934e-28	PF13578	PTHR10509,PTHR10509:SF29	KOG1663	2.1.1.104	K00588	GO:0008171
		PhB	Ciclev10027084m.g		Peroxidase superfamily protein	-1.87057	0.00214888			PF00141	PTHR31235,PTHR31235:SF67		1.11.1.7	K00430	GO:0055114,GO:0020037,GO:0006979,GO:0004601
		PhB	Ciclev10015779m.g	PA2	Peroxidase 2	-1.736	9.85429e-15			PF00141	PTHR31388,PTHR31388:SF22		1.11.1.7	K00430	GO:0055114,GO:0020037,GO:0006979,GO:0004601
		PhB	Ciclev10026054m.g		Peroxidase superfamily protein	-1.6194	8.3694e-08			PF00141	PTHR31388,PTHR31388:SF3		1.11.1.7	K00430	GO:0055114,GO:0020037,GO:0006979,GO:0004601
		PhB	Ciclev10026080m.g	LysoPL2	Lysophospholipase 2	-1.38824	0.00480846	-0.981342	0.0284209	PF12695	PTHR11614,PTHR11614:SF90	KOG1455	2.3.1.22	K18368
		PhB	Ciclev10029158m.g	CCoAOMT1	S-adenosyl-L-methionine-dependent methyltransferases superfamily protein	-1.34413	0.00822987	-1.47341	0.00304372	PF13578	PTHR10509,PTHR10509:SF23	KOG1663	2.1.1.104		GO:0008171
		PhB	Ciclev10001726m.g		Peroxidase superfamily protein	-1.34328	1.72482e-09			PF00141	PTHR31235,PTHR31235:SF77		1.11.1.7	K00430	GO:0055114,GO:0020037,GO:0006979,GO:0004601
		PhB	Ciclev10012179m.g		Peroxidase superfamily protein	-1.31792	0.00633744			PF00141	PTHR31517,PTHR31517:SF11		1.11.1.7	K00430	GO:0055114,GO:0020037,GO:0006979,GO:0004601
		PhB	Ciclev10033777m.g		HXXXD-type acyl-transferase family protein	-1.00554	0.017382			PF02458	PTHR31623,PTHR31623:SF3		2.3.1.160		GO:0016747
LMP	PhCP		Ciclev10013446m.g	LAC11	Laccase 11	-5.96386	0.00640804	-4.49958	0.0202241	PF07731,PF07732,PF00394	PTHR11709,PTHR11709:SF116		1.10.3.2	K05909	GO:0055114,GO:0016491,GO:0005507
LMP	PhCP		Ciclev10011358m.g	LAC17	Laccase 17	-3.301	0.000381572	-2.29982	0.0380335	PF07731,PF00394,PF07732	PTHR11709,PTHR11709:SF62		1.10.3.2	K05909	GO:0055114,GO:0016491,GO:0005507
LMP	PhCP		Ciclev10011362m.g	LAC17	Laccase 17	-2.65614	0.0109072			PF00394,PF07731,PF07732	PTHR11709,PTHR11709:SF66		1.10.3.2	K05909	GO:0055114,GO:0016491,GO:0005507
LMP	PhCP		Ciclev10011400m.g	IRX12, LAC4, LMCO4	Laccase/Diphenol oxidase family protein	-2.18376	0.00109933	-1.87593	0.0344983	PF07732,PF07731,PF00394	PTHR11709,PTHR11709:SF93		1.10.3.2	K05909	GO:0005507,GO:0055114,GO:0016491
LMP	PhCP		Ciclev10018047m.g	LAC17	Laccase 17	-2.17386	0.000447341			PF07731,PF07732,PF00394	PTHR11709,PTHR11709:SF62		1.10.3.2	K05909	GO:0055114,GO:0016491,GO:0005507
LMP	PhCP		Ciclev10028117m.g	IRX12, LAC4, LMCO4	Laccase/Diphenol oxidase family protein	-2.16938	0.000593728			PF07731,PF07732,PF00394	PTHR11709,PTHR11709:SF103		1.10.3.2	K05909	GO:0055114,GO:0016491,GO:0005507
LMP	PhCP		Ciclev10031070m.g	LAC5	Laccase 5	-2.13301	0.00415691			PF00394,PF07732,PF07731	PTHR11709,PTHR11709:SF22		1.10.3.2	K05909	GO:0055114,GO:0016491,GO:0005507
LMP	PhCP		Ciclev10011363m.g	LAC17	Laccase 17	-2.12043	0.00484743			PF07731,PF07732,PF00394	PTHR11709,PTHR11709:SF66		1.10.3.2	K05909	GO:0055114,GO:0016491,GO:0005507
Term: LMP, Ligning metabolic process; PhC, Phenylalanine catabolic process; PhB, Phenylpropanoid biosynthetic pathway.
Gene ID: C. clementina genome gene ID
log2FC, log2 Fold Change; BL, ‘Bearss’ lemon; VL, ‘Valencia’ sweet orange; BGU, below the graft union
